# Supplementary material for: Characterization of circular RNA profiles of oviduct reveal the potential mechanism in prolificacy trait of goat in the estrus cycle
Source: Front Physiol. 2022 Sep 15;13:990691. doi: 10.3389/fphys.2022.990691 (PMC9521424; doi:10.3389/fphys.2022.990691)
Supplement: Supplementary file 1 [file Table2.XLSX]

## Sheet: Supplementary Data 2 name
Supplementary Data 2		Different expression circRNA
	Sheet1	Number of different expression circRNAs in FL vs. FH group
	Sheet2	Number of different expression circRNAs in LL vs. LH group
	Sheet3	Number of different expression circRNAs in LH vs. FH group
	Sheet4	Number of different expression circRNAs in LL vs. FL group

## Sheet: Sheet1 FL vs. FH 
ID	FL_readcount	FH_readcount	log2FoldChange	FoldChange	pval	padj	named of host gene
chi_circ_0002402	68.9459	110.285	0.65013	1.56931	0.010479	0.77295	chi-circ-ITGAV
chi_circ_0005753	60.8521	100.612	0.72228	1.64979	0.017326	0.95578	chi-circ-LOC106502060
chi_circ_0014646	55.4518	76.2814	0.46047	1.37599	0.047435	0.99859	chi-circ-SOS2
chi_circ_0003235	90.6293	64.7086	-0.49593	0.709104	0.033176	0.99859	chi-circ-LOC102176740
chi_circ_0019124	32.0395	51.2906	0.67847	1.60044	0.010659	0.77295	chi-circ-STAU2
chi_circ_0019534	26.9008	51.0494	0.92857	1.90339	0.00057577	0.31332	chi-circ-COL14A1
chi_circ_0018981	36.2436	48.0105	0.41584	1.33408	0.045603	0.99859	chi-circ-EIF3E
chi_circ_0021541	31.5026	44.9932	0.53093	1.44486	0.039949	0.99859	chi-circ-FBXW8
chi_circ_0022821	85.1488	43.8664	-0.95546	0.515677	0.0088953	0.77295	chi-circ-WWOX
chi_circ_0029954	26.783	39.9658	0.5797	1.49454	0.047358	0.99859	chi-circ-KDM6A
chi_circ_0015098	60.0404	37.8969	-0.67883	0.624672	0.01409	0.8974	chi-circ-SERINC5
chi_circ_0029141	58.5537	37.0407	-0.69028	0.619734	0.029176	0.99859	chi-circ-MAPK8
chi_circ_0005804	18.8113	35.7798	0.91604	1.88693	0.023633	0.99859	chi-circ-GRM8
chi_circ_0029140	60.3923	34.5964	-0.79177	0.577635	0.0060959	0.76076	chi-circ-MAPK8
chi_circ_0023946	20.2908	34.5842	0.74081	1.67111	0.0089209	0.77295	chi-circ-ERBIN
chi_circ_0027147	20.3628	31.18	0.6289	1.54639	0.047159	0.99859	chi-circ-PRELID3A
chi_circ_0013555	42.6117	28.1984	-0.60327	0.65826	0.033126	0.99859	chi-circ-TFB1M
chi_circ_0009553	15.9116	26.7249	0.8123	1.75601	0.048078	0.99859	chi-circ-
chi_circ_0028445	13.4458	26.5341	1.0135	2.0188	0.0041129	0.68302	chi-circ-DOCK1
chi_circ_0027119	65.3489	25.8385	-1.3522	0.391694	0.028556	0.99859	chi-circ-MTCL1
chi_circ_0000327	15.6707	23.5908	0.63357	1.5514	0.038553	0.99859	chi-circ-PIK3CB
chi_circ_0005951	14.2794	23.5163	0.71144	1.63744	0.032357	0.99859	chi-circ-TNS3
chi_circ_0002677	6.32529	21.6889	1.8152	3.51908	0.00089768	0.31332	chi-circ-RHBDD1
chi_circ_0004076	46.8251	21.6788	-1.1051	0.46487	0.038709	0.99859	chi-circ-USP24
chi_circ_0005760	4.87691	20.3634	1.9559	3.87958	0.010098	0.77295	chi-circ-LOC106502060
chi_circ_0009719	10.2616	19.7832	0.9388	1.91693	0.017225	0.95578	chi-circ-BMP2K
chi_circ_0017365	62.6244	19.633	-1.6532	0.317934	0.0063676	0.76076	chi-circ-COG3
chi_circ_0027183	8.40006	19.0716	1.2576	2.39098	0.018559	0.99512	chi-circ-PSTPIP2
chi_circ_0005751	7.60907	18.7584	1.2115	2.31578	0.010174	0.77295	chi-circ-LOC106502060
chi_circ_0015962	34.9726	18.7405	-0.91745	0.529444	0.0097491	0.77295	chi-circ-CCDC88A
chi_circ_0004537	8.34876	18.6331	1.0943	2.13509	0.035489	0.99859	chi-circ-MSH4
chi_circ_0028633	31.8536	18.5683	-0.77637	0.583834	0.012315	0.84782	chi-circ-ERI1
chi_circ_0019262	8.80724	17.9587	1.0841	2.12005	0.047742	0.99859	chi-circ-PPP1R42
chi_circ_0002072	8.13904	17.6781	1.116	2.16745	0.043781	0.99859	chi-circ-STK39
chi_circ_0008704	26.915	17.3146	-0.61508	0.652894	0.03909	0.99859	chi-circ-TBCK
chi_circ_0016998	31.3618	17.081	-0.8867	0.54085	0.021577	0.99859	chi-circ-CENPJ
chi_circ_0021238	7.78092	16.9086	1.1349	2.19603	0.010301	0.77295	chi-circ-PAPPA2
chi_circ_0017466	6.21124	15.8246	1.2385	2.35953	0.035516	0.99859	chi-circ-VWA8
chi_circ_0026734	27.5416	15.704	-0.78071	0.58208	0.049861	0.99859	chi-circ-DST
chi_circ_0003531	8.05528	15.6658	0.85661	1.81078	0.047728	0.99859	chi-circ-SNX27
chi_circ_0020603	0	15.247	6.3559	81.9062	2.91e-10	1.18e-06	chi-circ-
chi_circ_0020712	7.16024	14.5539	1.0324	2.04542	0.010036	0.77295	chi-circ-NVL
chi_circ_0001674	1.74556	14.4828	2.8407	7.16368	0.0017711	0.37855	chi-circ-LPP
chi_circ_0026624	5.98969	13.928	1.2836	2.43446	0.028284	0.99859	chi-circ-LOC108633438
chi_circ_0010992	5.45189	13.2811	1.1633	2.23969	0.018623	0.99512	chi-circ-PTBP3
chi_circ_0002418	6.25289	13.1509	1.0541	2.07642	0.02708	0.99859	chi-circ-GULP1
chi_circ_0005216	7.11425	12.9952	0.92499	1.89867	0.039023	0.99859	chi-circ-MAN1A2
chi_circ_0022124	4.72289	12.936	1.5057	2.83962	0.00061821	0.31332	chi-circ-LRBA
chi_circ_0022789	25.3437	12.4809	-1.0279	0.490423	0.037983	0.99859	chi-circ-LOC102173963
chi_circ_0026256	2.41668	12.48	2.3179	4.98606	0.005589	0.76076	chi-circ-OSBPL10
chi_circ_0003750	4.20466	12.3581	1.7111	3.2741	0.0025903	0.48079	chi-circ-DCAF6
chi_circ_0016119	3.31777	12.2583	1.7461	3.35451	0.005858	0.76076	chi-circ-MRPL35
chi_circ_0014532	24.4544	12.0742	-0.9938	0.502153	0.0087853	0.77295	chi-circ-VPS13C
chi_circ_0020604	2.54021	11.9765	2.329	5.02457	0.00082687	0.31332	chi-circ-
chi_circ_0030537	33.5379	11.957	-1.5045	0.352452	0.0054824	0.76076	chi-circ-LOC108634466
chi_circ_0024966	20.6754	11.5035	-0.87234	0.54626	0.042077	0.99859	chi-circ-CEMIP
chi_circ_0029053	3.74314	11.2583	1.4848	2.79878	0.013131	0.88873	chi-circ-SLC25A16
chi_circ_0014429	19.8591	11.1432	-0.84017	0.558578	0.019555	0.99859	chi-circ-CGNL1
chi_circ_0017265	3.53183	11.0513	1.496	2.8206	0.0093234	0.77295	chi-circ-LOC108637304
chi_circ_0015997	5.75751	10.9537	0.92441	1.89791	0.04345	0.99859	chi-circ-VRK2
chi_circ_0022832	24.6879	10.4123	-1.2334	0.425314	0.018984	0.99859	chi-circ-LOC102169045
chi_circ_0005057	4.89828	10.305	1.1328	2.19284	0.036886	0.99859	chi-circ-LOC102187823
chi_circ_0006459	3.89654	10.275	1.2936	2.45139	0.038345	0.99859	chi-circ-CACNA2D1
chi_circ_0002641	22.3087	10.2547	-1.1155	0.461531	0.043716	0.99859	chi-circ-TRIP12
chi_circ_0028910	23.2686	9.94567	-1.2527	0.419662	0.027742	0.99859	chi-circ-ZCCHC24
chi_circ_0029090	4.26512	9.58882	1.1324	2.19223	0.047747	0.99859	chi-circ-ERCC6
chi_circ_0017156	2.88473	9.49804	1.6882	3.22254	0.009135	0.77295	chi-circ-NBEA
chi_circ_0019064	1.85082	9.45939	2.1711	4.50367	0.033286	0.99859	chi-circ-MAL2
chi_circ_0017477	2.07273	9.4022	2.2638	4.80255	0.0010802	0.31332	chi-circ-VWA8
chi_circ_0014020	3.41996	9.14019	1.3425	2.5359	0.039778	0.99859	chi-circ-EML5
chi_circ_0030724	3.37173	8.91159	1.3207	2.49787	0.032181	0.99859	chi-circ-LOC102179926
chi_circ_0016110	2.88338	8.77484	1.4285	2.69167	0.040051	0.99859	chi-circ-RMND5A
chi_circ_0008303	0.391216	8.69898	4.0438	16.4932	0.0017074	0.37855	chi-circ-
chi_circ_0017004	17.2981	8.6693	-0.99973	0.500094	0.026232	0.99859	chi-circ-CENPJ
chi_circ_0007147	20.2362	8.51612	-1.2419	0.422815	0.0070887	0.77295	chi-circ-LETMD1
chi_circ_0009217	3.11411	8.24601	1.3218	2.49978	0.043777	0.99859	chi-circ-PDE5A
chi_circ_0015299	2.46518	8.19536	1.692	3.23104	0.0076585	0.77295	chi-circ-EPB41L4A
chi_circ_0021996	22.6623	8.05734	-1.4776	0.359086	0.023231	0.99859	chi-circ-SMAD1
chi_circ_0026741	17.3545	8.0414	-1.1643	0.446181	0.015027	0.8974	chi-circ-ZNF451
chi_circ_0010036	2.39534	7.84526	1.6388	3.11407	0.021651	0.99859	chi-circ-MAN2A1
chi_circ_0002691	2.36804	7.61238	1.4992	2.82686	0.017416	0.95578	chi-circ-CUL3
chi_circ_0024506	2.1064	7.58051	1.7619	3.39144	0.046108	0.99859	chi-circ-DNAH5
chi_circ_0002992	16.0287	7.55381	-1.1071	0.464226	0.0097473	0.77295	chi-circ-ORC2
chi_circ_0012132	1.82127	7.47633	1.8991	3.7298	0.017033	0.95578	chi-circ-CDC14B
chi_circ_0007021	1.40574	7.19206	2.1721	4.50679	0.010025	0.77295	chi-circ-POC1B
chi_circ_0002997	15.4709	7.15942	-1.1026	0.465677	0.024323	0.99859	chi-circ-ORC2
chi_circ_0012952	2.7298	7.13889	1.3561	2.55992	0.03639	0.99859	chi-circ-UBE2J1
chi_circ_0020938	12.7182	6.89429	-0.90751	0.533104	0.02986	0.99859	chi-circ-PRRC2C
chi_circ_0016045	2.38782	6.78114	1.4581	2.74746	0.027583	0.99859	chi-circ-REL
chi_circ_0022287	1.70973	6.72286	1.8584	3.62605	0.023737	0.99859	chi-circ-SPPL3
chi_circ_0030840	1.80486	6.62742	1.9272	3.80316	0.014674	0.8974	chi-circ-LOC102181017
chi_circ_0010035	1.37536	6.48797	2.1365	4.39694	0.011	0.7837	chi-circ-MAN2A1
chi_circ_0019973	2.10148	6.14973	1.7524	3.36919	0.019939	0.99859	chi-circ-STK33
chi_circ_0017091	0.555211	6.10828	3.8541	14.461	0.0006036	0.31332	chi-circ-TEX26
chi_circ_0022006	1.34723	5.98336	1.9196	3.78318	0.012318	0.84782	chi-circ-ZNF827
chi_circ_0015918	1.50164	5.98312	2.1165	4.33641	0.016736	0.95578	chi-circ-VWA3B
chi_circ_0024266	2.38782	5.9297	1.2884	2.44257	0.046382	0.99859	chi-circ-PRKAA1
chi_circ_0025446	1.46589	5.90005	1.7236	3.30259	0.040906	0.99859	chi-circ-EML1
chi_circ_0008773	1.76575	5.85771	1.694	3.23553	0.04131	0.99859	chi-circ-SLC39A8
chi_circ_0003692	16.3898	5.85743	-1.4314	0.370771	0.015614	0.91899	chi-circ-NUF2
chi_circ_0013168	2.11567	5.85506	1.4797	2.78891	0.04626	0.99859	chi-circ-AHI1
chi_circ_0006786	1.75648	5.84664	1.5933	3.01739	0.039862	0.99859	chi-circ-WNK1
chi_circ_0025692	0.415536	5.79115	3.7584	13.5329	0.00094869	0.31332	chi-circ-NEK10
chi_circ_0016760	1.08096	5.62947	2.0764	4.21753	0.020196	0.99859	chi-circ-NR6A1
chi_circ_0022494	0.410076	5.62265	3.3918	10.4962	0.0075163	0.77295	chi-circ-SF3B3
chi_circ_0001503	0.937158	5.33132	2.2985	4.91946	0.008645	0.77295	chi-circ-IQCG
chi_circ_0026077	11.4112	5.25355	-1.1821	0.44071	0.035986	0.99859	chi-circ-RFT1
chi_circ_0029796	70.7087	5.23545	-3.7586	0.0738837	0.0016503	0.37855	chi-circ-PICALM
chi_circ_0018556	1.65967	5.20713	1.6955	3.23889	0.044984	0.99859	chi-circ-ZMYND8
chi_circ_0027408	0.652027	5.19882	2.6249	6.16842	0.013647	0.8974	chi-circ-ATP9B
chi_circ_0029521	0.937985	5.15089	2.2021	4.60149	0.038488	0.99859	chi-circ-PRMT3
chi_circ_0007495	13.5943	5.14507	-1.3434	0.394091	0.038062	0.99859	chi-circ-R3HDM2
chi_circ_0005774	0.925411	5.01665	2.0959	4.27493	0.028526	0.99859	chi-circ-KLHDC10
chi_circ_0023842	0	4.65305	4.6288	24.7405	0.00013691	0.18533	chi-circ-TRIM37
chi_circ_0021677	0.415536	4.64685	3.4459	10.8973	0.0035096	0.61967	chi-circ-MPHOSPH9
chi_circ_0006768	0.415536	4.52064	3.4376	10.8348	0.0026046	0.48079	chi-circ-ACSS3
chi_circ_0008995	0.521621	4.43452	2.7043	6.51742	0.021412	0.99859	chi-circ-TBC1D19
chi_circ_0023223	0.623304	4.28906	2.7608	6.77772	0.040694	0.99859	chi-circ-DNAH9
chi_circ_0027333	0.652027	4.27706	2.3843	5.22091	0.03775	0.99859	chi-circ-MALT1
chi_circ_0023716	8.85804	4.08368	-1.1529	0.44972	0.034479	0.99859	chi-circ-CEP112
chi_circ_0026150	0.260811	4.05978	3.3487	10.1873	0.041711	0.99859	chi-circ-MAP4
chi_circ_0014160	0	4.05832	4.4501	21.8582	0.00028377	0.2881	chi-circ-AP5M1
chi_circ_0016891	11.9305	4.05692	-1.5701	0.336785	0.034628	0.99859	chi-circ-LOC108637289
chi_circ_0010040	0.391216	4.05479	2.972	7.84623	0.02767	0.99859	chi-circ-MAN2A1
chi_circ_0012770	0	3.94485	4.3859	20.9068	0.00058989	0.31332	chi-circ-ARMC2
chi_circ_0020320	9.84378	3.67154	-1.3425	0.394337	0.033343	0.99859	chi-circ-CUL5
chi_circ_0018402	0	3.60741	4.2881	19.5365	0.00070802	0.31332	chi-circ-ITCH
chi_circ_0029336	10.7909	3.53531	-1.5669	0.337533	0.0063907	0.76076	chi-circ-ARID4B
chi_circ_0007240	8.37556	3.4902	-1.2353	0.424754	0.044769	0.99859	chi-circ-SCAF11
chi_circ_0020624	0	3.44278	4.2296	18.7602	0.0046403	0.72478	chi-circ-
chi_circ_0025280	0.391216	3.43746	2.6904	6.45492	0.026284	0.99859	chi-circ-FAM179B
chi_circ_0013431	10.6171	3.4281	-1.6803	0.312018	0.0080673	0.77295	chi-circ-GINM1
chi_circ_0018623	8.50591	3.32597	-1.4087	0.376651	0.022742	0.99859	chi-circ-TRIQK
chi_circ_0004938	0	3.27234	4.1432	17.6696	0.0017597	0.37855	chi-circ-PALMD
chi_circ_0012626	11.8852	3.18625	-1.8933	0.269191	0.0017396	0.37855	chi-circ-REV3L
chi_circ_0003052	0	3.06686	4.0641	16.7269	0.0099055	0.77295	chi-circ-GTF3C3
chi_circ_0013409	7.5552	3.04132	-1.3178	0.401146	0.025074	0.99859	chi-circ-STXBP5
chi_circ_0020010	8.98741	3.02809	-1.4726	0.360332	0.025431	0.99859	chi-circ-SBF2
chi_circ_0000425	7.26293	2.87718	-1.299	0.406408	0.038968	0.99859	chi-circ-STAG1
chi_circ_0017639	0	2.85194	3.9558	15.5172	0.044242	0.99859	chi-circ-UPF2
chi_circ_0000645	8.00645	2.7944	-1.4586	0.363846	0.04812	0.99859	chi-circ-PDXK
chi_circ_0014173	7.72734	2.76767	-1.3882	0.382041	0.020874	0.99859	chi-circ-GALC
chi_circ_0004881	10.8918	2.76662	-1.9243	0.263468	0.02795	0.99859	chi-circ-ARHGAP29
chi_circ_0003825	0	2.74526	3.8766	14.6883	0.023014	0.99859	chi-circ-PPCS
chi_circ_0012897	7.33775	2.74227	-1.4065	0.377226	0.032981	0.99859	chi-circ-PNISR
chi_circ_0001187	10.3214	2.68819	-1.8733	0.272948	0.0042048	0.68302	chi-circ-DZIP3
chi_circ_0012599	6.92304	2.63746	-1.4697	0.361057	0.03123	0.99859	chi-circ-LAMA4
chi_circ_0009140	8.12364	2.39892	-1.6878	0.3104	0.022622	0.99859	chi-circ-PDS5A
chi_circ_0012416	9.30912	2.39057	-1.9366	0.261231	0.024522	0.99859	chi-circ-TBC1D32
chi_circ_0028747	8.0349	2.33611	-1.8308	0.281109	0.013771	0.8974	chi-circ-IRF2
chi_circ_0009745	7.19946	2.17649	-1.6581	0.316856	0.019219	0.99859	chi-circ-ANTXR2
chi_circ_0013953	6.27745	2.15927	-1.487	0.356754	0.049811	0.99859	chi-circ-SYNE2
chi_circ_0010243	6.01658	2.13213	-1.5102	0.351063	0.044909	0.99859	chi-circ-ITK
chi_circ_0024092	9.39433	1.87152	-2.2028	0.217216	0.0065567	0.76076	chi-circ-ERCC8
chi_circ_0027702	6.70476	1.72102	-1.9979	0.250364	0.015012	0.8974	chi-circ-ADCY9
chi_circ_0028878	6.45833	1.6501	-1.8825	0.271213	0.014795	0.8974	chi-circ-HOOK3
chi_circ_0003822	7.85842	1.46846	-2.3957	0.19003	0.04973	0.99859	chi-circ-PPCS
chi_circ_0023773	5.96912	1.15542	-2.3751	0.192763	0.028699	0.99859	chi-circ-CEP112
chi_circ_0009027	7.47978	1.14895	-2.7185	0.151932	0.001048	0.31332	chi-circ-PRDM5
chi_circ_0013763	5.92271	1.10872	-2.2245	0.213973	0.014806	0.8974	chi-circ-VASH1
chi_circ_0005699	5.49422	0.958606	-2.375	0.192776	0.0087144	0.77295	chi-circ-RBM33
chi_circ_0027289	5.20375	0.943608	-2.3519	0.195888	0.021089	0.99859	chi-circ-CCDC68
chi_circ_0028936	5.38259	0.857626	-2.5933	0.165706	0.0052493	0.76076	chi-circ-ADK
chi_circ_0000515	4.57716	0.794186	-2.3374	0.197867	0.021015	0.99859	chi-circ-ACAD11
chi_circ_0027606	4.12458	0.747107	-2.2837	0.20537	0.04081	0.99859	chi-circ-USP31
chi_circ_0011265	4.34153	0.721841	-2.5803	0.167206	0.030216	0.99859	chi-circ-CNTLN
chi_circ_0014402	5.15345	0.659763	-2.7826	0.14533	0.0064447	0.76076	chi-circ-ZNF280D
chi_circ_0019102	4.65418	0.478818	-3.6001	0.0824635	0.025778	0.99859	chi-circ-STAU2
chi_circ_0002341	3.31202	0.36092	-3.1122	0.115647	0.031176	0.99859	chi-circ-SESTD1
chi_circ_0018144	3.70394	0.298843	-3.2759	0.103242	0.049922	0.99859	chi-circ-ARMC4
chi_circ_0029769	2.89373	0	-4.0606	0.0599291	0.040445	0.99859	chi-circ-CEP295
chi_circ_0026280	3.07771	0	-4.186	0.05494	0.0022271	0.45222	chi-circ-UBP1
chi_circ_0017282	3.13432	0	-4.2295	0.0533082	0.021624	0.99859	chi-circ-SETDB2
chi_circ_0026543	4.3854	0	-4.6815	0.0389698	0.00011306	0.18533	chi-circ-ADGRF5

## Sheet: Sheet2 LL vs. LH 
LL_readcount	LH_readcount	log2FoldChange	FoldChange	pval	padj	host gene
416.162	609.336	0.54977	1.46385	0.0068316	0.39721	chi-circ-UBL5
246.942	332.829	0.42513	1.34269	0.0078697	0.40982	chi-circ-GPCPD1
212.238	268.425	0.34039	1.2661	0.022098	0.56193	chi-circ-AIDA
180.38	235.059	0.37948	1.30087	0.030957	0.60899	chi-circ-ZNF532
170.958	234.435	0.46211	1.37756	0.0076665	0.40982	chi-circ-FBXW8
293.225	199.989	-0.555	0.680657	0.020039	0.54645	chi-circ-ZMYM4
98.0122	162.588	0.72836	1.65675	0.0074576	0.40946	chi-circ-PSD3
220.405	158.661	-0.47123	0.721349	0.017782	0.52158	chi-circ-WDR78
93.0246	146.5	0.65222	1.57158	0.021919	0.56193	chi-circ-WWOX
181.053	137.687	-0.40951	0.752879	0.039756	0.66444	chi-circ-RAB27B
72.1282	125.716	0.80331	1.7451	0.0026872	0.3424	chi-circ-MTUS1
165.482	122.338	-0.44474	0.734717	0.04261	0.67717	chi-circ-KIF27
234.215	115.834	-1.0197	0.493219	0.00031025	0.26324	chi-circ-LRBA
84.8099	113.379	0.42279	1.34052	0.021806	0.56193	chi-circ-RERE
67.6687	112.947	0.73691	1.6666	0.0011665	0.29706	chi-circ-SATB1
73.9075	109.5	0.57178	1.48636	0.011081	0.43291	chi-circ-LOC102176740
167.358	98.1576	-0.76808	0.587198	0.012094	0.44262	chi-circ-LOC102182379
37.5805	85.3384	1.1752	2.25824	0.0035829	0.36577	chi-circ-LOC108636723
117.935	81.0567	-0.53853	0.688472	0.039338	0.66436	chi-circ-HYDIN
44.7388	76.9656	0.78696	1.72543	0.00045544	0.26324	chi-circ-PGM5
57.0149	76.6358	0.43083	1.34801	0.031691	0.60902	chi-circ-MSRB3
55.1649	71.5927	0.38156	1.30275	0.046879	0.70493	chi-circ-HPS3
39.5257	71.0879	0.84994	1.80243	0.01073	0.42812	chi-circ-AIDA
52.7077	69.6791	0.41476	1.33308	0.03348	0.63539	chi-circ-KIAA1429
46.5522	66.6276	0.51605	1.43003	0.011755	0.44262	chi-circ-TMEFF1
42.7098	64.6398	0.59586	1.51137	0.023136	0.56193	chi-circ-LOC102171874
45.2168	62.6137	0.45383	1.36967	0.033705	0.63539	chi-circ-FBXW4
35.2268	61.1477	0.81105	1.75449	0.014656	0.49214	chi-circ-ANO4
87.2781	58.7998	-0.55164	0.682244	0.010748	0.42812	chi-circ-EML4
81.0191	56.704	-0.50434	0.704983	0.0094577	0.42491	chi-circ-LARP4
32.0702	56.508	0.80052	1.74173	0.0060764	0.39721	chi-circ-BTBD3
84.8786	55.4563	-0.63835	0.642447	0.020036	0.54645	chi-circ-MAK
31.7233	54.0516	0.77323	1.70909	0.021712	0.56193	chi-circ-FNBP1
86.687	51.4282	-0.73725	0.599882	0.0018489	0.32662	chi-circ-REV3L
35.6107	50.888	0.52942	1.44335	0.033935	0.63539	chi-circ-MSRB3
32.2008	47.1795	0.54683	1.46087	0.042388	0.67717	chi-circ-PAWR
74.0077	45.9896	-0.68946	0.620086	0.015464	0.50264	chi-circ-WDR78
31.345	45.343	0.55334	1.46748	0.03957	0.66436	chi-circ-MTUS1
75.8034	44.1772	-0.78593	0.579978	0.029907	0.59859	chi-circ-LOC102174745
23.7508	41.8341	0.84357	1.79449	0.00082443	0.27914	chi-circ-KLC1
22.1377	38.8	0.79964	1.74067	0.010421	0.42812	chi-circ-PSD3
16.4549	38.7579	1.2485	2.37594	0.0063128	0.39721	chi-circ-MYH11
21.4829	37.3721	0.80016	1.74129	0.045286	0.6961	chi-circ-LOC102179380
20.2957	37.2064	0.86781	1.82489	0.0027019	0.3424	chi-circ-CPED1
23.8981	37.08	0.65994	1.58002	0.017158	0.52158	chi-circ-ADGRA3
57.8915	36.794	-0.61427	0.65326	0.015649	0.50463	chi-circ-KCTD9
20.0428	36.6376	0.86503	1.82138	0.017162	0.52158	chi-circ-JAM2
20.839	36.5124	0.79832	1.73907	0.049274	0.70938	chi-circ-FKBP5
21.6574	36.3515	0.74688	1.67816	0.04951	0.70938	chi-circ-FAM13B
22.5613	34.3498	0.58883	1.50403	0.049259	0.70938	chi-circ-TMEM67
48.9313	34.0411	-0.49946	0.707372	0.037355	0.64914	chi-circ-KAT2B
21.219	34.0348	0.70037	1.62492	0.020849	0.56193	chi-circ-CASC4
16.3867	33.4443	1.0515	2.07268	0.0025031	0.3424	chi-circ-FAM135A
19.468	33.3626	0.80819	1.75101	0.022147	0.56193	chi-circ-TCF4
14.627	33.1358	1.1617	2.23721	0.0020938	0.3424	chi-circ-RHOBTB3
54.6896	32.4666	-0.73612	0.600352	0.02549	0.57207	chi-circ-HYDIN
48.8674	32.403	-0.59756	0.660871	0.025646	0.57207	chi-circ-
16.987	32.3879	0.9131	1.88309	0.0069539	0.39721	chi-circ-AKT3
17.2658	31.1075	0.88293	1.84412	0.0080692	0.40982	chi-circ-ANO4
11.1443	31.0476	1.4642	2.7591	0.0080382	0.40982	chi-circ-SCRN1
18.1586	30.363	0.74466	1.67558	0.048639	0.70938	chi-circ-SLC8A1
16.6847	30.3206	0.84653	1.79817	0.036841	0.64799	chi-circ-CARMIL1
49.3987	30.0985	-0.68146	0.623534	0.0044489	0.36577	chi-circ-MAP9
18.2634	28.8128	0.66013	1.58023	0.03824	0.65403	chi-circ-PRKCE
10.7457	28.6516	1.4191	2.67419	0.0017868	0.32662	chi-circ-MAPK1
18.053	27.7744	0.6628	1.58315	0.045204	0.6961	chi-circ-SPRED1
46.2724	27.3701	-0.79053	0.578132	0.012201	0.44262	chi-circ-TEKT1
55.4769	27.1587	-1.0293	0.489948	0.0055643	0.38979	chi-circ-SLCO5A1
16.5709	26.8855	0.73286	1.66193	0.021253	0.56193	chi-circ-FAM114A2
39.7267	26.8472	-0.55075	0.682665	0.031472	0.60899	chi-circ-KIAA1524
13.4923	26.0392	0.95416	1.93745	0.0034006	0.36359	chi-circ-OSBPL1A
13.0259	25.4639	0.99305	1.99039	0.0013444	0.30345	chi-circ-ZC3H11A
12.8225	25.4079	0.99926	1.99897	0.018357	0.52158	chi-circ-INPP5F
16.0813	25.17	0.67752	1.59939	0.02433	0.56486	chi-circ-MYO5B
14.9165	24.9622	0.73696	1.66666	0.017901	0.52158	chi-circ-ADAMTS9
36.3778	24.5504	-0.57255	0.672427	0.047926	0.70938	chi-circ-IFT81
45.7166	24.2532	-0.92336	0.52728	0.0085167	0.41208	chi-circ-LRBA
36.9991	23.0813	-0.71029	0.611197	0.009726	0.42491	chi-circ-SSBP2
12.598	22.9327	0.87771	1.83746	0.0064042	0.39721	chi-circ-FAM135A
55.8619	22.8083	-1.321	0.400257	0.00017037	0.26324	chi-circ-LOC106502360
11.4734	22.6134	0.96114	1.94685	0.0054263	0.38679	chi-circ-SPRED2
13.1521	22.5687	0.7431	1.67377	0.025529	0.57207	chi-circ-TLK1
7.96942	22.5093	1.5012	2.83078	0.0012429	0.29706	chi-circ-RPS6KA5
8.64684	22.0787	1.3644	2.57469	0.00010691	0.26324	chi-circ-LOC102179243
14.5079	21.8769	0.58583	1.5009	0.046246	0.69908	chi-circ-DYRK1A
31.7773	21.6232	-0.54161	0.687004	0.031231	0.60899	chi-circ-IFT88
11.5524	21.1134	0.87633	1.8357	0.040997	0.67119	chi-circ-LOC102176896
34.7334	20.9131	-0.7561	0.592095	0.0068614	0.39721	chi-circ-SLCO5A1
12.4155	20.8543	0.72206	1.64954	0.03679	0.64799	chi-circ-REPS1
12.9008	20.7482	0.69553	1.61948	0.047592	0.7083	chi-circ-UTRN
12.0317	20.4732	0.78352	1.72133	0.016638	0.52158	chi-circ-RGS10
34.0432	20.3846	-0.75221	0.593693	0.0027212	0.3424	chi-circ-CFAP54
9.93515	20.1321	1.0122	2.01698	0.023662	0.56193	chi-circ-PSTPIP2
10.969	20.0562	0.86048	1.81564	0.036258	0.64799	chi-circ-ARL13B
9.55987	19.6503	1.077	2.10964	0.031476	0.60899	chi-circ-TNFRSF19
8.2896	18.9223	1.1781	2.26279	0.0049513	0.36577	chi-circ-SBF2
11.7258	18.833	0.71289	1.63908	0.046284	0.69908	chi-circ-DAB2
7.99835	18.0663	1.1791	2.26435	0.021881	0.56193	chi-circ-MYOCD
7.7965	18.0051	1.2448	2.36986	0.003031	0.3424	chi-circ-ARHGAP10
9.30808	17.0723	0.873	1.83147	0.016268	0.52044	chi-circ-MDN1
27.0326	16.4956	-0.70402	0.613859	0.023843	0.56193	chi-circ-NEK11
34.8374	16.4231	-1.0904	0.469631	0.0048255	0.36577	chi-circ-WDR49
6.0582	16.1997	1.4365	2.70663	0.029565	0.59763	chi-circ-DNAH5
5.94625	16.1296	1.451	2.73397	0.013808	0.47545	chi-circ-SMAD5
5.08953	16.022	1.692	3.23104	0.0070389	0.39721	chi-circ-SENP6
8.56778	15.9597	0.89859	1.86424	0.027125	0.57499	chi-circ-LTBP1
34.0655	15.4274	-1.1837	0.440221	0.011911	0.44262	chi-circ-BEND7
7.54994	15.3218	1.0376	2.05281	0.031349	0.60899	chi-circ-NME7
8.46091	14.8923	0.8152	1.75954	0.047019	0.70493	chi-circ-TMTC2
8.20481	14.6837	0.86353	1.81948	0.03733	0.64914	chi-circ-PHTF1
26.8174	14.5698	-0.86157	0.550353	0.017637	0.52158	chi-circ-IL1RAP
31.6914	14.5366	-1.128	0.45755	0.013753	0.47545	chi-circ-DNMT3A
24.3828	14.5094	-0.7505	0.594398	0.022254	0.56193	chi-circ-ZFAND1
7.34711	14.4712	1.0167	2.02329	0.026482	0.57499	chi-circ-RAD54B
7.4296	14.2153	0.95684	1.94105	0.041299	0.67119	chi-circ-APBB2
5.42147	13.7724	1.2829	2.43328	0.032535	0.62061	chi-circ-ATAD2B
5.60165	13.7235	1.2423	2.36575	0.028997	0.59607	chi-circ-TMTC2
30.5131	13.6958	-1.1855	0.439672	0.0040694	0.36577	chi-circ-LRBA
22.3718	13.3291	-0.73342	0.601476	0.041716	0.67527	chi-circ-IFT74
22.8361	13.3105	-0.82258	0.56543	0.036143	0.64799	chi-circ-TBC1D12
6.40398	13.248	1.0636	2.09014	0.033805	0.63539	chi-circ-RIMS2
6.2119	13.22	1.1307	2.18965	0.049413	0.70938	chi-circ-KMT5B
21.2503	13.0373	-0.76245	0.589494	0.025099	0.57207	chi-circ-ZC3H6
6.81207	12.9905	0.96463	1.95156	0.024031	0.56193	chi-circ-MEF2C
24.3563	12.9612	-0.85617	0.552417	0.035401	0.64799	chi-circ-EPHA6
4.84001	12.7777	1.4271	2.68906	0.0099448	0.42525	chi-circ-LOC102176916
5.90838	12.6947	1.0736	2.10468	0.049948	0.70989	chi-circ-MTUS1
21.1565	12.2237	-0.77256	0.585378	0.016943	0.52158	chi-circ-SDCCAG8
4.54198	11.9456	1.3533	2.55496	0.0089096	0.41208	chi-circ-TRMT11
5.29128	11.5458	1.0623	2.08826	0.042778	0.67717	chi-circ-VPS35
4.71157	11.4321	1.3457	2.54153	0.0047475	0.36577	chi-circ-LOC106502192
5.15371	11.4316	1.0925	2.13243	0.043887	0.68319	chi-circ-TXK
4.23945	11.405	1.4187	2.67345	0.038311	0.65403	chi-circ-AAK1
4.53176	11.2403	1.304	2.46913	0.0066566	0.39721	chi-circ-LAMC1
19.3652	11.0442	-0.82406	0.56485	0.019199	0.53579	chi-circ-DNAH6
24.5422	10.8146	-1.2274	0.427086	0.0025521	0.3424	chi-circ-THUMPD3
4.92517	10.794	1.1336	2.19406	0.039429	0.66436	chi-circ-NUCB2
3.78821	10.7586	1.5074	2.84297	0.011206	0.4336	chi-circ-LPP
3.0311	10.7058	1.8483	3.60076	0.0067335	0.39721	chi-circ-SEMA5A
25.7728	10.6654	-1.3025	0.405423	0.010679	0.42812	chi-circ-LOC102169045
3.93987	10.4586	1.3175	2.49234	0.019253	0.53579	chi-circ-RABGAP1
20.1002	10.4079	-0.92517	0.526618	0.0046737	0.36577	chi-circ-
4.69691	10.2569	1.1317	2.19117	0.049023	0.70938	chi-circ-DOCK3
3.18855	10.2104	1.6728	3.18833	0.024821	0.57207	chi-circ-SLC25A27
18.3008	10.1286	-0.8882	0.540288	0.017797	0.52158	chi-circ-SNX13
4.35288	10.0941	1.198	2.29421	0.042097	0.67717	chi-circ-LOC102181107
20.0181	9.91079	-1.0134	0.495377	0.0047987	0.36577	chi-circ-STK33
4.81548	9.87797	1.0347	2.04869	0.043499	0.68238	chi-circ-PDE5A
2.55596	9.80925	1.9483	3.8592	0.0047845	0.36577	chi-circ-ANO4
16.4352	9.76391	-0.76711	0.587593	0.036487	0.64799	chi-circ-BMP2K
2.74661	9.72808	1.9131	3.76617	0.0090267	0.41208	chi-circ-LOC108634347
2.56476	9.53143	1.8502	3.6055	0.013056	0.46412	chi-circ-ASH1L
3.42454	9.22171	1.3582	2.56365	0.023393	0.56193	chi-circ-ZNF462
17.4565	8.93038	-1.0025	0.499134	0.022458	0.56193	chi-circ-KIAA1324
3.2159	8.9254	1.4727	2.77541	0.038755	0.65883	chi-circ-LONP2
0.908633	8.76567	3.1425	8.83053	0.00069773	0.27914	chi-circ-NTRK2
3.85735	8.74756	1.1807	2.26687	0.02337	0.56193	chi-circ-MEF2A
1.83972	8.70534	2.2108	4.62932	0.0098867	0.42525	chi-circ-LAMA2
2.95517	8.67032	1.5195	2.86692	0.015407	0.50264	chi-circ-MAGI1
2.59059	8.65723	1.7504	3.36452	0.018212	0.52158	chi-circ-VPS13B
15.8438	8.56753	-0.90648	0.533485	0.015387	0.50264	chi-circ-STPG1
2.85466	8.12249	1.4466	2.72565	0.026003	0.57207	chi-circ-LTBP1
2.24684	8.08711	1.9032	3.74042	0.011866	0.44262	chi-circ-SND1
3.53249	8.06257	1.2031	2.30234	0.049378	0.70938	chi-circ-SPATA5
16.1469	7.90119	-1.1052	0.464838	0.04997	0.70989	chi-circ-
2.62966	7.83762	1.5967	3.02451	0.014216	0.48133	chi-circ-PREX2
1.94577	7.71903	2.0178	4.04966	0.0088012	0.41208	chi-circ-PLCB4
1.62851	7.65642	2.2271	4.68192	0.0062942	0.39721	chi-circ-PPP3CA
2.29659	7.58046	1.7463	3.35497	0.008593	0.41208	chi-circ-VPS50
22.4729	7.55857	-1.5506	0.341368	0.0007756	0.27914	chi-circ-EPDR1
17.4866	7.48907	-1.318	0.401091	0.0016711	0.32662	chi-circ-LRRIQ1
1.51321	7.43051	2.2198	4.65829	0.0071482	0.39785	chi-circ-FKBP5
2.5232	7.36992	1.5492	2.92655	0.017909	0.52158	chi-circ-UBE2J1
1.51223	7.33484	2.2899	4.89022	0.019854	0.54645	chi-circ-RBPJ
2.6568	7.32724	1.5063	2.84081	0.021004	0.56193	chi-circ-UBE4B
1.86436	7.24857	1.9232	3.79263	0.013137	0.46412	chi-circ-RSF1
2.44909	7.16493	1.6074	3.04702	0.035688	0.64799	chi-circ-EYA3
1.33675	7.15218	2.3449	5.08025	0.0064284	0.39721	chi-circ-UBA6
1.55183	7.00109	2.1335	4.38781	0.0088014	0.41208	chi-circ-CCDC18
12.3187	6.88495	-0.95098	0.517281	0.040066	0.66444	chi-circ-EPB41L4A
1.09161	6.76092	2.6302	6.19112	0.0049082	0.36577	chi-circ-
2.34488	6.71563	1.471	2.77214	0.048322	0.70938	chi-circ-ATP2B1
1.54706	6.62016	2.0127	4.03537	0.014195	0.48133	chi-circ-RFWD2
1.47915	6.60652	2.1634	4.47969	0.008971	0.41208	chi-circ-UBAC2
2.45418	6.58259	1.4382	2.70983	0.049497	0.70938	chi-circ-POSTN
1.76483	6.54459	1.9164	3.7748	0.021193	0.56193	chi-circ-SETDB2
2.61319	6.54281	1.4216	2.67882	0.031778	0.60902	chi-circ-TMF1
12.9928	6.54192	-1.0445	0.484813	0.023059	0.56193	chi-circ-TMEM232
1.9937	6.47804	1.7882	3.45384	0.022434	0.56193	chi-circ-DDHD1
11.5029	6.3998	-0.95446	0.516035	0.037546	0.64914	chi-circ-BIRC6
13.9388	6.32847	-1.2082	0.432808	0.0053832	0.38679	chi-circ-FAM208A
0.83283	6.16911	2.9372	7.65923	0.0042364	0.36577	chi-circ-SFMBT2
14.6491	6.04135	-1.3957	0.38006	0.0018405	0.32662	chi-circ-TMEM232
18.7591	6.02717	-1.506	0.352086	0.010048	0.42525	chi-circ-CEP128
13.1631	5.80372	-1.244	0.4222	0.041255	0.67119	chi-circ-ZNF451
1.2417	5.67105	2.2108	4.62932	0.034895	0.64739	chi-circ-GABPB1
12.2598	5.62915	-1.1063	0.464484	0.040988	0.67119	chi-circ-MAN1A2
0.680341	5.5892	3.125	8.72406	0.0032365	0.35541	chi-circ-B4GALT5
10.9292	5.58153	-0.92643	0.526159	0.043825	0.68319	chi-circ-LMLN
1.53805	5.54575	1.9035	3.7412	0.029793	0.59859	chi-circ-BRF1
1.44452	5.50618	1.953	3.87179	0.028728	0.59607	chi-circ-CRIM1
0.712337	5.44147	3.0763	8.43449	0.0040173	0.36577	chi-circ-PSME4
0.474891	5.42587	3.6759	12.7807	0.0011874	0.29706	chi-circ-DTWD1
0.827801	5.40604	2.6931	6.46702	0.0045986	0.36577	chi-circ-LEPR
1.2879	5.3902	1.9375	3.83041	0.027899	0.58732	chi-circ-TLL1
1.37537	5.26091	1.9586	3.88685	0.029344	0.59612	chi-circ-AMOT
11.3857	5.17443	-1.1663	0.445563	0.027109	0.57499	chi-circ-LARP4
1.30269	5.11647	2.0377	4.1059	0.029125	0.59607	chi-circ-VWA8
0.989525	5.10022	2.2702	4.8239	0.025448	0.57207	chi-circ-LOC102173333
1.05155	5.09496	2.306	4.9451	0.023855	0.56193	chi-circ-SPEF2
1.51317	5.06349	1.8109	3.50861	0.045106	0.6961	chi-circ-PAN3
0.379269	4.92541	3.5131	11.4169	0.0030338	0.3424	chi-circ-KLHL24
0.474891	4.85183	3.5235	11.4995	0.0027241	0.3424	chi-circ-CEP128
12.1535	4.69969	-1.3641	0.388477	0.0066689	0.39721	chi-circ-PRSS12
1.03325	4.69745	2.1851	4.54758	0.029115	0.59607	chi-circ-SLTM
121.91	4.59136	-4.7431	0.0373409	0.0011778	0.29706	chi-circ-PICALM
11.7324	4.54347	-1.3798	0.384272	0.0095167	0.42491	chi-circ-WDR78
0	4.5387	4.5549	23.5051	0.0002474	0.26324	chi-circ-HHAT
1.08509	4.526	1.9242	3.79526	0.042202	0.67717	chi-circ-PTPN11
0.352909	4.46961	3.3665	10.3138	0.0045332	0.36577	chi-circ-PPP2R5E
0	4.46512	4.5309	23.1173	0.0003948	0.26324	chi-circ-KLHL5
0.80647	4.4466	2.4085	5.30922	0.022937	0.56193	chi-circ-NBEAL1
11.8073	4.41472	-1.3267	0.398679	0.0087001	0.41208	chi-circ-DYM
0	4.29432	4.4771	22.2711	0.00035551	0.26324	chi-circ-RYK
9.90509	4.1216	-1.306	0.404441	0.022705	0.56193	chi-circ-RBM5
0.705819	3.95741	2.3252	5.01135	0.042834	0.67717	chi-circ-SRGAP1
9.90089	3.87996	-1.2218	0.428747	0.045402	0.6961	chi-circ-CCDC39
0.453561	3.69412	3.1691	8.99485	0.039974	0.66444	chi-circ-FAM185A
8.49571	3.60578	-1.1924	0.437574	0.026048	0.57207	chi-circ-SPAST
0.529364	3.59364	2.6012	6.06791	0.035476	0.64799	chi-circ-SBF2
8.4397	3.56061	-1.3283	0.398237	0.016741	0.52158	chi-circ-TMEM232
0.453561	3.55312	3.0396	8.22263	0.015228	0.50264	chi-circ-SYNE2
8.52308	3.44448	-1.2974	0.406859	0.049585	0.70938	chi-circ-STAU2
8.65461	3.40906	-1.3883	0.382015	0.013518	0.47348	chi-circ-SNX13
0.474891	3.18945	2.8993	7.46064	0.0235	0.56193	chi-circ-CCDC18
0	3.12221	4.0137	16.1527	0.0047125	0.36577	chi-circ-GPBP1
13.0742	3.09008	-2.0147	0.247466	0.0025271	0.3424	chi-circ-VWA3B
7.86654	3.08072	-1.3472	0.393054	0.035823	0.64799	chi-circ-LOC106502060
9.17751	3.06544	-1.5334	0.345462	0.0049147	0.36577	chi-circ-ATF7IP2
0	2.93954	3.9461	15.4133	0.01246	0.44803	chi-circ-TRNAU1AP
0	2.85596	3.8647	14.5677	0.0087288	0.41208	chi-circ-PLEKHH2
9.93112	2.81795	-1.855	0.276433	0.0060095	0.39721	chi-circ-LOC102177239
8.60179	2.80435	-1.7057	0.306572	0.026396	0.57499	chi-circ-LOC106502360
9.1776	2.79971	-1.5335	0.345438	0.011007	0.43291	chi-circ-USP25
7.14113	2.72696	-1.4607	0.363317	0.046109	0.69908	chi-circ-PER3
9.62338	2.65847	-1.9656	0.256033	0.010578	0.42812	chi-circ-ESR1
6.89445	2.65644	-1.3304	0.397658	0.046015	0.69908	chi-circ-DNAH5
0	2.64851	3.7769	13.7076	0.024934	0.57207	chi-circ-SRC
9.0938	2.52007	-1.8325	0.280778	0.029074	0.59607	chi-circ-LOC102189920
6.05549	2.11083	-1.5917	0.33178	0.047237	0.70561	chi-circ-PLXNC1
6.74844	2.03656	-1.6812	0.311823	0.018554	0.5235	chi-circ-CASC1
5.79523	1.87898	-1.4741	0.359958	0.040829	0.67119	chi-circ-TESK2
6.58917	1.76293	-1.9129	0.265558	0.0077964	0.40982	chi-circ-TBC1D32
5.89487	1.75949	-1.5437	0.343005	0.036658	0.64799	chi-circ-ARNT2
7.48577	1.73679	-2.0304	0.244787	0.027172	0.57499	chi-circ-PBRM1
9.73387	1.65047	-2.3324	0.198554	0.00051831	0.26324	chi-circ-CC2D2A
6.02201	1.55722	-1.7995	0.287274	0.036404	0.64799	chi-circ-KMT2C
4.77857	1.50905	-1.7415	0.299059	0.035905	0.64799	chi-circ-STAG1
6.20001	1.42492	-2.2485	0.210443	0.0096299	0.42491	chi-circ-CEP290
6.3985	1.41722	-1.8733	0.272948	0.024065	0.56193	chi-circ-ARHGAP32
5.80752	1.4119	-1.7354	0.300326	0.03144	0.60899	chi-circ-FAM149A
5.28995	1.39383	-1.8117	0.284855	0.026934	0.57499	chi-circ-LRRC6
5.74516	1.29202	-1.8454	0.278278	0.031081	0.60899	chi-circ-ACTR6
7.06065	1.28461	-2.3846	0.191498	0.0048892	0.36577	chi-circ-HSF2BP
6.40859	1.19877	-2.1657	0.222874	0.027029	0.57499	chi-circ-CDS1
7.08436	1.14273	-2.7025	0.153627	0.0030065	0.3424	chi-circ-RGS22
6.39696	1.07889	-2.301	0.202922	0.02588	0.57207	chi-circ-EXOG
7.35526	1.06824	-2.4182	0.187089	0.0027241	0.3424	chi-circ-OSBPL10
4.82638	1.05759	-1.8379	0.279729	0.034617	0.64518	chi-circ-SYNE1
4.10732	1.05224	-1.9962	0.250659	0.043444	0.68238	chi-circ-NCOA7
7.63969	1.02957	-2.7247	0.151281	0.00059325	0.26782	chi-circ-ADAMTS6
5.87068	0.932389	-2.3323	0.198567	0.018089	0.52158	chi-circ-GTF2I
4.82135	0.913628	-2.6004	0.164893	0.017121	0.52158	chi-circ-TDRD3
5.0525	0.812512	-2.2712	0.207158	0.01826	0.52158	chi-circ-VPS13C
3.51193	0.812481	-2.2795	0.205969	0.037433	0.64914	chi-circ-CPEB4
4.39826	0.719263	-2.3002	0.203035	0.037789	0.65058	chi-circ-CFAP54
5.59546	0.685917	-3.0147	0.123733	0.0030183	0.3424	chi-circ-C25H16orf62
4.37264	0.685221	-2.9085	0.133185	0.011776	0.44262	chi-circ-TMEM232
4.18378	0.588734	-2.4621	0.181482	0.018065	0.52158	chi-circ-SPAG17
3.7939	0.583409	-2.3063	0.202178	0.029195	0.59607	chi-circ-EVA1C
4.67294	0.479509	-2.9074	0.133286	0.012182	0.44262	chi-circ-PPCS
4.75564	0.456814	-3.6248	0.0810637	0.0016464	0.32662	chi-circ-WDSUB1
4.11218	0.359631	-3.0581	0.120066	0.007677	0.40982	chi-circ-ANKIB1
4.94874	0.359631	-3.3429	0.0985569	0.010168	0.42589	chi-circ-LOC102189932
4.96092	0.229103	-3.7588	0.0738735	0.0012368	0.29706	chi-circ-LRRIQ1
2.73511	0	-4.0023	0.0624004	0.0063545	0.39721	chi-circ-PHKA1

## Sheet: Sheet3 LH vs. FH 
ID	LH_readcount	FH_readcount	log2FoldChange	FoldChange	pval	padj	host gene
chi_circ_0014548	1033.37	1410.69	0.44954	1.3656	0.0022874	0.087901	chi-circ-USP3
chi_circ_0006609	271.036	436.704	0.68421	1.60682	8.37e-05	0.015575	chi-circ-SNX13
chi_circ_0010864	638.922	339.105	-0.9146	0.530491	8.71e-05	0.015575	chi-circ-UBL5
chi_circ_0016577	231.758	326.12	0.5016	1.41578	0.0019584	0.085465	chi-circ-PUM2
chi_circ_0022144	120.781	284.511	1.2408	2.3633	9.77e-11	3.97e-07	chi-circ-LRBA
chi_circ_0014391	394.196	278.74	-0.50445	0.704929	0.0021061	0.086797	chi-circ-TEX9
chi_circ_0000675	181.835	276.248	0.60697	1.52306	0.0030625	0.10536	chi-circ-PRMT2
chi_circ_0018288	347.721	275.223	-0.33191	0.794484	0.034	0.31896	chi-circ-GPCPD1
chi_circ_0020700	280.77	219.299	-0.3549	0.781924	0.0080858	0.16505	chi-circ-AIDA
chi_circ_0008133	267.042	194.234	-0.45865	0.727667	0.012545	0.19948	chi-circ-CASC1
chi_circ_0027068	112.325	176.6	0.65361	1.5731	0.00017917	0.021405	chi-circ-SMCHD1
chi_circ_0027916	121.783	173.17	0.51269	1.42671	0.044761	0.356	chi-circ-FGFR2
chi_circ_0021031	118.54	170.318	0.5195	1.43346	0.0034798	0.11043	chi-circ-RERE
chi_circ_0021540	245.499	168.251	-0.54453	0.685615	0.0038593	0.11303	chi-circ-FBXW8
chi_circ_0028025	96.0576	166.792	0.79982	1.74088	0.00055783	0.048107	chi-circ-ATRNL1
chi_circ_0014998	125.226	165.416	0.41051	1.32916	0.014933	0.21208	chi-circ-AAGAB
chi_circ_0029219	102.151	162.611	0.66946	1.59048	0.029331	0.29785	chi-circ-LOC102182379
chi_circ_0006705	238.458	155.97	-0.61936	0.65096	0.0049106	0.1272	chi-circ-DGKB
chi_circ_0027335	246.533	153.884	-0.6787	0.624728	0.00071607	0.050972	chi-circ-ZNF532
chi_circ_0022571	101.808	142.768	0.49693	1.41121	0.01155	0.19798	chi-circ-IST1
chi_circ_0028020	94.865	139.974	0.54737	1.46142	0.019685	0.24012	chi-circ-ATRNL1
chi_circ_0008899	96.7058	133.578	0.4522	1.36812	0.012401	0.19948	chi-circ-LCORL
chi_circ_0012566	179.567	132.609	-0.42951	0.742514	0.029246	0.29785	chi-circ-SENP6
chi_circ_0022452	85.4715	131.701	0.63644	1.55449	0.0043685	0.1199	chi-circ-FTO
chi_circ_0003846	217.278	129.969	-0.74433	0.596945	0.014572	0.21087	chi-circ-PPCS
chi_circ_0029327	80.3938	128.354	0.68092	1.60316	0.011708	0.19833	chi-circ-B3GALNT2
chi_circ_0019120	69.5614	126.54	0.86638	1.82308	0.00059216	0.048107	chi-circ-STAU2
chi_circ_0004400	165.497	123.344	-0.43176	0.741357	0.023398	0.26474	chi-circ-WDR78
chi_circ_0004396	202.299	122.862	-0.72134	0.606534	0.0042065	0.11784	chi-circ-WDR78
chi_circ_0017990	84.2074	119.145	0.49639	1.41068	0.042161	0.34668	chi-circ-FAM188A
chi_circ_0002402	72.7737	116.811	0.67525	1.59687	0.016969	0.22749	chi-circ-ITGAV
chi_circ_0019958	76.5711	114.695	0.58148	1.49638	0.028858	0.29785	chi-circ-RIC3
chi_circ_0009186	81.4808	112.027	0.47103	1.3861	0.044313	0.356	chi-circ-SLC30A9
chi_circ_0013740	195.149	111.134	-0.80335	0.573017	0.00015225	0.019326	chi-circ-CEP128
chi_circ_0023757	192.485	108.844	-0.83559	0.560354	0.00039911	0.039301	chi-circ-CEP112
chi_circ_0011139	190.94	107.935	-0.83483	0.560649	7.08e-05	0.015138	chi-circ-IFT74
chi_circ_0025268	65.6655	107.183	0.7081	1.63365	0.00027175	0.030662	chi-circ-ASB7
chi_circ_0028115	224.979	106.872	-1.0767	0.474112	1.83e-09	3.71e-06	chi-circ-CFAP43
chi_circ_0025501	80.8344	106.605	0.40761	1.32649	0.030958	0.30448	chi-circ-MARK3
chi_circ_0014634	63.877	105.356	0.74242	1.67298	0.0060983	0.14037	chi-circ-L2HGDH
chi_circ_0004092	59.9331	101.211	0.78128	1.71866	0.00076358	0.051694	chi-circ-PRKAA2
chi_circ_0000906	140.231	100.695	-0.47515	0.719392	0.024022	0.26881	chi-circ-USP25
chi_circ_0018910	46.2324	98.1596	1.1045	2.15024	0.00012124	0.01824	chi-circ-UBR5
chi_circ_0000783	145.348	94.9731	-0.61282	0.653917	0.0070752	0.15277	chi-circ-DYRK1A
chi_circ_0029464	54.855	88.8923	0.70637	1.63169	0.00078772	0.052454	chi-circ-NARS2
chi_circ_0012627	53.5831	87.9608	0.69871	1.62305	0.0049932	0.12758	chi-circ-REV3L
chi_circ_0006389	46.6041	86.5967	0.91153	1.88104	0.003187	0.10611	chi-circ-ARMC10
chi_circ_0020765	50.4305	86.4349	0.79478	1.73481	0.0016938	0.079558	chi-circ-CDC42BPA
chi_circ_0023734	143.078	85.7771	-0.74714	0.595783	0.00046273	0.042718	chi-circ-CEP112
chi_circ_0007173	59.2385	84.4202	0.5022	1.41637	0.011211	0.19462	chi-circ-LARP4
chi_circ_0006534	51.9386	82.7351	0.65952	1.57956	0.00089658	0.056029	chi-circ-LOC102176015
chi_circ_0005914	51.4585	81.717	0.6872	1.61016	0.0096693	0.18127	chi-circ-CDK13
chi_circ_0026117	131.484	79.2741	-0.7247	0.605123	0.014424	0.21076	chi-circ-SEMA3F
chi_circ_0026629	122.486	78.5541	-0.64978	0.637378	0.020582	0.24721	chi-circ-
chi_circ_0015372	45.341	78.1324	0.80343	1.74525	0.0071495	0.15277	chi-circ-CAMSAP1
chi_circ_0016318	57.5427	77.1922	0.43735	1.35411	0.033891	0.31896	chi-circ-PPP3R1
chi_circ_0027595	53.8237	74.7093	0.46254	1.37797	0.017856	0.23091	chi-circ-POLR3E
chi_circ_0015479	108.074	74.2234	-0.54223	0.686709	0.048965	0.36097	chi-circ-ZNF638
chi_circ_0029890	49.8487	74.0989	0.55939	1.47365	0.014926	0.21208	chi-circ-KDM5C
chi_circ_0022822	153.818	72.5177	-1.0792	0.473291	6.92e-06	0.0029525	chi-circ-WWOX
chi_circ_0023869	111.225	69.2535	-0.70374	0.613978	0.0091266	0.1773	chi-circ-BDP1
chi_circ_0003235	114.805	68.5926	-0.75251	0.59357	0.0013389	0.0745	chi-circ-LOC102176740
chi_circ_0003827	112.957	68.1251	-0.73938	0.598997	0.029141	0.29785	chi-circ-PPCS
chi_circ_0028682	132.198	68.0095	-0.95742	0.514977	0.00047889	0.043228	chi-circ-MTUS1
chi_circ_0013429	39.6197	66.5723	0.7624	1.69631	0.0038711	0.11303	chi-circ-PPIL4
chi_circ_0013693	45.5409	65.9402	0.54576	1.45979	0.039655	0.33555	chi-circ-DCP2
chi_circ_0030154	42.3096	65.2496	0.67169	1.59294	0.0050901	0.12923	chi-circ-MBTPS2
chi_circ_0010024	35.1206	65.2028	0.8668	1.82361	0.0039498	0.11303	chi-circ-LOC102179763
chi_circ_0001836	44.8618	64.3183	0.53909	1.45306	0.039102	0.33555	chi-circ-APP
chi_circ_0004895	40.9208	63.7537	0.66481	1.58536	0.039991	0.33555	chi-circ-LOC102182748
chi_circ_0015708	31.9208	61.705	0.96198	1.94798	0.0070216	0.15277	chi-circ-EML4
chi_circ_0011338	35.0018	59.9016	0.75351	1.68589	0.00029439	0.03232	chi-circ-ZDHHC21
chi_circ_0002720	40.4242	57.3186	0.50156	1.41574	0.020186	0.2455	chi-circ-CAPZB
chi_circ_0007785	32.5465	56.0514	0.77147	1.70701	0.022819	0.2611	chi-circ-ANO4
chi_circ_0011522	80.459	56.0433	-0.52535	0.694791	0.032435	0.31147	chi-circ-PGM5
chi_circ_0002127	34.4293	53.8112	0.6503	1.56949	0.016907	0.22749	chi-circ-UBR3
chi_circ_0008131	71.3694	53.3014	-0.43878	0.737758	0.048088	0.35955	chi-circ-CASC1
chi_circ_0018218	36.2762	53.2694	0.54286	1.45686	0.01342	0.20341	chi-circ-GDI2
chi_circ_0021923	35.146	51.0434	0.55846	1.4727	0.048123	0.35955	chi-circ-ELF2
chi_circ_0018981	35.8794	51.0143	0.50872	1.42279	0.022412	0.26007	chi-circ-EIF3E
chi_circ_0010408	23.7909	50.6574	1.1148	2.16565	0.0024001	0.089442	chi-circ-LOC106502360
chi_circ_0015240	97.0104	48.8203	-0.98692	0.504554	0.0046713	0.1265	chi-circ-COL4A3BP
chi_circ_0021541	69.039	47.699	-0.54634	0.684755	0.017463	0.23091	chi-circ-FBXW8
chi_circ_0008676	88.9295	47.5066	-0.92007	0.528483	0.0039285	0.11303	chi-circ-AP1AR
chi_circ_0004877	73.7113	47.2692	-0.66144	0.632247	0.012382	0.19948	chi-circ-ARHGAP29
chi_circ_0006973	29.9162	46.9411	0.63892	1.55716	0.037282	0.3321	chi-circ-LRRIQ1
chi_circ_0024727	29.5386	44.0254	0.55477	1.46893	0.041434	0.34209	chi-circ-FCHO2
chi_circ_0022112	25.3147	43.4521	0.79742	1.73799	0.023752	0.26653	chi-circ-LRBA
chi_circ_0021750	19.723	42.1855	1.1226	2.17739	0.0021291	0.086797	chi-circ-MTMR3
chi_circ_0003595	25.4556	41.7545	0.70494	1.63008	0.0063021	0.1427	chi-circ-ZMYM4
chi_circ_0003817	23.6922	40.8788	0.82328	1.76942	0.0078229	0.16213	chi-circ-FOXJ3
chi_circ_0000148	24.2138	40.2799	0.72125	1.64861	0.021708	0.25559	chi-circ-RNF13
chi_circ_0024761	19.5443	40.1777	1.0891	2.12741	0.0036885	0.11303	chi-circ-MCTP2
chi_circ_0015481	65.2956	39.8248	-0.71022	0.611227	0.031797	0.30752	chi-circ-ZNF638
chi_circ_0004366	8.83227	39.2681	2.2018	4.60053	1.74e-05	0.0054441	chi-circ-THAP4
chi_circ_0015397	22.937	39.0223	0.7901	1.72919	0.012015	0.1992	chi-circ-EHMT1
chi_circ_0011199	75.3663	38.1678	-0.98603	0.504865	0.014272	0.2095	chi-circ-MLLT3
chi_circ_0016295	23.6058	37.8152	0.68381	1.60638	0.021438	0.25388	chi-circ-SPRED2
chi_circ_0000051	13.2792	37.7127	1.4962	2.82099	0.00064893	0.050432	chi-circ-RARRES1
chi_circ_0012676	20.201	37.5957	0.86996	1.82761	0.0032514	0.10651	chi-circ-CDK19
chi_circ_0018233	19.2883	37.559	0.98072	1.97345	0.001704	0.079558	chi-circ-FAM208B
chi_circ_0020696	74.2951	37.0776	-0.99132	0.503017	0.0090853	0.1773	chi-circ-AIDA
chi_circ_0016827	56.8309	36.6958	-0.62897	0.646638	0.04838	0.35955	chi-circ-FNBP1
chi_circ_0023946	17.2243	36.6885	1.0967	2.13865	0.00017287	0.021279	chi-circ-ERBIN
chi_circ_0023776	16.9914	36.6663	1.1323	2.19208	0.010879	0.19297	chi-circ-CEP112
chi_circ_0025534	13.9397	36.4997	1.4218	2.6792	0.0020331	0.086797	chi-circ-PPP1R13B
chi_circ_0003346	22.6509	36.451	0.7126	1.63875	0.016015	0.21977	chi-circ-ACVR2A
chi_circ_0015480	63.678	35.4846	-0.84967	0.554912	0.047441	0.35925	chi-circ-ZNF638
chi_circ_0022139	14.2434	35.3996	1.3356	2.5238	0.00040636	0.039301	chi-circ-LRBA
chi_circ_0028703	64.4927	35.2846	-0.88229	0.542506	0.00022477	0.026086	chi-circ-PCM1
chi_circ_0004976	21.6376	35.1391	0.68582	1.60862	0.040006	0.33555	chi-circ-RTCA
chi_circ_0021687	22.5661	33.7251	0.59797	1.51359	0.038067	0.33555	chi-circ-RILPL1
chi_circ_0020897	87.3405	33.5294	-1.3914	0.381195	5.59e-07	0.00075669	chi-circ-
chi_circ_0021378	63.1446	33.424	-0.88856	0.540153	0.0010989	0.064692	chi-circ-C16H1orf27
chi_circ_0027147	16.2592	33.2018	1.0806	2.11492	0.0013759	0.074516	chi-circ-PRELID3A
chi_circ_0015629	19.0888	32.4499	0.76166	1.69544	0.045481	0.356	chi-circ-RMDN2
chi_circ_0025140	60.667	31.9699	-0.91464	0.530476	0.04767	0.35925	chi-circ-ARHGAP5
chi_circ_0025521	43.7662	31.0987	-0.49515	0.709488	0.047799	0.35955	chi-circ-KLC1
chi_circ_0009876	48.4098	30.691	-0.66289	0.631612	0.021535	0.25429	chi-circ-CHD1
chi_circ_0007618	21.3081	30.4211	0.51414	1.42814	0.049979	0.36382	chi-circ-CFAP54
chi_circ_0026660	12.9698	30.1082	1.2206	2.33044	0.031056	0.30463	chi-circ-PPIL1
chi_circ_0022868	16.063	29.8229	0.84189	1.7924	0.026526	0.28429	chi-circ-INTS2
chi_circ_0009820	49.3895	29.3507	-0.74719	0.595763	0.022061	0.25751	chi-circ-HOMER3
chi_circ_0002868	15.7425	29.3156	0.92614	1.90019	0.046597	0.35758	chi-circ-FASTKD2
chi_circ_0015857	44.2511	29.0287	-0.5986	0.660394	0.026341	0.28429	chi-circ-FBXO11
chi_circ_0000570	17.3153	29.0188	0.7296	1.65818	0.040617	0.33739	chi-circ-ATP2C1
chi_circ_0023347	48.3976	28.9981	-0.74914	0.594958	0.0032169	0.10624	chi-circ-KAT7
chi_circ_0001648	15.1501	28.3412	0.87048	1.82827	0.01426	0.2095	chi-circ-IL1RAP
chi_circ_0024777	9.82286	28.2777	1.5652	2.95919	0.0021368	0.086797	chi-circ-MCTP2
chi_circ_0016498	15.032	28.2591	0.91046	1.87964	0.045902	0.356	chi-circ-DNMT3A
chi_circ_0001475	16.7524	28.2154	0.70912	1.63481	0.018576	0.23289	chi-circ-SNX4
chi_circ_0000482	14.7424	28.0473	0.89237	1.85622	0.031786	0.30752	chi-circ-RYK
chi_circ_0004141	43.4275	27.8195	-0.62292	0.649355	0.017828	0.23091	chi-circ-OMA1
chi_circ_0013426	45.0685	27.2687	-0.74111	0.598279	0.0040521	0.1151	chi-circ-PPIL4
chi_circ_0007688	17.0176	27.0513	0.64848	1.56752	0.030495	0.30367	chi-circ-ZDHHC17
chi_circ_0005084	9.29826	26.6445	1.5264	2.88066	0.0053852	0.13257	chi-circ-KIAA1324
chi_circ_0013619	41.1522	26.5594	-0.6063	0.656879	0.03303	0.31469	chi-circ-QKI
chi_circ_0015490	16.2209	26.4944	0.75278	1.68504	0.023354	0.26474	chi-circ-MEMO1
chi_circ_0018147	75.8512	26.2492	-1.5187	0.349	0.0010923	0.064692	chi-circ-ARMC4
chi_circ_0024219	47.7564	24.6801	-0.95984	0.514114	0.017094	0.22841	chi-circ-RANBP17
chi_circ_0018962	47.1782	24.6119	-0.91422	0.530631	0.001858	0.082935	chi-circ-OXR1
chi_circ_0002539	6.00139	24.2417	1.9556	3.87877	1.25e-05	0.0046015	chi-circ-LOC102186637
chi_circ_0027945	15.1943	23.9856	0.65975	1.57981	0.045053	0.356	chi-circ-SEC23IP
chi_circ_0023718	36.8139	23.8906	-0.58402	0.667102	0.041692	0.34352	chi-circ-CEP112
chi_circ_0021228	15.1251	23.8363	0.67447	1.59601	0.048804	0.36044	chi-circ-RFWD2
chi_circ_0008246	12.9082	23.8172	0.81386	1.75791	0.012633	0.19948	chi-circ-AEBP2
chi_circ_0017858	41.9723	23.6013	-0.82657	0.563868	0.0059132	0.13965	chi-circ-MLLT10
chi_circ_0007359	13.5425	23.5259	0.75401	1.68647	0.038201	0.33555	chi-circ-RAB3IP
chi_circ_0029044	50.9394	23.4445	-1.0958	0.467877	0.0192	0.23777	chi-circ-TET1
chi_circ_0013554	14.5298	23.1426	0.73237	1.66137	0.0335	0.31719	chi-circ-TFB1M
chi_circ_0002677	11.4978	22.9549	0.93924	1.91752	0.024945	0.27534	chi-circ-RHBDD1
chi_circ_0019533	13.0823	22.8564	0.84609	1.79762	0.010134	0.18404	chi-circ-COL14A1
chi_circ_0011320	13.0094	22.3221	0.78757	1.72616	0.038388	0.33555	chi-circ-CCDC171
chi_circ_0000333	14.1075	22.3015	0.69198	1.6155	0.040065	0.33555	chi-circ-PIK3CB
chi_circ_0019921	11.4926	22.2604	0.9928	1.99004	0.0072014	0.15277	chi-circ-RNF121
chi_circ_0012108	44.8195	21.9698	-1.0271	0.490696	0.00013813	0.019275	chi-circ-ERCC6L2
chi_circ_0010081	13.5718	21.8468	0.67357	1.59502	0.044227	0.356	chi-circ-MEF2C
chi_circ_0014801	33.7564	21.8179	-0.63395	0.64441	0.044465	0.356	chi-circ-
chi_circ_0001866	38.391	21.6769	-0.79228	0.577431	0.018144	0.23103	chi-circ-JAM2
chi_circ_0014903	34.5647	21.3712	-0.66666	0.629963	0.048717	0.36044	chi-circ-MYO9A
chi_circ_0013210	35.2461	21.3686	-0.69468	0.617846	0.023383	0.26474	chi-circ-MAP3K5
chi_circ_0022855	12.9917	21.075	0.74861	1.68017	0.022797	0.2611	chi-circ-VMP1
chi_circ_0026679	38.2309	21.0578	-0.84597	0.556337	0.048396	0.35955	chi-circ-FKBP5
chi_circ_0009719	10.2208	20.9803	1.0398	2.05594	0.0031125	0.10536	chi-circ-BMP2K
chi_circ_0004514	39.2746	20.9544	-0.89708	0.536972	0.037272	0.3321	chi-circ-LOC102179380
chi_circ_0030228	31.9094	20.934	-0.64654	0.638811	0.023388	0.26474	chi-circ-REPS2
chi_circ_0006297	7.88673	20.9035	1.3909	2.62242	0.0015939	0.079558	chi-circ-EPDR1
chi_circ_0009874	30.2809	20.7485	-0.59828	0.660541	0.038575	0.33555	chi-circ-TMEM232
chi_circ_0008428	11.876	20.4907	0.80411	1.74607	0.046833	0.35758	chi-circ-PTPN13
chi_circ_0014312	11.039	20.3985	0.87957	1.83983	0.011207	0.19462	chi-circ-SPPL2A
chi_circ_0008326	32.2031	20.0294	-0.68217	0.623227	0.034515	0.32122	chi-circ-ATF7IP
chi_circ_0009520	36.2521	19.9554	-0.85367	0.553375	0.020617	0.24721	chi-circ-CENPC
chi_circ_0001736	8.16174	19.5378	1.1612	2.23643	0.0052205	0.13009	chi-circ-VPS8
chi_circ_0004389	47.9441	19.5065	-1.3159	0.401675	4.74e-06	0.0027478	chi-circ-WDR78
chi_circ_0027154	9.15591	19.2948	1.1172	2.16926	0.0072212	0.15277	chi-circ-SPIRE1
chi_circ_0010406	2.9112	19.2616	2.8399	7.1597	5.73e-06	0.0029114	chi-circ-LOC106502360
chi_circ_0014813	34.4632	19.1995	-0.86136	0.550433	0.0058835	0.13965	chi-circ-LOC102174745
chi_circ_0025856	11.8818	19.0088	0.71512	1.64162	0.039746	0.33555	chi-circ-SLC25A26
chi_circ_0028178	10.3674	18.9217	0.8473	1.79913	0.031123	0.30463	chi-circ-SLF2
chi_circ_0013921	10.4329	18.8625	0.84387	1.79486	0.016849	0.22749	chi-circ-GPHN
chi_circ_0020967	9.65884	18.8299	0.91571	1.8865	0.0087447	0.17498	chi-circ-VPS13D
chi_circ_0004393	41.554	18.829	-1.1522	0.449939	0.018422	0.2324	chi-circ-WDR78
chi_circ_0020504	5.34599	18.7686	1.823	3.53816	0.00065803	0.050432	chi-circ-DYNC2H1
chi_circ_0027446	8.80888	18.7578	1.19	2.28153	0.0042031	0.11784	chi-circ-TXNDC11
chi_circ_0008628	3.42422	18.7492	2.4564	5.48845	8.82e-05	0.015575	chi-circ-WHSC1
chi_circ_0001504	33.4756	18.641	-0.83605	0.560175	0.0031742	0.10611	chi-circ-IQCG
chi_circ_0011461	10.1864	18.5449	0.85265	1.80581	0.029608	0.29918	chi-circ-RFX3
chi_circ_0007360	8.39093	18.5358	1.0595	2.08421	0.0072132	0.15277	chi-circ-RAB3IP
chi_circ_0012310	5.65588	18.4849	1.6247	3.08378	0.000139	0.019275	chi-circ-EXTL3
chi_circ_0005986	10.4766	18.4181	0.87634	1.83571	0.0169	0.22749	chi-circ-ACTR3B
chi_circ_0019079	33.2903	18.398	-0.87197	0.5464	0.0030682	0.10536	chi-circ-ZC2HC1A
chi_circ_0016998	34.6879	18.1357	-0.92766	0.52571	0.0056848	0.13745	chi-circ-CENPJ
chi_circ_0004185	41.7093	17.8897	-1.2151	0.430743	0.00092384	0.056858	chi-circ-LRRFIP1
chi_circ_0015331	11.2356	17.6082	0.68595	1.60876	0.046827	0.35758	chi-circ-ABL1
chi_circ_0002485	29.2615	17.592	-0.74762	0.595585	0.012468	0.19948	chi-circ-WDR33
chi_circ_0027227	8.93512	17.4408	0.91986	1.89193	0.017777	0.23091	chi-circ-LOC100861018
chi_circ_0020837	33.8828	17.3953	-0.97573	0.508482	0.0066187	0.14611	chi-circ-AKT3
chi_circ_0004278	6.90863	17.3724	1.2594	2.39396	0.021941	0.25751	chi-circ-ROR1
chi_circ_0005909	9.82259	17.1606	0.81317	1.75707	0.029296	0.29785	chi-circ-VPS41
chi_circ_0026443	31.9354	17.1595	-0.89164	0.539001	0.029123	0.29785	chi-circ-CARMIL1
chi_circ_0003847	27.1724	16.8271	-0.70085	0.61521	0.022501	0.26007	chi-circ-PPCS
chi_circ_0004018	34.1457	16.7986	-1.0262	0.491002	0.0049939	0.12758	chi-circ-ZCCHC11
chi_circ_0018062	32.5302	16.7783	-0.95076	0.51736	0.010807	0.19253	chi-circ-ZEB1
chi_circ_0028125	8.02301	16.711	1.066	2.09362	0.040369	0.33602	chi-circ-SLK
chi_circ_0011962	33.2086	16.6926	-0.99266	0.50255	0.00074036	0.050972	chi-circ-KIF27
chi_circ_0003216	27.8552	16.6786	-0.77563	0.584133	0.042861	0.35101	chi-circ-C2H2orf76
chi_circ_0026734	28.4436	16.6523	-0.76503	0.588441	0.045823	0.356	chi-circ-DST
chi_circ_0007959	31.319	16.5916	-0.94628	0.518969	0.030603	0.30367	chi-circ-DENND5B
chi_circ_0004315	34.9136	16.5147	-1.0748	0.474737	0.0021136	0.086797	chi-circ-RAVER2
chi_circ_0002788	31.5181	16.2065	-0.95823	0.514688	0.0047964	0.1272	chi-circ-LOC102181821
chi_circ_0020603	2.54275	16.1826	2.4518	5.47098	1.59e-05	0.0053876	chi-circ-
chi_circ_0027649	8.93676	16.1733	0.89019	1.85342	0.025519	0.27865	chi-circ-XPO6
chi_circ_0015951	4.57549	16.0624	1.8953	3.71999	4.77e-05	0.011993	chi-circ-RTN4
chi_circ_0000342	25.8608	16.0458	-0.70757	0.612351	0.025074	0.27602	chi-circ-CEP70
chi_circ_0002773	37.4056	15.9474	-1.2292	0.426554	0.011767	0.19833	chi-circ-OTUD3
chi_circ_0011964	30.8523	15.9253	-0.93131	0.524382	0.01402	0.20857	chi-circ-KIF27
chi_circ_0004040	6.47239	15.891	1.3016	2.46502	0.0060229	0.14037	chi-circ-SCP2
chi_circ_0021521	26.6857	15.8018	-0.76407	0.588833	0.020352	0.24608	chi-circ-ZC3H11A
chi_circ_0015689	25.9279	15.7249	-0.71033	0.61118	0.035533	0.32122	chi-circ-ZC3H6
chi_circ_0026307	7.48059	15.5118	1.0998	2.14325	0.039019	0.33555	chi-circ-GMDS
chi_circ_0003599	26.5029	15.5094	-0.75277	0.593463	0.046089	0.356	chi-circ-ASH1L
chi_circ_0020650	26.5694	15.4652	-0.80082	0.574023	0.0472	0.35925	chi-circ-RRP15
chi_circ_0030655	34.9226	15.4111	-1.1738	0.443252	0.011715	0.19833	chi-circ-MAPK1
chi_circ_0016152	26.8081	15.3853	-0.78166	0.581697	0.01459	0.21087	chi-circ-DNAH6
chi_circ_0022331	6.25561	15.2968	1.2308	2.34697	0.046723	0.35758	chi-circ-FBXO31
chi_circ_0015834	6.21151	15.1353	1.3594	2.56578	0.0019638	0.085465	chi-circ-MERTK
chi_circ_0007038	7.05297	15.0483	1.1213	2.17543	0.0088826	0.17601	chi-circ-ATP2B1
chi_circ_0000356	26.9417	15.0221	-0.81855	0.567012	0.028934	0.29785	chi-circ-CEP70
chi_circ_0029988	56.8209	14.9995	-1.9067	0.266702	2.16e-06	0.0014628	chi-circ-ATRX
chi_circ_0001227	28.0378	14.9594	-0.8814	0.54284	0.0047206	0.12699	chi-circ-USP16
chi_circ_0009808	4.5387	14.6449	1.6661	3.17356	0.00059157	0.048107	chi-circ-MYO9B
chi_circ_0005060	33.2763	14.6012	-1.2014	0.434853	0.0022639	0.087901	chi-circ-LOC102187823
chi_circ_0007805	7.54825	14.3939	0.95376	1.93691	0.038977	0.33555	chi-circ-ANO4
chi_circ_0009933	34.801	14.3495	-1.2382	0.423901	0.001825	0.082369	chi-circ-RHOBTB3
chi_circ_0016642	4.33944	14.2676	1.8095	3.50521	0.0048381	0.1272	chi-circ-GREB1
chi_circ_0028062	4.97799	14.2569	1.4381	2.70964	0.0012696	0.072635	chi-circ-ACSL5
chi_circ_0002981	6.59125	14.2247	1.0216	2.03017	0.02899	0.29785	chi-circ-CFLAR
chi_circ_0017952	4.48719	14.1218	1.6026	3.0369	0.0014215	0.075975	chi-circ-ITGA8
chi_circ_0028066	24.0596	14.0576	-0.75086	0.594249	0.028676	0.29785	chi-circ-SHOC2
chi_circ_0014034	7.68028	14.0376	0.8584	1.81303	0.045869	0.356	chi-circ-HIF1A
chi_circ_0010027	6.17384	13.9687	1.1465	2.21376	0.012131	0.19922	chi-circ-LOC102179763
chi_circ_0001086	26.5296	13.9296	-0.9453	0.519322	0.018906	0.23557	chi-circ-TOMM70
chi_circ_0005216	5.87634	13.7982	1.2018	2.30026	0.019627	0.24012	chi-circ-MAN1A2
chi_circ_0013285	5.51626	13.7788	1.3959	2.63153	0.031998	0.30874	chi-circ-UTRN
chi_circ_0022124	5.18555	13.7383	1.5148	2.85759	0.00072316	0.050972	chi-circ-LRBA
chi_circ_0027229	26.3311	13.6984	-0.97334	0.509326	0.0097031	0.18127	chi-circ-MYO5B
chi_circ_0021412	7.56329	13.583	0.82135	1.76706	0.049225	0.36158	chi-circ-RPS6KC1
chi_circ_0027384	6.46722	13.5652	1.0604	2.08551	0.01388	0.20775	chi-circ-PHLPP1
chi_circ_0017017	7.71621	13.5021	0.87223	1.83049	0.038374	0.33555	chi-circ-PSPC1
chi_circ_0008419	4.09542	13.3937	1.675	3.19319	0.0032989	0.1072	chi-circ-PTPN13
chi_circ_0017896	23.4789	13.3649	-0.82408	0.564842	0.046574	0.35758	chi-circ-
chi_circ_0010645	26.8904	13.3625	-0.99398	0.502091	0.0010438	0.063284	chi-circ-CSNK1G3
chi_circ_0026256	1.10744	13.2123	3.1902	9.12737	3.43e-05	0.0099652	chi-circ-OSBPL10
chi_circ_0030143	5.43861	13.1586	1.1864	2.27584	0.022423	0.26007	chi-circ-SMS
chi_circ_0017929	22.1965	13.0543	-0.75826	0.591209	0.049858	0.3636	chi-circ-LOC102176896
chi_circ_0016119	5.41616	12.9901	1.1884	2.279	0.034625	0.32122	chi-circ-MRPL35
chi_circ_0024150	6.59927	12.9775	0.9985	1.99792	0.045997	0.356	chi-circ-SKIV2L2
chi_circ_0006725	5.62047	12.8978	1.1886	2.27931	0.0092535	0.1773	chi-circ-RIMKLB
chi_circ_0014532	22.336	12.8311	-0.80199	0.573557	0.038251	0.33555	chi-circ-VPS13C
chi_circ_0015837	7.09932	12.8147	0.91044	1.87962	0.035281	0.32122	chi-circ-PIGF
chi_circ_0027519	5.23533	12.7015	1.2204	2.33011	0.010683	0.19121	chi-circ-LOC102178324
chi_circ_0020604	2.16294	12.6788	2.4042	5.29342	0.0017476	0.080668	chi-circ-
chi_circ_0029881	6.34876	12.6358	1.008	2.01112	0.043582	0.35335	chi-circ-SLC9A7
chi_circ_0022718	4.88169	12.5453	1.3372	2.5266	0.006071	0.14037	chi-circ-NUMBL
chi_circ_0006112	5.37504	12.4846	1.2262	2.3395	0.0073104	0.15386	chi-circ-PLEKHA8
chi_circ_0004733	48.9945	12.4722	-1.9524	0.258386	1.88e-06	0.0014628	chi-circ-ZNF644
chi_circ_0001231	4.7916	12.3618	1.29	2.44528	0.010685	0.19121	chi-circ-USP16
chi_circ_0020711	1.85542	11.9841	2.5608	5.90035	0.045294	0.356	chi-circ-DEGS1
chi_circ_0029053	3.96945	11.9418	1.7092	3.26979	0.012709	0.19948	chi-circ-SLC25A16
chi_circ_0012441	5.08485	11.926	1.2286	2.34339	0.0097284	0.18127	chi-circ-TBC1D32
chi_circ_0026119	31.6758	11.8986	-1.4161	0.374724	0.00010958	0.01712	chi-circ-RBM5
chi_circ_0000882	2.90128	11.8973	1.8682	3.65077	0.0030727	0.10536	chi-circ-USP25
chi_circ_0016599	28.3772	11.8489	-1.2408	0.423138	0.013391	0.20341	chi-circ-SMC6
chi_circ_0023719	22.5922	11.824	-0.93404	0.523391	0.024759	0.27403	chi-circ-CEP112
chi_circ_0017265	5.21294	11.706	1.2887	2.44308	0.0098366	0.18149	chi-circ-LOC108637304
chi_circ_0004951	3.55942	11.4757	1.8105	3.50764	0.0074358	0.15489	chi-circ-SLC35A3
chi_circ_0013480	26.574	11.4076	-1.1969	0.436212	0.0019778	0.085465	chi-circ-SYNE1
chi_circ_0012230	4.46552	11.159	1.3888	2.61861	0.018222	0.23131	chi-circ-KIF13B
chi_circ_0009779	1.23694	11.0318	2.862	7.27022	0.0015698	0.079558	chi-circ-CDS1
chi_circ_0002641	21.0891	10.953	-0.9451	0.519394	0.043525	0.35335	chi-circ-TRIP12
chi_circ_0006459	5.14225	10.9204	1.1592	2.23334	0.013043	0.20221	chi-circ-CACNA2D1
chi_circ_0011867	5.89561	10.8839	0.94318	1.92276	0.039594	0.33555	chi-circ-FDFT1
chi_circ_0003930	3.25406	10.8154	1.6483	3.13464	0.038305	0.33555	chi-circ-HDAC4
chi_circ_0004959	5.52015	10.7401	0.94065	1.91939	0.039755	0.33555	chi-circ-TRMT13
chi_circ_0023904	5.18307	10.7179	1.0643	2.09115	0.040169	0.33574	chi-circ-
chi_circ_0020706	20.6889	10.6816	-0.99832	0.500583	0.019016	0.23622	chi-circ-DISP1
chi_circ_0030657	30.2231	10.6376	-1.5027	0.352892	0.00061912	0.049311	chi-circ-MAPK1
chi_circ_0016323	21.9414	10.5579	-1.025	0.49141	0.0064167	0.144	chi-circ-APLF
chi_circ_0026180	3.44399	10.5551	1.7208	3.29619	0.005126	0.12933	chi-circ-FYCO1
chi_circ_0024170	3.48378	10.5109	1.6298	3.0947	0.03625	0.32479	chi-circ-CDC20B
chi_circ_0017180	3.35404	10.4796	1.6153	3.06375	0.014286	0.2095	chi-circ-EXOSC8
chi_circ_0002180	23.5566	10.4723	-1.1397	0.453854	0.0031028	0.10536	chi-circ-TLK1
chi_circ_0023494	2.92916	10.2058	1.5841	2.99821	0.015357	0.2151	chi-circ-TLK2
chi_circ_0027005	3.7464	10.2048	1.3928	2.62588	0.044602	0.356	chi-circ-ANKRD29
chi_circ_0017835	17.6547	10.1403	-0.80286	0.573212	0.025516	0.27865	chi-circ-NEBL
chi_circ_0019064	2.1049	10.0999	2.3429	5.07321	0.0092149	0.1773	chi-circ-MAL2
chi_circ_0001470	18.4581	10.0515	-0.85879	0.551415	0.016919	0.22749	chi-circ-SNX4
chi_circ_0022704	2.62515	9.99559	1.9067	3.7495	0.0063235	0.1427	chi-circ-SPINT2
chi_circ_0015868	4.64097	9.9606	1.0962	2.13791	0.029445	0.29827	chi-circ-PPP1R21
chi_circ_0010939	2.51751	9.93716	1.9266	3.80158	0.0039198	0.11303	chi-circ-FARSA
chi_circ_0010282	2.93396	9.88281	1.8245	3.54184	0.025422	0.27865	chi-circ-PPARGC1B
chi_circ_0016113	4.31886	9.74283	1.2385	2.35953	0.019532	0.24012	chi-circ-RMND5A
chi_circ_0014247	4.23175	9.69089	1.1464	2.21361	0.043053	0.35117	chi-circ-CEP152
chi_circ_0017954	3.08573	9.62991	1.591	3.01258	0.0064562	0.14409	chi-circ-ITGA8
chi_circ_0014020	3.08573	9.62933	1.5715	2.97214	0.015299	0.21503	chi-circ-EML5
chi_circ_0003937	3.98693	9.41316	1.2858	2.43817	0.039104	0.33555	chi-circ-HDAC4
chi_circ_0018479	2.74436	9.40632	1.8337	3.5645	0.0058146	0.13894	chi-circ-SRC
chi_circ_0008420	1.82446	9.30165	2.5724	5.94798	0.00056835	0.048107	chi-circ-PTPN13
chi_circ_0026046	18.8084	9.25686	-0.98138	0.506495	0.019497	0.24012	chi-circ-FAM208A
chi_circ_0025032	22.6403	9.23792	-1.2762	0.412882	0.0017034	0.079558	chi-circ-SCAPER
chi_circ_0002673	19.8758	9.22014	-1.1163	0.461275	0.017907	0.23091	chi-circ-RHBDD1
chi_circ_0001282	17.5316	9.18885	-0.97401	0.509089	0.0098742	0.18149	chi-circ-CFAP44
chi_circ_0021045	2.87853	9.16891	1.776	3.42475	0.0123	0.19948	chi-circ-PER3
chi_circ_0024584	16.906	9.14703	-0.87737	0.544359	0.030887	0.30448	chi-circ-DNAH5
chi_circ_0026978	17.3009	9.10662	-0.9049	0.53407	0.026834	0.28684	chi-circ-OSBPL1A
chi_circ_0022658	1.22532	9.10191	2.4967	5.64393	0.00040138	0.039301	chi-circ-UBA2
chi_circ_0012945	1.64432	9.09289	2.6315	6.1967	0.0033658	0.10851	chi-circ-MDN1
chi_circ_0004364	2.42771	9.06329	1.7169	3.28729	0.011968	0.1992	chi-circ-COPS8
chi_circ_0007243	16.1331	9.03935	-0.85479	0.552946	0.022051	0.25751	chi-circ-ARID2
chi_circ_0011103	17.7972	9.02361	-0.98897	0.503837	0.017764	0.23091	chi-circ-NEK1
chi_circ_0016277	16.2989	8.94165	-0.88047	0.54319	0.020355	0.24608	chi-circ-VPS54
chi_circ_0022685	3.5933	8.92426	1.2622	2.39861	0.035536	0.32122	chi-circ-LOC102168757
chi_circ_0013698	16.1768	8.90751	-0.8436	0.557251	0.039245	0.33555	chi-circ-DCP2
chi_circ_0005136	16.4531	8.85088	-0.89008	0.539584	0.034224	0.32032	chi-circ-ST7L
chi_circ_0009530	16.5577	8.83477	-0.92218	0.527711	0.045909	0.356	chi-circ-UBA6
chi_circ_0018977	3.54202	8.82477	1.2868	2.43986	0.024453	0.27213	chi-circ-EIF3E
chi_circ_0016585	1.62251	8.78917	2.4614	5.50751	0.00034458	0.036834	chi-circ-PUM2
chi_circ_0008460	3.92457	8.76809	1.063	2.08927	0.044696	0.356	chi-circ-PTPN13
chi_circ_0026152	2.46511	8.76053	1.718	3.2898	0.009561	0.18127	chi-circ-MAP4
chi_circ_0023778	2.27528	8.73065	1.9085	3.75419	0.022737	0.2611	chi-circ-CEP112
chi_circ_0004803	15.42	8.71252	-0.82017	0.566375	0.038466	0.33555	chi-circ-EVI5
chi_circ_0020015	19.8412	8.57051	-1.1766	0.442393	0.0038254	0.11303	chi-circ-SBF2
chi_circ_0005050	17.7419	8.48001	-1.0646	0.478105	0.04295	0.35103	chi-circ-LOC102187823
chi_circ_0024953	1.82172	8.46681	2.0341	4.09567	0.01814	0.23103	chi-circ-ARNT2
chi_circ_0008549	1.73696	8.44994	2.0694	4.19712	0.0027454	0.10047	chi-circ-CC2D2A
chi_circ_0004377	19.7439	8.37921	-1.2174	0.430057	0.0029987	0.10536	chi-circ-WDR78
chi_circ_0027860	4.00224	8.33919	1.1009	2.14488	0.047322	0.35925	chi-circ-C25H16orf72
chi_circ_0016469	16.9556	8.31322	-0.9876	0.504316	0.046615	0.35758	chi-circ-HADHA
chi_circ_0029198	2.49018	8.29026	1.6228	3.07972	0.013203	0.20239	chi-circ-CSGALNACT2
chi_circ_0004346	3.01212	8.28328	1.5768	2.98307	0.039597	0.33555	chi-circ-LEPR
chi_circ_0010036	1.10162	8.27873	2.5249	5.75534	0.0022439	0.087901	chi-circ-MAN2A1
chi_circ_0001265	3.74781	8.24248	1.181	2.26734	0.04761	0.35925	chi-circ-BOC
chi_circ_0028680	21.1483	8.18927	-1.3672	0.387643	0.0048789	0.1272	chi-circ-MTUS1
chi_circ_0008552	0.60975	7.9912	3.251	9.52025	9.41e-05	0.015923	chi-circ-FBXL5
chi_circ_0001494	3.21173	7.88536	1.4966	2.82177	0.045807	0.356	chi-circ-LMLN
chi_circ_0006945	15.5474	7.85432	-0.97117	0.510092	0.031527	0.3071	chi-circ-TMTC2
chi_circ_0017701	18.667	7.83706	-1.2665	0.415667	0.01485	0.21208	chi-circ-CCNY
chi_circ_0021517	1.87862	7.80724	2.0247	4.06907	0.024602	0.27304	chi-circ-ZC3H11A
chi_circ_0024007	1.07374	7.7825	2.6935	6.46881	0.00085834	0.054707	chi-circ-ADAMTS6
chi_circ_0014259	1.58186	7.74034	1.9582	3.88577	0.0085954	0.17284	chi-circ-GALK2
chi_circ_0011345	15.504	7.68925	-1.0425	0.485485	0.012828	0.20042	chi-circ-NFIB
chi_circ_0027720	0.975019	7.67204	2.5938	6.03687	0.0015127	0.079558	chi-circ-GTF2I
chi_circ_0028957	13.8944	7.63931	-0.87947	0.543567	0.035468	0.32122	chi-circ-PPP3CB
chi_circ_0007021	2.47383	7.62901	1.5078	2.84376	0.027557	0.28999	chi-circ-POC1B
chi_circ_0021490	2.39818	7.62009	1.6856	3.21674	0.016204	0.22162	chi-circ-NEK7
chi_circ_0008783	14.7652	7.55899	-1.021	0.492775	0.035393	0.32122	chi-circ-PPP3CA
chi_circ_0025600	1.11325	7.53978	2.4699	5.54005	0.012713	0.19948	chi-circ-EXOG
chi_circ_0009188	1.7433	7.49857	2.0717	4.20382	0.0038702	0.11303	chi-circ-SLC30A9
chi_circ_0018480	3.07245	7.48938	1.3357	2.52398	0.030046	0.3021	chi-circ-SRC
chi_circ_0024293	2.65662	7.40582	1.6019	3.03543	0.011551	0.19798	chi-circ-LIFR
chi_circ_0006374	14.7619	7.36553	-0.99571	0.501489	0.046099	0.356	chi-circ-KMT2E
chi_circ_0000200	2.56536	7.34049	1.4088	2.65516	0.031459	0.3071	chi-circ-
chi_circ_0015079	2.68126	7.31137	1.5803	2.99032	0.03762	0.33438	chi-circ-TXNDC16
chi_circ_0018248	14.1462	7.29364	-0.9381	0.52192	0.045159	0.356	chi-circ-DIP2C
chi_circ_0002474	3.11253	7.26568	1.2552	2.387	0.031641	0.30747	chi-circ-MAP3K2
chi_circ_0000554	1.9396	7.23646	1.6739	3.19076	0.017564	0.23091	chi-circ-NEK11
chi_circ_0003449	0.469805	7.22169	4.193	18.2902	5.57e-05	0.012571	chi-circ-WDSUB1
chi_circ_0016681	2.41522	7.20635	1.4437	2.72018	0.033587	0.31728	chi-circ-ASAP2
chi_circ_0028200	0.857139	7.15425	2.7245	6.60931	0.0051606	0.1294	chi-circ-CUTC
chi_circ_0023024	19.4507	7.15425	-1.4466	0.366885	0.00067794	0.050972	chi-circ-NF1
chi_circ_0003419	2.15244	7.15119	1.6379	3.11212	0.013155	0.20239	chi-circ-RPS6KA1
chi_circ_0030840	1.91886	7.0657	1.9501	3.86401	0.014069	0.20857	chi-circ-LOC102181017
chi_circ_0002810	1.47561	7.02843	1.9302	3.81108	0.012163	0.19922	chi-circ-LANCL1
chi_circ_0002752	1.10162	7.0279	2.2977	4.91673	0.0028762	0.10431	chi-circ-IGFBP5
chi_circ_0012159	1.87054	7.02666	1.7527	3.36989	0.012533	0.19948	chi-circ-ZNF169
chi_circ_0022526	17.3296	7.01762	-1.2541	0.419255	0.030607	0.30367	chi-circ-NFATC3
chi_circ_0012737	2.15079	7.0061	1.7413	3.34336	0.020787	0.24762	chi-circ-PPIL6
chi_circ_0029591	1.4727	6.99323	2.0178	4.04966	0.048298	0.35955	chi-circ-ARHGAP32
chi_circ_0025142	18.0267	6.95212	-1.345	0.393654	0.011066	0.19462	chi-circ-ARHGAP5
chi_circ_0027707	1.91754	6.93702	1.794	3.46775	0.028852	0.29785	chi-circ-LOC102190194
chi_circ_0019759	1.69433	6.8333	1.8687	3.65203	0.011208	0.19462	chi-circ-NAT10
chi_circ_0014336	2.36758	6.82653	1.431	2.69634	0.049457	0.36229	chi-circ-TMOD3
chi_circ_0016678	2.98508	6.81756	1.3009	2.46383	0.047295	0.35925	chi-circ-ASAP2
chi_circ_0001602	16.105	6.76679	-1.3008	0.405901	0.0090803	0.1773	chi-circ-ACAP2
chi_circ_0018760	2.23578	6.74344	1.8034	3.49042	0.0084985	0.17175	chi-circ-
chi_circ_0018932	13.8879	6.71618	-1.0497	0.483069	0.027071	0.2871	chi-circ-RIMS2
chi_circ_0022269	15.5864	6.70476	-1.1717	0.443898	0.040999	0.33918	chi-circ-MAP9
chi_circ_0017078	13.9782	6.69768	-1.0725	0.475494	0.0091245	0.1773	chi-circ-PAN3
chi_circ_0009950	1.4336	6.60589	2.3313	5.03259	0.0037151	0.11303	chi-circ-TTC37
chi_circ_0002235	1.91589	6.50448	1.8077	3.50084	0.027761	0.29138	chi-circ-RAPGEF4
chi_circ_0027440	2.68291	6.50356	1.3101	2.47959	0.04588	0.356	chi-circ-ATP9B
chi_circ_0017091	1.22532	6.48315	2.0541	4.15284	0.013836	0.20775	chi-circ-TEX26
chi_circ_0026076	1.20034	6.30394	2.1863	4.55137	0.0052816	0.13082	chi-circ-RFT1
chi_circ_0006140	12.0907	6.29903	-0.90534	0.533907	0.035918	0.32279	chi-circ-AVL9
chi_circ_0019868	2.00212	6.28967	1.8454	3.59353	0.045524	0.356	chi-circ-UVRAG
chi_circ_0022167	1.4727	6.26151	1.7628	3.39356	0.030747	0.30388	chi-circ-LRBA
chi_circ_0018986	2.41796	6.18928	1.4975	2.82353	0.035586	0.32122	chi-circ-EIF3E
chi_circ_0021348	1.75493	6.1757	1.8046	3.49332	0.03308	0.31469	chi-circ-EDEM3
chi_circ_0009568	13.3354	6.16145	-1.1162	0.461307	0.042405	0.34798	chi-circ-RUFY3
chi_circ_0020896	14.9962	6.11002	-1.2772	0.412596	0.035581	0.32122	chi-circ-
chi_circ_0000488	11.4428	6.0851	-0.87752	0.544302	0.045106	0.356	chi-circ-SRPRB
chi_circ_0029794	2.24371	6.01467	1.6498	3.1379	0.043181	0.35151	chi-circ-EED
chi_circ_0011142	1.11325	6.01442	2.139	4.40457	0.032574	0.31206	chi-circ-IFT74
chi_circ_0025047	2.27534	5.94815	1.3533	2.55496	0.040787	0.33812	chi-circ-TSPAN3
chi_circ_0004828	14.6189	5.90432	-1.2417	0.422874	0.0054362	0.13302	chi-circ-CCDC18
chi_circ_0017548	0.93961	5.85191	2.8811	7.36712	0.0030439	0.10536	chi-circ-TDRD3
chi_circ_0025281	13.074	5.84102	-1.1492	0.450875	0.017869	0.23091	chi-circ-FAM179B
chi_circ_0006978	18.0142	5.83931	-1.6689	0.314493	0.00015078	0.019326	chi-circ-LRRIQ1
chi_circ_0010190	1.69997	5.83786	2.1373	4.39938	0.017173	0.22871	chi-circ-RARS
chi_circ_0012133	1.2195	5.81879	1.9296	3.8095	0.020692	0.24721	chi-circ-CDC14B
chi_circ_0024135	1.25672	5.69598	2.068	4.19305	0.015668	0.21721	chi-circ-PLPP1
chi_circ_0030147	1.22532	5.64868	1.8486	3.60151	0.02067	0.24721	chi-circ-MBTPS2
chi_circ_0006990	15.7905	5.61766	-1.5135	0.35026	0.0013732	0.074516	chi-circ-LRRIQ1
chi_circ_0003683	0	5.6126	4.9838	31.6427	7.27e-06	0.0029525	chi-circ-DDR2
chi_circ_0026077	12.7113	5.57309	-1.1869	0.439246	0.0067317	0.14781	chi-circ-RFT1
chi_circ_0013561	1.33567	5.54086	1.8964	3.72283	0.030148	0.30238	chi-circ-ARID1B
chi_circ_0012227	1.19949	5.47522	2.1302	4.37778	0.012994	0.20221	chi-circ-KIF13B
chi_circ_0013538	1.25143	5.45702	2.281	4.86015	0.011129	0.19462	chi-circ-MTRF1L
chi_circ_0027605	13.1772	5.44238	-1.2692	0.41489	0.0049164	0.1272	chi-circ-USP31
chi_circ_0012200	11.9254	5.39577	-1.1655	0.44581	0.028397	0.29653	chi-circ-TMEFF1
chi_circ_0016728	10.6339	5.37698	-0.97662	0.508169	0.030359	0.30367	chi-circ-RABGAP1
chi_circ_0021321	11.7537	5.3635	-1.115	0.461691	0.032975	0.31469	chi-circ-LAMC1
chi_circ_0009971	12.1944	5.31065	-1.1747	0.442976	0.026047	0.2827	chi-circ-SLF1
chi_circ_0017063	0.514553	5.29838	3.7218	13.1939	0.00086195	0.054707	chi-circ-LNX2
chi_circ_0004078	10.6107	5.23583	-1.0286	0.490186	0.033312	0.31615	chi-circ-USP24
chi_circ_0009295	11.8812	5.20846	-1.1322	0.456219	0.033965	0.31896	chi-circ-TXK
chi_circ_0008374	0.371083	5.1857	3.31	9.91766	0.0021996	0.087901	chi-circ-LOC102189932
chi_circ_0013190	12.6348	5.16072	-1.2689	0.414976	0.015045	0.21294	chi-circ-AHI1
chi_circ_0026129	14.3031	5.10914	-1.442	0.368057	0.0013045	0.073594	chi-circ-RBM6
chi_circ_0027542	0.71138	5.09074	2.7973	6.95138	0.0055935	0.13605	chi-circ-C25H16orf62
chi_circ_0002670	12.8984	5.01462	-1.402	0.378404	0.0015604	0.079558	chi-circ-RHBDD1
chi_circ_0002240	11.3234	4.98051	-1.2068	0.433228	0.035388	0.32122	chi-circ-RAPGEF4
chi_circ_0022766	0.71138	4.96977	2.805	6.98858	0.0061167	0.14037	chi-circ-GYS1
chi_circ_0005137	12.5285	4.95538	-1.3396	0.39513	0.017868	0.23091	chi-circ-ST7L
chi_circ_0021677	0.975019	4.92067	1.9661	3.9071	0.032158	0.30954	chi-circ-MPHOSPH9
chi_circ_0012246	1.37803	4.85834	1.9358	3.8259	0.025955	0.28266	chi-circ-SLC44A1
chi_circ_0026918	13.6635	4.81612	-1.5497	0.341581	0.0023514	0.088437	chi-circ-B4GALT6
chi_circ_0012565	16.8	4.80833	-1.8738	0.272854	0.0079389	0.16369	chi-circ-SENP6
chi_circ_0012295	0.724723	4.75654	2.3606	5.13584	0.022537	0.26007	chi-circ-TMEM245
chi_circ_0018631	1.07374	4.75482	1.9911	3.9754	0.027882	0.2919	chi-circ-TMEM67
chi_circ_0018796	11.294	4.66146	-1.2636	0.416503	0.026098	0.2827	chi-circ-VPS13B
chi_circ_0006775	1.11849	4.62007	1.954	3.87447	0.037835	0.33555	chi-circ-ZFC3H1
chi_circ_0020848	13.2645	4.59865	-1.476	0.359484	0.0016118	0.079558	chi-circ-SDCCAG8
chi_circ_0003967	15.2328	4.56102	-1.7318	0.301076	0.0065358	0.14507	chi-circ-OSBPL9
chi_circ_0019570	1.44106	4.55999	1.5603	2.94915	0.04913	0.36153	chi-circ-LRRC6
chi_circ_0011978	0.247389	4.54278	3.5542	11.7468	0.0017889	0.081645	chi-circ-KIF27
chi_circ_0025057	0.362362	4.532	3.1244	8.72043	0.0059574	0.13988	chi-circ-PTPN9
chi_circ_0001588	10.1215	4.51569	-1.1687	0.444822	0.01968	0.24012	chi-circ-DLG1
chi_circ_0021661	12.6649	4.4378	-1.499	0.353799	0.0022938	0.087901	chi-circ-ZCCHC8
chi_circ_0010724	11.6434	4.34965	-1.3665	0.387831	0.0092429	0.1773	chi-circ-PPIP5K2
chi_circ_0018052	8.47346	4.32173	-0.99161	0.502916	0.045026	0.356	chi-circ-ARHGAP12
chi_circ_0016547	14.5532	4.1003	-1.7563	0.296006	0.012702	0.19948	chi-circ-ATAD2B
chi_circ_0003597	9.99322	4.09863	-1.2632	0.416619	0.015455	0.21574	chi-circ-ASH1L
chi_circ_0006398	13.2392	4.09416	-1.667	0.314907	0.0016396	0.079558	chi-circ-CCDC146
chi_circ_0010899	0.704708	4.07575	2.733	6.64837	0.018572	0.23289	chi-circ-PEX11G
chi_circ_0016459	1.20537	4.05825	1.7269	3.31016	0.045954	0.356	chi-circ-HADHB
chi_circ_0005247	12.4576	4.04959	-1.6285	0.323424	0.00084118	0.054707	chi-circ-SPAG17
chi_circ_0028681	13.3397	3.90654	-1.7378	0.299827	0.0029537	0.10536	chi-circ-MTUS1
chi_circ_0010756	15.3044	3.9043	-1.9362	0.261304	0.0097771	0.18135	chi-circ-RAPGEF6
chi_circ_0026112	10.7669	3.90006	-1.4821	0.357967	0.01342	0.20341	chi-circ-DOCK3
chi_circ_0028529	9.18575	3.88762	-1.2623	0.416879	0.040295	0.33602	chi-circ-ADAM9
chi_circ_0014351	13.5135	3.85762	-1.7959	0.287992	0.0043582	0.1199	chi-circ-FAM214A
chi_circ_0019444	9.96291	3.82514	-1.3899	0.381591	0.035533	0.32122	chi-circ-
chi_circ_0019207	9.74034	3.75852	-1.2952	0.40748	0.048571	0.36003	chi-circ-PREX2
chi_circ_0016727	10.8917	3.70188	-1.5125	0.350503	0.012101	0.19922	chi-circ-RABGAP1
chi_circ_0007851	12.9991	3.61546	-1.7964	0.287892	0.0080047	0.16422	chi-circ-HCFC2
chi_circ_0002870	8.64181	3.58378	-1.2456	0.421732	0.026986	0.28696	chi-circ-
chi_circ_0013877	0.362362	3.58231	2.8093	7.00944	0.018395	0.2324	chi-circ-PCNX1
chi_circ_0020450	8.22393	3.46711	-1.2625	0.416821	0.036301	0.32479	chi-circ-CEP126
chi_circ_0004536	10.3593	3.39991	-1.582	0.334019	0.0048747	0.1272	chi-circ-MSH4
chi_circ_0016566	9.58386	3.39694	-1.489	0.356259	0.03951	0.33555	chi-circ-ATAD2B
chi_circ_0024289	0.592709	3.31197	3.0244	8.13645	0.026469	0.28429	chi-circ-OSMR
chi_circ_0019410	10.4648	3.28737	-1.6425	0.320301	0.008353	0.16965	chi-circ-COL14A1
chi_circ_0025141	10.33	3.22857	-1.5883	0.332563	0.035034	0.32122	chi-circ-ARHGAP5
chi_circ_0013072	9.17205	3.22669	-1.4056	0.377461	0.035698	0.32152	chi-circ-LAMA2
chi_circ_0027980	11.4985	3.22395	-1.7561	0.296047	0.0035262	0.11103	chi-circ-FAM204A
chi_circ_0013409	8.32947	3.22028	-1.457	0.36425	0.011751	0.19833	chi-circ-STXBP5
chi_circ_0030658	17.3741	3.14938	-2.462	0.181495	0.00044787	0.042308	chi-circ-MAPK1
chi_circ_0025878	7.25616	2.94762	-1.2843	0.41057	0.029788	0.30024	chi-circ-LOC102179243
chi_circ_0021992	0	2.94488	4.0625	16.7084	0.023621	0.26579	chi-circ-OTUD4
chi_circ_0001187	7.96748	2.86988	-1.364	0.388504	0.044205	0.356	chi-circ-DZIP3
chi_circ_0011963	9.16575	2.76209	-1.7434	0.298665	0.017658	0.23091	chi-circ-KIF27
chi_circ_0024784	7.42496	2.71877	-1.4134	0.375426	0.048294	0.35955	chi-circ-LOC102188534
chi_circ_0002869	7.94542	2.70207	-1.5487	0.341818	0.0095566	0.18127	chi-circ-MDH1B
chi_circ_0023333	9.13608	2.68211	-1.7784	0.291507	0.013119	0.20239	chi-circ-SPAG9
chi_circ_0009947	7.87296	2.67823	-1.5133	0.350309	0.034889	0.32122	chi-circ-TTC37
chi_circ_0017829	9.79944	2.66762	-1.8223	0.28277	0.0016971	0.079558	chi-circ-NEBL
chi_circ_0017802	8.0745	2.65073	-1.5571	0.339834	0.010149	0.18404	chi-circ-PLCB4
chi_circ_0009970	7.25248	2.60695	-1.499	0.353799	0.048417	0.35955	chi-circ-SLF1
chi_circ_0024434	7.0245	2.57934	-1.5272	0.34695	0.024281	0.27096	chi-circ-PDZD2
chi_circ_0029417	8.45244	2.50424	-1.6461	0.319503	0.039537	0.33555	chi-circ-CCSER2
chi_circ_0008784	8.01171	2.49897	-1.7449	0.298355	0.013911	0.20775	chi-circ-PPP3CA
chi_circ_0029444	8.77799	2.49158	-1.786	0.289975	0.027282	0.28784	chi-circ-PCF11
chi_circ_0009534	7.54791	2.47771	-1.6411	0.320612	0.018749	0.23433	chi-circ-UBA6
chi_circ_0024201	8.66676	2.47613	-1.7379	0.299806	0.015556	0.2164	chi-circ-PARP8
chi_circ_0028747	6.34072	2.45798	-1.472	0.360482	0.047607	0.35925	chi-circ-IRF2
chi_circ_0014427	7.37826	2.43791	-1.5888	0.332448	0.012719	0.19948	chi-circ-TCF12
chi_circ_0005437	9.48005	2.37224	-1.9453	0.259661	0.010437	0.18842	chi-circ-ANKIB1
chi_circ_0015596	7.55878	2.36455	-1.6102	0.327553	0.0088018	0.17526	chi-circ-FEZ2
chi_circ_0023520	8.23977	2.28422	-1.754	0.296479	0.017989	0.23103	chi-circ-TANC2
chi_circ_0026626	10.6298	2.26917	-2.2435	0.211173	0.0016661	0.079558	chi-circ-LOC108633438
chi_circ_0030379	10.1376	2.24165	-2.1619	0.223462	0.00057954	0.048107	chi-circ-RLIM
chi_circ_0005482	8.50798	2.16581	-1.9273	0.262921	0.014622	0.21087	chi-circ-SUN3
chi_circ_0002360	7.64316	2.15062	-1.7913	0.288912	0.013717	0.20713	chi-circ-ITGA4
chi_circ_0020775	9.76177	2.07555	-2.2704	0.207272	0.0062555	0.1427	chi-circ-CDC42BPA
chi_circ_0024736	6.36132	2.03679	-1.7012	0.30753	0.035259	0.32122	chi-circ-FCHO2
chi_circ_0026719	6.22372	1.97473	-1.648	0.319082	0.030651	0.30367	chi-circ-COL21A1
chi_circ_0005396	7.91316	1.9611	-1.8837	0.270988	0.0119	0.1992	chi-circ-VPS50
chi_circ_0006240	7.45888	1.93129	-1.8153	0.284145	0.011978	0.1992	chi-circ-DOCK4
chi_circ_0005083	8.75634	1.93102	-2.1887	0.219349	0.018139	0.23103	chi-circ-C3H1orf194
chi_circ_0022954	5.53123	1.89187	-1.6559	0.31734	0.03891	0.33555	chi-circ-CCT6B
chi_circ_0006571	6.01705	1.70723	-1.789	0.289373	0.039832	0.33555	chi-circ-DNAH11
chi_circ_0026680	7.7528	1.6829	-2.1612	0.22357	0.0036582	0.11303	chi-circ-FKBP5
chi_circ_0014270	5.65076	1.64381	-1.649	0.318861	0.049597	0.36235	chi-circ-DTWD1
chi_circ_0001857	5.85964	1.59487	-1.9089	0.266296	0.038876	0.33555	chi-circ-TBL1XR1
chi_circ_0017828	5.77647	1.57261	-1.8843	0.270875	0.014639	0.21087	chi-circ-PLCB4
chi_circ_0010802	8.01002	1.53119	-2.2566	0.209265	0.0045543	0.12416	chi-circ-KIF3A
chi_circ_0010576	6.731	1.51398	-2.0816	0.236252	0.0057861	0.13894	chi-circ-UIMC1
chi_circ_0008494	5.62855	1.39828	-2.1478	0.225656	0.015864	0.21844	chi-circ-SPARCL1
chi_circ_0014517	6.44024	1.38104	-2.282	0.205613	0.0071762	0.15277	chi-circ-VPS13C
chi_circ_0025866	9.08947	1.27973	-2.8806	0.135785	0.0003884	0.039301	chi-circ-MAGI1
chi_circ_0004915	5.1402	1.23114	-2.0907	0.234767	0.026486	0.28429	chi-circ-USP40
chi_circ_0029497	7.53908	1.2224	-2.6422	0.160184	0.0021117	0.086797	chi-circ-RSF1
chi_circ_0010495	5.63176	1.2139	-2.0734	0.237599	0.023599	0.26579	chi-circ-DDX46
chi_circ_0019150	8.01494	1.2139	-2.6524	0.159055	0.0012487	0.072458	chi-circ-LRRCC1
chi_circ_0027001	7.77313	1.18698	-2.5769	0.167601	0.016383	0.22332	chi-circ-LAMA3
chi_circ_0030196	10.2301	1.13223	-3.1645	0.11153	0.00010432	0.016949	chi-circ-LOC108634347
chi_circ_0021360	4.20388	1.12777	-1.8402	0.279283	0.045688	0.356	chi-circ-SWT1
chi_circ_0021937	4.5854	1.0897	-2.0274	0.245297	0.027142	0.28711	chi-circ-SETD7
chi_circ_0025640	5.94942	1.02079	-2.4258	0.186106	0.0074302	0.15489	chi-circ-ULK4
chi_circ_0027289	8.3713	1.00922	-2.8866	0.135222	0.00070887	0.050972	chi-circ-CCDC68
chi_circ_0027076	4.37788	1.00735	-2.1802	0.220645	0.021167	0.25141	chi-circ-SMCHD1
chi_circ_0020121	4.47004	0.896601	-2.1896	0.219212	0.034731	0.32122	chi-circ-CLMP
chi_circ_0023343	5.58301	0.888794	-2.5273	0.173463	0.0096443	0.18127	chi-circ-LUC7L3
chi_circ_0028701	4.06449	0.862146	-2.1024	0.232871	0.028998	0.29785	chi-circ-PCM1
chi_circ_0017416	5.46356	0.746453	-3.1633	0.111623	0.0027412	0.10047	chi-circ-EPSTI1
chi_circ_0013363	4.41115	0.703499	-2.5645	0.169047	0.011364	0.19643	chi-circ-EPM2A
chi_circ_0004832	7.34034	0.703499	-3.2833	0.102714	0.00073973	0.050972	chi-circ-CCDC18
chi_circ_0011220	4.12169	0.651831	-2.684	0.155609	0.02695	0.28696	chi-circ-PLIN2
chi_circ_0011513	5.50988	0.651831	-3.152	0.1125	0.0034236	0.1095	chi-circ-LOC102185181
chi_circ_0006256	4.65503	0.579306	-2.9623	0.12831	0.0099985	0.18294	chi-circ-TES
chi_circ_0019102	3.66159	0.497636	-3.1812	0.110246	0.035495	0.32122	chi-circ-STAU2
chi_circ_0009434	4.75039	0.497636	-3.5368	0.0861623	0.0023242	0.088232	chi-circ-AASDH
chi_circ_0013721	5.05616	0.475943	-3.1845	0.109994	0.0043122	0.1199	chi-circ-CEP128
chi_circ_0004846	3.32783	0.386204	-3.032	0.122258	0.014856	0.21208	chi-circ-CCDC18
chi_circ_0002341	4.36534	0.386204	-3.4313	0.0926992	0.0037822	0.11303	chi-circ-SESTD1
chi_circ_0004419	2.82561	0.355518	-2.8276	0.140866	0.049501	0.36229	chi-circ-C3H1orf141
chi_circ_0019447	3.43527	0.355518	-3.0503	0.120717	0.015763	0.21779	chi-circ-
chi_circ_0016614	4.43218	0.355518	-3.4118	0.0939606	0.0039491	0.11303	chi-circ-SMC6
chi_circ_0018144	8.66752	0.317295	-4.4549	0.0455975	4.45e-05	0.011993	chi-circ-ARMC4
chi_circ_0029769	2.58247	0	-3.8804	0.0679021	0.03982	0.33555	chi-circ-CEP295
chi_circ_0026323	2.7126	0	-3.9215	0.065995	0.015221	0.21468	chi-circ-NUP153
chi_circ_0024104	3.26268	0	-4.1476	0.0564219	0.0022842	0.087901	chi-circ-GPBP1
chi_circ_0026280	3.40222	0	-4.2049	0.0542249	0.0039514	0.11303	chi-circ-UBP1
chi_circ_0002926	4.68634	0	-4.659	0.0395823	0.00014236	0.019275	chi-circ-NBEAL1
chi_circ_0014459	4.93268	0	-4.7631	0.0368268	8.04e-05	0.015575	chi-circ-SLTM
chi_circ_0020786	5.52253	0	-4.8861	0.0338172	5.02e-05	0.011993	chi-circ-AHCTF1
chi_circ_0017282	6.80508	0	-5.2011	0.027184	2e-06	0.0014628	chi-circ-SETDB2

## Sheet: Sheet4 LL vs. FL 
ID	LL_readcount	FL_readcount	FoldChange	log2FoldChange	pval	padj	host gene
chi_circ_0014548	1117.18	1414.94	1.26722	0.34167	0.006254	0.18404	chi-circ-USP3
chi_circ_0006609	291.727	354.084	1.21058	0.2757	0.027082	0.36107	chi-circ-SNX13
chi_circ_0010895	217.2	345.404	1.59722	0.67556	0.00091273	0.085802	chi-circ-INSR
chi_circ_0014391	419.799	231.863	0.551499	-0.85857	0.016259	0.29477	chi-circ-TEX9
chi_circ_0018077	108.292	180.965	1.67772	0.7465	0.035005	0.38536	chi-circ-ZEB1
chi_circ_0027068	112.394	158.981	1.41849	0.50436	0.0086018	0.21431	chi-circ-SMCHD1
chi_circ_0011932	242.848	154.495	0.633646	-0.65825	0.0065989	0.18872	chi-circ-GKAP1
chi_circ_0012566	178.991	130.156	0.723282	-0.46737	0.025236	0.35498	chi-circ-SENP6
chi_circ_0021031	80.3377	129.123	1.6175	0.69377	0.0013431	0.10901	chi-circ-RERE
chi_circ_0021540	161.933	122.501	0.761038	-0.39396	0.018252	0.30695	chi-circ-FBXW8
chi_circ_0008957	82.3209	122.312	1.49422	0.57939	0.02998	0.36561	chi-circ-ZCCHC4
chi_circ_0022452	91.2298	121.304	1.34036	0.42262	0.023905	0.34796	chi-circ-FTO
chi_circ_0019120	88.117	120.775	1.37567	0.46013	0.0030309	0.14122	chi-circ-STAU2
chi_circ_0020919	179.72	119.723	0.663561	-0.5917	0.0033598	0.14122	chi-circ-KIFAP3
chi_circ_0027281	171.882	115.251	0.666543	-0.58523	0.049137	0.43026	chi-circ-RAB27B
chi_circ_0025685	65.6998	113.997	1.74689	0.80479	0.024995	0.35491	chi-circ-SNRK
chi_circ_0011425	84.4479	113.073	1.3428	0.42524	0.040152	0.40361	chi-circ-RCL1
chi_circ_0009186	71.1026	111.069	1.56695	0.64796	0.0046683	0.16756	chi-circ-SLC30A9
chi_circ_0011974	157.43	107.514	0.680416	-0.55551	0.034175	0.38223	chi-circ-KIF27
chi_circ_0013740	154.945	106.264	0.683347	-0.54931	0.03694	0.39066	chi-circ-CEP128
chi_circ_0018746	56.0156	100.526	1.8086	0.85487	0.02489	0.35466	chi-circ-STK3
chi_circ_0006705	204.168	96.2181	0.471523	-1.0846	0.010891	0.23525	chi-circ-DGKB
chi_circ_0018910	47.8203	93.176	1.96255	0.97273	0.00034051	0.044607	chi-circ-UBR5
chi_circ_0023270	159.415	90.9615	0.568109	-0.81576	0.011748	0.24657	chi-circ-TEKT3
chi_circ_0023757	187.595	90.1272	0.4791	-1.0616	7.89e-05	0.021988	chi-circ-CEP112
chi_circ_0007759	30.9781	87.0962	2.84179	1.5068	8.12e-05	0.021988	chi-circ-ANO4
chi_circ_0007762	33.4003	87.0792	2.63007	1.3951	5.95e-05	0.021988	chi-circ-ANO4
chi_circ_0023734	119.367	86.3803	0.722235	-0.46946	0.018443	0.30695	chi-circ-CEP112
chi_circ_0011133	163.6	85.1279	0.517586	-0.95013	0.018578	0.30794	chi-circ-IFT74
chi_circ_0011139	207.193	85.0139	0.408866	-1.2903	0.0042663	0.1573	chi-circ-IFT74
chi_circ_0017440	46.1636	84.6046	1.85153	0.88872	0.012003	0.24997	chi-circ-DGKH
chi_circ_0025268	55.1426	83.03	1.52742	0.6111	0.021529	0.33494	chi-circ-ASB7
chi_circ_0025097	121.49	82.8316	0.678457	-0.55967	0.0073819	0.19985	chi-circ-STRN3
chi_circ_0006485	62.6411	82.1069	1.32122	0.40187	0.041724	0.40757	chi-circ-CUL1
chi_circ_0029890	45.7101	80.4381	1.75982	0.81543	0.000255	0.041747	chi-circ-KDM5C
chi_circ_0016318	50.8197	76.0826	1.50715	0.59182	0.028944	0.36224	chi-circ-PPP3R1
chi_circ_0010206	42.6071	75.9892	1.79692	0.84553	0.0032134	0.14122	chi-circ-FBXL17
chi_circ_0007733	103.521	74.3327	0.717982	-0.47798	0.013419	0.26583	chi-circ-UHRF1BP1L
chi_circ_0027595	51.4163	73.4612	1.43505	0.5211	0.030789	0.37131	chi-circ-POLR3E
chi_circ_0005511	47.7599	71.2685	1.50946	0.59403	0.039773	0.40279	chi-circ-DNAJB6
chi_circ_0029363	104.166	70.7216	0.674467	-0.56818	0.029098	0.36224	chi-circ-LOC102191110
chi_circ_0018672	50.0321	69.8238	1.41137	0.4971	0.040743	0.40397	chi-circ-KIAA1429
chi_circ_0028164	42.9516	69.7538	1.63794	0.71188	0.021984	0.33616	chi-circ-FBXW4
chi_circ_0008125	96.284	69.0906	0.717415	-0.47912	0.048452	0.42888	chi-circ-CASC1
chi_circ_0015479	93.8399	68.7839	0.734228	-0.4457	0.03426	0.38223	chi-circ-ZNF638
chi_circ_0012198	44.2551	65.8248	1.50501	0.58977	0.031931	0.37452	chi-circ-TMEFF1
chi_circ_0004954	43.4438	65.3758	1.49596	0.58107	0.027889	0.36107	chi-circ-MFSD14A
chi_circ_0017441	40.1604	65.1449	1.64137	0.7149	0.034083	0.38223	chi-circ-DGKH
chi_circ_0007773	40.4321	65.1267	1.63483	0.70914	0.027607	0.36107	chi-circ-ANO4
chi_circ_0023869	129.54	64.8253	0.493595	-1.0186	7.57e-06	0.010244	chi-circ-BDP1
chi_circ_0015784	34.9599	62.0022	1.76659	0.82097	0.0014938	0.11029	chi-circ-PPM1B
chi_circ_0007445	33.765	61.3955	1.84202	0.88129	0.044973	0.41697	chi-circ-MSRB3
chi_circ_0007751	28.1054	60.0315	2.17769	1.1228	0.0047026	0.16756	chi-circ-ANO4
chi_circ_0007400	30.9987	56.9678	1.86414	0.89851	0.019549	0.31503	chi-circ-RAP1B
chi_circ_0003827	95.3911	56.6377	0.585386	-0.77254	0.029028	0.36224	chi-circ-PPCS
chi_circ_0029141	27.6773	55.7434	2.04656	1.0332	0.0048857	0.17104	chi-circ-MAPK8
chi_circ_0023111	22.9535	55.7425	2.45751	1.2972	0.019428	0.31503	chi-circ-ASPA
chi_circ_0016055	34.9726	54.888	1.5934	0.67211	0.015846	0.29317	chi-circ-GCFC2
chi_circ_0011847	26.1427	52.4216	2.04103	1.0293	0.0035351	0.14649	chi-circ-KCTD9
chi_circ_0007785	16.369	52.2565	3.2353	1.6939	3.34e-06	0.0084917	chi-circ-ANO4
chi_circ_0028831	33.4596	51.9012	1.55535	0.63724	0.021691	0.33494	chi-circ-NGLY1
chi_circ_0026869	31.1531	50.8005	1.63	0.70487	0.003346	0.14122	chi-circ-GALNT1
chi_circ_0008131	83.5333	48.0925	0.572239	-0.80531	0.0033731	0.14122	chi-circ-CASC1
chi_circ_0004979	70.666	47.1195	0.658644	-0.60243	0.017074	0.30171	chi-circ-RTCA
chi_circ_0018218	32.7046	46.519	1.44924	0.5353	0.032276	0.37452	chi-circ-GDI2
chi_circ_0030832	27.731	46.162	1.66484	0.73538	0.012982	0.25844	chi-circ-TMLHE
chi_circ_0017193	25.6914	44.4082	1.75525	0.81168	0.011216	0.23789	chi-circ-NHLRC3
chi_circ_0025143	64.8879	43.0378	0.665938	-0.58654	0.018271	0.30695	chi-circ-ARHGAP5
chi_circ_0002054	17.609	41.9896	2.35218	1.234	0.0002575	0.041747	chi-circ-
chi_circ_0007781	17.2967	41.4673	2.43902	1.2863	0.037981	0.39247	chi-circ-ANO4
chi_circ_0025757	27.9588	41.3494	1.45716	0.54316	0.039284	0.39983	chi-circ-ARL8B
chi_circ_0008752	92.1461	41.2893	0.448942	-1.1554	0.00091404	0.085802	chi-circ-LOC102174639
chi_circ_0027293	18.3815	41.0566	2.27568	1.1863	0.00016235	0.034701	chi-circ-TCF4
chi_circ_0005062	22.194	40.8477	1.84349	0.88244	0.0030389	0.14122	chi-circ-FAM102B
chi_circ_0003346	22.0759	40.6142	1.84707	0.88524	0.0085238	0.21367	chi-circ-ACVR2A
chi_circ_0013555	24.2753	40.4803	1.68564	0.7533	0.0081101	0.20845	chi-circ-TFB1M
chi_circ_0015240	74.6878	39.5545	0.530638	-0.9142	0.0016297	0.1141	chi-circ-COL4A3BP
chi_circ_0020379	25.099	38.9128	1.57626	0.65651	0.012085	0.25039	chi-circ-SESN3
chi_circ_0016363	23.5382	38.6452	1.63506	0.70934	0.007327	0.19985	chi-circ-GMCL1
chi_circ_0004877	58.1313	38.1382	0.655837	-0.60859	0.029643	0.36561	chi-circ-ARHGAP29
chi_circ_0029376	26.7633	36.9505	1.41183	0.49757	0.042873	0.40846	chi-circ-DISC1
chi_circ_0008643	18.4075	36.0216	1.97156	0.97934	0.0080413	0.208	chi-circ-HTT
chi_circ_0023561	24.5514	35.381	1.42996	0.51597	0.047835	0.42817	chi-circ-CEP95
chi_circ_0007703	15.2773	34.2547	2.27742	1.1874	0.017246	0.3029	chi-circ-TMPO
chi_circ_0003595	23.003	32.5539	1.41857	0.50444	0.037793	0.39247	chi-circ-ZMYM4
chi_circ_0021378	50.8207	32.2565	0.650157	-0.62114	0.0056147	0.18064	chi-circ-C16H1orf27
chi_circ_0001513	52.564	32.1903	0.606349	-0.72178	0.038393	0.39521	chi-circ-LRCH3
chi_circ_0011872	19.8767	32.1729	1.65498	0.72681	0.040352	0.40397	chi-circ-NFX1
chi_circ_0030537	6.98581	31.9782	4.61714	2.207	0.00056982	0.062542	chi-circ-LOC108634466
chi_circ_0004389	70.2826	31.6623	0.446181	-1.1643	0.016909	0.30171	chi-circ-WDR78
chi_circ_0014809	72.4763	31.5651	0.428005	-1.2243	0.012168	0.25084	chi-circ-LOC102174745
chi_circ_0017534	16.3579	31.5416	1.97449	0.98148	0.018661	0.30805	chi-circ-ARHGEF7
chi_circ_0028163	11.5009	31.3212	2.75853	1.4639	0.0055056	0.18064	chi-circ-FBXW4
chi_circ_0008300	14.1973	31.1203	2.2153	1.1475	0.018036	0.30695	chi-circ-RERG
chi_circ_0015504	16.4711	30.5594	1.85552	0.89182	0.011157	0.23789	chi-circ-YIPF4
chi_circ_0019124	59.7604	30.3892	0.505439	-0.98439	0.00018913	0.038403	chi-circ-STAU2
chi_circ_0021541	56.1419	29.8722	0.524458	-0.9311	4.9e-05	0.021988	chi-circ-FBXW8
chi_circ_0025770	6.14426	29.7731	4.93312	2.3025	0.0013152	0.109	chi-circ-ITPR1
chi_circ_0004366	9.80707	29.666	3.05463	1.611	0.00010377	0.026338	chi-circ-THAP4
chi_circ_0026553	10.9652	29.5916	2.69877	1.4323	0.0066462	0.18874	chi-circ-SLC25A27
chi_circ_0010747	10.1543	29.3861	2.94997	1.5607	0.00035794	0.045425	chi-circ-CDC42SE2
chi_circ_0018233	18.6864	29.0013	1.58167	0.66145	0.038902	0.39769	chi-circ-FAM208B
chi_circ_0023819	14.6388	28.8292	1.98166	0.98671	0.0092785	0.21933	chi-circ-RAD51C
chi_circ_0022272	46.8796	28.6001	0.629693	-0.66728	0.024874	0.35466	chi-circ-MAP9
chi_circ_0022868	18.103	28.2666	1.54026	0.62317	0.043561	0.4114	chi-circ-INTS2
chi_circ_0025140	49.3065	28.2585	0.575553	-0.79698	0.048475	0.42888	chi-circ-ARHGAP5
chi_circ_0003804	18.1435	27.6981	1.55728	0.63903	0.044539	0.41575	chi-circ-SCMH1
chi_circ_0016295	10.9169	27.1731	2.50846	1.3268	0.00041282	0.050802	chi-circ-SPRED2
chi_circ_0006938	13.6236	27.0465	2.02427	1.0174	0.048091	0.42888	chi-circ-TMTC2
chi_circ_0025887	17.4905	26.6092	1.5678	0.64874	0.047681	0.42817	chi-circ-LOC102179243
chi_circ_0018847	41.7674	26.4446	0.625694	-0.67647	0.043024	0.40846	chi-circ-RGS22
chi_circ_0015629	16.9414	26.4053	1.58116	0.66098	0.048343	0.42888	chi-circ-RMDN2
chi_circ_0025534	15.7138	25.8031	1.61952	0.69557	0.017304	0.3029	chi-circ-PPP1R13B
chi_circ_0009336	16.6759	25.7626	1.57595	0.65622	0.025105	0.35498	chi-circ-FRYL
chi_circ_0009876	43.8515	25.7423	0.59542	-0.74802	0.0027609	0.14122	chi-circ-CHD1
chi_circ_0018951	41.1955	25.7032	0.618061	-0.69418	0.0079792	0.208	chi-circ-OXR1
chi_circ_0008704	12.7583	25.5945	2.01266	1.0091	0.0026967	0.14122	chi-circ-TBCK
chi_circ_0013554	15.4029	24.9179	1.65626	0.72793	0.033499	0.37894	chi-circ-TFB1M
chi_circ_0020561	15.1199	24.9067	1.61438	0.69098	0.032955	0.37585	chi-circ-MRE11A
chi_circ_0022789	11.4325	24.1068	2.1634	1.1133	0.0029663	0.14122	chi-circ-LOC102173963
chi_circ_0024271	11.0746	23.988	2.21253	1.1457	0.011246	0.23789	chi-circ-DAB2
chi_circ_0023028	14.2141	23.8471	1.67225	0.74179	0.046592	0.42544	chi-circ-WSB1
chi_circ_0027949	12.1592	22.8536	1.94872	0.96253	0.029168	0.36224	chi-circ-INPP5F
chi_circ_0014801	46.2739	22.6815	0.483069	-1.0497	0.01641	0.29618	chi-circ-
chi_circ_0001873	9.55007	22.3745	2.37216	1.2462	0.024098	0.3495	chi-circ-JAM2
chi_circ_0018733	9.51429	22.3663	2.32109	1.2148	0.031619	0.37452	chi-circ-RIDA
chi_circ_0013750	36.4445	22.32	0.614809	-0.70179	0.047404	0.42779	chi-circ-CEP128
chi_circ_0001809	8.83128	21.9873	2.53432	1.3416	0.00052017	0.058678	chi-circ-USP13
chi_circ_0027460	11.5901	21.7806	1.94217	0.95767	0.015444	0.29132	chi-circ-SNX29
chi_circ_0010147	35.1286	21.7622	0.6172	-0.69619	0.012793	0.25719	chi-circ-SSBP2
chi_circ_0023347	38.1796	21.4483	0.558876	-0.8394	0.008195	0.20931	chi-circ-KAT7
chi_circ_0016344	31.1778	20.0159	0.640744	-0.64218	0.035861	0.38835	chi-circ-GFPT1
chi_circ_0001019	10.4466	19.9716	1.91652	0.93849	0.026316	0.35985	chi-circ-ARL13B
chi_circ_0018875	9.77381	19.8924	2.08406	1.0594	0.012931	0.25844	chi-circ-ANKRD46
chi_circ_0008246	11.2861	19.7815	1.75432	0.81091	0.024438	0.35226	chi-circ-AEBP2
chi_circ_0003186	35.2697	19.6096	0.561941	-0.83151	0.022445	0.34011	chi-circ-EPB41L5
chi_circ_0012114	33.8357	19.5604	0.581548	-0.78203	0.0058219	0.18064	chi-circ-ERCC6L2
chi_circ_0005172	7.76606	19.5434	2.54153	1.3457	0.0068996	0.19458	chi-circ-PHTF1
chi_circ_0007147	10.4956	19.1197	1.78926	0.83936	0.044088	0.41313	chi-circ-LETMD1
chi_circ_0001832	30.0096	18.9926	0.642064	-0.63921	0.028096	0.36107	chi-circ-PIK3CA
chi_circ_0001644	2.71387	18.969	7.06848	2.8214	0.00024582	0.041747	chi-circ-CCDC50
chi_circ_0014429	8.50795	18.9012	2.26294	1.1782	0.0026449	0.14122	chi-circ-CGNL1
chi_circ_0029988	38.4047	18.717	0.493972	-1.0175	0.0060051	0.18064	chi-circ-ATRX
chi_circ_0011964	34.7104	18.3215	0.523866	-0.93273	0.032453	0.37547	chi-circ-KIF27
chi_circ_0000602	7.52086	18.1077	2.38436	1.2536	0.012278	0.25183	chi-circ-BRWD1
chi_circ_0002788	34.7848	18.0692	0.508676	-0.97518	0.0056261	0.18064	chi-circ-LOC102181821
chi_circ_0027383	8.4203	17.9997	2.22638	1.1547	0.003175	0.14122	chi-circ-PHLPP1
chi_circ_0008628	5.12106	17.8689	3.46895	1.7945	0.004042	0.1573	chi-circ-WHSC1
chi_circ_0030228	30.2667	17.5625	0.558806	-0.83958	0.035642	0.38804	chi-circ-REPS2
chi_circ_0002539	5.86508	17.4441	2.98535	1.5779	0.00029714	0.041747	chi-circ-LOC102186637
chi_circ_0019685	9.5895	17.3625	1.84861	0.88644	0.03271	0.37585	chi-circ-LRRC69
chi_circ_0020845	26.9145	17.2876	0.650829	-0.61965	0.036075	0.38963	chi-circ-AKT3
chi_circ_0018148	35.0216	17.0315	0.478503	-1.0634	0.026961	0.36107	chi-circ-ARMC4
chi_circ_0010769	5.55822	16.792	3.07269	1.6195	0.00081496	0.08072	chi-circ-FNIP1
chi_circ_0015435	7.65955	16.7495	2.24653	1.1677	0.0039493	0.1573	chi-circ-EXOC6B
chi_circ_0001436	35.606	16.6556	0.462813	-1.1115	0.029937	0.36561	chi-circ-ROPN1
chi_circ_0023762	30.2388	16.5962	0.545931	-0.87321	0.0014456	0.11029	chi-circ-CEP112
chi_circ_0020830	31.0746	16.5066	0.538893	-0.89193	0.022019	0.33616	chi-circ-AKT3
chi_circ_0011803	38.0615	16.4132	0.422669	-1.2424	0.0098263	0.22673	chi-circ-ADAM28
chi_circ_0004733	35.1762	16.3571	0.482099	-1.0526	0.023294	0.34388	chi-circ-ZNF644
chi_circ_0019079	25.6958	15.8497	0.593229	-0.75334	0.04758	0.42817	chi-circ-ZC2HC1A
chi_circ_0010081	6.43287	15.5928	2.49528	1.3192	0.0024058	0.14122	chi-circ-MEF2C
chi_circ_0016684	25.6881	15.5538	0.624278	-0.67974	0.035016	0.38536	chi-circ-ASAP2
chi_circ_0016642	4.76212	15.4393	3.35334	1.7456	0.00242	0.14122	chi-circ-GREB1
chi_circ_0005467	7.01651	15.358	2.27521	1.186	0.015495	0.29132	chi-circ-
chi_circ_0022331	6.163	15.3352	2.57398	1.364	0.0030435	0.14122	chi-circ-FBXO31
chi_circ_0001313	7.66937	15.2754	1.94968	0.96324	0.038455	0.39521	chi-circ-NAA50
chi_circ_0002992	4.10468	15.2425	3.76174	1.9114	6.4e-05	0.021988	chi-circ-ORC2
chi_circ_0009553	30.8133	15.1103	0.477211	-1.0673	0.029739	0.36561	chi-circ-
chi_circ_0018675	7.87844	15.0106	1.97077	0.97876	0.018858	0.3088	chi-circ-DPY19L4
chi_circ_0010304	8.02783	14.9033	1.88692	0.91603	0.031969	0.37452	chi-circ-DPYSL3
chi_circ_0024817	24.8238	14.8462	0.579203	-0.78786	0.010255	0.22748	chi-circ-UBE3A
chi_circ_0019589	6.87186	14.7651	2.23071	1.1575	0.042629	0.40846	chi-circ-AGO2
chi_circ_0012494	25.3516	14.7008	0.557456	-0.84307	0.028502	0.36224	chi-circ-CEP85L
chi_circ_0004450	5.02826	14.6566	2.80772	1.4894	0.0050369	0.17335	chi-circ-ANKRD13C
chi_circ_0002997	7.27277	14.6023	2.01796	1.0129	0.041966	0.40757	chi-circ-ORC2
chi_circ_0003747	21.4411	14.4533	0.662724	-0.59352	0.044151	0.41313	chi-circ-DCAF6
chi_circ_0018941	27.0158	14.3504	0.54883	-0.86557	0.017088	0.30171	chi-circ-ZFPM2
chi_circ_0020951	7.68417	14.2608	1.92272	0.94315	0.04221	0.40757	chi-circ-SUCO
chi_circ_0026977	27.7972	14.1947	0.514381	-0.95909	0.0037802	0.15351	chi-circ-OSBPL1A
chi_circ_0028659	5.1468	14.069	2.68105	1.4228	0.0032674	0.14122	chi-circ-VPS37A
chi_circ_0004278	5.61136	14.012	2.62843	1.3942	0.016203	0.29477	chi-circ-ROR1
chi_circ_0012278	8.25616	13.8943	1.72947	0.79033	0.047379	0.42779	chi-circ-ZNF462
chi_circ_0014265	25.7357	13.8722	0.522372	-0.93685	0.025826	0.35985	chi-circ-FAM227B
chi_circ_0027619	7.29183	13.8108	1.91873	0.94015	0.031167	0.37336	chi-circ-EARS2
chi_circ_0000356	25.6087	13.8067	0.550586	-0.86096	0.034498	0.38251	chi-circ-CEP70
chi_circ_0014896	25.3946	13.7345	0.544061	-0.87816	0.042332	0.40757	chi-circ-ARIH1
chi_circ_0021442	4.47979	13.6951	3.03964	1.6039	0.0087219	0.21597	chi-circ-RCOR3
chi_circ_0011452	32.9644	13.6595	0.404104	-1.3072	0.0031662	0.14122	chi-circ-RFX3
chi_circ_0002385	6.17888	13.4563	2.1613	1.1119	0.049266	0.43026	chi-circ-NCKAP1
chi_circ_0009313	24.3894	13.1471	0.519649	-0.94439	0.021249	0.3319	chi-circ-SLAIN2
chi_circ_0018890	22.506	13.1423	0.561952	-0.83148	0.018791	0.3088	chi-circ-GRHL2
chi_circ_0009579	5.96356	13.0724	2.25324	1.172	0.019085	0.31126	chi-circ-MOB1B
chi_circ_0003847	28.322	12.9852	0.4542	-1.1386	0.020913	0.33045	chi-circ-PPCS
chi_circ_0020422	6.38133	12.9658	1.98033	0.98574	0.045227	0.41702	chi-circ-PGR
chi_circ_0028445	20.8749	12.7706	0.590779	-0.75931	0.022211	0.33782	chi-circ-DOCK1
chi_circ_0019943	20.3668	12.6895	0.618129	-0.69402	0.048395	0.42888	chi-circ-ZNF215
chi_circ_0004411	23.3755	12.0841	0.512353	-0.96479	0.0042062	0.1573	chi-circ-MIER1
chi_circ_0003385	19.1001	11.8865	0.613889	-0.70395	0.047868	0.42817	chi-circ-RIF1
chi_circ_0011684	4.93284	11.7991	2.47169	1.3055	0.011247	0.23789	chi-circ-UNC13B
chi_circ_0005161	19.8663	11.4208	0.552796	-0.85518	0.027397	0.36107	chi-circ-MAGI3
chi_circ_0000547	25.636	11.3547	0.420128	-1.2511	0.0016063	0.1141	chi-circ-NEK11
chi_circ_0012626	3.86978	11.2989	2.96288	1.567	0.0026717	0.14122	chi-circ-REV3L
chi_circ_0015886	20.1259	11.2389	0.557978	-0.84172	0.012565	0.25385	chi-circ-ZC3H6
chi_circ_0001470	18.6927	11.2193	0.591984	-0.75637	0.04668	0.42544	chi-circ-SNX4
chi_circ_0013020	3.69651	11.1601	3.08506	1.6253	0.041974	0.40757	chi-circ-CEP162
chi_circ_0003930	4.87983	11.1501	2.33464	1.2232	0.022776	0.34199	chi-circ-HDAC4
chi_circ_0007795	3.18557	11.1086	3.63335	1.8613	0.0041211	0.1573	chi-circ-ANO4
chi_circ_0002702	5.26295	11.0856	2.06895	1.0489	0.027918	0.36107	chi-circ-AP1S3
chi_circ_0026180	5.5174	11.0105	2.10235	1.072	0.029142	0.36224	chi-circ-FYCO1
chi_circ_0000466	21.1351	10.969	0.503684	-0.98941	0.031317	0.37405	chi-circ-CEP63
chi_circ_0017709	4.52697	10.9024	2.39363	1.2592	0.022822	0.34199	chi-circ-CUL2
chi_circ_0000868	4.54119	10.8628	2.50533	1.325	0.03151	0.37452	chi-circ-LOC102176916
chi_circ_0017509	4.39413	10.8547	2.56081	1.3566	0.048651	0.42899	chi-circ-WBP4
chi_circ_0014729	4.49963	10.6112	2.42637	1.2788	0.027236	0.36107	chi-circ-STARD9
chi_circ_0021894	19.3597	10.5508	0.558907	-0.83932	0.027383	0.36107	chi-circ-LARP1B
chi_circ_0026552	3.00698	10.3804	3.49962	1.8072	0.0024402	0.14122	chi-circ-SLC25A27
chi_circ_0028262	21.6211	10.3786	0.473751	-1.0778	0.002761	0.14122	chi-circ-TBC1D12
chi_circ_0001504	31.0163	10.3501	0.322417	-1.633	0.00019862	0.038409	chi-circ-IQCG
chi_circ_0004881	1.82212	10.3276	5.54735	2.4718	0.0061505	0.18243	chi-circ-ARHGAP29
chi_circ_0024354	3.7265	10.3077	2.90734	1.5397	0.0056532	0.18064	chi-circ-LMBRD2
chi_circ_0009856	4.30197	10.3005	2.47238	1.3059	0.028585	0.36224	chi-circ-RNF130
chi_circ_0013431	2.03467	10.1124	5.27657	2.3996	0.0013689	0.10901	chi-circ-GINM1
chi_circ_0018416	4.2255	10.0357	2.51089	1.3282	0.036683	0.39014	chi-circ-NCOA6
chi_circ_0007038	2.23463	10.0087	4.48777	2.166	0.0078928	0.208	chi-circ-ATP2B1
chi_circ_0007385	17.4322	9.9042	0.567562	-0.81715	0.042106	0.40757	chi-circ-MDM2
chi_circ_0001844	19.6019	9.73614	0.499861	-1.0004	0.015643	0.29274	chi-circ-APP
chi_circ_0005565	1.98083	9.72193	4.91094	2.296	0.00149	0.11029	chi-circ-BRAF
chi_circ_0004144	15.8825	9.60715	0.566348	-0.82024	0.036236	0.38983	chi-circ-MYSM1
chi_circ_0016039	3.4927	9.59688	2.72697	1.4473	0.049494	0.43039	chi-circ-MRPL30
chi_circ_0021517	3.37121	9.51268	2.81708	1.4942	0.016232	0.29477	chi-circ-ZC3H11A
chi_circ_0007801	2.43524	9.47802	3.84878	1.9444	0.010363	0.22748	chi-circ-ANO4
chi_circ_0002394	3.52555	9.39657	2.70382	1.435	0.02271	0.34199	chi-circ-NUP35
chi_circ_0009096	4.44118	9.31407	2.12815	1.0896	0.038538	0.39521	chi-circ-LOC106502192
chi_circ_0030610	2.60105	9.26178	3.70918	1.8911	0.015379	0.29132	chi-circ-DIAPH2
chi_circ_0021484	15.4419	9.22029	0.571724	-0.80661	0.034568	0.38251	chi-circ-DENND1B
chi_circ_0017273	2.66872	9.19973	3.63536	1.8621	0.0037223	0.15269	chi-circ-RCBTB1
chi_circ_0000304	19.1078	9.18299	0.46516	-1.1042	0.030901	0.37131	chi-circ-
chi_circ_0022364	2.84422	9.09855	3.19652	1.6765	0.0054164	0.18064	chi-circ-PAPD5
chi_circ_0023050	19.2067	9.06671	0.498547	-1.0042	0.046724	0.42544	chi-circ-NSRP1
chi_circ_0018227	2.31031	9.04635	3.98727	1.9954	0.0082518	0.20944	chi-circ-FAM208B
chi_circ_0021223	1.48391	8.9596	5.8014	2.5364	0.0015842	0.1141	chi-circ-RFWD2
chi_circ_0002513	2.25423	8.93984	3.99058	1.9966	0.029845	0.36561	chi-circ-PUM1
chi_circ_0028549	0.686353	8.85522	11.652	3.5425	0.00028207	0.041747	chi-circ-TACC1
chi_circ_0021447	0	8.85182	48.1646	5.5899	2.09e-05	0.016986	chi-circ-HHAT
chi_circ_0010417	1.10097	8.78513	8.46494	3.0815	0.0084867	0.21367	chi-circ-LOC102175120
chi_circ_0012612	3.66847	8.69616	2.38518	1.2541	0.03638	0.38983	chi-circ-FYN
chi_circ_0020896	20.7354	8.62884	0.411083	-1.2825	0.007937	0.208	chi-circ-
chi_circ_0020010	1.42269	8.52581	5.87464	2.5545	0.0018389	0.12657	chi-circ-SBF2
chi_circ_0012441	3.92874	8.44439	2.15547	1.108	0.035498	0.38752	chi-circ-TBC1D32
chi_circ_0021013	3.34503	8.31792	2.50863	1.3269	0.042831	0.40846	chi-circ-CTNNBIP1
chi_circ_0028275	3.16669	8.11106	2.68496	1.4249	0.036784	0.39014	chi-circ-TBC1D12
chi_circ_0018623	2.88242	8.09511	2.88966	1.5309	0.014458	0.28092	chi-circ-TRIQK
chi_circ_0009188	1.79301	8.00765	4.42691	2.1463	0.025453	0.35644	chi-circ-SLC30A9
chi_circ_0000173	1.77466	8.00735	4.36566	2.1262	0.010837	0.23525	chi-circ-HPS3
chi_circ_0000233	3.4577	7.9975	2.35757	1.2373	0.041963	0.40757	chi-circ-TRPC1
chi_circ_0006129	2.36469	7.97879	3.50715	1.8103	0.035738	0.38805	chi-circ-PRKAG2
chi_circ_0004177	19.375	7.94897	0.427946	-1.2245	0.0090845	0.2183	chi-circ-LOC102190572
chi_circ_0011943	17.0482	7.87145	0.453665	-1.1403	0.022955	0.34272	chi-circ-KIF27
chi_circ_0013054	17.125	7.78909	0.426583	-1.2291	0.028089	0.36107	chi-circ-PTPRK
chi_circ_0010991	2.59942	7.77156	3.11493	1.6392	0.046643	0.42544	chi-circ-PTBP3
chi_circ_0026370	2.21766	7.74572	3.27342	1.7108	0.033357	0.37839	chi-circ-
chi_circ_0009140	2.4536	7.73997	3.27819	1.7129	0.018432	0.30695	chi-circ-PDS5A
chi_circ_0014303	1.43668	7.73687	5.52089	2.4649	0.0025562	0.14122	chi-circ-TRPM7
chi_circ_0005798	2.10286	7.71218	3.93074	1.9748	0.0092895	0.21933	chi-circ-SND1
chi_circ_0002072	16.9105	7.69068	0.453665	-1.1403	0.034499	0.38251	chi-circ-STK39
chi_circ_0009220	15.2366	7.68689	0.513466	-0.96166	0.027275	0.36107	chi-circ-PDE5A
chi_circ_0004803	17.0198	7.67418	0.467909	-1.0957	0.0065065	0.1874	chi-circ-EVI5
chi_circ_0016323	17.0045	7.6567	0.440282	-1.1835	0.0098086	0.22673	chi-circ-APLF
chi_circ_0006814	1.62928	7.58332	4.45925	2.1568	0.0070925	0.19864	chi-circ-LOC102178253
chi_circ_0006612	17.3131	7.57706	0.423989	-1.2379	0.040436	0.40397	chi-circ-SNX13
chi_circ_0016840	2.49945	7.43682	2.83785	1.5048	0.028407	0.36224	chi-circ-DOCK9
chi_circ_0015008	1.90706	7.41237	3.61702	1.8548	0.039979	0.40316	chi-circ-ZWILCH
chi_circ_0002673	19.1063	7.36686	0.38845	-1.3642	0.0059982	0.18064	chi-circ-RHBDD1
chi_circ_0014181	0.544151	7.34355	12.2593	3.6158	0.00077565	0.078748	chi-circ-KTN1
chi_circ_0016836	1.39554	7.32393	5.14903	2.3643	0.0042994	0.1573	chi-circ-UBAC2
chi_circ_0021173	2.18986	7.14957	3.05718	1.6122	0.038976	0.39769	chi-circ-RABGAP1L
chi_circ_0012554	20.6355	7.06743	0.330289	-1.5982	0.0024182	0.14122	chi-circ-
chi_circ_0025293	2.24544	7.06161	3.17114	1.665	0.028004	0.36107	chi-circ-FANCM
chi_circ_0002013	1.5199	6.91237	4.89633	2.2917	0.028785	0.36224	chi-circ-FAP
chi_circ_0017896	20.1535	6.90192	0.342316	-1.5466	0.026366	0.35985	chi-circ-
chi_circ_0009745	0.880778	6.84474	8.51496	3.09	0.0014016	0.10946	chi-circ-ANTXR2
chi_circ_0020712	12.7703	6.785	0.520915	-0.94088	0.040785	0.40397	chi-circ-NVL
chi_circ_0013505	17.4978	6.71245	0.374698	-1.4162	0.0041243	0.1573	chi-circ-SYNE1
chi_circ_0016143	18.3954	6.56821	0.328827	-1.6046	0.0027693	0.14122	chi-circ-DNAH6
chi_circ_0001974	33.1744	6.55963	0.19171	-2.383	6.52e-05	0.021988	chi-circ-WDR49
chi_circ_0012599	0.852166	6.55941	8.18113	3.0323	0.0019961	0.1351	chi-circ-LAMA4
chi_circ_0029198	1.26969	6.51721	4.90414	2.294	0.026239	0.35985	chi-circ-CSGALNACT2
chi_circ_0012351	2.18986	6.50945	2.83628	1.504	0.040511	0.40397	chi-circ-DOPEY1
chi_circ_0023567	11.6322	6.5023	0.517417	-0.9506	0.030697	0.37131	chi-circ-SMURF2
chi_circ_0010952	17.2776	6.48268	0.357546	-1.4838	0.0012002	0.10154	chi-circ-LOC102173176
chi_circ_0004640	14.1069	6.47557	0.429551	-1.2191	0.0093978	0.2206	chi-circ-
chi_circ_0027746	12.3991	6.42949	0.491036	-1.0261	0.024461	0.35226	chi-circ-BAZ1B
chi_circ_0029065	15.693	6.40134	0.395103	-1.3397	0.0021041	0.13782	chi-circ-RUFY2
chi_circ_0027702	1.06521	6.35852	6.33305	2.6629	0.0058992	0.18064	chi-circ-ADCY9
chi_circ_0017104	1.7538	6.33644	3.58482	1.8419	0.0092604	0.21933	chi-circ-B3GLCT
chi_circ_0004339	0.783566	6.28786	8.2569	3.0456	0.002632	0.14122	chi-circ-LEPR
chi_circ_0002252	1.6833	6.2534	3.60625	1.8505	0.045206	0.41702	chi-circ-SP3
chi_circ_0017232	16.6503	6.14033	0.337931	-1.5652	0.0026422	0.14122	chi-circ-NEK5
chi_circ_0028419	0.686353	6.0976	8.59263	3.1031	0.030905	0.37131	chi-circ-DOCK1
chi_circ_0017078	12.6473	6.09487	0.48073	-1.0567	0.037782	0.39247	chi-circ-PAN3
chi_circ_0007057	14.9028	5.98579	0.379402	-1.3982	0.027615	0.36107	chi-circ-PLEKHG7
chi_circ_0002677	14.5157	5.97654	0.40293	-1.3114	0.017892	0.30695	chi-circ-RHBDD1
chi_circ_0025539	1.45033	5.94922	4.3575	2.1235	0.031958	0.37452	chi-circ-BRF1
chi_circ_0013953	1.45561	5.94614	3.84291	1.9422	0.027334	0.36107	chi-circ-SYNE2
chi_circ_0006393	0.426083	5.94197	15.0522	3.9119	0.0032964	0.14122	chi-circ-FAM185A
chi_circ_0017608	0.78885	5.93002	7.73178	2.9508	0.0021912	0.14122	chi-circ-SFMBT2
chi_circ_0006954	1.80782	5.88942	3.1707	1.6648	0.041584	0.40757	chi-circ-TBC1D15
chi_circ_0019783	0.996947	5.88881	5.78173	2.5315	0.019888	0.31798	chi-circ-EIF3M
chi_circ_0022526	13.8707	5.83962	0.442301	-1.1769	0.014297	0.27921	chi-circ-NFATC3
chi_circ_0011682	1.6272	5.83327	3.45288	1.7878	0.049473	0.43039	chi-circ-UNC13B
chi_circ_0028510	14.1075	5.81728	0.427857	-1.2248	0.032987	0.37585	chi-circ-PLEKHA1
chi_circ_0028932	1.39554	5.77265	4.3229	2.112	0.016561	0.29758	chi-circ-KAT6B
chi_circ_0017065	1.42797	5.74853	4.05022	2.018	0.020177	0.32132	chi-circ-PAN3
chi_circ_0010243	1.32772	5.72748	4.34724	2.1201	0.0096443	0.22509	chi-circ-ITK
chi_circ_0030656	11.8766	5.72092	0.507486	-0.97856	0.047169	0.42758	chi-circ-MAPK1
chi_circ_0014245	1.60143	5.65578	3.62932	1.8597	0.019518	0.31503	chi-circ-FBN1
chi_circ_0030454	0	5.63102	30.1378	4.9135	0.00064698	0.069142	chi-circ-SLC9A6
chi_circ_0007961	16.1969	5.59003	0.361007	-1.4699	0.0028105	0.14122	chi-circ-DENND5B
chi_circ_0001282	18.0262	5.53123	0.286201	-1.8049	0.0024168	0.14122	chi-circ-CFAP44
chi_circ_0030554	1.18763	5.52621	4.68419	2.2278	0.0072349	0.19985	chi-circ-LOC102184887
chi_circ_0002187	0	5.47287	30.0085	4.9073	4.98e-05	0.021988	chi-circ-TRNAU1AP
chi_circ_0026328	0.725534	5.40954	6.91103	2.7889	0.0090156	0.2183	chi-circ-KIF13A
chi_circ_0026980	12.149	5.3496	0.488964	-1.0322	0.031767	0.37452	chi-circ-OSBPL1A
chi_circ_0003716	0.514765	5.30179	9.19468	3.2008	0.0040446	0.1573	chi-circ-MPZL1
chi_circ_0009534	1.28452	5.21563	3.82458	1.9353	0.0447	0.41575	chi-circ-UBA6
chi_circ_0010992	11.0569	5.16683	0.507884	-0.97743	0.048699	0.42899	chi-circ-PTBP3
chi_circ_0014058	10.9119	5.12127	0.460764	-1.1179	0.034063	0.38223	chi-circ-MNAT1
chi_circ_0009441	11.5574	4.98725	0.434341	-1.2031	0.015422	0.29132	chi-circ-PRSS12
chi_circ_0002752	0.544151	4.94783	8.98302	3.1672	0.032572	0.37578	chi-circ-IGFBP5
chi_circ_0026045	13.2571	4.79729	0.375114	-1.4146	0.0028927	0.14122	chi-circ-FAM208A
chi_circ_0011997	0.877532	4.78965	5.15367	2.3656	0.032278	0.37452	chi-circ-NTRK2
chi_circ_0016548	15.1712	4.78361	0.349872	-1.5151	0.0057766	0.18064	chi-circ-ATAD2B
chi_circ_0028680	11.0641	4.76725	0.433409	-1.2062	0.043903	0.41313	chi-circ-MTUS1
chi_circ_0006398	16.2758	4.75334	0.292965	-1.7712	0.0057949	0.18064	chi-circ-CCDC146
chi_circ_0003265	15.0098	4.65946	0.302876	-1.7232	0.0059903	0.18064	chi-circ-STPG1
chi_circ_0011978	0.725534	4.52891	6.01682	2.589	0.040008	0.40316	chi-circ-KIF27
chi_circ_0006978	14.259	4.51899	0.312321	-1.6789	0.016978	0.30171	chi-circ-LRRIQ1
chi_circ_0021036	1.21493	4.51166	3.81055	1.93	0.043248	0.40939	chi-circ-RERE
chi_circ_0004792	11.7484	4.5091	0.387912	-1.3662	0.030755	0.37131	chi-circ-EVI5
chi_circ_0030542	1.31341	4.46533	3.31429	1.7287	0.037426	0.39247	chi-circ-AMOT
chi_circ_0018379	0	4.41973	24.9246	4.6395	0.0049742	0.17265	chi-circ-TM9SF4
chi_circ_0005205	11.3151	4.40974	0.34659	-1.5287	0.010152	0.22748	chi-circ-MAN1A2
chi_circ_0002729	0.343177	4.3241	10.6657	3.4149	0.0047036	0.16756	chi-circ-USP37
chi_circ_0009104	0	4.31504	23.3007	4.5423	0.0029621	0.14122	chi-circ-KLHL5
chi_circ_0023778	0	4.26178	24.2952	4.6026	0.0079168	0.208	chi-circ-CEP112
chi_circ_0029667	0	4.15518	23.2716	4.5405	0.0010648	0.092002	chi-circ-KDM2A
chi_circ_0010742	9.95854	4.09112	0.373376	-1.4213	0.045297	0.41702	chi-circ-LYRM7
chi_circ_0010920	13.952	4.04748	0.290277	-1.7845	0.0064511	0.18713	chi-circ-TMEM232
chi_circ_0008579	10.9781	4.0454	0.374828	-1.4157	0.032194	0.37452	chi-circ-PROM1
chi_circ_0009818	0.940848	4.03865	4.22837	2.0801	0.032868	0.37585	chi-circ-UPF1
chi_circ_0001588	9.51147	3.98278	0.437787	-1.1917	0.036795	0.39014	chi-circ-DLG1
chi_circ_0004519	10.0412	3.9613	0.421119	-1.2477	0.028956	0.36224	chi-circ-MSH4
chi_circ_0027606	0.725534	3.91896	5.10355	2.3515	0.039563	0.40166	chi-circ-USP31
chi_circ_0009995	10.711	3.85271	0.34671	-1.5282	0.036524	0.39014	chi-circ-KIAA0825
chi_circ_0015758	0	3.84769	21.7373	4.4421	0.0031919	0.14122	chi-circ-PLEKHH2
chi_circ_0002240	10.233	3.74837	0.377906	-1.4039	0.037361	0.39247	chi-circ-RAPGEF4
chi_circ_0027219	11.1873	3.65725	0.354289	-1.497	0.0039707	0.1573	chi-circ-DYM
chi_circ_0015491	8.04958	3.64098	0.432808	-1.2082	0.046979	0.4268	chi-circ-SPAST
chi_circ_0012700	0.440389	3.6289	9.30819	3.2185	0.049043	0.43026	chi-circ-FIG4
chi_circ_0015860	0	3.62067	20.4836	4.3564	0.044739	0.41575	chi-circ-FBXO11
chi_circ_0018038	10.5122	3.5656	0.344649	-1.5368	0.010288	0.22748	chi-circ-NSUN6
chi_circ_0011140	16.2295	3.55683	0.206384	-2.2766	6.42e-05	0.021988	chi-circ-IFT74
chi_circ_0018144	12.7833	3.50571	0.262921	-1.9273	0.015996	0.29394	chi-circ-ARMC4
chi_circ_0012778	11.0846	3.47605	0.310744	-1.6862	0.0090702	0.2183	chi-circ-ARMC2
chi_circ_0015927	0.660584	3.43262	5.71202	2.514	0.044069	0.41313	chi-circ-PSME4
chi_circ_0001377	9.81297	3.38834	0.389097	-1.3618	0.018207	0.30695	chi-circ-GOLGB1
chi_circ_0024560	13.7786	3.35973	0.236843	-2.078	0.0030095	0.14122	chi-circ-DNAH5
chi_circ_0001799	9.41949	3.34346	0.308641	-1.696	0.026198	0.35985	chi-circ-CCDC39
chi_circ_0004799	8.24433	3.24465	0.401257	-1.3174	0.037772	0.39247	chi-circ-EVI5
chi_circ_0024086	11.1095	3.23404	0.326261	-1.6159	0.025262	0.35498	chi-circ-ZSWIM6
chi_circ_0013373	10.6988	3.23342	0.296109	-1.7558	0.026406	0.35985	chi-circ-ADGB
chi_circ_0020592	7.64064	3.19994	0.408866	-1.2903	0.02189	0.33616	chi-circ-CDC73
chi_circ_0028889	8.62673	3.19661	0.359659	-1.4753	0.0056125	0.18064	chi-circ-RNF170
chi_circ_0019650	8.73781	3.09571	0.363317	-1.4607	0.010714	0.23392	chi-circ-
chi_circ_0024686	10.1937	3.02195	0.289212	-1.7898	0.0058008	0.18064	chi-circ-GFM2
chi_circ_0022064	10.4538	2.95147	0.322104	-1.6344	0.033885	0.38223	chi-circ-ARHGAP10
chi_circ_0017956	0.343177	2.93426	7.36456	2.8806	0.028519	0.36224	chi-circ-ITGA8
chi_circ_0006203	8.4567	2.90961	0.334134	-1.5815	0.041965	0.40757	chi-circ-DPY19L2
chi_circ_0028486	8.72395	2.90319	0.369181	-1.4376	0.023203	0.34388	chi-circ-FAM53B
chi_circ_0002257	8.46855	2.79258	0.31334	-1.6742	0.018387	0.30695	chi-circ-OLA1
chi_circ_0017156	8.4167	2.75627	0.32828	-1.607	0.015882	0.29317	chi-circ-NBEA
chi_circ_0023333	7.63871	2.72198	0.378457	-1.4018	0.035137	0.38549	chi-circ-SPAG9
chi_circ_0010190	0	2.72036	15.328	3.9381	0.045389	0.41702	chi-circ-RARS
chi_circ_0026626	10.1504	2.70212	0.268018	-1.8996	0.010326	0.22748	chi-circ-LOC108633438
chi_circ_0007025	9.40868	2.68576	0.329351	-1.6023	0.010061	0.22748	chi-circ-ATP2B1
chi_circ_0005585	6.53414	2.67843	0.381248	-1.3912	0.037714	0.39247	chi-circ-BRAF
chi_circ_0015265	13.2458	2.6581	0.198994	-2.3292	0.00030717	0.041747	chi-circ-AP3S1
chi_circ_0022954	9.83375	2.61891	0.281967	-1.8264	0.036382	0.38983	chi-circ-CCT6B
chi_circ_0015899	12.3999	2.45841	0.219988	-2.1845	0.0041496	0.1573	chi-circ-VWA3B
chi_circ_0004300	7.33115	2.4177	0.306636	-1.7054	0.02111	0.331	chi-circ-CACHD1
chi_circ_0012834	6.98829	2.35925	0.323402	-1.6286	0.033041	0.37585	chi-circ-HACE1
chi_circ_0021485	7.74216	2.18079	0.322887	-1.6309	0.02103	0.331	chi-circ-DENND1B
chi_circ_0021473	6.8591	2.17913	0.349412	-1.517	0.032069	0.37452	chi-circ-DENND1B
chi_circ_0011772	9.3831	2.06115	0.241317	-2.051	0.0030483	0.14122	chi-circ-LOC102177239
chi_circ_0026407	8.68207	2.02312	0.251704	-1.9902	0.029394	0.36393	chi-circ-LOC102189920
chi_circ_0019973	9.39809	1.99385	0.185836	-2.4279	0.00099573	0.089859	chi-circ-STK33
chi_circ_0017477	9.00283	1.96616	0.208468	-2.2621	0.0048336	0.17069	chi-circ-VWA8
chi_circ_0005482	7.75917	1.92279	0.247723	-2.0132	0.041716	0.40757	chi-circ-SUN3
chi_circ_0016566	6.59923	1.92006	0.341913	-1.5483	0.037556	0.39247	chi-circ-ATAD2B
chi_circ_0018367	7.46287	1.90519	0.291547	-1.7782	0.015298	0.29132	chi-circ-CSNK2A1
chi_circ_0011805	7.82759	1.86188	0.258924	-1.9494	0.014725	0.28475	chi-circ-ADAM28
chi_circ_0019243	6.65504	1.8239	0.311154	-1.6843	0.042648	0.40846	chi-circ-CSPP1
chi_circ_0012556	7.28906	1.72242	0.245195	-2.028	0.026327	0.35985	chi-circ-
chi_circ_0006519	6.66623	1.68903	0.275725	-1.8587	0.035217	0.38549	chi-circ-LOC102171502
chi_circ_0003474	5.34762	1.67577	0.343171	-1.543	0.042353	0.40757	chi-circ-BAZ2B
chi_circ_0008773	5.59414	1.67411	0.316637	-1.6591	0.027349	0.36107	chi-circ-SLC39A8
chi_circ_0006173	6.97913	1.57472	0.256441	-1.9633	0.017614	0.30695	chi-circ-BBS9
chi_circ_0003120	5.59792	1.5182	0.299494	-1.7394	0.041543	0.40757	chi-circ-DNAH7
chi_circ_0011639	7.05665	1.5182	0.233452	-2.0988	0.037891	0.39247	chi-circ-VPS13A
chi_circ_0006997	5.87984	1.49134	0.23681	-2.0782	0.02163	0.33494	chi-circ-CEP290
chi_circ_0001797	6.3409	1.40516	0.228521	-2.1296	0.02351	0.34399	chi-circ-CCDC39
chi_circ_0015955	7.81351	1.40516	0.186804	-2.4204	0.0098983	0.2271	chi-circ-CLHC1
chi_circ_0010035	5.91171	1.31521	0.234669	-2.0913	0.019823	0.31798	chi-circ-MAN2A1
chi_circ_0022953	5.94418	1.27234	0.267164	-1.9042	0.018129	0.30695	chi-circ-CCT6B
chi_circ_0012606	6.3437	1.27234	0.240999	-2.0529	0.023371	0.34388	chi-circ-SENP6
chi_circ_0014412	5.57228	1.17251	0.240782	-2.0542	0.023548	0.34399	chi-circ-ZNF280D
chi_circ_0023699	5.03504	1.16424	0.246165	-2.0223	0.026401	0.35985	chi-circ-ARSG
chi_circ_0018822	6.69783	1.15598	0.172444	-2.5358	0.018188	0.30695	chi-circ-RGS22
chi_circ_0004653	6.89744	1.15598	0.166628	-2.5853	0.0088424	0.21763	chi-circ-WDR63
chi_circ_0029829	7.11101	1.15598	0.16132	-2.632	0.0059752	0.18064	chi-circ-DEUP1
chi_circ_0004831	6.04185	1.14114	0.235794	-2.0844	0.012429	0.25257	chi-circ-CCDC18
chi_circ_0019668	7.2589	1.14114	0.19521	-2.3569	0.0055776	0.18064	chi-circ-DECR1
chi_circ_0019087	5.02962	1.13287	0.258583	-1.9513	0.049236	0.43026	chi-circ-MTBP
chi_circ_0025129	5.4427	1.01983	0.19905	-2.3288	0.014301	0.27921	chi-circ-NUBPL
chi_circ_0010495	5.87182	1.01655	0.215775	-2.2124	0.012439	0.25257	chi-circ-DDX46
chi_circ_0005261	5.89204	0.963315	0.162566	-2.6209	0.015878	0.29317	chi-circ-SPAG17
chi_circ_0001465	5.53216	0.951763	0.190254	-2.394	0.0073801	0.19985	chi-circ-SNX4
chi_circ_0023987	5.48776	0.926061	0.123956	-3.0121	0.026503	0.35997	chi-circ-ADAMTS6
chi_circ_0008569	4.47081	0.910113	0.230079	-2.1198	0.024737	0.35466	chi-circ-PROM1
chi_circ_0001857	5.70339	0.891956	0.196977	-2.3439	0.0072311	0.19985	chi-circ-TBL1XR1
chi_circ_0011945	7.02644	0.827172	0.124887	-3.0013	0.0020445	0.13611	chi-circ-KIF27
chi_circ_0022693	5.43246	0.778917	0.160195	-2.6421	0.0061543	0.18243	chi-circ-
chi_circ_0016169	4.86959	0.7591	0.177698	-2.4925	0.0075795	0.20384	chi-circ-DNAH6
chi_circ_0017839	5.23413	0.747549	0.1745	-2.5187	0.026864	0.36107	chi-circ-NEBL
chi_circ_0001257	6.56133	0.747549	0.142388	-2.8121	0.0053855	0.18064	chi-circ-LOC102179319
chi_circ_0023223	4.15405	0.577989	0.138485	-2.8522	0.014923	0.28721	chi-circ-DNAH9
chi_circ_0006155	4.55751	0.577989	0.12685	-2.9788	0.0080314	0.208	chi-circ-BBS9
chi_circ_0014008	6.34104	0.577989	0.090446	-3.4668	0.0010311	0.091026	chi-circ-EML5
chi_circ_0005239	3.98526	0.528025	0.0997251	-3.3259	0.0063867	0.18659	chi-circ-SPAG17
chi_circ_0011230	3.60043	0.524787	0.182175	-2.4566	0.040696	0.40397	chi-circ-HAUS6
chi_circ_0012867	4.31601	0.498366	0.150977	-2.7276	0.013532	0.26676	chi-circ-
chi_circ_0006161	4.03757	0.39359	0.128096	-2.9647	0.010351	0.22748	chi-circ-BBS9
chi_circ_0022494	4.06867	0.39359	0.127353	-2.9731	0.010094	0.22748	chi-circ-SF3B3
chi_circ_0025692	3.54796	0.385326	0.11286	-3.1474	0.0090338	0.2183	chi-circ-NEK10
chi_circ_0006768	3.83778	0.385326	0.105397	-3.2461	0.018189	0.30695	chi-circ-ACSS3
chi_circ_0028730	5.53022	0.385326	0.071056	-3.8149	0.00048381	0.057786	chi-circ-FAM149A
chi_circ_0004930	7.12109	0.385326	0.0555488	-4.1701	6.67e-05	0.021988	chi-circ-SNX7
chi_circ_0001695	4.14492	0.373774	0.122878	-3.0247	0.011779	0.24657	chi-circ-VPS8
chi_circ_0025280	5.13107	0.373774	0.0989059	-3.3378	0.0042778	0.1573	chi-circ-FAM179B
chi_circ_0010040	6.47337	0.373774	0.07992	-3.6453	0.00072425	0.075415	chi-circ-MAN2A1
chi_circ_0008303	13.2996	0.373774	0.038835	-4.6865	1.43e-05	0.014492	chi-circ-
chi_circ_0030408	2.58581	0.249183	0.147062	-2.7655	0.043049	0.40846	chi-circ-PHKA1
chi_circ_0026150	6.23759	0.249183	0.0608373	-4.0389	0.00028652	0.041747	chi-circ-MAP4
chi_circ_0023842	2.63711	0	0.0663896	-3.9129	0.023291	0.34388	chi-circ-TRIM37
chi_circ_0017639	2.93879	0	0.0599291	-4.0606	0.0032901	0.14122	chi-circ-UPF2
chi_circ_0019232	3.09392	0	0.0567475	-4.1393	0.0025255	0.14122	chi-circ-CSPP1
chi_circ_0020603	3.14741	0	0.0559429	-4.1599	0.027936	0.36107	chi-circ-
chi_circ_0012770	3.45598	0	0.0508714	-4.297	0.020344	0.32273	chi-circ-ARMC2
chi_circ_0012710	3.81677	0	0.0464203	-4.4291	0.00050616	0.058678	chi-circ-AK9
chi_circ_0025640	4.00855	0	0.0436553	-4.5177	0.00029359	0.041747	chi-circ-ULK4
chi_circ_0002502	4.28248	0	0.0406923	-4.6191	0.0003084	0.041747	chi-circ-UGGT1
chi_circ_0003052	4.33752	0	0.0403497	-4.6313	0.00092965	0.085802	chi-circ-GTF3C3
chi_circ_0003825	4.60794	0	0.0380226	-4.717	7.1e-05	0.021988	chi-circ-PPCS
chi_circ_0006975	4.7067	0	0.0374186	-4.7401	0.00012075	0.027241	chi-circ-LRRIQ1
chi_circ_0004938	5.20969	0	0.0339252	-4.8815	0.00011615	0.027241	chi-circ-PALMD
chi_circ_0000642	6.68017	0	0.0263784	-5.2445	4.18e-06	0.0084917	chi-circ-HSF2BP
