# Supplementary material for: Characterization of circular RNA profiles of oviduct reveal the potential mechanism in prolificacy trait of goat in the estrus cycle
Source: Front Physiol. 2022 Sep 15;13:990691. doi: 10.3389/fphys.2022.990691 (PMC9521424; doi:10.3389/fphys.2022.990691)
Supplement: Supplementary file 2 [file Table3.XLSX]

## Sheet: Supplementary Data 3 name
Supplementary Data 3		Host gene enrichment analysis of DE circRNA
	Sheet1	GO enrichment analysis of differentially expressed circRNAs in FL vs. FH group
	Sheet2	GO enrichment analysis of differentially expressed circRNAs in LL vs. LH group
	Sheet3	GO enrichment analysis of differentially expressed circRNAs in LH vs. FH group
	Sheet4	GO enrichment analysis of differentially expressed circRNAs in LL vs. FL group
	Sheet5	KEGG enrichment analysis of differentially expressed circRNAs in FL vs. FH group
	Sheet6	KEGG enrichment analysis of differentially expressed circRNAs in LL vs. LH group
	Sheet7	KEGG enrichment analysis of differentially expressed circRNAs in LH vs. FH group
	Sheet8	KEGG enrichment analysis of differentially expressed circRNAs in LL vs. FL group

## Sheet: Sheet1 GO enrichment FL vs. FH
GO_class	GO ID	GO_term	P-Value	Hit_number	Background number	Q-Value	Gene IDs
Biological Process	GO:1901564	glycosphingolipid metabolic process	0.0231	42	4354	0.24764	gene-ADCY9:chi_circ_0027702,gene-SLC25A16:chi_circ_0029053,gene-TRIM37:chi_circ_0023842,gene-EIF3E:chi_circ_0018981,gene-UBE2J1:chi_circ_0012952,gene-CUL5:chi_circ_0020320,gene-ITCH:chi_circ_0018402,gene-MRPL35:chi_circ_0016119,gene-CDC14B:chi_circ_0012132,gene-STK33:chi_circ_0019973,gene-MAN1A2:chi_circ_0005216,gene-STK39:chi_circ_0002072,gene-PPCS:chi_circ_0003822,gene-PPCS:chi_circ_0003825,gen…
Biological Process	GO:0051179	galactosylceramide metabolic process	0.0106	39	3789	0.231484	gene-MAPK8:chi_circ_0029140,gene-MAPK8:chi_circ_0029141,gene-NBEA:chi_circ_0017156,gene-SERINC5:chi_circ_0015098,gene-PRKAA1:chi_circ_0024266,gene-HOOK3:chi_circ_0028878,gene-LOC108637304:chi_circ_0017265,gene-CUL3:chi_circ_0002691,gene-STXBP5:chi_circ_0013409,gene-USP24:chi_circ_0004076,gene-MAL2:chi_circ_0019064,gene-CACNA2D1:chi_circ_0006459,gene-AP5M1:chi_circ_0014160,gene-ERBIN:chi_circ_0023…
Biological Process	GO:0019538	dATP metabolic process	0.0463	35	3660	0.278548	gene-ERCC6:chi_circ_0029090,gene-CUL3:chi_circ_0002691,gene-ITK:chi_circ_0010243,gene-SETDB2:chi_circ_0017282,gene-USP24:chi_circ_0004076,gene-PRKAA1:chi_circ_0024266,gene-MAPK8:chi_circ_0029140,gene-MAPK8:chi_circ_0029141,gene-KDM6A:chi_circ_0029954,gene-PAPPA2:chi_circ_0021238,gene-RMND5A:chi_circ_0016110,gene-TRIP12:chi_circ_0002641,gene-CDC14B:chi_circ_0012132,gene-STK33:chi_circ_0019973,gene…
Biological Process	GO:0044267	galactolipid metabolic process	0.047	31	3167	0.278548	gene-EIF3E:chi_circ_0018981,gene-TRIM37:chi_circ_0023842,gene-UBE2J1:chi_circ_0012952,gene-SMAD1:chi_circ_0021996,gene-PICALM:chi_circ_0029796,gene-CUL5:chi_circ_0020320,gene-MRPL35:chi_circ_0016119,gene-ITCH:chi_circ_0018402,gene-CEMIP:chi_circ_0024966,gene-STK33:chi_circ_0019973,gene-CDC14B:chi_circ_0012132,gene-TBCK:chi_circ_0008704,gene-STK39:chi_circ_0002072,gene-PRMT3:chi_circ_0029521,gene-…
Biological Process	GO:0043412	vitamin B6 metabolic process	0.00959	28	2458	0.231484	gene-TRIP12:chi_circ_0002641,gene-RMND5A:chi_circ_0016110,gene-ERCC8:chi_circ_0024092,gene-PRKAA1:chi_circ_0024266,gene-KDM6A:chi_circ_0029954,gene-MAPK8:chi_circ_0029140,gene-MAPK8:chi_circ_0029141,gene-CCDC88A:chi_circ_0015962,gene-USP24:chi_circ_0004076,gene-RHBDD1:chi_circ_0002677,gene-TFB1M:chi_circ_0013555,gene-SETDB2:chi_circ_0017282,gene-ITK:chi_circ_0010243,gene-CUL3:chi_circ_0002691,gen…
Biological Process	GO:0006464	pyridoxal phosphate metabolic process	0.00864	27	2325	0.231484	gene-KDM6A:chi_circ_0029954,gene-MAPK8:chi_circ_0029140,gene-MAPK8:chi_circ_0029141,gene-PRKAA1:chi_circ_0024266,gene-ERCC8:chi_circ_0024092,gene-RMND5A:chi_circ_0016110,gene-TRIP12:chi_circ_0002641,gene-CUL3:chi_circ_0002691,gene-ERCC6:chi_circ_0029090,gene-ITK:chi_circ_0010243,gene-SETDB2:chi_circ_0017282,gene-RHBDD1:chi_circ_0002677,gene-USP24:chi_circ_0004076,gene-CCDC88A:chi_circ_0015962,gen…
Biological Process	GO:0036211	glucosylceramide metabolic process	0.00864	27	2325	0.231484	gene-TBCK:chi_circ_0008704,gene-STK39:chi_circ_0002072,gene-CDC14B:chi_circ_0012132,gene-STK33:chi_circ_0019973,gene-SMAD1:chi_circ_0021996,gene-UBE2J1:chi_circ_0012952,gene-ITCH:chi_circ_0018402,gene-CUL5:chi_circ_0020320,gene-CEMIP:chi_circ_0024966,gene-TRIM37:chi_circ_0023842,gene-SPPL3:chi_circ_0022287,gene-PDE5A:chi_circ_0009217,gene-PRMT3:chi_circ_0029521,gene-DZIP3:chi_circ_0001187,gene-IT…
Biological Process	GO:0019219	positive regulation of cofactor metabolic process	0.0458	25	2431	0.278548	gene-PRMT3:chi_circ_0029521,gene-PDS5A:chi_circ_0009140,gene-IRF2:chi_circ_0028747,gene-PDE5A:chi_circ_0009217,gene-ERBIN:chi_circ_0023946,gene-PICALM:chi_circ_0029796,gene-SMAD1:chi_circ_0021996,gene-ITCH:chi_circ_0018402,gene-TRIM37:chi_circ_0023842,gene-PTBP3:chi_circ_0010992,gene-WWOX:chi_circ_0022821,gene-TRIP12:chi_circ_0002641,gene-UBP1:chi_circ_0026280,gene-DCAF6:chi_circ_0003750,gene-NR6…
Biological Process	GO:0006796	mannose metabolic process	0.026	22	1959	0.24764	gene-SERINC5:chi_circ_0015098,gene-PRKAA1:chi_circ_0024266,gene-MAPK8:chi_circ_0029140,gene-MAPK8:chi_circ_0029141,gene-GRM8:chi_circ_0005804,gene-CUL3:chi_circ_0002691,gene-ERCC6:chi_circ_0029090,gene-ITK:chi_circ_0010243,gene-CCDC88A:chi_circ_0015962,gene-PIK3CB:chi_circ_0000327,gene-ADCY9:chi_circ_0027702,gene-ADK:chi_circ_0028936,gene-SPPL3:chi_circ_0022287,gene-PDE5A:chi_circ_0009217,gene-ST…
Biological Process	GO:0006793	purine deoxyribonucleotide metabolic process	0.032	22	2000	0.261122	gene-PDXK:chi_circ_0000645,gene-SMAD1:chi_circ_0021996,gene-ITCH:chi_circ_0018402,gene-CEMIP:chi_circ_0024966,gene-STK39:chi_circ_0002072,gene-TBCK:chi_circ_0008704,gene-PPCS:chi_circ_0003822,gene-PPCS:chi_circ_0003825,gene-STK33:chi_circ_0019973,gene-CDC14B:chi_circ_0012132,gene-SPPL3:chi_circ_0022287,gene-PDE5A:chi_circ_0009217,gene-ADK:chi_circ_0028936,gene-ADCY9:chi_circ_0027702,gene-CCDC88A:…
Biological Process	GO:0035556	cell	0.0131	19	1508	0.231484	gene-STK33:chi_circ_0019973,gene-WWOX:chi_circ_0022821,gene-STK39:chi_circ_0002072,gene-SMAD1:chi_circ_0021996,gene-ITCH:chi_circ_0018402,gene-CUL5:chi_circ_0020320,gene-ADCY9:chi_circ_0027702,gene-SPPL3:chi_circ_0022287,gene-PDE5A:chi_circ_0009217,gene-ERBIN:chi_circ_0023946,gene-CUL3:chi_circ_0002691,gene-ERCC6:chi_circ_0029090,gene-ITK:chi_circ_0010243,gene-PIK3CB:chi_circ_0000327,gene-CCDC88A…
Biological Process	GO:0065009	intracellular	0.0213	19	1586	0.246266	gene-SPPL3:chi_circ_0022287,gene-ERBIN:chi_circ_0023946,gene-PDE5A:chi_circ_0009217,gene-TBCK:chi_circ_0008704,gene-STK39:chi_circ_0002072,gene-SBF2:chi_circ_0020010,gene-MTCL1:chi_circ_0027119,gene-PICALM:chi_circ_0029796,gene-ITCH:chi_circ_0018402,gene-CEMIP:chi_circ_0024966,gene-TRIM37:chi_circ_0023842,gene-EIF3E:chi_circ_0018981,gene-MAPK8:chi_circ_0029140,gene-MAPK8:chi_circ_0029141,gene-PRK…
Biological Process	GO:0009056	organelle	0.0273	18	1518	0.24764	gene-CUL3:chi_circ_0002691,gene-RHBDD1:chi_circ_0002677,gene-USP24:chi_circ_0004076,gene-SF3B3:chi_circ_0022494,gene-MAPK8:chi_circ_0029140,gene-MAPK8:chi_circ_0029141,gene-PRKAA1:chi_circ_0024266,gene-GALC:chi_circ_0014173,gene-ERCC8:chi_circ_0024092,gene-RMND5A:chi_circ_0016110,gene-TRIP12:chi_circ_0002641,gene-EIF3E:chi_circ_0018981,gene-UBE2J1:chi_circ_0012952,gene-ITCH:chi_circ_0018402,gene-…
Biological Process	GO:0032879	intracellular organelle	0.0386	17	1468	0.271542	gene-VASH1:chi_circ_0013763,gene-SPPL3:chi_circ_0022287,gene-TBCK:chi_circ_0008704,gene-STK39:chi_circ_0002072,gene-ITGAV:chi_circ_0002402,gene-MTCL1:chi_circ_0027119,gene-UBE2J1:chi_circ_0012952,gene-PICALM:chi_circ_0029796,gene-CEMIP:chi_circ_0024966,gene-LAMA4:chi_circ_0012599,gene-PRKAA1:chi_circ_0024266,gene-MAPK8:chi_circ_0029140,gene-MAPK8:chi_circ_0029141,gene-LOC108637304:chi_circ_001726…
Biological Process	GO:1901575	membrane-bounded organelle	0.0162	16	1221	0.2414	gene-CUL3:chi_circ_0002691,gene-RHBDD1:chi_circ_0002677,gene-USP24:chi_circ_0004076,gene-PRKAA1:chi_circ_0024266,gene-SF3B3:chi_circ_0022494,gene-ERCC8:chi_circ_0024092,gene-GALC:chi_circ_0014173,gene-RMND5A:chi_circ_0016110,gene-TRIP12:chi_circ_0002641,gene-EIF3E:chi_circ_0018981,gene-ITCH:chi_circ_0018402,gene-UBE2J1:chi_circ_0012952,gene-CUL5:chi_circ_0020320,gene-CEMIP:chi_circ_0024966,gene-P…
Biological Process	GO:0044248	cytoplasm	0.031	16	1320	0.26089	gene-MTCL1:chi_circ_0027119,gene-UBE2J1:chi_circ_0012952,gene-CUL5:chi_circ_0020320,gene-ITCH:chi_circ_0018402,gene-CEMIP:chi_circ_0024966,gene-EIF3E:chi_circ_0018981,gene-PDE5A:chi_circ_0009217,gene-ACAD11:chi_circ_0000515,gene-CUL3:chi_circ_0002691,gene-USP24:chi_circ_0004076,gene-GALC:chi_circ_0014173,gene-ERCC8:chi_circ_0024092,gene-MAPK8:chi_circ_0029140,gene-MAPK8:chi_circ_0029141,gene-PRKA…
Biological Process	GO:0016310	intracellular membrane-bounded organelle	0.0496	16	1402	0.278548	gene-ADK:chi_circ_0028936,gene-PDE5A:chi_circ_0009217,gene-PDXK:chi_circ_0000645,gene-SMAD1:chi_circ_0021996,gene-ITCH:chi_circ_0018402,gene-CEMIP:chi_circ_0024966,gene-STK33:chi_circ_0019973,gene-STK39:chi_circ_0002072,gene-TBCK:chi_circ_0008704,gene-PRKAA1:chi_circ_0024266,gene-MAPK8:chi_circ_0029140,gene-MAPK8:chi_circ_0029141,gene-CCDC88A:chi_circ_0015962,gene-PIK3CB:chi_circ_0000327,gene-CUL…
Biological Process	GO:0044093	intracellular organelle part	0.00413	15	956	0.231484	gene-PICALM:chi_circ_0029796,gene-SBF2:chi_circ_0020010,gene-MTCL1:chi_circ_0027119,gene-CEMIP:chi_circ_0024966,gene-CCDC88A:chi_circ_0015962,gene-EIF3E:chi_circ_0018981,gene-TRIM37:chi_circ_0023842,gene-TBCK:chi_circ_0008704,gene-ITK:chi_circ_0010243,gene-ERCC6:chi_circ_0029090,gene-ARHGAP29:chi_circ_0004881,gene-PDE5A:chi_circ_0009217,gene-SPPL3:chi_circ_0022287,gene-PRKAA1:chi_circ_0024266,gen…
Biological Process	GO:0006928	catalytic activity	0.0147	14	1002	0.231484	gene-MAPK8:chi_circ_0029140,gene-MAPK8:chi_circ_0029141,gene-VASH1:chi_circ_0013763,gene-IQCG:chi_circ_0001503,gene-DNAH5:chi_circ_0024506,gene-CUL3:chi_circ_0002691,gene-MAP4:chi_circ_0026150,gene-DNAH9:chi_circ_0023223,gene-ITGAV:chi_circ_0002402,gene-PSTPIP2:chi_circ_0027183,gene-CCDC88A:chi_circ_0015962,gene-CEMIP:chi_circ_0024966,gene-ARMC4:chi_circ_0018144,gene-USP24:chi_circ_0004076,gene-L…
Biological Process	GO:0008283	localization	0.0266	14	1082	0.24764	gene-VASH1:chi_circ_0013763,gene-PDE5A:chi_circ_0009217,gene-PRKAA1:chi_circ_0024266,gene-POC1B:chi_circ_0007021,gene-MAPK8:chi_circ_0029140,gene-MAPK8:chi_circ_0029141,gene-IRF2:chi_circ_0028747,gene-CUL3:chi_circ_0002691,gene-SMAD1:chi_circ_0021996,gene-PDXK:chi_circ_0000645,gene-PICALM:chi_circ_0029796,gene-ITCH:chi_circ_0018402,gene-CUL5:chi_circ_0020320,gene-CCDC88A:chi_circ_0015962,gene-ITG…
Biological Process	GO:1901565	macromolecule modification	0.00282	13	736	0.231484	gene-RHBDD1:chi_circ_0002677,gene-UBE2J1:chi_circ_0012952,gene-ITCH:chi_circ_0018402,gene-CEMIP:chi_circ_0024966,gene-CUL5:chi_circ_0020320,gene-USP24:chi_circ_0004076,gene-CUL3:chi_circ_0002691,gene-RMND5A:chi_circ_0016110,gene-TRIP12:chi_circ_0002641,gene-SF3B3:chi_circ_0022494,gene-ERCC8:chi_circ_0024092,gene-GALC:chi_circ_0014173,gene-PDE5A:chi_circ_0009217
Biological Process	GO:0051049	cellular protein modification process	0.0393	13	1034	0.274954	gene-LOC108637304:chi_circ_0017265,gene-MAPK8:chi_circ_0029140,gene-MAPK8:chi_circ_0029141,gene-PRKAA1:chi_circ_0024266,gene-SPPL3:chi_circ_0022287,gene-RHBDD1:chi_circ_0002677,gene-PICALM:chi_circ_0029796,gene-UBE2J1:chi_circ_0012952,gene-MTCL1:chi_circ_0027119,gene-CEMIP:chi_circ_0024966,gene-CACNA2D1:chi_circ_0006459,gene-STXBP5:chi_circ_0013409,gene-TBCK:chi_circ_0008704,gene-STK39:chi_circ_0…
Biological Process	GO:0007010	non-membrane-bounded organelle	0.00491	12	695	0.231484	gene-CENPJ:chi_circ_0016998,gene-CENPJ:chi_circ_0017004,gene-CUL3:chi_circ_0002691,gene-MAP4:chi_circ_0026150,gene-CCDC88A:chi_circ_0015962,gene-MTCL1:chi_circ_0027119,gene-ARMC4:chi_circ_0018144,gene-PSTPIP2:chi_circ_0027183,gene-TRIM37:chi_circ_0023842,gene-IQCG:chi_circ_0001503,gene-MAPK8:chi_circ_0029140,gene-MAPK8:chi_circ_0029141,gene-HOOK3:chi_circ_0028878,gene-DNAH5:chi_circ_0024506
Biological Process	GO:0043085	intracellular non-membrane-bounded organelle	0.00919	12	754	0.231484	gene-TBCK:chi_circ_0008704,gene-ITK:chi_circ_0010243,gene-ERCC6:chi_circ_0029090,gene-SBF2:chi_circ_0020010,gene-MTCL1:chi_circ_0027119,gene-PICALM:chi_circ_0029796,gene-CEMIP:chi_circ_0024966,gene-CCDC88A:chi_circ_0015962,gene-PDE5A:chi_circ_0009217,gene-PRKAA1:chi_circ_0024266,gene-MAPK8:chi_circ_0029140,gene-MAPK8:chi_circ_0029141,gene-ARHGAP29:chi_circ_0004881
Biological Process	GO:0009057	endomembrane system	0.016	12	813	0.2414	gene-TRIP12:chi_circ_0002641,gene-RMND5A:chi_circ_0016110,gene-ERCC8:chi_circ_0024092,gene-SF3B3:chi_circ_0022494,gene-UBE2J1:chi_circ_0012952,gene-CUL5:chi_circ_0020320,gene-ITCH:chi_circ_0018402,gene-CEMIP:chi_circ_0024966,gene-USP24:chi_circ_0004076,gene-EIF3E:chi_circ_0018981,gene-RHBDD1:chi_circ_0002677,gene-CUL3:chi_circ_0002691
Biological Process	GO:0018193	nucleoplasm	0.0103	11	672	0.231484	gene-PRMT3:chi_circ_0029521,gene-PRKAA1:chi_circ_0024266,gene-MAPK8:chi_circ_0029140,gene-MAPK8:chi_circ_0029141,gene-KDM6A:chi_circ_0029954,gene-UBE2J1:chi_circ_0012952,gene-CEMIP:chi_circ_0024966,gene-SETDB2:chi_circ_0017282,gene-STK39:chi_circ_0002072,gene-ITK:chi_circ_0010243,gene-STK33:chi_circ_0019973,gene-ERCC6:chi_circ_0029090
Biological Process	GO:1901135	intracellular signal transduction	0.0222	11	753	0.247321	gene-MAN2A1:chi_circ_0010035,gene-MAN2A1:chi_circ_0010036,gene-MAN2A1:chi_circ_0010040,gene-UBE2J1:chi_circ_0012952,gene-CEMIP:chi_circ_0024966,gene-PPCS:chi_circ_0003822,gene-PPCS:chi_circ_0003825,gene-MAN1A2:chi_circ_0005216,gene-ADCY9:chi_circ_0027702,gene-PRKAA1:chi_circ_0024266,gene-PDE5A:chi_circ_0009217,gene-GALC:chi_circ_0014173,gene-ADK:chi_circ_0028936,gene-GRM8:chi_circ_0005804
Biological Process	GO:0048870	regulation of molecular function	0.0272	11	777	0.24764	gene-DNAH5:chi_circ_0024506,gene-MAPK8:chi_circ_0029140,gene-MAPK8:chi_circ_0029141,gene-VASH1:chi_circ_0013763,gene-IQCG:chi_circ_0001503,gene-ITGAV:chi_circ_0002402,gene-PSTPIP2:chi_circ_0027183,gene-CCDC88A:chi_circ_0015962,gene-CEMIP:chi_circ_0024966,gene-LAMA4:chi_circ_0012599,gene-USP24:chi_circ_0004076,gene-CUL3:chi_circ_0002691
Biological Process	GO:0051674	cytosol	0.0272	11	777	0.24764	gene-ITGAV:chi_circ_0002402,gene-PSTPIP2:chi_circ_0027183,gene-CCDC88A:chi_circ_0015962,gene-CEMIP:chi_circ_0024966,gene-LAMA4:chi_circ_0012599,gene-USP24:chi_circ_0004076,gene-CUL3:chi_circ_0002691,gene-DNAH5:chi_circ_0024506,gene-MAPK8:chi_circ_0029140,gene-MAPK8:chi_circ_0029141,gene-IQCG:chi_circ_0001503,gene-VASH1:chi_circ_0013763
Biological Process	GO:0007017	catabolic process	0.000608	10	392	0.152957	gene-DNAH5:chi_circ_0024506,gene-HOOK3:chi_circ_0028878,gene-IQCG:chi_circ_0001503,gene-MAPK8:chi_circ_0029140,gene-MAPK8:chi_circ_0029141,gene-ARMC4:chi_circ_0018144,gene-MTCL1:chi_circ_0027119,gene-TRIM37:chi_circ_0023842,gene-DNAH9:chi_circ_0023223,gene-CENPJ:chi_circ_0016998,gene-CENPJ:chi_circ_0017004,gene-MAP4:chi_circ_0026150
Biological Process	GO:0030163	regulation of localization	0.00796	10	559	0.231484	gene-USP24:chi_circ_0004076,gene-CUL5:chi_circ_0020320,gene-UBE2J1:chi_circ_0012952,gene-ITCH:chi_circ_0018402,gene-RHBDD1:chi_circ_0002677,gene-CUL3:chi_circ_0002691,gene-TRIP12:chi_circ_0002641,gene-RMND5A:chi_circ_0016110,gene-ERCC8:chi_circ_0024092,gene-SF3B3:chi_circ_0022494
Biological Process	GO:0070647	cytoskeleton	0.0143	10	611	0.231484	gene-ERCC8:chi_circ_0024092,gene-RMND5A:chi_circ_0016110,gene-PRMT3:chi_circ_0029521,gene-DZIP3:chi_circ_0001187,gene-TRIP12:chi_circ_0002641,gene-CUL3:chi_circ_0002691,gene-TRIM37:chi_circ_0023842,gene-ITCH:chi_circ_0018402,gene-CUL5:chi_circ_0020320,gene-USP24:chi_circ_0004076
Biological Process	GO:0006461	organic substance catabolic process	0.0328	10	700	0.261122	gene-LOC108637304:chi_circ_0017265,gene-DNAH5:chi_circ_0024506,gene-PRKAA1:chi_circ_0024266,gene-MAPK8:chi_circ_0029140,gene-MAPK8:chi_circ_0029141,gene-SF3B3:chi_circ_0022494,gene-PICALM:chi_circ_0029796,gene-SMAD1:chi_circ_0021996,gene-SBF2:chi_circ_0020010,gene-ARMC4:chi_circ_0018144,gene-CUL3:chi_circ_0002691
Biological Process	GO:0070271	cellular catabolic process	0.0331	10	701	0.261122	gene-CUL3:chi_circ_0002691,gene-PICALM:chi_circ_0029796,gene-SMAD1:chi_circ_0021996,gene-SBF2:chi_circ_0020010,gene-ARMC4:chi_circ_0018144,gene-PRKAA1:chi_circ_0024266,gene-MAPK8:chi_circ_0029140,gene-MAPK8:chi_circ_0029141,gene-SF3B3:chi_circ_0022494,gene-DNAH5:chi_circ_0024506,gene-LOC108637304:chi_circ_0017265
Biological Process	GO:0000226	phosphorylation	0.000222	9	281	0.125785	gene-IQCG:chi_circ_0001503,gene-MAPK8:chi_circ_0029140,gene-MAPK8:chi_circ_0029141,gene-DNAH5:chi_circ_0024506,gene-HOOK3:chi_circ_0028878,gene-CENPJ:chi_circ_0016998,gene-CENPJ:chi_circ_0017004,gene-MAP4:chi_circ_0026150,gene-ARMC4:chi_circ_0018144,gene-MTCL1:chi_circ_0027119,gene-TRIM37:chi_circ_0023842
Biological Process	GO:0016567	enzyme binding	0.00969	9	488	0.231484	gene-ERCC8:chi_circ_0024092,gene-TRIP12:chi_circ_0002641,gene-DZIP3:chi_circ_0001187,gene-PRMT3:chi_circ_0029521,gene-RMND5A:chi_circ_0016110,gene-CUL3:chi_circ_0002691,gene-CUL5:chi_circ_0020320,gene-ITCH:chi_circ_0018402,gene-TRIM37:chi_circ_0023842
Biological Process	GO:0032446	cell proliferation	0.0157	9	529	0.2414	gene-CUL3:chi_circ_0002691,gene-TRIM37:chi_circ_0023842,gene-CUL5:chi_circ_0020320,gene-ITCH:chi_circ_0018402,gene-ERCC8:chi_circ_0024092,gene-DZIP3:chi_circ_0001187,gene-PRMT3:chi_circ_0029521,gene-RMND5A:chi_circ_0016110,gene-TRIP12:chi_circ_0002641
Biological Process	GO:0006511	organonitrogen compound catabolic process	0.00821	8	392	0.231484	gene-TRIP12:chi_circ_0002641,gene-RMND5A:chi_circ_0016110,gene-ERCC8:chi_circ_0024092,gene-USP24:chi_circ_0004076,gene-CUL5:chi_circ_0020320,gene-UBE2J1:chi_circ_0012952,gene-ITCH:chi_circ_0018402,gene-CUL3:chi_circ_0002691
Biological Process	GO:0019941	regulation of transport	0.00909	8	399	0.231484	gene-ERCC8:chi_circ_0024092,gene-TRIP12:chi_circ_0002641,gene-RMND5A:chi_circ_0016110,gene-CUL3:chi_circ_0002691,gene-USP24:chi_circ_0004076,gene-ITCH:chi_circ_0018402,gene-UBE2J1:chi_circ_0012952,gene-CUL5:chi_circ_0020320
Biological Process	GO:0043632	microtubule cytoskeleton	0.01	8	406	0.231484	gene-CUL3:chi_circ_0002691,gene-USP24:chi_circ_0004076,gene-UBE2J1:chi_circ_0012952,gene-CUL5:chi_circ_0020320,gene-ITCH:chi_circ_0018402,gene-ERCC8:chi_circ_0024092,gene-RMND5A:chi_circ_0016110,gene-TRIP12:chi_circ_0002641
Biological Process	GO:0023014	cytoskeleton organization	0.0157	8	440	0.2414	gene-ITCH:chi_circ_0018402,gene-SMAD1:chi_circ_0021996,gene-STK39:chi_circ_0002072,gene-ERCC6:chi_circ_0029090,gene-CUL3:chi_circ_0002691,gene-PDE5A:chi_circ_0009217,gene-PRKAA1:chi_circ_0024266,gene-MAPK8:chi_circ_0029140,gene-MAPK8:chi_circ_0029141
Biological Process	GO:0051603	positive regulation of catalytic activity	0.019	8	456	0.246266	gene-CUL3:chi_circ_0002691,gene-USP24:chi_circ_0004076,gene-UBE2J1:chi_circ_0012952,gene-CUL5:chi_circ_0020320,gene-ITCH:chi_circ_0018402,gene-ERCC8:chi_circ_0024092,gene-TRIP12:chi_circ_0002641,gene-RMND5A:chi_circ_0016110
Biological Process	GO:0044257	Golgi apparatus	0.0236	8	475	0.24764	gene-RMND5A:chi_circ_0016110,gene-TRIP12:chi_circ_0002641,gene-ERCC8:chi_circ_0024092,gene-ITCH:chi_circ_0018402,gene-UBE2J1:chi_circ_0012952,gene-CUL5:chi_circ_0020320,gene-USP24:chi_circ_0004076,gene-CUL3:chi_circ_0002691
Biological Process	GO:0061024	identical protein binding	0.0266	8	486	0.24764	gene-ATP9B:chi_circ_0027408,gene-MAL2:chi_circ_0019064,gene-CCDC88A:chi_circ_0015962,gene-RFT1:chi_circ_0026077,gene-GULP1:chi_circ_0002418,gene-TBCK:chi_circ_0008704,gene-CUL3:chi_circ_0002691,gene-MAPK8:chi_circ_0029140,gene-MAPK8:chi_circ_0029141
Biological Process	GO:0051345	cell motility	0.0339	7	417	0.261122	gene-ARHGAP29:chi_circ_0004881,gene-SBF2:chi_circ_0020010,gene-PICALM:chi_circ_0029796,gene-MTCL1:chi_circ_0027119,gene-MAPK8:chi_circ_0029140,gene-MAPK8:chi_circ_0029141,gene-ITK:chi_circ_0010243,gene-TBCK:chi_circ_0008704
Biological Process	GO:0050801	localization of cell	0.035	7	420	0.261122	gene-PICALM:chi_circ_0029796,gene-CEMIP:chi_circ_0024966,gene-PRKAA1:chi_circ_0024266,gene-SLC39A8:chi_circ_0008773,gene-LOC102181017:chi_circ_0030840,gene-STK39:chi_circ_0002072,gene-SPPL3:chi_circ_0022287
Biological Process	GO:0000165	microtubule-based process	0.0381	7	428	0.268931	gene-SMAD1:chi_circ_0021996,gene-ITCH:chi_circ_0018402,gene-PRKAA1:chi_circ_0024266,gene-ERCC6:chi_circ_0029090,gene-CUL3:chi_circ_0002691,gene-MAPK8:chi_circ_0029140,gene-MAPK8:chi_circ_0029141,gene-PDE5A:chi_circ_0009217
Biological Process	GO:0016570	protein complex assembly	0.0182	6	284	0.246266	gene-TRIP12:chi_circ_0002641,gene-TRIM37:chi_circ_0023842,gene-SETDB2:chi_circ_0017282,gene-MAPK8:chi_circ_0029140,gene-MAPK8:chi_circ_0029141,gene-KDM6A:chi_circ_0029954,gene-PRKAA1:chi_circ_0024266
Biological Process	GO:0080135	protein complex biogenesis	0.0297	6	318	0.251061	gene-UBE2J1:chi_circ_0012952,gene-ITCH:chi_circ_0018402,gene-TRIP12:chi_circ_0002641,gene-VASH1:chi_circ_0013763,gene-ERCC8:chi_circ_0024092,gene-ERCC6:chi_circ_0029090
Biological Process	GO:0016569	microtubule cytoskeleton organization	0.0325	6	325	0.261122	gene-TRIP12:chi_circ_0002641,gene-SETDB2:chi_circ_0017282,gene-TRIM37:chi_circ_0023842,gene-PRKAA1:chi_circ_0024266,gene-KDM6A:chi_circ_0029954,gene-MAPK8:chi_circ_0029140,gene-MAPK8:chi_circ_0029141
Biological Process	GO:0007276	ubiquitin-protein transferase activity	0.0347	6	330	0.261122	gene-RHBDD1:chi_circ_0002677,gene-NR6A1:chi_circ_0016760,gene-SMAD1:chi_circ_0021996,gene-UBE2J1:chi_circ_0012952,gene-IQCG:chi_circ_0001503,gene-PDE5A:chi_circ_0009217
Biological Process	GO:0006163	ubiquitin-like protein transferase activity	0.036	6	333	0.261122	gene-PRKAA1:chi_circ_0024266,gene-ADCY9:chi_circ_0027702,gene-GRM8:chi_circ_0005804,gene-PPCS:chi_circ_0003822,gene-PPCS:chi_circ_0003825,gene-ADK:chi_circ_0028936,gene-PDE5A:chi_circ_0009217
Biological Process	GO:0097190	protein ubiquitination	0.0493	6	360	0.278548	gene-ERCC6:chi_circ_0029090,gene-CUL3:chi_circ_0002691,gene-WWOX:chi_circ_0022821,gene-MAPK8:chi_circ_0029140,gene-MAPK8:chi_circ_0029141,gene-ITGAV:chi_circ_0002402,gene-CUL5:chi_circ_0020320
Biological Process	GO:0042787	plasma membrane region	0.0017	5	117	0.231484	gene-CUL3:chi_circ_0002691,gene-RMND5A:chi_circ_0016110,gene-CUL5:chi_circ_0020320,gene-TRIP12:chi_circ_0002641,gene-ITCH:chi_circ_0018402
Biological Process	GO:0000209	protein modification by small protein conjugation	0.00509	5	151	0.231484	gene-CUL3:chi_circ_0002691,gene-ERCC8:chi_circ_0024092,gene-DZIP3:chi_circ_0001187,gene-ITCH:chi_circ_0018402,gene-TRIP12:chi_circ_0002641
Biological Process	GO:0051052	modification-dependent protein catabolic process	0.0166	5	202	0.2414	gene-MAPK8:chi_circ_0029140,gene-MAPK8:chi_circ_0029141,gene-ERCC8:chi_circ_0024092,gene-PDS5A:chi_circ_0009140,gene-CCDC88A:chi_circ_0015962,gene-TRIP12:chi_circ_0002641
Biological Process	GO:0045860	modification-dependent macromolecule catabolic process	0.0222	5	218	0.247321	gene-ERCC6:chi_circ_0029090,gene-PRKAA1:chi_circ_0024266,gene-PDE5A:chi_circ_0009217,gene-CEMIP:chi_circ_0024966,gene-CCDC88A:chi_circ_0015962
Biological Process	GO:0009314	signal transduction by protein phosphorylation	0.0281	5	232	0.24764	gene-RHBDD1:chi_circ_0002677,gene-ERCC8:chi_circ_0024092,gene-PRKAA1:chi_circ_0024266,gene-ERCC6:chi_circ_0029090,gene-MAPK8:chi_circ_0029140,gene-MAPK8:chi_circ_0029141
Biological Process	GO:0033674	proteolysis involved in cellular protein catabolic process	0.0365	5	249	0.26122	gene-PDE5A:chi_circ_0009217,gene-ERCC6:chi_circ_0029090,gene-PRKAA1:chi_circ_0024266,gene-CCDC88A:chi_circ_0015962,gene-CEMIP:chi_circ_0024966
Biological Process	GO:0051051	protein homodimerization activity	0.0481	5	269	0.278548	gene-PICALM:chi_circ_0029796,gene-UBE2J1:chi_circ_0012952,gene-LOC108637304:chi_circ_0017265,gene-PRKAA1:chi_circ_0024266,gene-STK39:chi_circ_0002072
Biological Process	GO:0001578	cellular protein catabolic process	0.000324	4	45	0.125785	gene-DNAH5:chi_circ_0024506,gene-MTCL1:chi_circ_0027119,gene-ARMC4:chi_circ_0018144,gene-IQCG:chi_circ_0001503
Biological Process	GO:0009411	positive regulation of hydrolase activity	0.00323	4	83	0.231484	gene-RHBDD1:chi_circ_0002677,gene-MAPK8:chi_circ_0029140,gene-MAPK8:chi_circ_0029141,gene-PRKAA1:chi_circ_0024266,gene-ERCC8:chi_circ_0024092
Biological Process	GO:0032886	ion homeostasis	0.00468	4	92	0.231484	gene-MAPK8:chi_circ_0029140,gene-MAPK8:chi_circ_0029141,gene-CENPJ:chi_circ_0016998,gene-CENPJ:chi_circ_0017004,gene-TRIM37:chi_circ_0023842,gene-ARMC4:chi_circ_0018144
Biological Process	GO:0007018	ubiquitin-like protein ligase activity	0.0135	4	125	0.231484	gene-DNAH9:chi_circ_0023223,gene-MAP4:chi_circ_0026150,gene-ARMC4:chi_circ_0018144,gene-DNAH5:chi_circ_0024506
Biological Process	GO:0071902	gamete generation	0.0268	4	154	0.24764	gene-CEMIP:chi_circ_0024966,gene-ERCC6:chi_circ_0029090,gene-PRKAA1:chi_circ_0024266,gene-PDE5A:chi_circ_0009217
Biological Process	GO:0016197	apoptotic signaling pathway	0.0308	4	161	0.259744	gene-PICALM:chi_circ_0029796,gene-HOOK3:chi_circ_0028878,gene-SNX27:chi_circ_0003531,gene-AP5M1:chi_circ_0014160
Biological Process	GO:0022412	protein ubiquitination involved in ubiquitin-dependent protein catabolic process	0.0339	4	166	0.261122	gene-RHBDD1:chi_circ_0002677,gene-UBE2J1:chi_circ_0012952,gene-IQCG:chi_circ_0001503,gene-PDE5A:chi_circ_0009217
Biological Process	GO:0009416	protein polyubiquitination	0.0346	4	167	0.261122	gene-RHBDD1:chi_circ_0002677,gene-ERCC8:chi_circ_0024092,gene-MAPK8:chi_circ_0029140,gene-MAPK8:chi_circ_0029141,gene-PRKAA1:chi_circ_0024266
Biological Process	GO:0018105	tubulin binding	0.0352	4	168	0.261122	gene-STK39:chi_circ_0002072,gene-PRKAA1:chi_circ_0024266,gene-STK33:chi_circ_0019973,gene-MAPK8:chi_circ_0029140,gene-MAPK8:chi_circ_0029141
Biological Process	GO:0006164	positive regulation of protein kinase activity	0.0359	4	169	0.261122	gene-GRM8:chi_circ_0005804,gene-PPCS:chi_circ_0003822,gene-PPCS:chi_circ_0003825,gene-ADK:chi_circ_0028936,gene-ADCY9:chi_circ_0027702
Biological Process	GO:0006260	response to radiation	0.0379	4	172	0.268931	gene-MAPK8:chi_circ_0029140,gene-MAPK8:chi_circ_0029141,gene-PDS5A:chi_circ_0009140,gene-ORC2:chi_circ_0002992,gene-ORC2:chi_circ_0002997,gene-CCDC88A:chi_circ_0015962
Biological Process	GO:0010959	negative regulation of transport	0.0414	4	177	0.274975	gene-STK39:chi_circ_0002072,gene-LOC108637304:chi_circ_0017265,gene-CACNA2D1:chi_circ_0006459,gene-CEMIP:chi_circ_0024966
Biological Process	GO:0018209	microtubule bundle formation	0.0414	4	177	0.274975	gene-PRKAA1:chi_circ_0024266,gene-STK33:chi_circ_0019973,gene-MAPK8:chi_circ_0029140,gene-MAPK8:chi_circ_0029141,gene-STK39:chi_circ_0002072
Biological Process	GO:0072522	hydrolase activity, hydrolyzing O-glycosyl compounds	0.0414	4	177	0.274975	gene-ADCY9:chi_circ_0027702,gene-GRM8:chi_circ_0005804,gene-PPCS:chi_circ_0003822,gene-PPCS:chi_circ_0003825,gene-ADK:chi_circ_0028936
Biological Process	GO:0097193	microtubule organizing center part	0.0436	4	180	0.276272	gene-WWOX:chi_circ_0022821,gene-CUL3:chi_circ_0002691,gene-ERCC6:chi_circ_0029090,gene-CUL5:chi_circ_0020320
Biological Process	GO:0032388	response to UV	0.0458	4	183	0.278548	gene-SPPL3:chi_circ_0022287,gene-MAPK8:chi_circ_0029140,gene-MAPK8:chi_circ_0029141,gene-CEMIP:chi_circ_0024966,gene-MTCL1:chi_circ_0027119
Biological Process	GO:0043414	regulation of microtubule-based process	0.0466	4	184	0.278548	gene-PRMT3:chi_circ_0029521,gene-TFB1M:chi_circ_0013555,gene-SETDB2:chi_circ_0017282,gene-KDM6A:chi_circ_0029954
Biological Process	GO:0035082	hydrolase activity, acting on glycosyl bonds	0.00122	3	29	0.219053	gene-IQCG:chi_circ_0001503,gene-DNAH5:chi_circ_0024506,gene-ARMC4:chi_circ_0018144
Biological Process	GO:0046605	divalent inorganic cation transmembrane transporter activity	0.00135	3	30	0.219053	gene-CENPJ:chi_circ_0016998,gene-CENPJ:chi_circ_0017004,gene-MAPK8:chi_circ_0029140,gene-MAPK8:chi_circ_0029141,gene-TRIM37:chi_circ_0023842
Biological Process	GO:0007585	microtubule-based movement	0.00312	3	40	0.231484	gene-KDM6A:chi_circ_0029954,gene-MAN1A2:chi_circ_0005216,gene-MAN2A1:chi_circ_0010035,gene-MAN2A1:chi_circ_0010036,gene-MAN2A1:chi_circ_0010040
Biological Process	GO:0032088	cullin-RING ubiquitin ligase complex	0.00359	3	42	0.231484	gene-ITCH:chi_circ_0018402,gene-TRIM37:chi_circ_0023842,gene-ERBIN:chi_circ_0023946
Biological Process	GO:0007098	phosphatidylinositol binding	0.00555	3	49	0.231484	gene-MAPK8:chi_circ_0029140,gene-MAPK8:chi_circ_0029141,gene-CENPJ:chi_circ_0016998,gene-CENPJ:chi_circ_0017004,gene-TRIM37:chi_circ_0023842
Biological Process	GO:0018107	microtubule binding	0.00691	3	53	0.231484	gene-CEMIP:chi_circ_0024966,gene-STK33:chi_circ_0019973,gene-MAPK8:chi_circ_0029140,gene-MAPK8:chi_circ_0029141
Biological Process	GO:0018210	positive regulation of protein serine/threonine kinase activity	0.00845	3	57	0.231484	gene-STK33:chi_circ_0019973,gene-MAPK8:chi_circ_0029140,gene-MAPK8:chi_circ_0029141,gene-CEMIP:chi_circ_0024966
Biological Process	GO:0031023	endosomal transport	0.00845	3	57	0.231484	gene-MAPK8:chi_circ_0029140,gene-MAPK8:chi_circ_0029141,gene-CENPJ:chi_circ_0016998,gene-CENPJ:chi_circ_0017004,gene-TRIM37:chi_circ_0023842
Biological Process	GO:0006275	cellular process involved in reproduction in multicellular organism	0.0102	3	61	0.231484	gene-MAPK8:chi_circ_0029140,gene-MAPK8:chi_circ_0029141,gene-CCDC88A:chi_circ_0015962,gene-PDS5A:chi_circ_0009140
Biological Process	GO:0009855	response to light stimulus	0.0102	3	61	0.231484	gene-ARMC4:chi_circ_0018144,gene-DNAH5:chi_circ_0024506,gene-MAPK8:chi_circ_0029140,gene-MAPK8:chi_circ_0029141
Biological Process	GO:0009799	purine nucleotide biosynthetic process	0.0106	3	62	0.231484	gene-MAPK8:chi_circ_0029140,gene-MAPK8:chi_circ_0029141,gene-ARMC4:chi_circ_0018144,gene-DNAH5:chi_circ_0024506
Biological Process	GO:1905477	DNA replication	0.0106	3	62	0.231484	gene-MAPK8:chi_circ_0029140,gene-MAPK8:chi_circ_0029141,gene-MTCL1:chi_circ_0027119,gene-CEMIP:chi_circ_0024966
Biological Process	GO:0010212	peptidyl-serine modification	0.0148	3	70	0.231484	gene-PRKAA1:chi_circ_0024266,gene-ERCC6:chi_circ_0029090,gene-ERCC8:chi_circ_0024092
Biological Process	GO:0009108	macromolecule methylation	0.021	3	80	0.246266	gene-PPCS:chi_circ_0003822,gene-PPCS:chi_circ_0003825,gene-SLC25A16:chi_circ_0029053,gene-PDXK:chi_circ_0000645
Biological Process	GO:0070507	axoneme assembly	0.0217	3	81	0.246266	gene-CENPJ:chi_circ_0016998,gene-CENPJ:chi_circ_0017004,gene-MAPK8:chi_circ_0029140,gene-MAPK8:chi_circ_0029141,gene-TRIM37:chi_circ_0023842
Biological Process	GO:0055076	regulation of centrosome cycle	0.0231	3	83	0.24764	gene-LOC102181017:chi_circ_0030840,gene-SLC39A8:chi_circ_0008773,gene-PICALM:chi_circ_0029796
Biological Process	GO:1902115	respiratory gaseous exchange	0.0231	3	83	0.24764	gene-MAPK8:chi_circ_0029140,gene-MAPK8:chi_circ_0029141,gene-CENPJ:chi_circ_0016998,gene-CENPJ:chi_circ_0017004,gene-TRIM37:chi_circ_0023842
Biological Process	GO:0006665	centrosome cycle	0.0239	3	84	0.24764	gene-PRKAA1:chi_circ_0024266,gene-SERINC5:chi_circ_0015098,gene-GALC:chi_circ_0014173
Biological Process	GO:0043433	peptidyl-threonine phosphorylation	0.0254	3	86	0.24764	gene-ERBIN:chi_circ_0023946,gene-ITCH:chi_circ_0018402,gene-TRIM37:chi_circ_0023842
Biological Process	GO:1905475	peptidyl-threonine modification	0.0254	3	86	0.24764	gene-CEMIP:chi_circ_0024966,gene-MTCL1:chi_circ_0027119,gene-MAPK8:chi_circ_0029140,gene-MAPK8:chi_circ_0029141
Biological Process	GO:1901136	microtubule organizing center organization	0.0277	3	89	0.24764	gene-PDE5A:chi_circ_0009217,gene-GALC:chi_circ_0014173,gene-CEMIP:chi_circ_0024966
Biological Process	GO:0007254	regulation of DNA replication	0.0319	3	94	0.261122	gene-ERCC6:chi_circ_0029090,gene-MAPK8:chi_circ_0029140,gene-MAPK8:chi_circ_0029141,gene-ITCH:chi_circ_0018402
Biological Process	GO:0009895	determination of bilateral symmetry	0.0327	3	95	0.261122	gene-PRKAA1:chi_circ_0024266,gene-SF3B3:chi_circ_0022494,gene-UBE2J1:chi_circ_0012952
Biological Process	GO:0048515	specification of symmetry	0.0354	3	98	0.261122	gene-IQCG:chi_circ_0001503,gene-RHBDD1:chi_circ_0002677,gene-UBE2J1:chi_circ_0012952
Biological Process	GO:0007369	positive regulation of protein localization to membrane	0.0401	3	103	0.274975	gene-SMAD1:chi_circ_0021996,gene-KDM6A:chi_circ_0029954,gene-CUL3:chi_circ_0002691
Biological Process	GO:1900542	calcium channel activity	0.0462	3	109	0.278548	gene-PRKAA1:chi_circ_0024266,gene-GRM8:chi_circ_0005804,gene-PDE5A:chi_circ_0009217
Biological Process	GO:0043406	response to ionizing radiation	0.0472	3	110	0.278548	gene-PRKAA1:chi_circ_0024266,gene-ERCC6:chi_circ_0029090,gene-PDE5A:chi_circ_0009217
Biological Process	GO:0007050	spindle pole	0.0483	3	111	0.278548	gene-CUL5:chi_circ_0020320,gene-CUL3:chi_circ_0002691,gene-PRKAA1:chi_circ_0024266
Biological Process	GO:0009187	motor activity	0.0494	3	112	0.278548	gene-ADCY9:chi_circ_0027702,gene-PDE5A:chi_circ_0009217,gene-GRM8:chi_circ_0005804
Biological Process	GO:0006677	coenzyme biosynthetic process	0.000786	2	6	0.177724	gene-GALC:chi_circ_0014173,gene-PRKAA1:chi_circ_0024266
Biological Process	GO:0046599	regulation of microtubule cytoskeleton organization	0.00145	2	8	0.219053	gene-TRIM37:chi_circ_0023842,gene-CENPJ:chi_circ_0016998,gene-CENPJ:chi_circ_0017004
Biological Process	GO:0034204	transition metal ion homeostasis	0.00231	2	10	0.231484	gene-ATP9B:chi_circ_0027408,gene-RFT1:chi_circ_0026077
Biological Process	GO:0036158	regulation of organelle assembly	0.00231	2	10	0.231484	gene-ARMC4:chi_circ_0018144,gene-DNAH5:chi_circ_0024506
Biological Process	GO:0097150	calcium ion transmembrane transporter activity	0.00231	2	10	0.231484	gene-HOOK3:chi_circ_0028878,gene-MAPK8:chi_circ_0029140,gene-MAPK8:chi_circ_0029141
Biological Process	GO:0006491	carbohydrate derivative catabolic process	0.00395	2	13	0.231484	gene-MAN2A1:chi_circ_0010035,gene-MAN2A1:chi_circ_0010036,gene-MAN2A1:chi_circ_0010040,gene-MAN1A2:chi_circ_0005216
Biological Process	GO:0007099	JNK cascade	0.00527	2	15	0.231484	gene-CENPJ:chi_circ_0016998,gene-CENPJ:chi_circ_0017004,gene-TRIM37:chi_circ_0023842
Biological Process	GO:1901017	negative regulation of catabolic process	0.00527	2	15	0.231484	gene-STK39:chi_circ_0002072,gene-LOC108637304:chi_circ_0017265
Biological Process	GO:0070286	basolateral plasma membrane	0.00599	2	16	0.231484	gene-ARMC4:chi_circ_0018144,gene-DNAH5:chi_circ_0024506
Biological Process	GO:0097035	spermatid differentiation	0.00599	2	16	0.231484	gene-RFT1:chi_circ_0026077,gene-ATP9B:chi_circ_0027408
Biological Process	GO:0098534	gastrulation	0.00599	2	16	0.231484	gene-TRIM37:chi_circ_0023842,gene-CENPJ:chi_circ_0016998,gene-CENPJ:chi_circ_0017004
Biological Process	GO:0048333	S-adenosylmethionine-dependent methyltransferase activity	0.00676	2	17	0.231484	gene-KDM6A:chi_circ_0029954,gene-SMAD1:chi_circ_0021996
Biological Process	GO:1901380	positive regulation of MAP kinase activity	0.00757	2	18	0.231484	gene-LOC108637304:chi_circ_0017265,gene-STK39:chi_circ_0002072
Biological Process	GO:0010332	clathrin heavy chain binding	0.00842	2	19	0.231484	gene-PRKAA1:chi_circ_0024266,gene-ERCC6:chi_circ_0029090
Biological Process	GO:0021591	regulation of centriole replication	0.00842	2	19	0.231484	gene-DNAH5:chi_circ_0024506,gene-ARMC4:chi_circ_0018144
Biological Process	GO:0033522	lipid translocation	0.00842	2	19	0.231484	gene-TRIM37:chi_circ_0023842,gene-TRIP12:chi_circ_0002641
Biological Process	GO:0042130	outer dynein arm assembly	0.00931	2	20	0.231484	gene-PDE5A:chi_circ_0009217,gene-ITCH:chi_circ_0018402
Biological Process	GO:0030970	neuronal stem cell population maintenance	0.0102	2	21	0.231484	gene-RHBDD1:chi_circ_0002677,gene-UBE2J1:chi_circ_0012952
Biological Process	GO:0043267	alpha-mannosidase activity	0.0102	2	21	0.231484	gene-LOC108637304:chi_circ_0017265,gene-STK39:chi_circ_0002072
Biological Process	GO:1903513	mannosidase activity	0.0102	2	21	0.231484	gene-UBE2J1:chi_circ_0012952,gene-RHBDD1:chi_circ_0002677
Biological Process	GO:0032945	centriole replication	0.0133	2	24	0.231484	gene-PDE5A:chi_circ_0009217,gene-ITCH:chi_circ_0018402
Biological Process	GO:0050672	negative regulation of potassium ion transmembrane transporter activity	0.0133	2	24	0.231484	gene-PDE5A:chi_circ_0009217,gene-ITCH:chi_circ_0018402
Biological Process	GO:0070664	axonemal dynein complex assembly	0.0133	2	24	0.231484	gene-PDE5A:chi_circ_0009217,gene-ITCH:chi_circ_0018402
Biological Process	GO:0090314	regulation of membrane lipid distribution	0.0133	2	24	0.231484	gene-MTCL1:chi_circ_0027119,gene-CEMIP:chi_circ_0024966
Biological Process	GO:0003341	centriole assembly	0.0144	2	25	0.231484	gene-ARMC4:chi_circ_0018144,gene-DNAH5:chi_circ_0024506
Biological Process	GO:0006687	mesodermal cell differentiation	0.0144	2	25	0.231484	gene-GALC:chi_circ_0014173,gene-PRKAA1:chi_circ_0024266
Biological Process	GO:0010824	negative regulation of potassium ion transmembrane transport	0.0144	2	25	0.231484	gene-CENPJ:chi_circ_0016998,gene-CENPJ:chi_circ_0017004,gene-TRIM37:chi_circ_0023842
Biological Process	GO:0008333	response to gamma radiation	0.0155	2	26	0.241362	gene-SNX27:chi_circ_0003531,gene-HOOK3:chi_circ_0028878
Biological Process	GO:0090313	ventricular system development	0.0166	2	27	0.2414	gene-CEMIP:chi_circ_0024966,gene-MTCL1:chi_circ_0027119
Biological Process	GO:0032527	retrograde protein transport, ER to cytosol	0.0178	2	28	0.246266	gene-UBE2J1:chi_circ_0012952,gene-RHBDD1:chi_circ_0002677
Biological Process	GO:0043094	endoplasmic reticulum to cytosol transport	0.0191	2	29	0.246266	gene-ADK:chi_circ_0028936,gene-PDXK:chi_circ_0000645
Biological Process	GO:1901016	Cul4-RING E3 ubiquitin ligase complex	0.0191	2	29	0.246266	gene-LOC108637304:chi_circ_0017265,gene-STK39:chi_circ_0002072
Biological Process	GO:0033619	negative regulation of lymphocyte proliferation	0.0216	2	31	0.246266	gene-SPPL3:chi_circ_0022287,gene-RHBDD1:chi_circ_0002677
Biological Process	GO:0032413	positive regulation of protein targeting to membrane	0.0257	2	34	0.24764	gene-LOC108637304:chi_circ_0017265,gene-STK39:chi_circ_0002072
Biological Process	GO:0007193	cilium movement	0.0271	2	35	0.24764	gene-GRM8:chi_circ_0005804,gene-ADCY9:chi_circ_0027702
Biological Process	GO:1901216	regulation of centrosome duplication	0.0271	2	35	0.24764	gene-MAPK8:chi_circ_0029140,gene-MAPK8:chi_circ_0029141,gene-PICALM:chi_circ_0029796
Biological Process	GO:0016574	endosome to lysosome transport	0.0286	2	36	0.24764	gene-TRIM37:chi_circ_0023842,gene-TRIP12:chi_circ_0002641
Biological Process	GO:0007041	cis-Golgi network	0.0316	2	38	0.261122	gene-SNX27:chi_circ_0003531,gene-HOOK3:chi_circ_0028878
Biological Process	GO:0051298	dynein complex	0.0316	2	38	0.261122	gene-CENPJ:chi_circ_0016998,gene-CENPJ:chi_circ_0017004,gene-TRIM37:chi_circ_0023842
Biological Process	GO:1904063	protein exit from endoplasmic reticulum	0.0316	2	38	0.261122	gene-LOC108637304:chi_circ_0017265,gene-STK39:chi_circ_0002072
Biological Process	GO:0050868	clathrin-coated vesicle membrane	0.0332	2	39	0.261122	gene-PDE5A:chi_circ_0009217,gene-ITCH:chi_circ_0018402
Biological Process	GO:0030317	regulation of potassium ion transmembrane transporter activity	0.0348	2	40	0.261122	gene-IQCG:chi_circ_0001503,gene-DNAH5:chi_circ_0024506
Biological Process	GO:0097722	voltage-gated calcium channel activity	0.0348	2	40	0.261122	gene-DNAH5:chi_circ_0024506,gene-IQCG:chi_circ_0001503
Biological Process	GO:0001707	membrane protein proteolysis	0.0364	2	41	0.261122	gene-KDM6A:chi_circ_0029954,gene-SMAD1:chi_circ_0021996
Biological Process	GO:0032410	AP-type membrane coat adaptor complex	0.0364	2	41	0.261122	gene-STK39:chi_circ_0002072,gene-LOC108637304:chi_circ_0017265
Biological Process	GO:0048332	negative regulation of ion transmembrane transporter activity	0.0364	2	41	0.261122	gene-SMAD1:chi_circ_0021996,gene-KDM6A:chi_circ_0029954
Biological Process	GO:0051865	adenylate cyclase-inhibiting G-protein coupled receptor signaling pathway	0.0364	2	41	0.261122	gene-TRIM37:chi_circ_0023842,gene-ERCC8:chi_circ_0024092
Biological Process	GO:0034766	histone ubiquitination	0.038	2	42	0.268931	gene-STK39:chi_circ_0002072,gene-LOC108637304:chi_circ_0017265
Biological Process	GO:0070301	presynaptic membrane	0.038	2	42	0.268931	gene-PRKAA1:chi_circ_0024266,gene-MAPK8:chi_circ_0029140,gene-MAPK8:chi_circ_0029141
Biological Process	GO:1901379	lysosomal transport	0.038	2	42	0.268931	gene-LOC108637304:chi_circ_0017265,gene-STK39:chi_circ_0002072
Biological Process	GO:1903038	centrosome duplication	0.0414	2	44	0.274975	gene-PDE5A:chi_circ_0009217,gene-ITCH:chi_circ_0018402
Biological Process	GO:0038034	inclusion body	0.0448	2	46	0.278548	gene-ITGAV:chi_circ_0002402,gene-WWOX:chi_circ_0022821
Biological Process	GO:0043266	flagellated sperm motility	0.0448	2	46	0.278548	gene-STK39:chi_circ_0002072,gene-LOC108637304:chi_circ_0017265
Biological Process	GO:0097192	sperm motility	0.0448	2	46	0.278548	gene-WWOX:chi_circ_0022821,gene-ITGAV:chi_circ_0002402
Biological Process	GO:0006513	mesoderm formation	0.0466	2	47	0.278548	gene-CUL3:chi_circ_0002691,gene-TRIM37:chi_circ_0023842
Biological Process	GO:0034763	negative regulation of transporter activity	0.0466	2	47	0.278548	gene-LOC108637304:chi_circ_0017265,gene-STK39:chi_circ_0002072
Biological Process	GO:0001831	mesoderm morphogenesis	0.00734	1	1	0.231484	gene-CUL3:chi_circ_0002691
Biological Process	GO:0006175	protein autoubiquitination	0.00734	1	1	0.231484	gene-ADK:chi_circ_0028936
Biological Process	GO:0006683	microtubule motor activity	0.00734	1	1	0.231484	gene-GALC:chi_circ_0014173
Biological Process	GO:0009153	negative regulation of ion transmembrane transport	0.00734	1	1	0.231484	gene-ADK:chi_circ_0028936
Biological Process	GO:0009216	cellular response to hydrogen peroxide	0.00734	1	1	0.231484	gene-ADK:chi_circ_0028936
Biological Process	GO:0009443	regulation of potassium ion transmembrane transport	0.00734	1	1	0.231484	gene-PDXK:chi_circ_0000645
Biological Process	GO:0015691	negative regulation of leukocyte cell-cell adhesion	0.00734	1	1	0.231484	gene-SLC39A8:chi_circ_0008773
Biological Process	GO:0034203	clathrin binding	0.00734	1	1	0.231484	gene-RFT1:chi_circ_0026077
Biological Process	GO:0034352	histone methyltransferase activity	0.00734	1	1	0.231484	gene-MAPK8:chi_circ_0029140,gene-MAPK8:chi_circ_0029141
Biological Process	GO:0046317	signal transduction in absence of ligand	0.00734	1	1	0.231484	gene-PRKAA1:chi_circ_0024266
Biological Process	GO:0046318	regulation of potassium ion transport	0.00734	1	1	0.231484	gene-PRKAA1:chi_circ_0024266
Biological Process	GO:0051012	extrinsic apoptotic signaling pathway in absence of ligand	0.00734	1	1	0.231484	gene-MAP4:chi_circ_0026150
Biological Process	GO:0061762	protein monoubiquitination	0.00734	1	1	0.231484	gene-PRKAA1:chi_circ_0024266
Biological Process	GO:0070432	negative regulation of transmembrane transport	0.00734	1	1	0.231484	gene-ERBIN:chi_circ_0023946
Biological Process	GO:0070433	trophectodermal cellular morphogenesis	0.00734	1	1	0.231484	gene-ERBIN:chi_circ_0023946
Biological Process	GO:0070574	dATP biosynthetic process	0.00734	1	1	0.231484	gene-SLC39A8:chi_circ_0008773
Biological Process	GO:0099004	galactosylceramide catabolic process	0.00734	1	1	0.231484	gene-PRKAA1:chi_circ_0024266
Biological Process	GO:1902959	purine deoxyribonucleotide biosynthetic process	0.00734	1	1	0.231484	gene-PICALM:chi_circ_0029796
Biological Process	GO:1902961	purine deoxyribonucleoside triphosphate biosynthetic process	0.00734	1	1	0.231484	gene-PICALM:chi_circ_0029796
Biological Process	GO:1902962	pyridoxal 5'-phosphate salvage	0.00734	1	1	0.231484	gene-PICALM:chi_circ_0029796
Biological Process	GO:1902963	cadmium ion transport	0.00734	1	1	0.231484	gene-PICALM:chi_circ_0029796
Biological Process	GO:1904926	glycolipid translocation	0.00734	1	1	0.231484	gene-PRKAA1:chi_circ_0024266
Biological Process	GO:1904927	positive regulation of glial cell apoptotic process	0.00734	1	1	0.231484	gene-PRKAA1:chi_circ_0024266
Biological Process	GO:1905245	regulation of glucosylceramide biosynthetic process	0.00734	1	1	0.231484	gene-PICALM:chi_circ_0029796
Biological Process	GO:1905247	negative regulation of glucosylceramide biosynthetic process	0.00734	1	1	0.231484	gene-PICALM:chi_circ_0029796
Biological Process	GO:2000576	microtubule sliding	0.00734	1	1	0.231484	gene-MTCL1:chi_circ_0027119
Biological Process	GO:0002249	cellular response to palmitoleic acid	0.0146	1	2	0.231484	gene-ITCH:chi_circ_0018402
Biological Process	GO:0002667	regulation of aspartic-type peptidase activity	0.0146	1	2	0.231484	gene-ITCH:chi_circ_0018402
Biological Process	GO:0002669	positive regulation of aspartic-type peptidase activity	0.0146	1	2	0.231484	gene-ITCH:chi_circ_0018402
Biological Process	GO:0002870	positive regulation of microtubule motor activity	0.0146	1	2	0.231484	gene-ITCH:chi_circ_0018402
Biological Process	GO:0002911	condensed chromosome inner kinetochore	0.0146	1	2	0.231484	gene-ITCH:chi_circ_0018402
Biological Process	GO:0002913	integrin alphav-beta3 complex	0.0146	1	2	0.231484	gene-ITCH:chi_circ_0018402
Biological Process	GO:0006679	neurofibrillary tangle	0.0146	1	2	0.231484	gene-PRKAA1:chi_circ_0024266
Biological Process	GO:0006681	adenosine kinase activity	0.0146	1	2	0.231484	gene-GALC:chi_circ_0014173
Biological Process	GO:0019376	galactosylceramidase activity	0.0146	1	2	0.231484	gene-GALC:chi_circ_0014173
Biological Process	GO:0036353	phosphopantothenate--cysteine ligase activity	0.0146	1	2	0.231484	gene-TRIM37:chi_circ_0023842
Biological Process	GO:0040016	pyridoxal kinase activity	0.0146	1	2	0.231484	gene-CUL3:chi_circ_0002691
Biological Process	GO:0042533	POZ domain binding	0.0146	1	2	0.231484	gene-UBE2J1:chi_circ_0012952
Biological Process	GO:0042534	histone deacetylase regulator activity	0.0146	1	2	0.231484	gene-UBE2J1:chi_circ_0012952
Biological Process	GO:0042819	neuregulin binding	0.0146	1	2	0.231484	gene-PDXK:chi_circ_0000645
Biological Process	GO:0042823	lymphocyte anergy	0.0146	1	2	0.231484	gene-PDXK:chi_circ_0000645
Biological Process	GO:0046060	regulation of T cell anergy	0.0146	1	2	0.231484	gene-ADK:chi_circ_0028936
Biological Process	GO:0046476	positive regulation of T cell anergy	0.0146	1	2	0.231484	gene-PRKAA1:chi_circ_0024266
Biological Process	GO:0046477	T cell anergy	0.0146	1	2	0.231484	gene-GALC:chi_circ_0014173
Biological Process	GO:0046642	regulation of lymphocyte anergy	0.0146	1	2	0.231484	gene-ITCH:chi_circ_0018402
Biological Process	GO:0070424	positive regulation of lymphocyte anergy	0.0146	1	2	0.231484	gene-ERBIN:chi_circ_0023946
Biological Process	GO:0070425	glucosylceramide biosynthetic process	0.0146	1	2	0.231484	gene-ERBIN:chi_circ_0023946
Biological Process	GO:0070842	galactolipid catabolic process	0.0146	1	2	0.231484	gene-TRIM37:chi_circ_0023842
Biological Process	GO:0071630	histone H2A-K119 monoubiquitination	0.0146	1	2	0.231484	gene-CUL3:chi_circ_0002691
Biological Process	GO:0090186	embryonic cleavage	0.0146	1	2	0.231484	gene-STK39:chi_circ_0002072
Biological Process	GO:0090188	tumor necrosis factor biosynthetic process	0.0146	1	2	0.231484	gene-STK39:chi_circ_0002072
Biological Process	GO:1900019	regulation of tumor necrosis factor biosynthetic process	0.0146	1	2	0.231484	gene-CEMIP:chi_circ_0024966
Biological Process	GO:1900020	vitamin B6 biosynthetic process	0.0146	1	2	0.231484	gene-CEMIP:chi_circ_0024966
Biological Process	GO:1901491	pyridoxal phosphate biosynthetic process	0.0146	1	2	0.231484	gene-VASH1:chi_circ_0013763
Biological Process	GO:1901563	glycosylceramide biosynthetic process	0.0146	1	2	0.231484	gene-PRKAA1:chi_circ_0024266
Biological Process	GO:1902004	glycosylceramide catabolic process	0.0146	1	2	0.231484	gene-PICALM:chi_circ_0029796
Biological Process	GO:1902992	negative regulation of alpha-beta T cell proliferation	0.0146	1	2	0.231484	gene-PICALM:chi_circ_0029796
Biological Process	GO:1902993	regulation of nucleotide-binding oligomerization domain containing signaling pathway	0.0146	1	2	0.231484	gene-PICALM:chi_circ_0029796
Biological Process	GO:1904211	negative regulation of nucleotide-binding oligomerization domain containing signaling pathway	0.0146	1	2	0.231484	gene-RHBDD1:chi_circ_0002677
Biological Process	GO:1904684	aggresome assembly	0.0146	1	2	0.231484	gene-PICALM:chi_circ_0029796
Biological Process	GO:2000017	ubiquitin-dependent catabolism of misfolded proteins by nucleus-associated proteasome	0.0146	1	2	0.231484	gene-MAPK8:chi_circ_0029140,gene-MAPK8:chi_circ_0029141
Biological Process	GO:0001865	membrane protein proteolysis involved in retrograde protein transport, ER to cytosol	0.0219	1	3	0.246266	gene-ITK:chi_circ_0010243
Biological Process	GO:0002051	negative regulation of metalloendopeptidase activity	0.0219	1	3	0.246266	gene-SMAD1:chi_circ_0021996
Biological Process	GO:0002666	positive regulation of determination of dorsal identity	0.0219	1	3	0.246266	gene-ITCH:chi_circ_0018402
Biological Process	GO:0009597	transcription factor TFIIIC complex	0.0219	1	3	0.246266	gene-SERINC5:chi_circ_0015098
Biological Process	GO:0009631	GID complex	0.0219	1	3	0.246266	gene-PRKAA1:chi_circ_0024266
Biological Process	GO:0019374	integrin alphav-beta8 complex	0.0219	1	3	0.246266	gene-GALC:chi_circ_0014173
Biological Process	GO:0033183	alphav-beta3 integrin-IGF-1-IGF1R complex	0.0219	1	3	0.246266	gene-TRIP12:chi_circ_0002641
Biological Process	GO:0038027	group III metabotropic glutamate receptor activity	0.0219	1	3	0.246266	gene-ITGAV:chi_circ_0002402
Biological Process	GO:0042816	lithium ion binding	0.0219	1	3	0.246266	gene-PDXK:chi_circ_0000645
Biological Process	GO:0042822	[hydroxymethylglutaryl-CoA reductase (NADPH)] kinase activity	0.0219	1	3	0.246266	gene-PDXK:chi_circ_0000645
Biological Process	GO:0046600	[acetyl-CoA carboxylase] kinase activity	0.0219	1	3	0.246266	gene-TRIM37:chi_circ_0023842
Biological Process	GO:0071557	extracellular matrix protein binding	0.0219	1	3	0.246266	gene-KDM6A:chi_circ_0029954
Biological Process	GO:0071638	NK T cell differentiation	0.0219	1	3	0.246266	gene-ERBIN:chi_circ_0023946
Biological Process	GO:1900045	osteoblast fate commitment	0.0219	1	3	0.246266	gene-TRIP12:chi_circ_0002641
Biological Process	GO:1901314	positive regulation of T cell tolerance induction	0.0219	1	3	0.246266	gene-TRIP12:chi_circ_0002641
Biological Process	GO:1901315	detection of virus	0.0219	1	3	0.246266	gene-TRIP12:chi_circ_0002641
Biological Process	GO:1902003	cold acclimation	0.0219	1	3	0.246266	gene-PICALM:chi_circ_0029796
Biological Process	GO:1902915	negative regulation of histone ubiquitination	0.0219	1	3	0.246266	gene-TRIP12:chi_circ_0002641
Biological Process	GO:1904683	apolipoprotein A-I-mediated signaling pathway	0.0219	1	3	0.246266	gene-PICALM:chi_circ_0029796
Biological Process	GO:1905049	negative regulation of centriole replication	0.0219	1	3	0.246266	gene-PICALM:chi_circ_0029796
Biological Process	GO:2000015	histone H3-K27 demethylation	0.0219	1	3	0.246266	gene-MAPK8:chi_circ_0029140,gene-MAPK8:chi_circ_0029141
Biological Process	GO:2000680	negative regulation of monocyte chemotactic protein-1 production	0.0219	1	3	0.246266	gene-STK39:chi_circ_0002072
Biological Process	GO:2000681	negative regulation of protein K63-linked ubiquitination	0.0219	1	3	0.246266	gene-STK39:chi_circ_0002072
Biological Process	GO:2001274	regulation of histone H2A K63-linked ubiquitination	0.0219	1	3	0.246266	gene-PRKAA1:chi_circ_0024266
Biological Process	GO:0001766	cAMP-dependent protein kinase activity	0.0291	1	4	0.24764	gene-MAL2:chi_circ_0019064
Biological Process	GO:0002517	JUN kinase activity	0.0291	1	4	0.24764	gene-ITCH:chi_circ_0018402
Biological Process	GO:0002645	SAP kinase activity	0.0291	1	4	0.24764	gene-ITCH:chi_circ_0018402
Biological Process	GO:0002664	very-long-chain-acyl-CoA dehydrogenase activity	0.0291	1	4	0.24764	gene-ITCH:chi_circ_0018402
Biological Process	GO:0003352	C-X3-C chemokine binding	0.0291	1	4	0.24764	gene-ARMC4:chi_circ_0018144
Biological Process	GO:0003356	histone methyltransferase activity (H3-K9 specific)	0.0291	1	4	0.24764	gene-ARMC4:chi_circ_0018144
Biological Process	GO:0006678	primary miRNA binding	0.0291	1	4	0.24764	gene-PRKAA1:chi_circ_0024266
Biological Process	GO:0007202	medium-chain-acyl-CoA dehydrogenase activity	0.0291	1	4	0.24764	gene-ITK:chi_circ_0010243
Biological Process	GO:0007258	histone demethylase activity (H3-K27 specific)	0.0291	1	4	0.24764	gene-MAPK8:chi_circ_0029140,gene-MAPK8:chi_circ_0029141
Biological Process	GO:0009202	membrane raft polarization	0.0291	1	4	0.24764	gene-ADK:chi_circ_0028936
Biological Process	GO:0030157	T cell tolerance induction	0.0291	1	4	0.24764	gene-STK39:chi_circ_0002072
Biological Process	GO:0031580	positive regulation of tolerance induction	0.0291	1	4	0.24764	gene-MAL2:chi_circ_0019064
Biological Process	GO:0034205	regulation of T cell tolerance induction	0.0291	1	4	0.24764	gene-PICALM:chi_circ_0029796
Biological Process	GO:0034454	regulation of cilium movement	0.0291	1	4	0.24764	gene-HOOK3:chi_circ_0028878
Biological Process	GO:0035519	regulation of cilium beat frequency	0.0291	1	4	0.24764	gene-ITCH:chi_circ_0018402
Biological Process	GO:0035826	activation of phospholipase C activity	0.0291	1	4	0.24764	gene-STK39:chi_circ_0002072
Biological Process	GO:0045056	JUN phosphorylation	0.0291	1	4	0.24764	gene-MAL2:chi_circ_0019064
Biological Process	GO:0045542	deoxyribonucleoside triphosphate biosynthetic process	0.0291	1	4	0.24764	gene-PRKAA1:chi_circ_0024266
Biological Process	GO:0045842	pancreatic juice secretion	0.0291	1	4	0.24764	gene-CUL3:chi_circ_0002691
Biological Process	GO:0046069	membrane raft distribution	0.0291	1	4	0.24764	gene-PDE5A:chi_circ_0009217
Biological Process	GO:0048263	amyloid-beta formation	0.0291	1	4	0.24764	gene-MAPK8:chi_circ_0029140,gene-MAPK8:chi_circ_0029141
Biological Process	GO:0048570	microtubule anchoring at centrosome	0.0291	1	4	0.24764	gene-KDM6A:chi_circ_0029954
Biological Process	GO:0055118	protein K29-linked ubiquitination	0.0291	1	4	0.24764	gene-PDE5A:chi_circ_0009217
Biological Process	GO:0070431	rubidium ion transport	0.0291	1	4	0.24764	gene-ERBIN:chi_circ_0023946
Biological Process	GO:0090045	transcytosis	0.0291	1	4	0.24764	gene-MAPK8:chi_circ_0029140,gene-MAPK8:chi_circ_0029141
Biological Process	GO:0090155	positive regulation of cholesterol biosynthetic process	0.0291	1	4	0.24764	gene-PRKAA1:chi_circ_0024266
Biological Process	GO:0090205	positive regulation of mitotic metaphase/anaphase transition	0.0291	1	4	0.24764	gene-PRKAA1:chi_circ_0024266
Biological Process	GO:1900044	cGMP catabolic process	0.0291	1	4	0.24764	gene-TRIP12:chi_circ_0002641
Biological Process	GO:1900060	determination of dorsal identity	0.0291	1	4	0.24764	gene-PRKAA1:chi_circ_0024266
Biological Process	GO:1901490	notochord morphogenesis	0.0291	1	4	0.24764	gene-VASH1:chi_circ_0013763
Biological Process	GO:1902101	negative regulation of cardiac muscle contraction	0.0291	1	4	0.24764	gene-CUL3:chi_circ_0002691
Biological Process	GO:1902416	nucleotide-binding oligomerization domain containing 2 signaling pathway	0.0291	1	4	0.24764	gene-EIF3E:chi_circ_0018981
Biological Process	GO:1905048	positive regulation of deacetylase activity	0.0291	1	4	0.24764	gene-PICALM:chi_circ_0029796
Biological Process	GO:1905216	negative regulation of sphingolipid biosynthetic process	0.0291	1	4	0.24764	gene-EIF3E:chi_circ_0018981
Biological Process	GO:2000574	regulation of protein K63-linked ubiquitination	0.0291	1	4	0.24764	gene-MTCL1:chi_circ_0027119
Biological Process	GO:0007196	MLL3/4 complex	0.0362	1	5	0.261122	gene-GRM8:chi_circ_0005804
Biological Process	GO:0009215	FHF complex	0.0362	1	5	0.261122	gene-ADK:chi_circ_0028936
Biological Process	GO:0031000	microtubule bundle	0.0362	1	5	0.261122	gene-PRKAA1:chi_circ_0024266
Biological Process	GO:0034350	rRNA (adenine-N6,N6-)-dimethyltransferase activity	0.0362	1	5	0.261122	gene-MAPK8:chi_circ_0029140,gene-MAPK8:chi_circ_0029141
Biological Process	GO:0045821	AMP-activated protein kinase activity	0.0362	1	5	0.261122	gene-PRKAA1:chi_circ_0024266
Biological Process	GO:0046836	aspartic endopeptidase activity, intramembrane cleaving	0.0362	1	5	0.261122	gene-RFT1:chi_circ_0026077
Biological Process	GO:0048262	adenylate cyclase-inhibiting G-protein coupled glutamate receptor signaling pathway	0.0362	1	5	0.261122	gene-MAPK8:chi_circ_0029140,gene-MAPK8:chi_circ_0029141
Biological Process	GO:0051194	response to caffeine	0.0362	1	5	0.261122	gene-PRKAA1:chi_circ_0024266
Biological Process	GO:0051197	regulation of glial cell apoptotic process	0.0362	1	5	0.261122	gene-PRKAA1:chi_circ_0024266
Biological Process	GO:0051665	positive regulation of glycolytic process	0.0362	1	5	0.261122	gene-MAL2:chi_circ_0019064
Biological Process	GO:0055089	glycolipid transport	0.0362	1	5	0.261122	gene-PRKAA1:chi_circ_0024266
Biological Process	GO:0070535	determination of dorsal/ventral asymmetry	0.0362	1	5	0.261122	gene-TRIP12:chi_circ_0002641
Biological Process	GO:1901970	membrane raft localization	0.0362	1	5	0.261122	gene-CUL3:chi_circ_0002691
Biological Process	GO:1902895	fatty acid homeostasis	0.0362	1	5	0.261122	gene-SMAD1:chi_circ_0021996
Biological Process	GO:1905820	histone H2A K63-linked ubiquitination	0.0362	1	5	0.261122	gene-CUL3:chi_circ_0002691
Biological Process	GO:0006013	mannosyl-oligosaccharide mannosidase activity	0.0433	1	6	0.274975	gene-MAN2A1:chi_circ_0010035,gene-MAN2A1:chi_circ_0010036,gene-MAN2A1:chi_circ_0010040
Biological Process	GO:0006166	ER retention sequence binding	0.0433	1	6	0.274975	gene-ADK:chi_circ_0028936
Biological Process	GO:0006362	G-protein coupled glutamate receptor activity	0.0433	1	6	0.274975	gene-ERCC6:chi_circ_0029090
Biological Process	GO:0009151	purine ribonucleoside salvage	0.0433	1	6	0.274975	gene-ADK:chi_circ_0028936
Biological Process	GO:0009265	transcription elongation from RNA polymerase I promoter	0.0433	1	6	0.274975	gene-ADK:chi_circ_0028936
Biological Process	GO:0015825	2'-deoxyribonucleotide biosynthetic process	0.0433	1	6	0.274975	gene-SERINC5:chi_circ_0015098
Biological Process	GO:0032329	L-serine transport	0.0433	1	6	0.274975	gene-SERINC5:chi_circ_0015098
Biological Process	GO:0045988	serine transport	0.0433	1	6	0.274975	gene-PDE5A:chi_circ_0009217
Biological Process	GO:0046385	negative regulation of striated muscle contraction	0.0433	1	6	0.274975	gene-ADK:chi_circ_0028936
Biological Process	GO:0051533	deoxyribose phosphate biosynthetic process	0.0433	1	6	0.274975	gene-SPPL3:chi_circ_0022287
Biological Process	GO:0060282	positive regulation of NFAT protein import into nucleus	0.0433	1	6	0.274975	gene-PDE5A:chi_circ_0009217
Biological Process	GO:0070862	positive regulation of oocyte development	0.0433	1	6	0.274975	gene-UBE2J1:chi_circ_0012952
Biological Process	GO:0070886	negative regulation of protein exit from endoplasmic reticulum	0.0433	1	6	0.274975	gene-SPPL3:chi_circ_0022287
Biological Process	GO:0071605	positive regulation of calcineurin-NFAT signaling cascade	0.0433	1	6	0.274975	gene-ERBIN:chi_circ_0023946
Biological Process	GO:0071637	monocyte chemotactic protein-1 production	0.0433	1	6	0.274975	gene-ERBIN:chi_circ_0023946
Biological Process	GO:0071803	regulation of monocyte chemotactic protein-1 production	0.0433	1	6	0.274975	gene-MAPK8:chi_circ_0029140,gene-MAPK8:chi_circ_0029141
Biological Process	GO:0072393	positive regulation of podosome assembly	0.0433	1	6	0.274975	gene-HOOK3:chi_circ_0028878
Biological Process	GO:0090153	microtubule anchoring at microtubule organizing center	0.0433	1	6	0.274975	gene-PRKAA1:chi_circ_0024266
Biological Process	GO:1902415	regulation of sphingolipid biosynthetic process	0.0433	1	6	0.274975	gene-EIF3E:chi_circ_0018981
Biological Process	GO:1902932	regulation of mRNA binding	0.0433	1	6	0.274975	gene-PRKAA1:chi_circ_0024266
Biological Process	GO:1904153	positive regulation of alcohol biosynthetic process	0.0433	1	6	0.274975	gene-UBE2J1:chi_circ_0012952
Biological Process	GO:1905038	negative regulation of retrograde protein transport, ER to cytosol	0.0433	1	6	0.274975	gene-PRKAA1:chi_circ_0024266
Biological Process	GO:1905881	positive regulation of oogenesis	0.0433	1	6	0.274975	gene-PDE5A:chi_circ_0009217
Biological Process	GO:2000303	regulation of ceramide biosynthetic process	0.0433	1	6	0.274975	gene-PRKAA1:chi_circ_0024266
Cellular Component	GO:0044464	organonitrogen compound metabolic process	0.00244	92	10888	0.231484	gene-SF3B3:chi_circ_0022494,gene-ERCC8:chi_circ_0024092,gene-UBP1:chi_circ_0026280,gene-ARMC4:chi_circ_0018144,gene-PRMT3:chi_circ_0029521,gene-DZIP3:chi_circ_0001187,gene-WWOX:chi_circ_0022821,gene-MAP4:chi_circ_0026150,gene-SLC39A8:chi_circ_0008773,gene-TBCK:chi_circ_0008704,gene-ITGAV:chi_circ_0002402,gene-ANTXR2:chi_circ_0009745,gene-PICALM:chi_circ_0029796,gene-SMAD1:chi_circ_0021996,gene-PD…
Cellular Component	GO:0005623	protein metabolic process	0.00264	92	10904	0.231484	gene-ACSS3:chi_circ_0006768,gene-DNAH9:chi_circ_0023223,gene-RFT1:chi_circ_0026077,gene-PSTPIP2:chi_circ_0027183,gene-RHBDD1:chi_circ_0002677,gene-TFB1M:chi_circ_0013555,gene-REL:chi_circ_0016045,gene-CCDC88A:chi_circ_0015962,gene-TRIQK:chi_circ_0018623,gene-SCAF11:chi_circ_0007240,gene-GALC:chi_circ_0014173,gene-GRM8:chi_circ_0005804,gene-DNAH5:chi_circ_0024506,gene-NR6A1:chi_circ_0016760,gene-A…
Cellular Component	GO:0005622	cellular protein metabolic process	9.79e-05	86	9289	0.125785	gene-KDM6A:chi_circ_0029954,gene-NBEA:chi_circ_0017156,gene-DCAF6:chi_circ_0003750,gene-RMND5A:chi_circ_0016110,gene-LOC108637304:chi_circ_0017265,gene-TRIP12:chi_circ_0002641,gene-CUL3:chi_circ_0002691,gene-STAG1:chi_circ_0000425,gene-ERCC6:chi_circ_0029090,gene-LPP:chi_circ_0001674,gene-STXBP5:chi_circ_0013409,gene-ITK:chi_circ_0010243,gene-SETDB2:chi_circ_0017282,gene-CGNL1:chi_circ_0014429,ge…
Cellular Component	GO:0044424	regulation of nucleobase-containing compound metabolic process	0.000312	83	9025	0.125785	gene-POC1B:chi_circ_0007021,gene-SPPL3:chi_circ_0022287,gene-ADK:chi_circ_0028936,gene-MPHOSPH9:chi_circ_0021677,gene-PDS5A:chi_circ_0009140,gene-R3HDM2:chi_circ_0007495,gene-PTBP3:chi_circ_0010992,gene-GTF3C3:chi_circ_0003052,gene-CEMIP:chi_circ_0024966,gene-TRIQK:chi_circ_0018623,gene-SCAF11:chi_circ_0007240,gene-GALC:chi_circ_0014173,gene-NR6A1:chi_circ_0016760,gene-DNAH5:chi_circ_0024506,gene…
Cellular Component	GO:0043226	phosphate-containing compound metabolic process	0.000282	80	8545	0.125785	gene-RMND5A:chi_circ_0016110,gene-DCAF6:chi_circ_0003750,gene-TRIP12:chi_circ_0002641,gene-LOC108637304:chi_circ_0017265,gene-NBEA:chi_circ_0017156,gene-KDM6A:chi_circ_0029954,gene-PAPPA2:chi_circ_0021238,gene-SETDB2:chi_circ_0017282,gene-CGNL1:chi_circ_0014429,gene-KLHDC10:chi_circ_0005774,gene-ERCC6:chi_circ_0029090,gene-STAG1:chi_circ_0000425,gene-CUL3:chi_circ_0002691,gene-STXBP5:chi_circ_001…
Cellular Component	GO:0043229	phosphorus metabolic process	0.00139	73	7835	0.219053	gene-CEP112:chi_circ_0023716,gene-CEP112:chi_circ_0023773,gene-HOOK3:chi_circ_0028878,gene-SERINC5:chi_circ_0015098,gene-PNISR:chi_circ_0012897,gene-PRKAA1:chi_circ_0024266,gene-MAPK8:chi_circ_0029140,gene-MAPK8:chi_circ_0029141,gene-CACNA2D1:chi_circ_0006459,gene-ORC2:chi_circ_0002992,gene-ORC2:chi_circ_0002997,gene-ACAD11:chi_circ_0000515,gene-LETMD1:chi_circ_0007147,gene-IRF2:chi_circ_0028747,…
Cellular Component	GO:0043227	purine nucleotide metabolic process	0.00728	71	7932	0.231484	gene-CEMIP:chi_circ_0024966,gene-GTF3C3:chi_circ_0003052,gene-PTBP3:chi_circ_0010992,gene-R3HDM2:chi_circ_0007495,gene-PDS5A:chi_circ_0009140,gene-MPHOSPH9:chi_circ_0021677,gene-ADK:chi_circ_0028936,gene-SPPL3:chi_circ_0022287,gene-CCDC88A:chi_circ_0015962,gene-REL:chi_circ_0016045,gene-TFB1M:chi_circ_0013555,gene-RHBDD1:chi_circ_0002677,gene-RFT1:chi_circ_0026077,gene-ACSS3:chi_circ_0006768,gene…
Cellular Component	GO:0005737	regulation of DNA metabolic process	0.0118	63	6941	0.231484	gene-DZIP3:chi_circ_0001187,gene-PRMT3:chi_circ_0029521,gene-PDS5A:chi_circ_0009140,gene-POC1B:chi_circ_0007021,gene-SPPL3:chi_circ_0022287,gene-MPHOSPH9:chi_circ_0021677,gene-ADK:chi_circ_0028936,gene-MAN2A1:chi_circ_0010035,gene-MAN2A1:chi_circ_0010036,gene-MAN2A1:chi_circ_0010040,gene-SMAD1:chi_circ_0021996,gene-PICALM:chi_circ_0029796,gene-PDXK:chi_circ_0000645,gene-CEMIP:chi_circ_0024966,gen…
Cellular Component	GO:0043231	sphingolipid metabolic process	0.022	61	6841	0.246712	gene-ACSS3:chi_circ_0006768,gene-RFT1:chi_circ_0026077,gene-RHBDD1:chi_circ_0002677,gene-TFB1M:chi_circ_0013555,gene-ARMC4:chi_circ_0018144,gene-CCDC88A:chi_circ_0015962,gene-REL:chi_circ_0016045,gene-SF3B3:chi_circ_0022494,gene-TRIQK:chi_circ_0018623,gene-GALC:chi_circ_0014173,gene-SCAF11:chi_circ_0007240,gene-ERCC8:chi_circ_0024092,gene-NR6A1:chi_circ_0016760,gene-UBP1:chi_circ_0026280,gene-WWO…
Cellular Component	GO:0044422	regulation of purine nucleotide metabolic process	0.00108	54	5198	0.219053	gene-UBP1:chi_circ_0026280,gene-DNAH5:chi_circ_0024506,gene-ERCC8:chi_circ_0024092,gene-SCAF11:chi_circ_0007240,gene-SF3B3:chi_circ_0022494,gene-TRIQK:chi_circ_0018623,gene-ARMC4:chi_circ_0018144,gene-TFB1M:chi_circ_0013555,gene-RHBDD1:chi_circ_0002677,gene-RFT1:chi_circ_0026077,gene-DNAH9:chi_circ_0023223,gene-PDS5A:chi_circ_0009140,gene-MPHOSPH9:chi_circ_0021677,gene-ADK:chi_circ_0028936,gene-S…
Cellular Component	GO:0044446	cell cycle arrest	0.00125	53	5097	0.219053	gene-STAG1:chi_circ_0000425,gene-ERCC6:chi_circ_0029090,gene-CUL3:chi_circ_0002691,gene-ORC2:chi_circ_0002992,gene-ORC2:chi_circ_0002997,gene-CGNL1:chi_circ_0014429,gene-KDM6A:chi_circ_0029954,gene-NBEA:chi_circ_0017156,gene-MAPK8:chi_circ_0029140,gene-MAPK8:chi_circ_0029141,gene-PNISR:chi_circ_0012897,gene-PRKAA1:chi_circ_0024266,gene-HOOK3:chi_circ_0028878,gene-CEP112:chi_circ_0023716,gene-CEP1…
Cellular Component	GO:0044444	cyclic nucleotide metabolic process	0.0381	45	4879	0.268931	gene-CACNA2D1:chi_circ_0006459,gene-STXBP5:chi_circ_0013409,gene-CUL3:chi_circ_0002691,gene-LOC108637304:chi_circ_0017265,gene-HOOK3:chi_circ_0028878,gene-PRKAA1:chi_circ_0024266,gene-SERINC5:chi_circ_0015098,gene-MAPK8:chi_circ_0029140,gene-MAPK8:chi_circ_0029141,gene-NBEA:chi_circ_0017156,gene-SBF2:chi_circ_0020010,gene-ITCH:chi_circ_0018402,gene-CUL5:chi_circ_0020320,gene-MRPL35:chi_circ_00161…
Cellular Component	GO:0043228	positive regulation of cholesterol metabolic process	0.0292	27	2566	0.24764	gene-CEP112:chi_circ_0023716,gene-CEP112:chi_circ_0023773,gene-HOOK3:chi_circ_0028878,gene-DNAH5:chi_circ_0024506,gene-SCAF11:chi_circ_0007240,gene-SF3B3:chi_circ_0022494,gene-MAPK8:chi_circ_0029140,gene-MAPK8:chi_circ_0029141,gene-CGNL1:chi_circ_0014429,gene-ARMC4:chi_circ_0018144,gene-TFB1M:chi_circ_0013555,gene-SETDB2:chi_circ_0017282,gene-ORC2:chi_circ_0002992,gene-ORC2:chi_circ_0002997,gene-…
Cellular Component	GO:0043232	positive regulation of metaphase/anaphase transition of cell cycle	0.0292	27	2566	0.24764	gene-CEP112:chi_circ_0023716,gene-CEP112:chi_circ_0023773,gene-DNAH5:chi_circ_0024506,gene-HOOK3:chi_circ_0028878,gene-SCAF11:chi_circ_0007240,gene-SF3B3:chi_circ_0022494,gene-MAPK8:chi_circ_0029140,gene-MAPK8:chi_circ_0029141,gene-ARMC4:chi_circ_0018144,gene-CGNL1:chi_circ_0014429,gene-ORC2:chi_circ_0002992,gene-ORC2:chi_circ_0002997,gene-PSTPIP2:chi_circ_0027183,gene-TFB1M:chi_circ_0013555,gene…
Cellular Component	GO:0012505	purine deoxyribonucleoside triphosphate metabolic process	0.0196	25	2248	0.246266	gene-CACNA2D1:chi_circ_0006459,gene-CCDC88A:chi_circ_0015962,gene-RHBDD1:chi_circ_0002677,gene-RFT1:chi_circ_0026077,gene-STXBP5:chi_circ_0013409,gene-CUL3:chi_circ_0002691,gene-LOC108637304:chi_circ_0017265,gene-HOOK3:chi_circ_0028878,gene-SERINC5:chi_circ_0015098,gene-NBEA:chi_circ_0017156,gene-TRIQK:chi_circ_0018623,gene-SMAD1:chi_circ_0021996,gene-PICALM:chi_circ_0029796,gene-CEMIP:chi_circ_0…
Cellular Component	GO:0043234	positive regulation of coenzyme metabolic process	0.0269	23	2080	0.24764	gene-ERCC8:chi_circ_0024092,gene-MAPK8:chi_circ_0029140,gene-MAPK8:chi_circ_0029141,gene-PRKAA1:chi_circ_0024266,gene-NR6A1:chi_circ_0016760,gene-DNAH5:chi_circ_0024506,gene-HOOK3:chi_circ_0028878,gene-RMND5A:chi_circ_0016110,gene-DNAH9:chi_circ_0023223,gene-STXBP5:chi_circ_0013409,gene-ERCC6:chi_circ_0029090,gene-CGNL1:chi_circ_0014429,gene-ORC2:chi_circ_0002992,gene-ORC2:chi_circ_0002997,gene-S…
Cellular Component	GO:0005654	cell part	0.0258	20	1731	0.24764	gene-TRIP12:chi_circ_0002641,gene-UBP1:chi_circ_0026280,gene-SCAF11:chi_circ_0007240,gene-MAPK8:chi_circ_0029140,gene-MAPK8:chi_circ_0029141,gene-KDM6A:chi_circ_0029954,gene-SF3B3:chi_circ_0022494,gene-PNISR:chi_circ_0012897,gene-PRKAA1:chi_circ_0024266,gene-ARMC4:chi_circ_0018144,gene-STAG1:chi_circ_0000425,gene-ERCC6:chi_circ_0029090,gene-CUL3:chi_circ_0002691,gene-IRF2:chi_circ_0028747,gene-PD…
Cellular Component	GO:0005829	intracellular part	0.0244	18	1499	0.24764	gene-NBEA:chi_circ_0017156,gene-MAPK8:chi_circ_0029140,gene-MAPK8:chi_circ_0029141,gene-PRKAA1:chi_circ_0024266,gene-HOOK3:chi_circ_0028878,gene-CUL3:chi_circ_0002691,gene-PSTPIP2:chi_circ_0027183,gene-CCDC88A:chi_circ_0015962,gene-AP5M1:chi_circ_0014160,gene-SPPL3:chi_circ_0022287,gene-SNX27:chi_circ_0003531,gene-ADK:chi_circ_0028936,gene-PRMT3:chi_circ_0029521,gene-PDS5A:chi_circ_0009140,gene-W…
Cellular Component	GO:0005856	binding	0.0161	16	1220	0.2414	gene-MAP4:chi_circ_0026150,gene-CENPJ:chi_circ_0016998,gene-CENPJ:chi_circ_0017004,gene-MTCL1:chi_circ_0027119,gene-POC1B:chi_circ_0007021,gene-IQCG:chi_circ_0001503,gene-MPHOSPH9:chi_circ_0021677,gene-CUL3:chi_circ_0002691,gene-DNAH9:chi_circ_0023223,gene-ORC2:chi_circ_0002992,gene-ORC2:chi_circ_0002997,gene-PSTPIP2:chi_circ_0027183,gene-ARMC4:chi_circ_0018144,gene-CGNL1:chi_circ_0014429,gene-MA…
Cellular Component	GO:0044430	organelle part	0.00291	15	921	0.231484	gene-CEP112:chi_circ_0023716,gene-CEP112:chi_circ_0023773,gene-HOOK3:chi_circ_0028878,gene-DNAH5:chi_circ_0024506,gene-MPHOSPH9:chi_circ_0021677,gene-IQCG:chi_circ_0001503,gene-POC1B:chi_circ_0007021,gene-MAPK8:chi_circ_0029140,gene-MAPK8:chi_circ_0029141,gene-MTCL1:chi_circ_0027119,gene-CGNL1:chi_circ_0014429,gene-ARMC4:chi_circ_0018144,gene-ORC2:chi_circ_0002992,gene-ORC2:chi_circ_0002997,gene-…
Cellular Component	GO:0015630	protein modification process	0.0038	12	673	0.231484	gene-DNAH9:chi_circ_0023223,gene-CENPJ:chi_circ_0016998,gene-CENPJ:chi_circ_0017004,gene-MAP4:chi_circ_0026150,gene-CUL3:chi_circ_0002691,gene-MTCL1:chi_circ_0027119,gene-ORC2:chi_circ_0002992,gene-ORC2:chi_circ_0002997,gene-MPHOSPH9:chi_circ_0021677,gene-IQCG:chi_circ_0001503,gene-POC1B:chi_circ_0007021,gene-CEP112:chi_circ_0023716,gene-CEP112:chi_circ_0023773,gene-DNAH5:chi_circ_0024506,gene-HO…
Cellular Component	GO:0005794	protein complex	0.0164	12	816	0.2414	gene-HOOK3:chi_circ_0028878,gene-MPHOSPH9:chi_circ_0021677,gene-SPPL3:chi_circ_0022287,gene-SERINC5:chi_circ_0015098,gene-NBEA:chi_circ_0017156,gene-PICALM:chi_circ_0029796,gene-CCDC88A:chi_circ_0015962,gene-MAN2A1:chi_circ_0010035,gene-MAN2A1:chi_circ_0010036,gene-MAN2A1:chi_circ_0010040,gene-ATP9B:chi_circ_0027408,gene-MAN1A2:chi_circ_0005216,gene-CUL3:chi_circ_0002691,gene-WWOX:chi_circ_0022821
Cellular Component	GO:0098590	movement of cell or subcellular component	0.0117	9	503	0.231484	gene-LOC102181017:chi_circ_0030840,gene-STK39:chi_circ_0002072,gene-ITGAV:chi_circ_0002402,gene-PICALM:chi_circ_0029796,gene-MAL2:chi_circ_0019064,gene-MTCL1:chi_circ_0027119,gene-PRKAA1:chi_circ_0024266,gene-ERBIN:chi_circ_0023946,gene-GRM8:chi_circ_0005804
Cellular Component	GO:0044450	phosphotransferase activity, alcohol group as acceptor	0.0031	4	82	0.231484	gene-POC1B:chi_circ_0007021,gene-MPHOSPH9:chi_circ_0021677,gene-CENPJ:chi_circ_0016998,gene-CENPJ:chi_circ_0017004,gene-HOOK3:chi_circ_0028878
Cellular Component	GO:0031461	histone modification	0.0162	4	132	0.2414	gene-CUL3:chi_circ_0002691,gene-ERCC8:chi_circ_0024092,gene-DCAF6:chi_circ_0003750,gene-CUL5:chi_circ_0020320
Cellular Component	GO:0005819	positive regulation of kinase activity	0.0393	4	174	0.274954	gene-CUL3:chi_circ_0002691,gene-POC1B:chi_circ_0007021,gene-MAP4:chi_circ_0026150,gene-MTCL1:chi_circ_0027119
Cellular Component	GO:0005814	peptidyl-serine phosphorylation	0.0102	3	61	0.231484	gene-MPHOSPH9:chi_circ_0021677,gene-CENPJ:chi_circ_0016998,gene-CENPJ:chi_circ_0017004,gene-POC1B:chi_circ_0007021
Cellular Component	GO:0000922	purine-containing compound biosynthetic process	0.0165	3	73	0.2414	gene-MTCL1:chi_circ_0027119,gene-CUL3:chi_circ_0002691,gene-POC1B:chi_circ_0007021
Cellular Component	GO:0005875	positive regulation of intracellular transport	0.0197	3	78	0.246266	gene-DNAH9:chi_circ_0023223,gene-MAP4:chi_circ_0026150,gene-DNAH5:chi_circ_0024506
Cellular Component	GO:0016323	centriole	0.0336	3	96	0.261122	gene-STK39:chi_circ_0002072,gene-ERBIN:chi_circ_0023946,gene-LOC102181017:chi_circ_0030840
Cellular Component	GO:0080008	N-glycan processing	0.0122	2	23	0.231484	gene-DCAF6:chi_circ_0003750,gene-ERCC8:chi_circ_0024092
Cellular Component	GO:0005801	histone H2A ubiquitination	0.0166	2	27	0.2414	gene-MAN2A1:chi_circ_0010035,gene-MAN2A1:chi_circ_0010036,gene-MAN2A1:chi_circ_0010040,gene-HOOK3:chi_circ_0028878
Cellular Component	GO:0030286	negative regulation of T cell proliferation	0.0166	2	27	0.2414	gene-DNAH5:chi_circ_0024506,gene-DNAH9:chi_circ_0023223
Cellular Component	GO:0030665	negative regulation of potassium ion transport	0.0178	2	28	0.246266	gene-PICALM:chi_circ_0029796,gene-CEMIP:chi_circ_0024966
Cellular Component	GO:0030119	negative regulation of leukocyte proliferation	0.0243	2	33	0.24764	gene-AP5M1:chi_circ_0014160,gene-PICALM:chi_circ_0029796
Cellular Component	GO:0042734	regulation of protein targeting to membrane	0.0286	2	36	0.24764	gene-PICALM:chi_circ_0029796,gene-GRM8:chi_circ_0005804
Cellular Component	GO:0016234	cellular metabolic compound salvage	0.0332	2	39	0.261122	gene-TRIM37:chi_circ_0023842,gene-PICALM:chi_circ_0029796
Cellular Component	GO:0000939	CAMKK-AMPK signaling cascade	0.00734	1	1	0.231484	gene-ORC2:chi_circ_0002992,gene-ORC2:chi_circ_0002997
Cellular Component	GO:0034683	regulation of nucleotide-binding oligomerization domain containing 2 signaling pathway	0.00734	1	1	0.231484	gene-ITGAV:chi_circ_0002402
Cellular Component	GO:0097418	negative regulation of nucleotide-binding oligomerization domain containing 2 signaling pathway	0.00734	1	1	0.231484	gene-PICALM:chi_circ_0029796
Cellular Component	GO:0000127	regulation of pancreatic juice secretion	0.0146	1	2	0.231484	gene-GTF3C3:chi_circ_0003052
Cellular Component	GO:0034657	negative regulation of pancreatic juice secretion	0.0146	1	2	0.231484	gene-RMND5A:chi_circ_0016110
Cellular Component	GO:0034686	regulation of protein kinase C activity	0.0146	1	2	0.231484	gene-ITGAV:chi_circ_0002402
Cellular Component	GO:0035867	positive regulation of protein kinase C activity	0.0146	1	2	0.231484	gene-ITGAV:chi_circ_0002402
Cellular Component	GO:0090576	negative regulation of histone H2A K63-linked ubiquitination	0.0219	1	3	0.246266	gene-GTF3C3:chi_circ_0003052
Cellular Component	GO:1990454	regulation of amyloid-beta formation	0.0219	1	3	0.246266	gene-CACNA2D1:chi_circ_0006459
Cellular Component	GO:0031262	negative regulation of ceramide biosynthetic process	0.0291	1	4	0.24764	gene-NUF2:chi_circ_0003692
Cellular Component	GO:0036157	regulation of lymphangiogenesis	0.0291	1	4	0.24764	gene-DNAH5:chi_circ_0024506
Cellular Component	GO:0044322	positive regulation of mRNA binding	0.0291	1	4	0.24764	gene-RHBDD1:chi_circ_0002677
Cellular Component	GO:0044666	regulation of metallopeptidase activity	0.0291	1	4	0.24764	gene-KDM6A:chi_circ_0029954
Cellular Component	GO:0070695	positive regulation of RNA binding	0.0291	1	4	0.24764	gene-HOOK3:chi_circ_0028878
Cellular Component	GO:0097427	regulation of microtubule motor activity	0.0291	1	4	0.24764	gene-MTCL1:chi_circ_0027119
Cellular Component	GO:0005858	positive regulation of mitotic sister chromatid separation	0.0362	1	5	0.261122	gene-DNAH5:chi_circ_0024506
Cellular Component	GO:0031466	positive regulation of pri-miRNA transcription from RNA polymerase II promoter	0.0362	1	5	0.261122	gene-CUL5:chi_circ_0020320
Cellular Component	GO:0071458	positive regulation of chromosome separation	0.0362	1	5	0.261122	gene-SPPL3:chi_circ_0022287
Cellular Component	GO:0071556	axonemal dynein complex	0.0362	1	5	0.261122	gene-SPPL3:chi_circ_0022287
Cellular Component	GO:0098553	Cul5-RING ubiquitin ligase complex	0.0362	1	5	0.261122	gene-SPPL3:chi_circ_0022287
Cellular Component	GO:0005605	basal lamina	0.0433	1	6	0.274975	gene-LAMA4:chi_circ_0012599
Cellular Component	GO:0005827	polar microtubule	0.0433	1	6	0.274975	gene-CUL3:chi_circ_0002691
Molecular Function	GO:0005488	carbohydrate derivative metabolic process	0.0246	73	8549	0.24764	gene-ORC2:chi_circ_0002992,gene-ORC2:chi_circ_0002997,gene-PRKAA1:chi_circ_0024266,gene-MAPK8:chi_circ_0029140,gene-MAPK8:chi_circ_0029141,gene-HOOK3:chi_circ_0028878,gene-STK39:chi_circ_0002072,gene-MAN1A2:chi_circ_0005216,gene-CENPJ:chi_circ_0016998,gene-CENPJ:chi_circ_0017004,gene-EIF3E:chi_circ_0018981,gene-ITCH:chi_circ_0018402,gene-UBE2J1:chi_circ_0012952,gene-CUL5:chi_circ_0020320,gene-ATP…
Molecular Function	GO:0003824	glycosylceramide metabolic process	0.035	43	4596	0.261122	gene-PRMT3:chi_circ_0029521,gene-DZIP3:chi_circ_0001187,gene-SPPL3:chi_circ_0022287,gene-PDE5A:chi_circ_0009217,gene-ADK:chi_circ_0028936,gene-MAN2A1:chi_circ_0010035,gene-MAN2A1:chi_circ_0010036,gene-MAN2A1:chi_circ_0010040,gene-PDXK:chi_circ_0000645,gene-CEMIP:chi_circ_0024966,gene-LOC102181017:chi_circ_0030840,gene-TBCK:chi_circ_0008704,gene-DNAH5:chi_circ_0024506,gene-GALC:chi_circ_0014173,ge…
Molecular Function	GO:0016740	regulation of membrane lipid metabolic process	0.0239	21	1829	0.24764	gene-UBE2J1:chi_circ_0012952,gene-PDXK:chi_circ_0000645,gene-ITCH:chi_circ_0018402,gene-CUL5:chi_circ_0020320,gene-TRIM37:chi_circ_0023842,gene-TBCK:chi_circ_0008704,gene-STK39:chi_circ_0002072,gene-STK33:chi_circ_0019973,gene-PRMT3:chi_circ_0029521,gene-DZIP3:chi_circ_0001187,gene-ADK:chi_circ_0028936,gene-PIK3CB:chi_circ_0000327,gene-SETDB2:chi_circ_0017282,gene-TFB1M:chi_circ_0013555,gene-ITK:…
Molecular Function	GO:0019899	cytoplasmic part	0.0233	15	1168	0.24764	gene-CUL5:chi_circ_0020320,gene-UBE2J1:chi_circ_0012952,gene-SMAD1:chi_circ_0021996,gene-SBF2:chi_circ_0020010,gene-CCDC88A:chi_circ_0015962,gene-TRIM37:chi_circ_0023842,gene-ITGAV:chi_circ_0002402,gene-STXBP5:chi_circ_0013409,gene-TBCK:chi_circ_0008704,gene-WWOX:chi_circ_0022821,gene-CUL3:chi_circ_0002691,gene-DZIP3:chi_circ_0001187,gene-MAPK8:chi_circ_0029140,gene-MAPK8:chi_circ_0029141,gene-NB…
Molecular Function	GO:0042802	transferase activity	0.0213	12	847	0.246266	gene-SPPL3:chi_circ_0022287,gene-KDM6A:chi_circ_0029954,gene-LOC108637304:chi_circ_0017265,gene-HOOK3:chi_circ_0028878,gene-CUL3:chi_circ_0002691,gene-SBF2:chi_circ_0020010,gene-SMAD1:chi_circ_0021996,gene-PDXK:chi_circ_0000645,gene-PICALM:chi_circ_0029796,gene-MTCL1:chi_circ_0027119,gene-CCDC88A:chi_circ_0015962,gene-TRIM37:chi_circ_0023842
Molecular Function	GO:0004842	cytoskeletal part	0.000319	9	295	0.125785	gene-DZIP3:chi_circ_0001187,gene-RMND5A:chi_circ_0016110,gene-TRIP12:chi_circ_0002641,gene-ERCC8:chi_circ_0024092,gene-TRIM37:chi_circ_0023842,gene-UBE2J1:chi_circ_0012952,gene-ITCH:chi_circ_0018402,gene-CUL5:chi_circ_0020320,gene-CUL3:chi_circ_0002691
Molecular Function	GO:0019787	positive regulation of molecular function	0.000397	9	304	0.134612	gene-TRIM37:chi_circ_0023842,gene-UBE2J1:chi_circ_0012952,gene-CUL5:chi_circ_0020320,gene-ITCH:chi_circ_0018402,gene-CUL3:chi_circ_0002691,gene-DZIP3:chi_circ_0001187,gene-RMND5A:chi_circ_0016110,gene-TRIP12:chi_circ_0002641,gene-ERCC8:chi_circ_0024092
Molecular Function	GO:0042803	macromolecule catabolic process	0.0216	8	467	0.246266	gene-SPPL3:chi_circ_0022287,gene-CUL3:chi_circ_0002691,gene-TRIM37:chi_circ_0023842,gene-SBF2:chi_circ_0020010,gene-SMAD1:chi_circ_0021996,gene-MTCL1:chi_circ_0027119,gene-PDXK:chi_circ_0000645,gene-CCDC88A:chi_circ_0015962
Molecular Function	GO:0016773	peptidyl-amino acid modification	0.0459	8	542	0.278548	gene-PDXK:chi_circ_0000645,gene-STK33:chi_circ_0019973,gene-ITK:chi_circ_0010243,gene-STK39:chi_circ_0002072,gene-TBCK:chi_circ_0008704,gene-MAPK8:chi_circ_0029140,gene-MAPK8:chi_circ_0029141,gene-PRKAA1:chi_circ_0024266,gene-ADK:chi_circ_0028936
Molecular Function	GO:0061630	protein catabolic process	0.000575	6	140	0.152957	gene-CUL5:chi_circ_0020320,gene-UBE2J1:chi_circ_0012952,gene-ITCH:chi_circ_0018402,gene-TRIM37:chi_circ_0023842,gene-DZIP3:chi_circ_0001187,gene-CUL3:chi_circ_0002691
Molecular Function	GO:0061659	protein modification by small protein conjugation or removal	0.00062	6	142	0.152957	gene-DZIP3:chi_circ_0001187,gene-TRIM37:chi_circ_0023842,gene-ITCH:chi_circ_0018402,gene-UBE2J1:chi_circ_0012952,gene-CUL5:chi_circ_0020320,gene-CUL3:chi_circ_0002691
Molecular Function	GO:0015631	ubiquitin-dependent protein catabolic process	0.0156	5	199	0.2414	gene-CENPJ:chi_circ_0016998,gene-CENPJ:chi_circ_0017004,gene-MAP4:chi_circ_0026150,gene-CCDC88A:chi_circ_0015962,gene-MTCL1:chi_circ_0027119,gene-HOOK3:chi_circ_0028878
Molecular Function	GO:0004553	membrane organization	0.0027	4	79	0.231484	gene-MAN1A2:chi_circ_0005216,gene-GALC:chi_circ_0014173,gene-CEMIP:chi_circ_0024966,gene-MAN2A1:chi_circ_0010035,gene-MAN2A1:chi_circ_0010036,gene-MAN2A1:chi_circ_0010040
Molecular Function	GO:0016798	MAPK cascade	0.00564	4	97	0.231484	gene-MAN1A2:chi_circ_0005216,gene-GALC:chi_circ_0014173,gene-CEMIP:chi_circ_0024966,gene-MAN2A1:chi_circ_0010035,gene-MAN2A1:chi_circ_0010036,gene-MAN2A1:chi_circ_0010040
Molecular Function	GO:0072509	ubiquitin protein ligase activity	0.0105	4	116	0.231484	gene-SLC39A8:chi_circ_0008773,gene-CUL5:chi_circ_0020320,gene-CACNA2D1:chi_circ_0006459,gene-ITGAV:chi_circ_0002402
Molecular Function	GO:0035091	regulation of cellular response to stress	0.0201	4	141	0.246266	gene-SBF2:chi_circ_0020010,gene-PICALM:chi_circ_0029796,gene-CCDC88A:chi_circ_0015962,gene-SNX27:chi_circ_0003531
Molecular Function	GO:0008017	covalent chromatin modification	0.0225	4	146	0.24764	gene-HOOK3:chi_circ_0028878,gene-MTCL1:chi_circ_0027119,gene-CCDC88A:chi_circ_0015962,gene-MAP4:chi_circ_0026150
Molecular Function	GO:0008170	spindle	0.0121	3	65	0.231484	gene-TFB1M:chi_circ_0013555,gene-SETDB2:chi_circ_0017282,gene-PRMT3:chi_circ_0029521
Molecular Function	GO:0005262	regulation of metal ion transport	0.0137	3	68	0.231484	gene-CUL5:chi_circ_0020320,gene-CACNA2D1:chi_circ_0006459,gene-ITGAV:chi_circ_0002402
Molecular Function	GO:0003774	intrinsic apoptotic signaling pathway	0.0177	3	75	0.246266	gene-DNAH9:chi_circ_0023223,gene-CGNL1:chi_circ_0014429,gene-DNAH5:chi_circ_0024506
Molecular Function	GO:0015085	negative regulation of NF-kappaB transcription factor activity	0.0231	3	83	0.24764	gene-ITGAV:chi_circ_0002402,gene-CACNA2D1:chi_circ_0006459,gene-CUL5:chi_circ_0020320
Molecular Function	GO:0008757	N-methyltransferase activity	0.0451	3	108	0.278548	gene-PRMT3:chi_circ_0029521,gene-TFB1M:chi_circ_0013555,gene-SETDB2:chi_circ_0017282
Molecular Function	GO:0032050	microtubule associated complex	0.000317	2	4	0.125785	gene-CEMIP:chi_circ_0024966,gene-PICALM:chi_circ_0029796
Molecular Function	GO:0004559	negative regulation of sequence-specific DNA binding transcription factor activity	0.00231	2	10	0.231484	gene-MAN1A2:chi_circ_0005216,gene-MAN2A1:chi_circ_0010035,gene-MAN2A1:chi_circ_0010036,gene-MAN2A1:chi_circ_0010040
Molecular Function	GO:0015923	regulation of protein localization to membrane	0.00281	2	11	0.231484	gene-MAN1A2:chi_circ_0005216,gene-MAN2A1:chi_circ_0010035,gene-MAN2A1:chi_circ_0010036,gene-MAN2A1:chi_circ_0010040
Molecular Function	GO:0005245	negative regulation of mononuclear cell proliferation	0.0191	2	29	0.246266	gene-ITGAV:chi_circ_0002402,gene-CACNA2D1:chi_circ_0006459
Molecular Function	GO:0003777	positive regulation of neuron death	0.0364	2	41	0.261122	gene-DNAH5:chi_circ_0024506,gene-DNAH9:chi_circ_0023223
Molecular Function	GO:0030276	negative regulation of cation transmembrane transport	0.0431	2	45	0.274975	gene-PICALM:chi_circ_0029796,gene-CEMIP:chi_circ_0024966
Molecular Function	GO:0042054	negative regulation of T cell activation	0.0431	2	45	0.274975	gene-SETDB2:chi_circ_0017282,gene-PRMT3:chi_circ_0029521
Molecular Function	GO:0004001	cadmium ion transmembrane transport	0.00734	1	1	0.231484	gene-ADK:chi_circ_0028936
Molecular Function	GO:0004336	calmodulin dependent kinase signaling pathway	0.00734	1	1	0.231484	gene-GALC:chi_circ_0014173
Molecular Function	GO:0004632	regulation of aspartic-type endopeptidase activity involved in amyloid precursor protein catabolic process	0.00734	1	1	0.231484	gene-PPCS:chi_circ_0003822,gene-PPCS:chi_circ_0003825
Molecular Function	GO:0008478	positive regulation of aspartic-type endopeptidase activity involved in amyloid precursor protein catabolic process	0.00734	1	1	0.231484	gene-PDXK:chi_circ_0000645
Molecular Function	GO:0031208	regulation of metalloendopeptidase activity involved in amyloid precursor protein catabolic process	0.00734	1	1	0.231484	gene-CUL3:chi_circ_0002691
Molecular Function	GO:0035033	negative regulation of metalloendopeptidase activity involved in amyloid precursor protein catabolic process	0.00734	1	1	0.231484	gene-MAPK8:chi_circ_0029140,gene-MAPK8:chi_circ_0029141
Molecular Function	GO:0038132	response to palmitoleic acid	0.00734	1	1	0.231484	gene-ITGAV:chi_circ_0002402
Molecular Function	GO:0001642	negative regulation of lymphangiogenesis	0.0146	1	2	0.231484	gene-GRM8:chi_circ_0005804
Molecular Function	GO:0031403	response to camptothecin	0.0146	1	2	0.231484	gene-PDXK:chi_circ_0000645
Molecular Function	GO:0047322	positive regulation of amyloid-beta formation	0.0146	1	2	0.231484	gene-PRKAA1:chi_circ_0024266
Molecular Function	GO:0050405	negative regulation of amyloid precursor protein catabolic process	0.0146	1	2	0.231484	gene-PRKAA1:chi_circ_0024266
Molecular Function	GO:1990430	positive regulation of amyloid precursor protein catabolic process	0.0146	1	2	0.231484	gene-ITGAV:chi_circ_0002402
Molecular Function	GO:0003987	negative regulation of protein polyubiquitination	0.0219	1	3	0.246266	gene-ACSS3:chi_circ_0006768
Molecular Function	GO:0004466	regulation of metalloendopeptidase activity	0.0219	1	3	0.246266	gene-ACAD11:chi_circ_0000515
Molecular Function	GO:0004691	negative regulation of metallopeptidase activity	0.0219	1	3	0.246266	gene-PRKAA1:chi_circ_0024266
Molecular Function	GO:0004705	regulation of determination of dorsal identity	0.0219	1	3	0.246266	gene-MAPK8:chi_circ_0029140,gene-MAPK8:chi_circ_0029141
Molecular Function	GO:0016909	regulation of rubidium ion transport	0.0219	1	3	0.246266	gene-MAPK8:chi_circ_0029140,gene-MAPK8:chi_circ_0029141
Molecular Function	GO:0017099	negative regulation of rubidium ion transport	0.0219	1	3	0.246266	gene-ACAD11:chi_circ_0000515
Molecular Function	GO:0019960	negative regulation of glucose import in response to insulin stimulus	0.0219	1	3	0.246266	gene-ITGAV:chi_circ_0002402
Molecular Function	GO:0046974	RNA polymerase III transcription factor complex	0.0219	1	3	0.246266	gene-SETDB2:chi_circ_0017282
Molecular Function	GO:0070878	L-type voltage-gated calcium channel complex	0.0219	1	3	0.246266	gene-SMAD1:chi_circ_0021996
Molecular Function	GO:0070991	acetate-CoA ligase activity	0.0219	1	3	0.246266	gene-ACAD11:chi_circ_0000515
Molecular Function	GO:0071558	long-chain-acyl-CoA dehydrogenase activity	0.0219	1	3	0.246266	gene-KDM6A:chi_circ_0029954
Molecular Function	GO:0000179	Ndc80 complex	0.0291	1	4	0.24764	gene-TFB1M:chi_circ_0013555
Molecular Function	GO:0004679	outer dynein arm	0.0291	1	4	0.24764	gene-PRKAA1:chi_circ_0024266
Molecular Function	GO:0042500	endoplasmic reticulum quality control compartment	0.0291	1	4	0.24764	gene-SPPL3:chi_circ_0022287
Molecular Function	GO:0001640	integral component of cytoplasmic side of endoplasmic reticulum membrane	0.0362	1	5	0.261122	gene-GRM8:chi_circ_0005804
Molecular Function	GO:0004571	integral component of lumenal side of endoplasmic reticulum membrane	0.0362	1	5	0.261122	gene-MAN1A2:chi_circ_0005216
Molecular Function	GO:0004690	lumenal side of endoplasmic reticulum membrane	0.0362	1	5	0.261122	gene-PRKAA1:chi_circ_0024266
Molecular Function	GO:0015924	adenylate cyclase inhibiting G-protein coupled glutamate receptor activity	0.0362	1	5	0.261122	gene-MAN1A2:chi_circ_0005216
Molecular Function	GO:0046923	mannosyl-oligosaccharide 1,2-alpha-mannosidase activity	0.0362	1	5	0.261122	gene-CEMIP:chi_circ_0024966
Molecular Function	GO:0098988	cyclic nucleotide-dependent protein kinase activity	0.0362	1	5	0.261122	gene-GRM8:chi_circ_0005804
Molecular Function	GO:0003688	DNA replication origin binding	0.0433	1	6	0.274975	gene-ORC2:chi_circ_0002992,gene-ORC2:chi_circ_0002997
Molecular Function	GO:0015194	L-serine transmembrane transporter activity	0.0433	1	6	0.274975	gene-SERINC5:chi_circ_0015098
Molecular Function	GO:0016433	rRNA (adenine) methyltransferase activity	0.0433	1	6	0.274975	gene-TFB1M:chi_circ_0013555
Molecular Function	GO:0019911	structural constituent of myelin sheath	0.0433	1	6	0.274975	gene-MAL2:chi_circ_0019064
Molecular Function	GO:0022889	serine transmembrane transporter activity	0.0433	1	6	0.274975	gene-SERINC5:chi_circ_0015098
Molecular Function	GO:1905361	L-serine transporter activity	0.0433	1	6	0.274975	gene-SERINC5:chi_circ_0015098

## Sheet: Sheet2 GO enrichment LL vs. LH
GO_class	GO ID	GO_term	P-Value	Hit_number	Background number	Q-Value	Gene IDs
Biological Process	GO:0009987	cellular process	0.00214	130	10490	0.068455	gene-TXK:chi_circ_0009295,gene-CDS1:chi_circ_0009779,gene-MEF2A:chi_circ_0025434,gene-JAM2:chi_circ_0001866,gene-PSTPIP2:chi_circ_0027183,gene-LOC102173333:chi_circ_0001439,gene-THUMPD3:chi_circ_0025743,gene-LOC102179380:chi_circ_0004514,gene-TLK1:chi_circ_0002180,gene-NME7:chi_circ_0020882,gene-ASH1L:chi_circ_0003597,gene-UBE4B:chi_circ_0021006,gene-NTRK2:chi_circ_0011997,gene-RAD54B:chi_circ_00…
Biological Process	GO:0065007	biological regulation	0.00692	100	7734	0.117871	gene-TCF4:chi_circ_0027293,gene-PREX2:chi_circ_0019199,gene-IFT74:chi_circ_0011147,gene-CARMIL1:chi_circ_0026443,gene-LOC108634347:chi_circ_0030196,gene-PAN3:chi_circ_0017065,gene-UBE2J1:chi_circ_0012952,gene-NCOA7:chi_circ_0012389,gene-GABPB1:chi_circ_0014292,gene-SBF2:chi_circ_0020015,gene-SBF2:chi_circ_0020008,gene-PLEKHH2:chi_circ_0015758,gene-INPP5F:chi_circ_0027949,gene-RPS6KA5:chi_circ_001…
Biological Process	GO:0008152	metabolic process	0.0276	97	7763	0.176213	gene-KMT5B:chi_circ_0029682,gene-LOC102176896:chi_circ_0017929,gene-MEF2C:chi_circ_0010081,gene-PER3:chi_circ_0021045,gene-KLHL5:chi_circ_0009104,gene-SCRN1:chi_circ_0006108,gene-PLCB4:chi_circ_0017802,gene-SSBP2:chi_circ_0010147,gene-SRC:chi_circ_0018479,gene-AKT3:chi_circ_0020837,gene-SATB1:chi_circ_0000827,gene-ANKIB1:chi_circ_0005431,gene-STAG1:chi_circ_0000418,gene-PGM5:chi_circ_0011522,gene…
Biological Process	GO:0071704	organic substance metabolic process	0.00399	95	7157	0.0861533	gene-TCF4:chi_circ_0027293,gene-IFT74:chi_circ_0011147,gene-CARMIL1:chi_circ_0026443,gene-LOC108634347:chi_circ_0030196,gene-PAN3:chi_circ_0017065,gene-NCOA7:chi_circ_0012389,gene-UBE2J1:chi_circ_0012952,gene-GABPB1:chi_circ_0014292,gene-TLL1:chi_circ_0022257,gene-INPP5F:chi_circ_0027949,gene-UBA6:chi_circ_0009534,gene-RPS6KA5:chi_circ_0014864,gene-PHTF1:chi_circ_0005172,gene-LOC102189920:chi_cir…
Biological Process	GO:0050789	regulation of biological process	0.0122	94	7293	0.125516	gene-TLK1:chi_circ_0002180,gene-KIAA1524:chi_circ_0001173,gene-UBL5:chi_circ_0010864,gene-RBPJ:chi_circ_0008977,gene-UBE4B:chi_circ_0021006,gene-SMAD5:chi_circ_0010484,gene-ASH1L:chi_circ_0003597,gene-BTBD3:chi_circ_0018343,gene-DOCK3:chi_circ_0026112,gene-AAK1:chi_circ_0016352,gene-NTRK2:chi_circ_0011997,gene-PRKCE:chi_circ_0015824,gene-PDE5A:chi_circ_0009241,gene-TXK:chi_circ_0009295,gene-CDS1:…
Biological Process	GO:0044238	primary metabolic process	0.00204	93	6847	0.068455	gene-UBAC2:chi_circ_0016836,gene-SND1:chi_circ_0005798,gene-TDRD3:chi_circ_0017548,gene-TESK2:chi_circ_0003906,gene-GPBP1:chi_circ_0024104,gene-WWOX:chi_circ_0022822,gene-KAT2B:chi_circ_0000841,gene-SETDB2:chi_circ_0017282,gene-PRSS12:chi_circ_0009441,gene-DYRK1A:chi_circ_0000778,gene-RBM5:chi_circ_0026121,gene-PICALM:chi_circ_0029796,gene-DAB2:chi_circ_0024271,gene-VPS35:chi_circ_0022421,gene-MA…
Biological Process	GO:0006807	nitrogen compound metabolic process	0.000933	90	6437	0.0470062	gene-NTRK2:chi_circ_0011997,gene-FKBP5:chi_circ_0026680,gene-FKBP5:chi_circ_0026679,gene-RAD54B:chi_circ_0018662,gene-AAK1:chi_circ_0016352,gene-SMAD5:chi_circ_0010484,gene-BTBD3:chi_circ_0018343,gene-ASH1L:chi_circ_0003597,gene-NME7:chi_circ_0020882,gene-UBE4B:chi_circ_0021006,gene-RBPJ:chi_circ_0008977,gene-UBL5:chi_circ_0010864,gene-SLC25A27:chi_circ_0026552,gene-TLK1:chi_circ_0002180,gene-MSR…
Biological Process	GO:0050794	regulation of cellular process	0.0133	89	6852	0.132652	gene-PTPN11:chi_circ_0022307,gene-WWOX:chi_circ_0022822,gene-GPBP1:chi_circ_0024104,gene-KAT2B:chi_circ_0000841,gene-RAB27B:chi_circ_0027281,gene-POSTN:chi_circ_0017187,gene-UBAC2:chi_circ_0016836,gene-SND1:chi_circ_0005798,gene-MAP9:chi_circ_0022272,gene-TDRD3:chi_circ_0017548,gene-RFWD2:chi_circ_0021223,gene-ARHGAP10:chi_circ_0022038,gene-RBM5:chi_circ_0026121,gene-TMEM67:chi_circ_0018632,gene-…
Biological Process	GO:0044237	cellular metabolic process	0.0234	88	6890	0.159552	gene-SMAD5:chi_circ_0010484,gene-ASH1L:chi_circ_0003597,gene-BTBD3:chi_circ_0018343,gene-NME7:chi_circ_0020882,gene-UBE4B:chi_circ_0021006,gene-NTRK2:chi_circ_0011997,gene-FKBP5:chi_circ_0026680,gene-FKBP5:chi_circ_0026679,gene-RAD54B:chi_circ_0018662,gene-AAK1:chi_circ_0016352,gene-UBL5:chi_circ_0010864,gene-SLC25A27:chi_circ_0026552,gene-TLK1:chi_circ_0002180,gene-MSRB3:chi_circ_0007442,gene-MS…
Biological Process	GO:0043170	macromolecule metabolic process	0.000234	87	5949	0.0246314	gene-DNMT3A:chi_circ_0016498,gene-PHTF1:chi_circ_0005172,gene-PSME4:chi_circ_0015927,gene-ESR1:chi_circ_0013463,gene-TRNAU1AP:chi_circ_0002187,gene-KLHL24:chi_circ_0001768,gene-TRMT11:chi_circ_0012380,gene-STK33:chi_circ_0019976,gene-CPEB4:chi_circ_0024481,gene-PAN3:chi_circ_0017065,gene-LOC108634347:chi_circ_0030196,gene-TCF4:chi_circ_0027293,gene-IFT74:chi_circ_0011147,gene-RPS6KA5:chi_circ_001…
Biological Process	GO:0044260	cellular macromolecule metabolic process	0.00023	81	5415	0.0246314	gene-RBPJ:chi_circ_0008977,gene-UBL5:chi_circ_0010864,gene-MSRB3:chi_circ_0007442,gene-MSRB3:chi_circ_0007445,gene-TLK1:chi_circ_0002180,gene-SLC25A27:chi_circ_0026552,gene-NTRK2:chi_circ_0011997,gene-RAD54B:chi_circ_0018662,gene-AAK1:chi_circ_0016352,gene-FKBP5:chi_circ_0026680,gene-FKBP5:chi_circ_0026679,gene-SMAD5:chi_circ_0010484,gene-ASH1L:chi_circ_0003597,gene-BTBD3:chi_circ_0018343,gene-UB…
Biological Process	GO:0016043	cellular component organization	7.7e-06	63	3501	0.00334729	gene-MAP9:chi_circ_0022272,gene-PPP3CA:chi_circ_0008784,gene-TDRD3:chi_circ_0017548,gene-POSTN:chi_circ_0017187,gene-EYA3:chi_circ_0002046,gene-MAPK1:chi_circ_0030657,gene-APBB2:chi_circ_0009170,gene-KAT2B:chi_circ_0000841,gene-DNAH5:chi_circ_0024584,gene-DNAH5:chi_circ_0024608,gene-PTPN11:chi_circ_0022307,gene-LONP2:chi_circ_0022381,gene-CEP290:chi_circ_0006997,gene-RBM5:chi_circ_0026121,gene-TM…
Biological Process	GO:0071840	cellular component organization or biogenesis	4.65e-05	63	3695	0.0107723	gene-TCF4:chi_circ_0027293,gene-PSTPIP2:chi_circ_0027183,gene-LOC102173333:chi_circ_0001439,gene-PREX2:chi_circ_0019199,gene-IFT74:chi_circ_0011147,gene-HPS3:chi_circ_0000168,gene-DYM:chi_circ_0027219,gene-RERE:chi_circ_0021031,gene-MEF2A:chi_circ_0025434,gene-PAN3:chi_circ_0017065,gene-CARMIL1:chi_circ_0026443,gene-ACTR6:chi_circ_0007738,gene-LOC108634347:chi_circ_0030196,gene-PLEKHH2:chi_circ_0…
Biological Process	GO:1901564	organonitrogen compound metabolic process	0.00508	63	4354	0.0954472	gene-SATB1:chi_circ_0000827,gene-ANKIB1:chi_circ_0005431,gene-PRSS12:chi_circ_0009441,gene-DYRK1A:chi_circ_0000778,gene-DAB2:chi_circ_0024271,gene-PICALM:chi_circ_0029796,gene-ADAMTS6:chi_circ_0024007,gene-VPS35:chi_circ_0022421,gene-MAN1A2:chi_circ_0005216,gene-NEK11:chi_circ_0000547,gene-SETDB2:chi_circ_0017282,gene-AKT3:chi_circ_0020837,gene-SRC:chi_circ_0018479,gene-MEF2C:chi_circ_0010081,gen…
Biological Process	GO:0019538	protein metabolic process	0.000874	58	3660	0.0453531	gene-AIDA:chi_circ_0020696,gene-AIDA:chi_circ_0020700,gene-LOC102173333:chi_circ_0001439,gene-LOC108634347:chi_circ_0030196,gene-SPRED1:chi_circ_0014823,gene-PAN3:chi_circ_0017065,gene-MEF2A:chi_circ_0025434,gene-UBE2J1:chi_circ_0012952,gene-TLL1:chi_circ_0022257,gene-UBA6:chi_circ_0009534,gene-INPP5F:chi_circ_0027949,gene-PRKCE:chi_circ_0015824,gene-RPS6KA5:chi_circ_0014864,gene-TXK:chi_circ_000…
Biological Process	GO:0019222	regulation of metabolic process	0.00926	57	3953	0.118534	gene-TDRD3:chi_circ_0017548,gene-GTF2I:chi_circ_0027720,gene-PPP3CA:chi_circ_0008784,gene-SND1:chi_circ_0005798,gene-EYA3:chi_circ_0002046,gene-MAPK1:chi_circ_0030657,gene-UBAC2:chi_circ_0016836,gene-KAT2B:chi_circ_0000841,gene-APBB2:chi_circ_0009170,gene-GPBP1:chi_circ_0024104,gene-LOC102181107:chi_circ_0009467,gene-CEP290:chi_circ_0006997,gene-LONP2:chi_circ_0022381,gene-WWOX:chi_circ_0022822,g…
Biological Process	GO:0044707	single-multicellular organism process	0.00186	55	3523	0.0663671	gene-PER3:chi_circ_0021045,gene-MEF2C:chi_circ_0010081,gene-MAK:chi_circ_0026771,gene-LRRC6:chi_circ_0019570,gene-LOC102176896:chi_circ_0017929,gene-KMT5B:chi_circ_0029682,gene-CCDC39:chi_circ_0001799,gene-PLXNC1:chi_circ_0007096,gene-DYRK1A:chi_circ_0000778,gene-SATB1:chi_circ_0000827,gene-MAN1A2:chi_circ_0005216,gene-ADAMTS6:chi_circ_0024007,gene-PICALM:chi_circ_0029796,gene-DAB2:chi_circ_00242…
Biological Process	GO:0032502	developmental process	0.00205	54	3456	0.068455	gene-SPAST:chi_circ_0015491,gene-RBPJ:chi_circ_0008977,gene-ATP2B1:chi_circ_0007038,gene-RAD54B:chi_circ_0018662,gene-SDCCAG8:chi_circ_0020846,gene-PSME4:chi_circ_0015927,gene-BTBD3:chi_circ_0018343,gene-SMAD5:chi_circ_0010484,gene-ARL13B:chi_circ_0001019,gene-UBE4B:chi_circ_0021006,gene-UBE2J1:chi_circ_0012952,gene-PDE5A:chi_circ_0009241,gene-INPP5F:chi_circ_0027949,gene-KIF27:chi_circ_0011974,g…
Biological Process	GO:0080090	regulation of primary metabolic process	0.00317	54	3522	0.0771581	gene-KAT2B:chi_circ_0000841,gene-APBB2:chi_circ_0009170,gene-LOC102181107:chi_circ_0009467,gene-CEP290:chi_circ_0006997,gene-WWOX:chi_circ_0022822,gene-LONP2:chi_circ_0022381,gene-GPBP1:chi_circ_0024104,gene-PPP3CA:chi_circ_0008784,gene-TDRD3:chi_circ_0017548,gene-GTF2I:chi_circ_0027720,gene-SND1:chi_circ_0005798,gene-EYA3:chi_circ_0002046,gene-MAPK1:chi_circ_0030657,gene-UBAC2:chi_circ_0016836,g…
Biological Process	GO:0060255	regulation of macromolecule metabolic process	0.00507	54	3597	0.0954472	gene-APBB2:chi_circ_0009170,gene-KAT2B:chi_circ_0000841,gene-GPBP1:chi_circ_0024104,gene-WWOX:chi_circ_0022822,gene-LOC102181107:chi_circ_0009467,gene-CEP290:chi_circ_0006997,gene-GTF2I:chi_circ_0027720,gene-TDRD3:chi_circ_0017548,gene-PPP3CA:chi_circ_0008784,gene-UBAC2:chi_circ_0016836,gene-SND1:chi_circ_0005798,gene-EYA3:chi_circ_0002046,gene-MAPK1:chi_circ_0030657,gene-MEF2C:chi_circ_0010081,g…
Biological Process	GO:0048856	anatomical structure development	0.000546	53	3194	0.0359196	gene-UBE2J1:chi_circ_0012952,gene-PDE5A:chi_circ_0009241,gene-INPP5F:chi_circ_0027949,gene-KIF27:chi_circ_0011974,gene-GPCPD1:chi_circ_0018288,gene-UBA6:chi_circ_0009534,gene-TCF4:chi_circ_0027293,gene-PREX2:chi_circ_0019199,gene-LOC102173333:chi_circ_0001439,gene-IFT74:chi_circ_0011147,gene-AIDA:chi_circ_0020696,gene-AIDA:chi_circ_0020700,gene-DYM:chi_circ_0027219,gene-LOC102179380:chi_circ_0004…
Biological Process	GO:0031323	regulation of cellular metabolic process	0.0125	53	3672	0.128244	gene-APBB2:chi_circ_0009170,gene-KAT2B:chi_circ_0000841,gene-GPBP1:chi_circ_0024104,gene-WWOX:chi_circ_0022822,gene-LONP2:chi_circ_0022381,gene-CEP290:chi_circ_0006997,gene-LOC102181107:chi_circ_0009467,gene-GTF2I:chi_circ_0027720,gene-TDRD3:chi_circ_0017548,gene-PPP3CA:chi_circ_0008784,gene-SND1:chi_circ_0005798,gene-EYA3:chi_circ_0002046,gene-MAPK1:chi_circ_0030657,gene-MEF2C:chi_circ_0010081,g…
Biological Process	GO:0044267	cellular protein metabolic process	0.00082	52	3167	0.0438726	gene-AIDA:chi_circ_0020696,gene-AIDA:chi_circ_0020700,gene-LOC102173333:chi_circ_0001439,gene-LOC108634347:chi_circ_0030196,gene-MEF2A:chi_circ_0025434,gene-SPRED1:chi_circ_0014823,gene-PAN3:chi_circ_0017065,gene-UBE2J1:chi_circ_0012952,gene-INPP5F:chi_circ_0027949,gene-UBA6:chi_circ_0009534,gene-PDE5A:chi_circ_0009241,gene-TXK:chi_circ_0009295,gene-RPS6KA5:chi_circ_0014864,gene-PRKCE:chi_circ_00…
Biological Process	GO:0044767	single-organism developmental process	0.00463	52	3417	0.0935089	gene-LOC102181107:chi_circ_0009467,gene-WWOX:chi_circ_0022822,gene-PTPN11:chi_circ_0022307,gene-DNAH5:chi_circ_0024584,gene-DNAH5:chi_circ_0024608,gene-APBB2:chi_circ_0009170,gene-MAPK1:chi_circ_0030657,gene-SND1:chi_circ_0005798,gene-EYA3:chi_circ_0002046,gene-PPP3CA:chi_circ_0008784,gene-GTF2I:chi_circ_0027720,gene-FBXW4:chi_circ_0028164,gene-KMT5B:chi_circ_0029682,gene-LOC102176896:chi_circ_00…
Biological Process	GO:0051171	regulation of nitrogen compound metabolic process	0.00533	52	3440	0.0997081	gene-RERE:chi_circ_0021031,gene-AIDA:chi_circ_0020696,gene-AIDA:chi_circ_0020700,gene-ARNT2:chi_circ_0024953,gene-TCF4:chi_circ_0027293,gene-IFT74:chi_circ_0011147,gene-LOC108634347:chi_circ_0030196,gene-SPRED1:chi_circ_0014823,gene-MEF2A:chi_circ_0025434,gene-GABPB1:chi_circ_0014292,gene-UBE2J1:chi_circ_0012952,gene-NCOA7:chi_circ_0012389,gene-INPP5F:chi_circ_0027949,gene-PRKCE:chi_circ_0015824,…
Biological Process	GO:0048518	positive regulation of biological process	0.00808	50	3344	0.118534	gene-HSF2BP:chi_circ_0000642,gene-RBPJ:chi_circ_0008977,gene-SPAST:chi_circ_0015491,gene-UBL5:chi_circ_0010864,gene-ESR1:chi_circ_0013463,gene-KIAA1524:chi_circ_0001173,gene-AAK1:chi_circ_0016352,gene-PSME4:chi_circ_0015927,gene-SMAD5:chi_circ_0010484,gene-ASH1L:chi_circ_0003597,gene-NCOA7:chi_circ_0012389,gene-GABPB1:chi_circ_0014292,gene-PDE5A:chi_circ_0009241,gene-TXK:chi_circ_0009295,gene-RPS…
Biological Process	GO:0007275	multicellular organism development	0.000902	48	2863	0.0461262	gene-WWOX:chi_circ_0022822,gene-PTPN11:chi_circ_0022307,gene-LOC102181107:chi_circ_0009467,gene-APBB2:chi_circ_0009170,gene-DNAH5:chi_circ_0024584,gene-DNAH5:chi_circ_0024608,gene-EYA3:chi_circ_0002046,gene-MAPK1:chi_circ_0030657,gene-PPP3CA:chi_circ_0008784,gene-GTF2I:chi_circ_0027720,gene-FBXW4:chi_circ_0028164,gene-KMT5B:chi_circ_0029682,gene-LOC102176896:chi_circ_0017929,gene-LRRC6:chi_circ_0…
Biological Process	GO:0048522	positive regulation of cellular process	0.00219	48	2981	0.068455	gene-ANKIB1:chi_circ_0005431,gene-DYRK1A:chi_circ_0000778,gene-PICALM:chi_circ_0029796,gene-STAG1:chi_circ_0000418,gene-RBM5:chi_circ_0026121,gene-DAB2:chi_circ_0024271,gene-VPS35:chi_circ_0022421,gene-SSBP2:chi_circ_0010147,gene-SRC:chi_circ_0018479,gene-AKT3:chi_circ_0020837,gene-MEF2C:chi_circ_0010081,gene-RFWD2:chi_circ_0021223,gene-FBXW4:chi_circ_0028164,gene-PPP3CA:chi_circ_0008784,gene-MAP…
Biological Process	GO:0010467	gene expression	0.0426	47	3413	0.195641	gene-EYA3:chi_circ_0002046,gene-SND1:chi_circ_0005798,gene-MAPK1:chi_circ_0030657,gene-GTF2I:chi_circ_0027720,gene-PPP3CA:chi_circ_0008784,gene-GPBP1:chi_circ_0024104,gene-CEP290:chi_circ_0006997,gene-LOC102181107:chi_circ_0009467,gene-LONP2:chi_circ_0022381,gene-WWOX:chi_circ_0022822,gene-KAT2B:chi_circ_0000841,gene-APBB2:chi_circ_0009170,gene-SSBP2:chi_circ_0010147,gene-DYRK1A:chi_circ_0000778,…
Biological Process	GO:0043412	macromolecule modification	9.59e-05	46	2458	0.0139001	gene-KLHL24:chi_circ_0001768,gene-TLK1:chi_circ_0002180,gene-UBL5:chi_circ_0010864,gene-TRMT11:chi_circ_0012380,gene-STK33:chi_circ_0019976,gene-UBE4B:chi_circ_0021006,gene-SMAD5:chi_circ_0010484,gene-ASH1L:chi_circ_0003597,gene-BTBD3:chi_circ_0018343,gene-DNMT3A:chi_circ_0016498,gene-FKBP5:chi_circ_0026680,gene-FKBP5:chi_circ_0026679,gene-AAK1:chi_circ_0016352,gene-NTRK2:chi_circ_0011997,gene-UB…
Biological Process	GO:0090304	nucleic acid metabolic process	0.0334	45	3192	0.180696	gene-KMT5B:chi_circ_0029682,gene-LOC102176896:chi_circ_0017929,gene-PER3:chi_circ_0021045,gene-MEF2C:chi_circ_0010081,gene-SRC:chi_circ_0018479,gene-SSBP2:chi_circ_0010147,gene-SATB1:chi_circ_0000827,gene-DYRK1A:chi_circ_0000778,gene-STAG1:chi_circ_0000418,gene-PICALM:chi_circ_0029796,gene-RBM5:chi_circ_0026121,gene-DAB2:chi_circ_0024271,gene-GPBP1:chi_circ_0024104,gene-LOC102181107:chi_circ_0009…
Biological Process	GO:0048519	negative regulation of biological process	0.0112	44	2907	0.119911	gene-ASH1L:chi_circ_0003597,gene-RGS10:chi_circ_0027961,gene-ESR1:chi_circ_0013463,gene-RBPJ:chi_circ_0008977,gene-CPEB4:chi_circ_0024481,gene-LOC108634347:chi_circ_0030196,gene-JAM2:chi_circ_0001866,gene-CARMIL1:chi_circ_0026443,gene-PAN3:chi_circ_0017065,gene-SPRED1:chi_circ_0014823,gene-MEF2A:chi_circ_0025434,gene-RERE:chi_circ_0021031,gene-AIDA:chi_circ_0020696,gene-AIDA:chi_circ_0020700,gene…
Biological Process	GO:0006996	organelle organization	9.02e-05	43	2231	0.0138903	gene-IFT74:chi_circ_0011147,gene-PSTPIP2:chi_circ_0027183,gene-RERE:chi_circ_0021031,gene-HPS3:chi_circ_0000168,gene-DYM:chi_circ_0027219,gene-PAN3:chi_circ_0017065,gene-MEF2A:chi_circ_0025434,gene-LOC108634347:chi_circ_0030196,gene-ACTR6:chi_circ_0007738,gene-CARMIL1:chi_circ_0026443,gene-PLEKHH2:chi_circ_0015758,gene-GABPB1:chi_circ_0014292,gene-RPS6KA5:chi_circ_0014864,gene-PSME4:chi_circ_0015…
Biological Process	GO:0006464	cellular protein modification process	0.000468	42	2325	0.0339335	gene-SETDB2:chi_circ_0017282,gene-AKT3:chi_circ_0020837,gene-SRC:chi_circ_0018479,gene-ANKIB1:chi_circ_0005431,gene-DYRK1A:chi_circ_0000778,gene-SATB1:chi_circ_0000827,gene-NEK11:chi_circ_0000547,gene-KMT5B:chi_circ_0029682,gene-MEF2C:chi_circ_0010081,gene-KLHL5:chi_circ_0009104,gene-RFWD2:chi_circ_0021223,gene-MAK:chi_circ_0026771,gene-MAPK1:chi_circ_0030657,gene-EYA3:chi_circ_0002046,gene-TESK2…
Biological Process	GO:0036211	protein modification process	0.000468	42	2325	0.0339335	gene-INPP5F:chi_circ_0027949,gene-UBA6:chi_circ_0009534,gene-TXK:chi_circ_0009295,gene-RPS6KA5:chi_circ_0014864,gene-PDE5A:chi_circ_0009241,gene-PRKCE:chi_circ_0015824,gene-UBE2J1:chi_circ_0012952,gene-LOC108634347:chi_circ_0030196,gene-MEF2A:chi_circ_0025434,gene-PAN3:chi_circ_0017065,gene-SPRED1:chi_circ_0014823,gene-AIDA:chi_circ_0020696,gene-AIDA:chi_circ_0020700,gene-LOC102173333:chi_circ_00…
Biological Process	GO:0048731	system development	0.00333	42	2564	0.0786885	gene-ATP2B1:chi_circ_0007038,gene-SPAST:chi_circ_0015491,gene-RBPJ:chi_circ_0008977,gene-BTBD3:chi_circ_0018343,gene-SMAD5:chi_circ_0010484,gene-ARL13B:chi_circ_0001019,gene-UBE4B:chi_circ_0021006,gene-SDCCAG8:chi_circ_0020846,gene-KIF27:chi_circ_0011974,gene-INPP5F:chi_circ_0027949,gene-GPCPD1:chi_circ_0018288,gene-UBA6:chi_circ_0009534,gene-MEF2A:chi_circ_0025434,gene-LOC108634347:chi_circ_0030…
Biological Process	GO:0048523	negative regulation of cellular process	0.0113	40	2585	0.119911	gene-ASH1L:chi_circ_0003597,gene-RGS10:chi_circ_0027961,gene-ESR1:chi_circ_0013463,gene-CPEB4:chi_circ_0024481,gene-RBPJ:chi_circ_0008977,gene-MEF2A:chi_circ_0025434,gene-SPRED1:chi_circ_0014823,gene-CARMIL1:chi_circ_0026443,gene-LOC108634347:chi_circ_0030196,gene-JAM2:chi_circ_0001866,gene-LOC102173333:chi_circ_0001439,gene-TCF4:chi_circ_0027293,gene-IFT74:chi_circ_0011147,gene-AIDA:chi_circ_002…
Biological Process	GO:0010468	regulation of gene expression	0.0185	40	2667	0.151204	gene-MEF2C:chi_circ_0010081,gene-PER3:chi_circ_0021045,gene-KMT5B:chi_circ_0029682,gene-STAG1:chi_circ_0000418,gene-DAB2:chi_circ_0024271,gene-RBM5:chi_circ_0026121,gene-PICALM:chi_circ_0029796,gene-VPS35:chi_circ_0022421,gene-SATB1:chi_circ_0000827,gene-DYRK1A:chi_circ_0000778,gene-SSBP2:chi_circ_0010147,gene-APBB2:chi_circ_0009170,gene-KAT2B:chi_circ_0000841,gene-WWOX:chi_circ_0022822,gene-LOC1…
Biological Process	GO:0016070	RNA metabolic process	0.0496	40	2856	0.215799	gene-TDRD3:chi_circ_0017548,gene-GTF2I:chi_circ_0027720,gene-PPP3CA:chi_circ_0008784,gene-EYA3:chi_circ_0002046,gene-MAPK1:chi_circ_0030657,gene-SND1:chi_circ_0005798,gene-KAT2B:chi_circ_0000841,gene-APBB2:chi_circ_0009170,gene-GPBP1:chi_circ_0024104,gene-CEP290:chi_circ_0006997,gene-LOC102181107:chi_circ_0009467,gene-WWOX:chi_circ_0022822,gene-DYRK1A:chi_circ_0000778,gene-SATB1:chi_circ_0000827,…
Biological Process	GO:0009889	regulation of biosynthetic process	0.0168	39	2570	0.151204	gene-RERE:chi_circ_0021031,gene-LOC102179380:chi_circ_0004514,gene-TCF4:chi_circ_0027293,gene-IFT74:chi_circ_0011147,gene-ARNT2:chi_circ_0024953,gene-MEF2A:chi_circ_0025434,gene-NCOA7:chi_circ_0012389,gene-UBE2J1:chi_circ_0012952,gene-GABPB1:chi_circ_0014292,gene-RPS6KA5:chi_circ_0014864,gene-TXK:chi_circ_0009295,gene-PHTF1:chi_circ_0005172,gene-ASH1L:chi_circ_0003597,gene-SMAD5:chi_circ_0010484,…
Biological Process	GO:0019219	regulation of nucleobase-containing compound metabolic process	0.0117	38	2431	0.123036	gene-SRC:chi_circ_0018479,gene-SSBP2:chi_circ_0010147,gene-DYRK1A:chi_circ_0000778,gene-SATB1:chi_circ_0000827,gene-DAB2:chi_circ_0024271,gene-STAG1:chi_circ_0000418,gene-PICALM:chi_circ_0029796,gene-RBM5:chi_circ_0026121,gene-KMT5B:chi_circ_0029682,gene-PER3:chi_circ_0021045,gene-MEF2C:chi_circ_0010081,gene-MAPK1:chi_circ_0030657,gene-EYA3:chi_circ_0002046,gene-SND1:chi_circ_0005798,gene-TDRD3:c…
Biological Process	GO:0010556	regulation of macromolecule biosynthetic process	0.0123	38	2439	0.126624	gene-TXK:chi_circ_0009295,gene-RPS6KA5:chi_circ_0014864,gene-GABPB1:chi_circ_0014292,gene-NCOA7:chi_circ_0012389,gene-UBE2J1:chi_circ_0012952,gene-MEF2A:chi_circ_0025434,gene-ARNT2:chi_circ_0024953,gene-IFT74:chi_circ_0011147,gene-TCF4:chi_circ_0027293,gene-RERE:chi_circ_0021031,gene-ESR1:chi_circ_0013463,gene-TRNAU1AP:chi_circ_0002187,gene-CPEB4:chi_circ_0024481,gene-RBPJ:chi_circ_0008977,gene-S…
Biological Process	GO:0031326	regulation of cellular biosynthetic process	0.0227	38	2540	0.156381	gene-GABPB1:chi_circ_0014292,gene-NCOA7:chi_circ_0012389,gene-UBE2J1:chi_circ_0012952,gene-TXK:chi_circ_0009295,gene-RPS6KA5:chi_circ_0014864,gene-ARNT2:chi_circ_0024953,gene-IFT74:chi_circ_0011147,gene-TCF4:chi_circ_0027293,gene-RERE:chi_circ_0021031,gene-MEF2A:chi_circ_0025434,gene-CPEB4:chi_circ_0024481,gene-RBPJ:chi_circ_0008977,gene-ESR1:chi_circ_0013463,gene-TRNAU1AP:chi_circ_0002187,gene-P…
Biological Process	GO:0034654	nucleobase-containing compound biosynthetic process	0.0304	37	2511	0.176213	gene-MEF2A:chi_circ_0025434,gene-TCF4:chi_circ_0027293,gene-IFT74:chi_circ_0011147,gene-ARNT2:chi_circ_0024953,gene-RERE:chi_circ_0021031,gene-TXK:chi_circ_0009295,gene-RPS6KA5:chi_circ_0014864,gene-NCOA7:chi_circ_0012389,gene-GABPB1:chi_circ_0014292,gene-NME7:chi_circ_0020882,gene-ASH1L:chi_circ_0003597,gene-SMAD5:chi_circ_0010484,gene-PHTF1:chi_circ_0005172,gene-ESR1:chi_circ_0013463,gene-RBPJ:…
Biological Process	GO:0019438	aromatic compound biosynthetic process	0.0412	37	2569	0.195641	gene-ESR1:chi_circ_0013463,gene-RBPJ:chi_circ_0008977,gene-NME7:chi_circ_0020882,gene-ASH1L:chi_circ_0003597,gene-SMAD5:chi_circ_0010484,gene-PHTF1:chi_circ_0005172,gene-RPS6KA5:chi_circ_0014864,gene-TXK:chi_circ_0009295,gene-NCOA7:chi_circ_0012389,gene-GABPB1:chi_circ_0014292,gene-MEF2A:chi_circ_0025434,gene-TCF4:chi_circ_0027293,gene-IFT74:chi_circ_0011147,gene-ARNT2:chi_circ_0024953,gene-RERE:…
Biological Process	GO:0018130	heterocycle biosynthetic process	0.0421	37	2573	0.195641	gene-KMT5B:chi_circ_0029682,gene-PPCS:chi_circ_0003866,gene-PER3:chi_circ_0021045,gene-MEF2C:chi_circ_0010081,gene-SRC:chi_circ_0018479,gene-SSBP2:chi_circ_0010147,gene-DAB2:chi_circ_0024271,gene-STAG1:chi_circ_0000418,gene-PICALM:chi_circ_0029796,gene-SATB1:chi_circ_0000827,gene-CEP290:chi_circ_0006997,gene-LOC102181107:chi_circ_0009467,gene-WWOX:chi_circ_0022822,gene-GPBP1:chi_circ_0024104,gene…
Biological Process	GO:0051252	regulation of RNA metabolic process	0.00867	36	2228	0.118534	gene-CEP290:chi_circ_0006997,gene-LOC102181107:chi_circ_0009467,gene-WWOX:chi_circ_0022822,gene-GPBP1:chi_circ_0024104,gene-KAT2B:chi_circ_0000841,gene-APBB2:chi_circ_0009170,gene-MAPK1:chi_circ_0030657,gene-EYA3:chi_circ_0002046,gene-SND1:chi_circ_0005798,gene-PPP3CA:chi_circ_0008784,gene-TDRD3:chi_circ_0017548,gene-GTF2I:chi_circ_0027720,gene-KMT5B:chi_circ_0029682,gene-PER3:chi_circ_0021045,ge…
Biological Process	GO:2000112	regulation of cellular macromolecule biosynthetic process	0.023	36	2381	0.158378	gene-RERE:chi_circ_0021031,gene-IFT74:chi_circ_0011147,gene-TCF4:chi_circ_0027293,gene-ARNT2:chi_circ_0024953,gene-MEF2A:chi_circ_0025434,gene-NCOA7:chi_circ_0012389,gene-GABPB1:chi_circ_0014292,gene-TXK:chi_circ_0009295,gene-RPS6KA5:chi_circ_0014864,gene-PHTF1:chi_circ_0005172,gene-ASH1L:chi_circ_0003597,gene-SMAD5:chi_circ_0010484,gene-RBPJ:chi_circ_0008977,gene-CPEB4:chi_circ_0024481,gene-TRNA…
Biological Process	GO:1903506	regulation of nucleic acid-templated transcription	0.0137	34	2138	0.134697	gene-SMAD5:chi_circ_0010484,gene-ASH1L:chi_circ_0003597,gene-PHTF1:chi_circ_0005172,gene-ESR1:chi_circ_0013463,gene-RBPJ:chi_circ_0008977,gene-MEF2A:chi_circ_0025434,gene-ARNT2:chi_circ_0024953,gene-TCF4:chi_circ_0027293,gene-IFT74:chi_circ_0011147,gene-RERE:chi_circ_0021031,gene-TXK:chi_circ_0009295,gene-RPS6KA5:chi_circ_0014864,gene-GABPB1:chi_circ_0014292,gene-NCOA7:chi_circ_0012389,gene-PPP3C…
Biological Process	GO:2001141	regulation of RNA biosynthetic process	0.0141	34	2143	0.138069	gene-KMT5B:chi_circ_0029682,gene-MEF2C:chi_circ_0010081,gene-PER3:chi_circ_0021045,gene-SSBP2:chi_circ_0010147,gene-PICALM:chi_circ_0029796,gene-DAB2:chi_circ_0024271,gene-STAG1:chi_circ_0000418,gene-SATB1:chi_circ_0000827,gene-WWOX:chi_circ_0022822,gene-CEP290:chi_circ_0006997,gene-LOC102181107:chi_circ_0009467,gene-GPBP1:chi_circ_0024104,gene-APBB2:chi_circ_0009170,gene-KAT2B:chi_circ_0000841,g…
Biological Process	GO:0097659	nucleic acid-templated transcription	0.0236	34	2224	0.159552	gene-IFT74:chi_circ_0011147,gene-TCF4:chi_circ_0027293,gene-ARNT2:chi_circ_0024953,gene-RERE:chi_circ_0021031,gene-MEF2A:chi_circ_0025434,gene-NCOA7:chi_circ_0012389,gene-GABPB1:chi_circ_0014292,gene-RPS6KA5:chi_circ_0014864,gene-TXK:chi_circ_0009295,gene-PHTF1:chi_circ_0005172,gene-ASH1L:chi_circ_0003597,gene-SMAD5:chi_circ_0010484,gene-RBPJ:chi_circ_0008977,gene-ESR1:chi_circ_0013463,gene-SSBP2…
Biological Process	GO:0032774	RNA biosynthetic process	0.0255	34	2237	0.168296	gene-KAT2B:chi_circ_0000841,gene-APBB2:chi_circ_0009170,gene-CEP290:chi_circ_0006997,gene-LOC102181107:chi_circ_0009467,gene-WWOX:chi_circ_0022822,gene-GPBP1:chi_circ_0024104,gene-PPP3CA:chi_circ_0008784,gene-TDRD3:chi_circ_0017548,gene-GTF2I:chi_circ_0027720,gene-MAPK1:chi_circ_0030657,gene-SND1:chi_circ_0005798,gene-EYA3:chi_circ_0002046,gene-PER3:chi_circ_0021045,gene-MEF2C:chi_circ_0010081,ge…
Biological Process	GO:0048583	regulation of response to stimulus	0.012	33	2041	0.125395	gene-RBPJ:chi_circ_0008977,gene-ESR1:chi_circ_0013463,gene-KLHL24:chi_circ_0001768,gene-RGS10:chi_circ_0027961,gene-AAK1:chi_circ_0016352,gene-ASH1L:chi_circ_0003597,gene-UBE2J1:chi_circ_0012952,gene-PDE5A:chi_circ_0009241,gene-TXK:chi_circ_0009295,gene-PRKCE:chi_circ_0015824,gene-INPP5F:chi_circ_0027949,gene-PREX2:chi_circ_0019199,gene-TCF4:chi_circ_0027293,gene-LOC102173333:chi_circ_0001439,gen…
Biological Process	GO:0006355	regulation of transcription, DNA-templated	0.0209	33	2125	0.151204	gene-MAPK1:chi_circ_0030657,gene-EYA3:chi_circ_0002046,gene-SND1:chi_circ_0005798,gene-PPP3CA:chi_circ_0008784,gene-GTF2I:chi_circ_0027720,gene-LOC102181107:chi_circ_0009467,gene-CEP290:chi_circ_0006997,gene-WWOX:chi_circ_0022822,gene-GPBP1:chi_circ_0024104,gene-KAT2B:chi_circ_0000841,gene-APBB2:chi_circ_0009170,gene-SSBP2:chi_circ_0010147,gene-STAG1:chi_circ_0000418,gene-DAB2:chi_circ_0024271,ge…
Biological Process	GO:0030154	cell differentiation	0.0313	33	2192	0.176213	gene-SPAST:chi_circ_0015491,gene-RBPJ:chi_circ_0008977,gene-ARL13B:chi_circ_0001019,gene-BTBD3:chi_circ_0018343,gene-SMAD5:chi_circ_0010484,gene-PSME4:chi_circ_0015927,gene-SDCCAG8:chi_circ_0020846,gene-UBA6:chi_circ_0009534,gene-INPP5F:chi_circ_0027949,gene-PDE5A:chi_circ_0009241,gene-UBE2J1:chi_circ_0012952,gene-LOC108634347:chi_circ_0030196,gene-CARMIL1:chi_circ_0026443,gene-MEF2A:chi_circ_002…
Biological Process	GO:0006351	transcription, DNA-templated	0.0351	33	2212	0.18724	gene-SSBP2:chi_circ_0010147,gene-STAG1:chi_circ_0000418,gene-PICALM:chi_circ_0029796,gene-DAB2:chi_circ_0024271,gene-SATB1:chi_circ_0000827,gene-KMT5B:chi_circ_0029682,gene-MEF2C:chi_circ_0010081,gene-PER3:chi_circ_0021045,gene-MAPK1:chi_circ_0030657,gene-EYA3:chi_circ_0002046,gene-SND1:chi_circ_0005798,gene-PPP3CA:chi_circ_0008784,gene-GTF2I:chi_circ_0027720,gene-WWOX:chi_circ_0022822,gene-LOC10…
Biological Process	GO:0031325	positive regulation of cellular metabolic process	0.00452	32	1835	0.0919465	gene-RFWD2:chi_circ_0021223,gene-MEF2C:chi_circ_0010081,gene-SSBP2:chi_circ_0010147,gene-STAG1:chi_circ_0000418,gene-PICALM:chi_circ_0029796,gene-DAB2:chi_circ_0024271,gene-VPS35:chi_circ_0022421,gene-DYRK1A:chi_circ_0000778,gene-ANKIB1:chi_circ_0005431,gene-WWOX:chi_circ_0022822,gene-CEP290:chi_circ_0006997,gene-GPBP1:chi_circ_0024104,gene-MAPK1:chi_circ_0030657,gene-EYA3:chi_circ_0002046,gene-P…
Biological Process	GO:0048513	animal organ development	0.0067	32	1884	0.116421	gene-SATB1:chi_circ_0000827,gene-DAB2:chi_circ_0024271,gene-PICALM:chi_circ_0029796,gene-MAN1A2:chi_circ_0005216,gene-ADAMTS6:chi_circ_0024007,gene-AKT3:chi_circ_0020837,gene-MEF2C:chi_circ_0010081,gene-LRRC6:chi_circ_0019570,gene-KMT5B:chi_circ_0029682,gene-LOC102176896:chi_circ_0017929,gene-FBXW4:chi_circ_0028164,gene-PPP3CA:chi_circ_0008784,gene-MAPK1:chi_circ_0030657,gene-DNAH5:chi_circ_00245…
Biological Process	GO:0009893	positive regulation of metabolic process	0.0103	32	1942	0.118534	gene-PPP3CA:chi_circ_0008784,gene-MAPK1:chi_circ_0030657,gene-EYA3:chi_circ_0002046,gene-WWOX:chi_circ_0022822,gene-CEP290:chi_circ_0006997,gene-GPBP1:chi_circ_0024104,gene-PICALM:chi_circ_0029796,gene-STAG1:chi_circ_0000418,gene-DAB2:chi_circ_0024271,gene-VPS35:chi_circ_0022421,gene-DYRK1A:chi_circ_0000778,gene-ANKIB1:chi_circ_0005431,gene-SSBP2:chi_circ_0010147,gene-RFWD2:chi_circ_0021223,gene-…
Biological Process	GO:0006793	phosphorus metabolic process	0.0155	32	2000	0.145185	gene-MAK:chi_circ_0026771,gene-MEF2C:chi_circ_0010081,gene-PPCS:chi_circ_0003866,gene-NEK11:chi_circ_0000547,gene-DYRK1A:chi_circ_0000778,gene-SRC:chi_circ_0018479,gene-AKT3:chi_circ_0020837,gene-TESK2:chi_circ_0003906,gene-PPP3CA:chi_circ_0008784,gene-MAPK1:chi_circ_0030657,gene-EYA3:chi_circ_0002046,gene-PRKCE:chi_circ_0015824,gene-RPS6KA5:chi_circ_0014864,gene-TXK:chi_circ_0009295,gene-PDE5A:c…
Biological Process	GO:0006796	phosphate-containing compound metabolic process	0.0199	31	1959	0.151204	gene-NEK11:chi_circ_0000547,gene-MEF2A:chi_circ_0025434,gene-SPRED1:chi_circ_0014823,gene-PAN3:chi_circ_0017065,gene-LOC108634347:chi_circ_0030196,gene-DYRK1A:chi_circ_0000778,gene-LOC102173333:chi_circ_0001439,gene-SRC:chi_circ_0018479,gene-AKT3:chi_circ_0020837,gene-AIDA:chi_circ_0020696,gene-AIDA:chi_circ_0020700,gene-RPS6KA5:chi_circ_0014864,gene-TXK:chi_circ_0009295,gene-MAK:chi_circ_0026771…
Biological Process	GO:0010604	positive regulation of macromolecule metabolic process	0.00584	30	1716	0.107448	gene-ESR1:chi_circ_0013463,gene-WWOX:chi_circ_0022822,gene-CEP290:chi_circ_0006997,gene-RBPJ:chi_circ_0008977,gene-GPBP1:chi_circ_0024104,gene-ASH1L:chi_circ_0003597,gene-SMAD5:chi_circ_0010484,gene-PPP3CA:chi_circ_0008784,gene-PSME4:chi_circ_0015927,gene-EYA3:chi_circ_0002046,gene-MAPK1:chi_circ_0030657,gene-RPS6KA5:chi_circ_0014864,gene-TXK:chi_circ_0009295,gene-PDE5A:chi_circ_0009241,gene-RFWD…
Biological Process	GO:0051173	positive regulation of nitrogen compound metabolic process	0.00849	29	1687	0.118534	gene-PSME4:chi_circ_0015927,gene-EYA3:chi_circ_0002046,gene-MAPK1:chi_circ_0030657,gene-ASH1L:chi_circ_0003597,gene-SMAD5:chi_circ_0010484,gene-PPP3CA:chi_circ_0008784,gene-WWOX:chi_circ_0022822,gene-CEP290:chi_circ_0006997,gene-RBPJ:chi_circ_0008977,gene-GPBP1:chi_circ_0024104,gene-ESR1:chi_circ_0013463,gene-SSBP2:chi_circ_0010147,gene-TCF4:chi_circ_0027293,gene-IFT74:chi_circ_0011147,gene-RERE:…
Biological Process	GO:0023051	regulation of signaling	0.0182	28	1712	0.151204	gene-RBPJ:chi_circ_0008977,gene-WWOX:chi_circ_0022822,gene-PTPN11:chi_circ_0022307,gene-KLHL24:chi_circ_0001768,gene-ATP2B1:chi_circ_0007038,gene-SRGAP1:chi_circ_0007470,gene-ESR1:chi_circ_0013463,gene-RGS10:chi_circ_0027961,gene-MAPK1:chi_circ_0030657,gene-AAK1:chi_circ_0016352,gene-POSTN:chi_circ_0017187,gene-PPP3CA:chi_circ_0008784,gene-ASH1L:chi_circ_0003597,gene-INPP5F:chi_circ_0027949,gene-…
Biological Process	GO:0010646	regulation of cell communication	0.0269	27	1692	0.174164	gene-AIDA:chi_circ_0020696,gene-AIDA:chi_circ_0020700,gene-TCF4:chi_circ_0027293,gene-PREX2:chi_circ_0019199,gene-SRC:chi_circ_0018479,gene-AKT3:chi_circ_0020837,gene-LOC102173333:chi_circ_0001439,gene-DYRK1A:chi_circ_0000778,gene-LOC108634347:chi_circ_0030196,gene-VPS35:chi_circ_0022421,gene-DAB2:chi_circ_0024271,gene-SPRED1:chi_circ_0014823,gene-INPP5F:chi_circ_0027949,gene-MEF2C:chi_circ_00100…
Biological Process	GO:0016310	phosphorylation	0.00492	26	1402	0.0954472	gene-AAK1:chi_circ_0016352,gene-MAPK1:chi_circ_0030657,gene-NTRK2:chi_circ_0011997,gene-ASH1L:chi_circ_0003597,gene-TESK2:chi_circ_0003906,gene-SMAD5:chi_circ_0010484,gene-NME7:chi_circ_0020882,gene-STK33:chi_circ_0019976,gene-TLK1:chi_circ_0002180,gene-AIDA:chi_circ_0020696,gene-AIDA:chi_circ_0020700,gene-SRC:chi_circ_0018479,gene-AKT3:chi_circ_0020837,gene-LOC102173333:chi_circ_0001439,gene-DYR…
Biological Process	GO:0009653	anatomical structure morphogenesis	0.00979	26	1480	0.118534	gene-MAPK1:chi_circ_0030657,gene-SDCCAG8:chi_circ_0020846,gene-UBE4B:chi_circ_0021006,gene-ARL13B:chi_circ_0001019,gene-GTF2I:chi_circ_0027720,gene-FBXW4:chi_circ_0028164,gene-SMAD5:chi_circ_0010484,gene-BTBD3:chi_circ_0018343,gene-PPP3CA:chi_circ_0008784,gene-SPAST:chi_circ_0015491,gene-RBPJ:chi_circ_0008977,gene-WWOX:chi_circ_0022822,gene-PTPN11:chi_circ_0022307,gene-APBB2:chi_circ_0009170,gene…
Biological Process	GO:0006468	protein phosphorylation	0.000385	25	1107	0.0335359	gene-TLK1:chi_circ_0002180,gene-STK33:chi_circ_0019976,gene-TESK2:chi_circ_0003906,gene-SMAD5:chi_circ_0010484,gene-ASH1L:chi_circ_0003597,gene-AAK1:chi_circ_0016352,gene-MAPK1:chi_circ_0030657,gene-NTRK2:chi_circ_0011997,gene-MEF2C:chi_circ_0010081,gene-INPP5F:chi_circ_0027949,gene-PRKCE:chi_circ_0015824,gene-RPS6KA5:chi_circ_0014864,gene-TXK:chi_circ_0009295,gene-MAK:chi_circ_0026771,gene-PDE5A…
Biological Process	GO:0048468	cell development	0.000458	25	1120	0.0339335	gene-RERE:chi_circ_0021031,gene-TCF4:chi_circ_0027293,gene-PREX2:chi_circ_0019199,gene-LOC102173333:chi_circ_0001439,gene-IFT74:chi_circ_0011147,gene-CARMIL1:chi_circ_0026443,gene-PLXNC1:chi_circ_0007096,gene-LOC108634347:chi_circ_0030196,gene-MEF2A:chi_circ_0025434,gene-PICALM:chi_circ_0029796,gene-UBE2J1:chi_circ_0012952,gene-INPP5F:chi_circ_0027949,gene-MEF2C:chi_circ_0010081,gene-UBA6:chi_cir…
Biological Process	GO:0007399	nervous system development	0.0011	25	1190	0.0508641	gene-ARL13B:chi_circ_0001019,gene-PPP3CA:chi_circ_0008784,gene-BTBD3:chi_circ_0018343,gene-MAPK1:chi_circ_0030657,gene-SDCCAG8:chi_circ_0020846,gene-DNAH5:chi_circ_0024584,gene-DNAH5:chi_circ_0024608,gene-ATP2B1:chi_circ_0007038,gene-APBB2:chi_circ_0009170,gene-RBPJ:chi_circ_0008977,gene-SPAST:chi_circ_0015491,gene-LOC102181107:chi_circ_0009467,gene-PTPN11:chi_circ_0022307,gene-PLXNC1:chi_circ_00…
Biological Process	GO:0009966	regulation of signal transduction	0.0232	25	1516	0.158899	gene-KLHL24:chi_circ_0001768,gene-SRGAP1:chi_circ_0007470,gene-ESR1:chi_circ_0013463,gene-RBPJ:chi_circ_0008977,gene-WWOX:chi_circ_0022822,gene-ASH1L:chi_circ_0003597,gene-AAK1:chi_circ_0016352,gene-RGS10:chi_circ_0027961,gene-MAPK1:chi_circ_0030657,gene-POSTN:chi_circ_0017187,gene-INPP5F:chi_circ_0027949,gene-MEF2C:chi_circ_0010081,gene-TXK:chi_circ_0009295,gene-PDE5A:chi_circ_0009241,gene-DYRK1…
Biological Process	GO:0120036	plasma membrane bounded cell projection organization	5.74e-07	24	700	0.000659329	gene-DNAH5:chi_circ_0024584,gene-DNAH5:chi_circ_0024608,gene-APBB2:chi_circ_0009170,gene-RBPJ:chi_circ_0008977,gene-SPAST:chi_circ_0015491,gene-CEP290:chi_circ_0006997,gene-PTPN11:chi_circ_0022307,gene-PPP3CA:chi_circ_0008784,gene-BTBD3:chi_circ_0018343,gene-IFT81:chi_circ_0021600,gene-MAPK1:chi_circ_0030657,gene-INPP5F:chi_circ_0027949,gene-MEF2C:chi_circ_0010081,gene-UBA6:chi_circ_0009534,gene-…
Biological Process	GO:0030030	cell projection organization	7.59e-07	24	711	0.000659329	gene-PICALM:chi_circ_0029796,gene-MEF2A:chi_circ_0025434,gene-VPS35:chi_circ_0022421,gene-CARMIL1:chi_circ_0026443,gene-PLXNC1:chi_circ_0007096,gene-CCDC39:chi_circ_0001799,gene-PREX2:chi_circ_0019199,gene-LOC102173333:chi_circ_0001439,gene-IFT74:chi_circ_0011147,gene-RERE:chi_circ_0021031,gene-LRRC6:chi_circ_0019570,gene-MEF2C:chi_circ_0010081,gene-UBA6:chi_circ_0009534,gene-INPP5F:chi_circ_0027…
Biological Process	GO:0051128	regulation of cellular component organization	0.0183	24	1408	0.151204	gene-RBPJ:chi_circ_0008977,gene-SPAST:chi_circ_0015491,gene-HSF2BP:chi_circ_0000642,gene-TLK1:chi_circ_0002180,gene-APBB2:chi_circ_0009170,gene-UBL5:chi_circ_0010864,gene-MAPK1:chi_circ_0030657,gene-AAK1:chi_circ_0016352,gene-PPP3CA:chi_circ_0008784,gene-MAP9:chi_circ_0022272,gene-PLEKHH2:chi_circ_0015758,gene-INPP5F:chi_circ_0027949,gene-MEF2C:chi_circ_0010081,gene-RPS6KA5:chi_circ_0014864,gene-…
Biological Process	GO:0032879	regulation of localization	0.0285	24	1468	0.176213	gene-UBE2J1:chi_circ_0012952,gene-PRKCE:chi_circ_0015824,gene-INPP5F:chi_circ_0027949,gene-MEF2C:chi_circ_0010081,gene-SRC:chi_circ_0018479,gene-LOC102173333:chi_circ_0001439,gene-VPS35:chi_circ_0022421,gene-DAB2:chi_circ_0024271,gene-PICALM:chi_circ_0029796,gene-CARMIL1:chi_circ_0026443,gene-PLXNC1:chi_circ_0007096,gene-LOC108634347:chi_circ_0030196,gene-CEP290:chi_circ_0006997,gene-PTPN11:chi_c…
Biological Process	GO:0010605	negative regulation of macromolecule metabolic process	0.0301	24	1476	0.176213	gene-LOC108634347:chi_circ_0030196,gene-SATB1:chi_circ_0000827,gene-DYRK1A:chi_circ_0000778,gene-DAB2:chi_circ_0024271,gene-SPRED1:chi_circ_0014823,gene-PICALM:chi_circ_0029796,gene-PAN3:chi_circ_0017065,gene-MEF2A:chi_circ_0025434,gene-RERE:chi_circ_0021031,gene-AIDA:chi_circ_0020696,gene-AIDA:chi_circ_0020700,gene-TCF4:chi_circ_0027293,gene-SRC:chi_circ_0018479,gene-MEF2C:chi_circ_0010081,gene-…
Biological Process	GO:0007166	cell surface receptor signaling pathway	0.036	24	1502	0.189818	gene-TXK:chi_circ_0009295,gene-RPS6KA5:chi_circ_0014864,gene-MEF2C:chi_circ_0010081,gene-DAB2:chi_circ_0024271,gene-VPS35:chi_circ_0022421,gene-ADAMTS6:chi_circ_0024007,gene-PLXNC1:chi_circ_0007096,gene-IFT74:chi_circ_0011147,gene-TCF4:chi_circ_0027293,gene-SRC:chi_circ_0018479,gene-LOC102173333:chi_circ_0001439,gene-KLHL24:chi_circ_0001768,gene-WWOX:chi_circ_0022822,gene-PTPN11:chi_circ_0022307,…
Biological Process	GO:0035556	intracellular signal transduction	0.0374	24	1508	0.192012	gene-ARL13B:chi_circ_0001019,gene-PPP3CA:chi_circ_0008784,gene-ASH1L:chi_circ_0003597,gene-MAPK1:chi_circ_0030657,gene-DOCK3:chi_circ_0026112,gene-RAB27B:chi_circ_0027281,gene-TLK1:chi_circ_0002180,gene-SRGAP1:chi_circ_0007470,gene-ESR1:chi_circ_0013463,gene-STK33:chi_circ_0019976,gene-WWOX:chi_circ_0022822,gene-LOC108634347:chi_circ_0030196,gene-DYRK1A:chi_circ_0000778,gene-NEK11:chi_circ_000054…
Biological Process	GO:0006928	movement of cell or subcellular component	0.00129	22	1002	0.0538481	gene-ARL13B:chi_circ_0001019,gene-IFT81:chi_circ_0021600,gene-MAPK1:chi_circ_0030657,gene-SDCCAG8:chi_circ_0020846,gene-DNAH5:chi_circ_0024584,gene-DNAH5:chi_circ_0024608,gene-APBB2:chi_circ_0009170,gene-SRGAP1:chi_circ_0007470,gene-RBPJ:chi_circ_0008977,gene-SPAST:chi_circ_0015491,gene-PTPN11:chi_circ_0022307,gene-PLXNC1:chi_circ_0007096,gene-CCDC39:chi_circ_0001799,gene-CARMIL1:chi_circ_0026443…
Biological Process	GO:0045935	positive regulation of nucleobase-containing compound metabolic process	0.0024	22	1053	0.068455	gene-STAG1:chi_circ_0000418,gene-PICALM:chi_circ_0029796,gene-MEF2A:chi_circ_0025434,gene-SSBP2:chi_circ_0010147,gene-IFT74:chi_circ_0011147,gene-TCF4:chi_circ_0027293,gene-RERE:chi_circ_0021031,gene-RPS6KA5:chi_circ_0014864,gene-TXK:chi_circ_0009295,gene-MEF2C:chi_circ_0010081,gene-GABPB1:chi_circ_0014292,gene-NCOA7:chi_circ_0012389,gene-ASH1L:chi_circ_0003597,gene-SMAD5:chi_circ_0010484,gene-PP…
Biological Process	GO:0010628	positive regulation of gene expression	0.00306	22	1074	0.0768879	gene-PICALM:chi_circ_0029796,gene-STAG1:chi_circ_0000418,gene-MEF2A:chi_circ_0025434,gene-VPS35:chi_circ_0022421,gene-SSBP2:chi_circ_0010147,gene-TCF4:chi_circ_0027293,gene-IFT74:chi_circ_0011147,gene-RERE:chi_circ_0021031,gene-RPS6KA5:chi_circ_0014864,gene-TXK:chi_circ_0009295,gene-MEF2C:chi_circ_0010081,gene-GABPB1:chi_circ_0014292,gene-NCOA7:chi_circ_0012389,gene-SMAD5:chi_circ_0010484,gene-AS…
Biological Process	GO:1901575	organic substance catabolic process	0.0133	22	1221	0.132511	gene-LONP2:chi_circ_0022381,gene-DDHD1:chi_circ_0014227,gene-UBAC2:chi_circ_0016836,gene-PSME4:chi_circ_0015927,gene-SND1:chi_circ_0005798,gene-FBXW4:chi_circ_0028164,gene-UBE4B:chi_circ_0021006,gene-BTBD3:chi_circ_0018343,gene-UBE2J1:chi_circ_0012952,gene-UBA6:chi_circ_0009534,gene-GPCPD1:chi_circ_0018288,gene-INPP5F:chi_circ_0027949,gene-PRKCE:chi_circ_0015824,gene-PDE5A:chi_circ_0009241,gene-R…
Biological Process	GO:0051649	establishment of localization in cell	0.0205	22	1273	0.151204	gene-PICALM:chi_circ_0029796,gene-PAN3:chi_circ_0017065,gene-DAB2:chi_circ_0024271,gene-VPS35:chi_circ_0022421,gene-LOC108634347:chi_circ_0030196,gene-IFT74:chi_circ_0011147,gene-ZC3H11A:chi_circ_0021521,gene-PRKCE:chi_circ_0015824,gene-MEF2C:chi_circ_0010081,gene-INPP5F:chi_circ_0027949,gene-UBE2J1:chi_circ_0012952,gene-IFT81:chi_circ_0021600,gene-PPP3CA:chi_circ_0008784,gene-RAB27B:chi_circ_002…
Biological Process	GO:0051172	negative regulation of nitrogen compound metabolic process	0.0299	22	1322	0.176213	gene-CPEB4:chi_circ_0024481,gene-RBPJ:chi_circ_0008977,gene-UBAC2:chi_circ_0016836,gene-ASH1L:chi_circ_0003597,gene-PPP3CA:chi_circ_0008784,gene-UBE2J1:chi_circ_0012952,gene-PRKCE:chi_circ_0015824,gene-RPS6KA5:chi_circ_0014864,gene-MEF2C:chi_circ_0010081,gene-PER3:chi_circ_0021045,gene-INPP5F:chi_circ_0027949,gene-TCF4:chi_circ_0027293,gene-SRC:chi_circ_0018479,gene-RERE:chi_circ_0021031,gene-AID…
Biological Process	GO:0045893	positive regulation of transcription, DNA-templated	0.000655	21	888	0.0372432	gene-NCOA7:chi_circ_0012389,gene-GABPB1:chi_circ_0014292,gene-RPS6KA5:chi_circ_0014864,gene-TXK:chi_circ_0009295,gene-MEF2C:chi_circ_0010081,gene-TCF4:chi_circ_0027293,gene-IFT74:chi_circ_0011147,gene-SSBP2:chi_circ_0010147,gene-RERE:chi_circ_0021031,gene-MEF2A:chi_circ_0025434,gene-STAG1:chi_circ_0000418,gene-PICALM:chi_circ_0029796,gene-CEP290:chi_circ_0006997,gene-WWOX:chi_circ_0022822,gene-GP…
Biological Process	GO:1903508	positive regulation of nucleic acid-templated transcription	0.000655	21	888	0.0372432	gene-ESR1:chi_circ_0013463,gene-WWOX:chi_circ_0022822,gene-CEP290:chi_circ_0006997,gene-RBPJ:chi_circ_0008977,gene-GPBP1:chi_circ_0024104,gene-SMAD5:chi_circ_0010484,gene-ASH1L:chi_circ_0003597,gene-PPP3CA:chi_circ_0008784,gene-MAPK1:chi_circ_0030657,gene-RPS6KA5:chi_circ_0014864,gene-TXK:chi_circ_0009295,gene-MEF2C:chi_circ_0010081,gene-GABPB1:chi_circ_0014292,gene-NCOA7:chi_circ_0012389,gene-PI…
Biological Process	GO:1902680	positive regulation of RNA biosynthetic process	0.000664	21	889	0.0372432	gene-TCF4:chi_circ_0027293,gene-IFT74:chi_circ_0011147,gene-SSBP2:chi_circ_0010147,gene-RERE:chi_circ_0021031,gene-MEF2A:chi_circ_0025434,gene-STAG1:chi_circ_0000418,gene-PICALM:chi_circ_0029796,gene-NCOA7:chi_circ_0012389,gene-GABPB1:chi_circ_0014292,gene-TXK:chi_circ_0009295,gene-RPS6KA5:chi_circ_0014864,gene-MEF2C:chi_circ_0010081,gene-MAPK1:chi_circ_0030657,gene-PPP3CA:chi_circ_0008784,gene-S…
Biological Process	GO:0051254	positive regulation of RNA metabolic process	0.00107	21	923	0.0508641	gene-ESR1:chi_circ_0013463,gene-CEP290:chi_circ_0006997,gene-WWOX:chi_circ_0022822,gene-GPBP1:chi_circ_0024104,gene-RBPJ:chi_circ_0008977,gene-PPP3CA:chi_circ_0008784,gene-ASH1L:chi_circ_0003597,gene-SMAD5:chi_circ_0010484,gene-MAPK1:chi_circ_0030657,gene-RPS6KA5:chi_circ_0014864,gene-TXK:chi_circ_0009295,gene-MEF2C:chi_circ_0010081,gene-NCOA7:chi_circ_0012389,gene-GABPB1:chi_circ_0014292,gene-ME…
Biological Process	GO:0010557	positive regulation of macromolecule biosynthetic process	0.00359	21	1020	0.082753	gene-TXK:chi_circ_0009295,gene-RPS6KA5:chi_circ_0014864,gene-MEF2C:chi_circ_0010081,gene-NCOA7:chi_circ_0012389,gene-GABPB1:chi_circ_0014292,gene-MEF2A:chi_circ_0025434,gene-STAG1:chi_circ_0000418,gene-PICALM:chi_circ_0029796,gene-IFT74:chi_circ_0011147,gene-TCF4:chi_circ_0027293,gene-SSBP2:chi_circ_0010147,gene-RERE:chi_circ_0021031,gene-ESR1:chi_circ_0013463,gene-CEP290:chi_circ_0006997,gene-WW…
Biological Process	GO:0031328	positive regulation of cellular biosynthetic process	0.00723	21	1085	0.118534	gene-WWOX:chi_circ_0022822,gene-CEP290:chi_circ_0006997,gene-RBPJ:chi_circ_0008977,gene-GPBP1:chi_circ_0024104,gene-ESR1:chi_circ_0013463,gene-MAPK1:chi_circ_0030657,gene-ASH1L:chi_circ_0003597,gene-SMAD5:chi_circ_0010484,gene-PPP3CA:chi_circ_0008784,gene-GABPB1:chi_circ_0014292,gene-NCOA7:chi_circ_0012389,gene-TXK:chi_circ_0009295,gene-RPS6KA5:chi_circ_0014864,gene-MEF2C:chi_circ_0010081,gene-SS…
Biological Process	GO:0009891	positive regulation of biosynthetic process	0.00857	21	1102	0.118534	gene-MAPK1:chi_circ_0030657,gene-PPP3CA:chi_circ_0008784,gene-ASH1L:chi_circ_0003597,gene-SMAD5:chi_circ_0010484,gene-CEP290:chi_circ_0006997,gene-WWOX:chi_circ_0022822,gene-GPBP1:chi_circ_0024104,gene-RBPJ:chi_circ_0008977,gene-ESR1:chi_circ_0013463,gene-TCF4:chi_circ_0027293,gene-IFT74:chi_circ_0011147,gene-SSBP2:chi_circ_0010147,gene-RERE:chi_circ_0021031,gene-MEF2A:chi_circ_0025434,gene-PICAL…
Biological Process	GO:0051049	regulation of transport	0.00879	20	1034	0.118534	gene-LOC102173333:chi_circ_0001439,gene-SRC:chi_circ_0018479,gene-LOC108634347:chi_circ_0030196,gene-DAB2:chi_circ_0024271,gene-PICALM:chi_circ_0029796,gene-VPS35:chi_circ_0022421,gene-UBE2J1:chi_circ_0012952,gene-MEF2C:chi_circ_0010081,gene-INPP5F:chi_circ_0027949,gene-PRKCE:chi_circ_0015824,gene-UBAC2:chi_circ_0016836,gene-MAPK1:chi_circ_0030657,gene-AAK1:chi_circ_0016352,gene-RAB27B:chi_circ_0…
Biological Process	GO:0006357	regulation of transcription from RNA polymerase II promoter	0.0265	20	1156	0.171936	gene-RERE:chi_circ_0021031,gene-SSBP2:chi_circ_0010147,gene-IFT74:chi_circ_0011147,gene-TCF4:chi_circ_0027293,gene-SATB1:chi_circ_0000827,gene-STAG1:chi_circ_0000418,gene-MEF2A:chi_circ_0025434,gene-GABPB1:chi_circ_0014292,gene-NCOA7:chi_circ_0012389,gene-MEF2C:chi_circ_0010081,gene-PER3:chi_circ_0021045,gene-TXK:chi_circ_0009295,gene-RPS6KA5:chi_circ_0014864,gene-GTF2I:chi_circ_0027720,gene-ASH1…
Biological Process	GO:0006366	transcription from RNA polymerase II promoter	0.0479	20	1235	0.21058	gene-STAG1:chi_circ_0000418,gene-MEF2A:chi_circ_0025434,gene-SATB1:chi_circ_0000827,gene-SSBP2:chi_circ_0010147,gene-IFT74:chi_circ_0011147,gene-TCF4:chi_circ_0027293,gene-RERE:chi_circ_0021031,gene-TXK:chi_circ_0009295,gene-RPS6KA5:chi_circ_0014864,gene-MEF2C:chi_circ_0010081,gene-PER3:chi_circ_0021045,gene-GABPB1:chi_circ_0014292,gene-NCOA7:chi_circ_0012389,gene-ASH1L:chi_circ_0003597,gene-SMAD…
Biological Process	GO:0022008	neurogenesis	0.00187	19	835	0.0663671	gene-UBA6:chi_circ_0009534,gene-MEF2C:chi_circ_0010081,gene-INPP5F:chi_circ_0027949,gene-PLXNC1:chi_circ_0007096,gene-PICALM:chi_circ_0029796,gene-MEF2A:chi_circ_0025434,gene-RERE:chi_circ_0021031,gene-PREX2:chi_circ_0019199,gene-TCF4:chi_circ_0027293,gene-LOC102173333:chi_circ_0001439,gene-APBB2:chi_circ_0009170,gene-RBPJ:chi_circ_0008977,gene-SPAST:chi_circ_0015491,gene-PTPN11:chi_circ_0022307,…
Biological Process	GO:0046907	intracellular transport	0.0377	19	1126	0.192438	gene-PICALM:chi_circ_0029796,gene-PAN3:chi_circ_0017065,gene-DAB2:chi_circ_0024271,gene-VPS35:chi_circ_0022421,gene-ZC3H11A:chi_circ_0021521,gene-IFT74:chi_circ_0011147,gene-INPP5F:chi_circ_0027949,gene-UBE2J1:chi_circ_0012952,gene-IFT81:chi_circ_0021600,gene-PPP3CA:chi_circ_0008784,gene-RAB27B:chi_circ_0027281,gene-UBAC2:chi_circ_0016836,gene-MAPK1:chi_circ_0030657,gene-UBL5:chi_circ_0010864,gen…
Biological Process	GO:0048699	generation of neurons	0.00218	18	782	0.068455	gene-MEF2C:chi_circ_0010081,gene-UBA6:chi_circ_0009534,gene-INPP5F:chi_circ_0027949,gene-RERE:chi_circ_0021031,gene-TCF4:chi_circ_0027293,gene-PREX2:chi_circ_0019199,gene-LOC102173333:chi_circ_0001439,gene-PLXNC1:chi_circ_0007096,gene-PICALM:chi_circ_0029796,gene-MEF2A:chi_circ_0025434,gene-RBPJ:chi_circ_0008977,gene-SPAST:chi_circ_0015491,gene-LOC102181107:chi_circ_0009467,gene-APBB2:chi_circ_00…
Biological Process	GO:0030182	neuron differentiation	0.00195	17	711	0.068455	gene-PICALM:chi_circ_0029796,gene-MEF2A:chi_circ_0025434,gene-PLXNC1:chi_circ_0007096,gene-LOC102173333:chi_circ_0001439,gene-TCF4:chi_circ_0027293,gene-PREX2:chi_circ_0019199,gene-RERE:chi_circ_0021031,gene-MEF2C:chi_circ_0010081,gene-UBA6:chi_circ_0009534,gene-INPP5F:chi_circ_0027949,gene-BTBD3:chi_circ_0018343,gene-PPP3CA:chi_circ_0008784,gene-MAPK1:chi_circ_0030657,gene-APBB2:chi_circ_0009170…
Biological Process	GO:0048870	cell motility	0.00483	17	777	0.0954472	gene-DNAH5:chi_circ_0024584,gene-DNAH5:chi_circ_0024608,gene-APBB2:chi_circ_0009170,gene-SRGAP1:chi_circ_0007470,gene-RBPJ:chi_circ_0008977,gene-PTPN11:chi_circ_0022307,gene-ARL13B:chi_circ_0001019,gene-MAPK1:chi_circ_0030657,gene-SDCCAG8:chi_circ_0020846,gene-INPP5F:chi_circ_0027949,gene-MEF2C:chi_circ_0010081,gene-LRRC6:chi_circ_0019570,gene-CARMIL1:chi_circ_0026443,gene-PLXNC1:chi_circ_0007096…
Biological Process	GO:0051674	localization of cell	0.00483	17	777	0.0954472	gene-CARMIL1:chi_circ_0026443,gene-PLXNC1:chi_circ_0007096,gene-CCDC39:chi_circ_0001799,gene-RERE:chi_circ_0021031,gene-PSTPIP2:chi_circ_0027183,gene-LOC102173333:chi_circ_0001439,gene-INPP5F:chi_circ_0027949,gene-MEF2C:chi_circ_0010081,gene-LRRC6:chi_circ_0019570,gene-ARL13B:chi_circ_0001019,gene-SDCCAG8:chi_circ_0020846,gene-MAPK1:chi_circ_0030657,gene-DNAH5:chi_circ_0024584,gene-DNAH5:chi_circ…
Biological Process	GO:0040011	locomotion	0.0207	17	909	0.151204	gene-LRRC6:chi_circ_0019570,gene-MEF2C:chi_circ_0010081,gene-INPP5F:chi_circ_0027949,gene-PLXNC1:chi_circ_0007096,gene-CCDC39:chi_circ_0001799,gene-CARMIL1:chi_circ_0026443,gene-LOC102173333:chi_circ_0001439,gene-PSTPIP2:chi_circ_0027183,gene-RERE:chi_circ_0021031,gene-SRGAP1:chi_circ_0007470,gene-APBB2:chi_circ_0009170,gene-DNAH5:chi_circ_0024584,gene-DNAH5:chi_circ_0024608,gene-PTPN11:chi_circ_…
Biological Process	GO:0042592	homeostatic process	0.0356	17	970	0.188268	gene-MEF2C:chi_circ_0010081,gene-GPCPD1:chi_circ_0018288,gene-PRKCE:chi_circ_0015824,gene-MAK:chi_circ_0026771,gene-LOC102176896:chi_circ_0017929,gene-LOC108634347:chi_circ_0030196,gene-PICALM:chi_circ_0029796,gene-LOC102179380:chi_circ_0004514,gene-SRC:chi_circ_0018479,gene-AKT3:chi_circ_0020837,gene-ATP2B1:chi_circ_0007038,gene-ESR1:chi_circ_0013463,gene-PTPN11:chi_circ_0022307,gene-SMAD5:chi_c…
Biological Process	GO:0045944	positive regulation of transcription from RNA polymerase II promoter	0.00252	16	666	0.0702119	gene-SMAD5:chi_circ_0010484,gene-ASH1L:chi_circ_0003597,gene-PPP3CA:chi_circ_0008784,gene-WWOX:chi_circ_0022822,gene-RBPJ:chi_circ_0008977,gene-SSBP2:chi_circ_0010147,gene-TCF4:chi_circ_0027293,gene-IFT74:chi_circ_0011147,gene-RERE:chi_circ_0021031,gene-STAG1:chi_circ_0000418,gene-MEF2A:chi_circ_0025434,gene-GABPB1:chi_circ_0014292,gene-NCOA7:chi_circ_0012389,gene-TXK:chi_circ_0009295,gene-RPS6KA…
Biological Process	GO:0051276	chromosome organization	0.00288	16	675	0.0760017	gene-SETDB2:chi_circ_0017282,gene-RERE:chi_circ_0021031,gene-SRC:chi_circ_0018479,gene-ACTR6:chi_circ_0007738,gene-SATB1:chi_circ_0000827,gene-NEK11:chi_circ_0000547,gene-LOC102176896:chi_circ_0017929,gene-KMT5B:chi_circ_0029682,gene-RPS6KA5:chi_circ_0014864,gene-EYA3:chi_circ_0002046,gene-MAPK1:chi_circ_0030657,gene-PSME4:chi_circ_0015927,gene-TDRD3:chi_circ_0017548,gene-ASH1L:chi_circ_0003597,g…
Biological Process	GO:0031175	neuron projection development	0.000261	15	483	0.0266841	gene-SPAST:chi_circ_0015491,gene-RBPJ:chi_circ_0008977,gene-UBA6:chi_circ_0009534,gene-MEF2C:chi_circ_0010081,gene-APBB2:chi_circ_0009170,gene-INPP5F:chi_circ_0027949,gene-RERE:chi_circ_0021031,gene-MAPK1:chi_circ_0030657,gene-LOC102173333:chi_circ_0001439,gene-PREX2:chi_circ_0019199,gene-PLXNC1:chi_circ_0007096,gene-PICALM:chi_circ_0029796,gene-BTBD3:chi_circ_0018343,gene-PPP3CA:chi_circ_0008784…
Biological Process	GO:0048666	neuron development	0.00108	15	554	0.0508641	gene-MEF2A:chi_circ_0025434,gene-PPP3CA:chi_circ_0008784,gene-PICALM:chi_circ_0029796,gene-BTBD3:chi_circ_0018343,gene-PLXNC1:chi_circ_0007096,gene-PREX2:chi_circ_0019199,gene-LOC102173333:chi_circ_0001439,gene-MAPK1:chi_circ_0030657,gene-RERE:chi_circ_0021031,gene-INPP5F:chi_circ_0027949,gene-MEF2C:chi_circ_0010081,gene-UBA6:chi_circ_0009534,gene-APBB2:chi_circ_0009170,gene-SPAST:chi_circ_001549…
Biological Process	GO:0007010	cytoskeleton organization	0.00901	15	695	0.118534	gene-PSTPIP2:chi_circ_0027183,gene-MAPK1:chi_circ_0030657,gene-SDCCAG8:chi_circ_0020846,gene-MEF2A:chi_circ_0025434,gene-MAP9:chi_circ_0022272,gene-TMEM67:chi_circ_0018632,gene-CARMIL1:chi_circ_0026443,gene-CCDC39:chi_circ_0001799,gene-LOC108634347:chi_circ_0030196,gene-PLEKHH2:chi_circ_0015758,gene-SPAST:chi_circ_0015491,gene-LRRC6:chi_circ_0019570,gene-DNAH5:chi_circ_0024584,gene-DNAH5:chi_circ…
Biological Process	GO:0000904	cell morphogenesis involved in differentiation	7.18e-05	14	380	0.0131392	gene-BTBD3:chi_circ_0018343,gene-PICALM:chi_circ_0029796,gene-MEF2A:chi_circ_0025434,gene-PPP3CA:chi_circ_0008784,gene-ARL13B:chi_circ_0001019,gene-PLXNC1:chi_circ_0007096,gene-CARMIL1:chi_circ_0026443,gene-PREX2:chi_circ_0019199,gene-LOC102173333:chi_circ_0001439,gene-RERE:chi_circ_0021031,gene-MAPK1:chi_circ_0030657,gene-APBB2:chi_circ_0009170,gene-MEF2C:chi_circ_0010081,gene-SPAST:chi_circ_001…
Biological Process	GO:0060341	regulation of cellular localization	0.000971	14	491	0.0482176	gene-LOC108634347:chi_circ_0030196,gene-DAB2:chi_circ_0024271,gene-VPS35:chi_circ_0022421,gene-PPP3CA:chi_circ_0008784,gene-UBAC2:chi_circ_0016836,gene-MAPK1:chi_circ_0030657,gene-LOC102173333:chi_circ_0001439,gene-MEF2C:chi_circ_0010081,gene-INPP5F:chi_circ_0027949,gene-PRKCE:chi_circ_0015824,gene-UBL5:chi_circ_0010864,gene-UBE2J1:chi_circ_0012952,gene-PTPN11:chi_circ_0022307,gene-CEP290:chi_cir…
Biological Process	GO:0000902	cell morphogenesis	0.00298	14	554	0.0768169	gene-PLXNC1:chi_circ_0007096,gene-CARMIL1:chi_circ_0026443,gene-ARL13B:chi_circ_0001019,gene-MEF2A:chi_circ_0025434,gene-PPP3CA:chi_circ_0008784,gene-PICALM:chi_circ_0029796,gene-BTBD3:chi_circ_0018343,gene-MAPK1:chi_circ_0030657,gene-RERE:chi_circ_0021031,gene-LOC102173333:chi_circ_0001439,gene-PREX2:chi_circ_0019199,gene-APBB2:chi_circ_0009170,gene-MEF2C:chi_circ_0010081,gene-SPAST:chi_circ_001…
Biological Process	GO:0032989	cellular component morphogenesis	0.00682	14	609	0.117009	gene-MAPK1:chi_circ_0030657,gene-RERE:chi_circ_0021031,gene-LOC102173333:chi_circ_0001439,gene-PREX2:chi_circ_0019199,gene-CARMIL1:chi_circ_0026443,gene-PLXNC1:chi_circ_0007096,gene-ARL13B:chi_circ_0001019,gene-MEF2A:chi_circ_0025434,gene-PPP3CA:chi_circ_0008784,gene-PICALM:chi_circ_0029796,gene-BTBD3:chi_circ_0018343,gene-SPAST:chi_circ_0015491,gene-APBB2:chi_circ_0009170,gene-MEF2C:chi_circ_001…
Biological Process	GO:0018193	peptidyl-amino acid modification	0.0152	14	672	0.143291	gene-RPS6KA5:chi_circ_0014864,gene-KAT2B:chi_circ_0000841,gene-INPP5F:chi_circ_0027949,gene-KMT5B:chi_circ_0029682,gene-STK33:chi_circ_0019976,gene-UBE2J1:chi_circ_0012952,gene-ASH1L:chi_circ_0003597,gene-SPRED1:chi_circ_0014823,gene-DYRK1A:chi_circ_0000778,gene-LOC108634347:chi_circ_0030196,gene-AKT3:chi_circ_0020837,gene-FKBP5:chi_circ_0026680,gene-FKBP5:chi_circ_0026679,gene-SETDB2:chi_circ_00…
Biological Process	GO:0006886	intracellular protein transport	0.0369	14	756	0.191301	gene-PPP3CA:chi_circ_0008784,gene-VPS35:chi_circ_0022421,gene-IFT81:chi_circ_0021600,gene-PAN3:chi_circ_0017065,gene-IFT74:chi_circ_0011147,gene-ZC3H11A:chi_circ_0021521,gene-MAPK1:chi_circ_0030657,gene-UBAC2:chi_circ_0016836,gene-UBL5:chi_circ_0010864,gene-TLK1:chi_circ_0002180,gene-CEP290:chi_circ_0006997,gene-LONP2:chi_circ_0022381,gene-PTPN11:chi_circ_0022307,gene-UBE2J1:chi_circ_0012952
Biological Process	GO:0033043	regulation of organelle organization	0.0387	14	761	0.195641	gene-HSF2BP:chi_circ_0000642,gene-PLEKHH2:chi_circ_0015758,gene-SPAST:chi_circ_0015491,gene-RPS6KA5:chi_circ_0014864,gene-UBL5:chi_circ_0010864,gene-MEF2C:chi_circ_0010081,gene-TLK1:chi_circ_0002180,gene-SRC:chi_circ_0018479,gene-MAPK1:chi_circ_0030657,gene-MAP9:chi_circ_0022272,gene-TMEM67:chi_circ_0018632,gene-PAN3:chi_circ_0017065,gene-VPS35:chi_circ_0022421,gene-CARMIL1:chi_circ_0026443
Biological Process	GO:0006325	chromatin organization	0.00118	13	445	0.0508641	gene-TLK1:chi_circ_0002180,gene-KAT2B:chi_circ_0000841,gene-RPS6KA5:chi_circ_0014864,gene-KMT5B:chi_circ_0029682,gene-ACTR6:chi_circ_0007738,gene-TDRD3:chi_circ_0017548,gene-SATB1:chi_circ_0000827,gene-NEK11:chi_circ_0000547,gene-ASH1L:chi_circ_0003597,gene-SETDB2:chi_circ_0017282,gene-EYA3:chi_circ_0002046,gene-RERE:chi_circ_0021031,gene-PSME4:chi_circ_0015927
Biological Process	GO:0072359	circulatory system development	0.00871	13	563	0.118534	gene-TCF4:chi_circ_0027293,gene-IFT74:chi_circ_0011147,gene-LOC102179380:chi_circ_0004514,gene-MAPK1:chi_circ_0030657,gene-ADAMTS6:chi_circ_0024007,gene-MEF2A:chi_circ_0025434,gene-ARL13B:chi_circ_0001019,gene-UBE4B:chi_circ_0021006,gene-GTF2I:chi_circ_0027720,gene-PTPN11:chi_circ_0022307,gene-RBPJ:chi_circ_0008977,gene-MEF2C:chi_circ_0010081,gene-DNAH5:chi_circ_0024584,gene-DNAH5:chi_circ_0024608
Biological Process	GO:0044265	cellular macromolecule catabolic process	0.0365	13	684	0.191301	gene-LONP2:chi_circ_0022381,gene-UBE2J1:chi_circ_0012952,gene-RFWD2:chi_circ_0021223,gene-UBA6:chi_circ_0009534,gene-PSME4:chi_circ_0015927,gene-SND1:chi_circ_0005798,gene-PAN3:chi_circ_0017065,gene-BTBD3:chi_circ_0018343,gene-DAB2:chi_circ_0024271,gene-VPS35:chi_circ_0022421,gene-UBE4B:chi_circ_0021006,gene-ANKIB1:chi_circ_0005431,gene-FBXW4:chi_circ_0028164
Biological Process	GO:0080134	regulation of response to stress	0.0443	13	704	0.199969	gene-UBE2J1:chi_circ_0012952,gene-MEF2C:chi_circ_0010081,gene-INPP5F:chi_circ_0027949,gene-PRKCE:chi_circ_0015824,gene-TXK:chi_circ_0009295,gene-UBAC2:chi_circ_0016836,gene-MAPK1:chi_circ_0030657,gene-AIDA:chi_circ_0020696,gene-AIDA:chi_circ_0020700,gene-EYA3:chi_circ_0002046,gene-DYRK1A:chi_circ_0000778,gene-SPRED1:chi_circ_0014823,gene-ASH1L:chi_circ_0003597,gene-PPP3CA:chi_circ_0008784
Biological Process	GO:0016477	cell migration	0.0473	13	711	0.208793	gene-SRGAP1:chi_circ_0007470,gene-MEF2C:chi_circ_0010081,gene-APBB2:chi_circ_0009170,gene-PTPN11:chi_circ_0022307,gene-RBPJ:chi_circ_0008977,gene-ARL13B:chi_circ_0001019,gene-PLXNC1:chi_circ_0007096,gene-CARMIL1:chi_circ_0026443,gene-LOC102173333:chi_circ_0001439,gene-PSTPIP2:chi_circ_0027183,gene-RERE:chi_circ_0021031,gene-SDCCAG8:chi_circ_0020846,gene-MAPK1:chi_circ_0030657
Biological Process	GO:0048667	cell morphogenesis involved in neuron differentiation	0.000134	12	306	0.0172518	gene-SPAST:chi_circ_0015491,gene-APBB2:chi_circ_0009170,gene-MEF2C:chi_circ_0010081,gene-MAPK1:chi_circ_0030657,gene-RERE:chi_circ_0021031,gene-PREX2:chi_circ_0019199,gene-LOC102173333:chi_circ_0001439,gene-PLXNC1:chi_circ_0007096,gene-MEF2A:chi_circ_0025434,gene-PPP3CA:chi_circ_0008784,gene-PICALM:chi_circ_0029796,gene-BTBD3:chi_circ_0018343
Biological Process	GO:0060322	head development	0.00103	12	384	0.0505608	gene-AKT3:chi_circ_0020837,gene-MAPK1:chi_circ_0030657,gene-RERE:chi_circ_0021031,gene-BTBD3:chi_circ_0018343,gene-ARL13B:chi_circ_0001019,gene-PTPN11:chi_circ_0022307,gene-RBPJ:chi_circ_0008977,gene-KIF27:chi_circ_0011974,gene-DNAH5:chi_circ_0024584,gene-DNAH5:chi_circ_0024608,gene-ATP2B1:chi_circ_0007038,gene-UBA6:chi_circ_0009534,gene-MEF2C:chi_circ_0010081
Biological Process	GO:0007417	central nervous system development	0.00588	12	475	0.107568	gene-PTPN11:chi_circ_0022307,gene-RBPJ:chi_circ_0008977,gene-UBA6:chi_circ_0009534,gene-ATP2B1:chi_circ_0007038,gene-MEF2C:chi_circ_0010081,gene-KIF27:chi_circ_0011974,gene-DNAH5:chi_circ_0024584,gene-DNAH5:chi_circ_0024608,gene-AKT3:chi_circ_0020837,gene-RERE:chi_circ_0021031,gene-MAPK1:chi_circ_0030657,gene-BTBD3:chi_circ_0018343,gene-ARL13B:chi_circ_0001019
Biological Process	GO:0030163	protein catabolic process	0.0195	12	559	0.151204	gene-UBA6:chi_circ_0009534,gene-RFWD2:chi_circ_0021223,gene-UBE2J1:chi_circ_0012952,gene-LONP2:chi_circ_0022381,gene-FBXW4:chi_circ_0028164,gene-UBE4B:chi_circ_0021006,gene-ANKIB1:chi_circ_0005431,gene-DAB2:chi_circ_0024271,gene-BTBD3:chi_circ_0018343,gene-VPS35:chi_circ_0022421,gene-PSME4:chi_circ_0015927,gene-UBAC2:chi_circ_0016836
Biological Process	GO:0044712	single-organism catabolic process	0.0377	12	617	0.192438	gene-UBE2J1:chi_circ_0012952,gene-LONP2:chi_circ_0022381,gene-HSF2BP:chi_circ_0000642,gene-GPCPD1:chi_circ_0018288,gene-INPP5F:chi_circ_0027949,gene-DDHD1:chi_circ_0014227,gene-PRKCE:chi_circ_0015824,gene-PDE5A:chi_circ_0009241,gene-LOC102179380:chi_circ_0004514,gene-UBAC2:chi_circ_0016836,gene-PLCB4:chi_circ_0017802,gene-PGM5:chi_circ_0011522
Biological Process	GO:0007507	heart development	0.000612	11	311	0.0372432	gene-PTPN11:chi_circ_0022307,gene-RBPJ:chi_circ_0008977,gene-DNAH5:chi_circ_0024584,gene-DNAH5:chi_circ_0024608,gene-MEF2C:chi_circ_0010081,gene-IFT74:chi_circ_0011147,gene-MAPK1:chi_circ_0030657,gene-LOC102179380:chi_circ_0004514,gene-ADAMTS6:chi_circ_0024007,gene-MEF2A:chi_circ_0025434,gene-UBE4B:chi_circ_0021006,gene-ARL13B:chi_circ_0001019
Biological Process	GO:0048812	neuron projection morphogenesis	0.00112	11	335	0.0508641	gene-SPAST:chi_circ_0015491,gene-APBB2:chi_circ_0009170,gene-LOC102173333:chi_circ_0001439,gene-PREX2:chi_circ_0019199,gene-MAPK1:chi_circ_0030657,gene-RERE:chi_circ_0021031,gene-PPP3CA:chi_circ_0008784,gene-MEF2A:chi_circ_0025434,gene-BTBD3:chi_circ_0018343,gene-PICALM:chi_circ_0029796,gene-PLXNC1:chi_circ_0007096
Biological Process	GO:0120039	plasma membrane bounded cell projection morphogenesis	0.00139	11	344	0.0575331	gene-MAPK1:chi_circ_0030657,gene-RERE:chi_circ_0021031,gene-PREX2:chi_circ_0019199,gene-LOC102173333:chi_circ_0001439,gene-PLXNC1:chi_circ_0007096,gene-MEF2A:chi_circ_0025434,gene-PPP3CA:chi_circ_0008784,gene-PICALM:chi_circ_0029796,gene-BTBD3:chi_circ_0018343,gene-SPAST:chi_circ_0015491,gene-APBB2:chi_circ_0009170
Biological Process	GO:0048858	cell projection morphogenesis	0.00146	11	346	0.0588494	gene-APBB2:chi_circ_0009170,gene-SPAST:chi_circ_0015491,gene-PPP3CA:chi_circ_0008784,gene-MEF2A:chi_circ_0025434,gene-BTBD3:chi_circ_0018343,gene-PICALM:chi_circ_0029796,gene-PLXNC1:chi_circ_0007096,gene-PREX2:chi_circ_0019199,gene-LOC102173333:chi_circ_0001439,gene-MAPK1:chi_circ_0030657,gene-RERE:chi_circ_0021031
Biological Process	GO:0007420	brain development	0.00182	11	356	0.0660341	gene-RERE:chi_circ_0021031,gene-AKT3:chi_circ_0020837,gene-ARL13B:chi_circ_0001019,gene-BTBD3:chi_circ_0018343,gene-RBPJ:chi_circ_0008977,gene-PTPN11:chi_circ_0022307,gene-KIF27:chi_circ_0011974,gene-DNAH5:chi_circ_0024584,gene-DNAH5:chi_circ_0024608,gene-UBA6:chi_circ_0009534,gene-ATP2B1:chi_circ_0007038,gene-MEF2C:chi_circ_0010081
Biological Process	GO:0032990	cell part morphogenesis	0.00208	11	362	0.068455	gene-PLXNC1:chi_circ_0007096,gene-MEF2A:chi_circ_0025434,gene-PPP3CA:chi_circ_0008784,gene-BTBD3:chi_circ_0018343,gene-PICALM:chi_circ_0029796,gene-MAPK1:chi_circ_0030657,gene-RERE:chi_circ_0021031,gene-PREX2:chi_circ_0019199,gene-LOC102173333:chi_circ_0001439,gene-APBB2:chi_circ_0009170,gene-SPAST:chi_circ_0015491
Biological Process	GO:0051345	positive regulation of hydrolase activity	0.00604	11	417	0.107608	gene-SBF2:chi_circ_0020015,gene-SBF2:chi_circ_0020008,gene-ESR1:chi_circ_0013463,gene-SRGAP1:chi_circ_0007470,gene-MEF2C:chi_circ_0010081,gene-ARHGAP10:chi_circ_0022038,gene-RABGAP1:chi_circ_0016727,gene-LOC102173333:chi_circ_0001439,gene-PREX2:chi_circ_0019199,gene-PSME4:chi_circ_0015927,gene-RGS10:chi_circ_0027961,gene-PICALM:chi_circ_0029796
Biological Process	GO:0044257	cellular protein catabolic process	0.0151	11	475	0.142293	gene-PSME4:chi_circ_0015927,gene-UBE4B:chi_circ_0021006,gene-FBXW4:chi_circ_0028164,gene-ANKIB1:chi_circ_0005431,gene-DAB2:chi_circ_0024271,gene-BTBD3:chi_circ_0018343,gene-VPS35:chi_circ_0022421,gene-UBE2J1:chi_circ_0012952,gene-LONP2:chi_circ_0022381,gene-UBA6:chi_circ_0009534,gene-RFWD2:chi_circ_0021223
Biological Process	GO:0009628	response to abiotic stimulus	0.0311	11	531	0.176213	gene-RFWD2:chi_circ_0021223,gene-ATP2B1:chi_circ_0007038,gene-CPEB4:chi_circ_0024481,gene-CDS1:chi_circ_0009779,gene-RBPJ:chi_circ_0008977,gene-LOC108634347:chi_circ_0030196,gene-LOC102173333:chi_circ_0001439,gene-RAD54B:chi_circ_0018662,gene-EYA3:chi_circ_0002046,gene-MAPK1:chi_circ_0030657,gene-LOC102179380:chi_circ_0004514
Biological Process	GO:0032386	regulation of intracellular transport	0.00219	10	311	0.068455	gene-PTPN11:chi_circ_0022307,gene-CEP290:chi_circ_0006997,gene-UBE2J1:chi_circ_0012952,gene-UBL5:chi_circ_0010864,gene-INPP5F:chi_circ_0027949,gene-UBAC2:chi_circ_0016836,gene-MAPK1:chi_circ_0030657,gene-DAB2:chi_circ_0024271,gene-VPS35:chi_circ_0022421,gene-PPP3CA:chi_circ_0008784
Biological Process	GO:0007017	microtubule-based process	0.0109	10	392	0.118534	gene-IFT74:chi_circ_0011147,gene-SDCCAG8:chi_circ_0020846,gene-IFT81:chi_circ_0021600,gene-TMEM67:chi_circ_0018632,gene-MAP9:chi_circ_0022272,gene-CCDC39:chi_circ_0001799,gene-SPAST:chi_circ_0015491,gene-LRRC6:chi_circ_0019570,gene-KIF27:chi_circ_0011974,gene-DNAH5:chi_circ_0024584,gene-DNAH5:chi_circ_0024608
Biological Process	GO:0070925	organelle assembly	0.0116	10	396	0.122205	gene-CCDC39:chi_circ_0001799,gene-MEF2A:chi_circ_0025434,gene-MAP9:chi_circ_0022272,gene-PAN3:chi_circ_0017065,gene-IFT81:chi_circ_0021600,gene-IFT74:chi_circ_0011147,gene-DNAH5:chi_circ_0024584,gene-DNAH5:chi_circ_0024608,gene-MEF2C:chi_circ_0010081,gene-LRRC6:chi_circ_0019570,gene-CEP290:chi_circ_0006997
Biological Process	GO:0060284	regulation of cell development	0.0225	10	440	0.155486	gene-LOC102173333:chi_circ_0001439,gene-TCF4:chi_circ_0027293,gene-CARMIL1:chi_circ_0026443,gene-PLXNC1:chi_circ_0007096,gene-PPP3CA:chi_circ_0008784,gene-RBPJ:chi_circ_0008977,gene-LOC102181107:chi_circ_0009467,gene-MEF2C:chi_circ_0010081,gene-INPP5F:chi_circ_0027949,gene-PDE5A:chi_circ_0009241
Biological Process	GO:0051603	proteolysis involved in cellular protein catabolic process	0.0279	10	456	0.176213	gene-UBE2J1:chi_circ_0012952,gene-LONP2:chi_circ_0022381,gene-UBA6:chi_circ_0009534,gene-RFWD2:chi_circ_0021223,gene-PSME4:chi_circ_0015927,gene-FBXW4:chi_circ_0028164,gene-UBE4B:chi_circ_0021006,gene-ANKIB1:chi_circ_0005431,gene-DAB2:chi_circ_0024271,gene-BTBD3:chi_circ_0018343
Biological Process	GO:0016358	dendrite development	2.92e-06	9	109	0.00169321	gene-PPP3CA:chi_circ_0008784,gene-MEF2A:chi_circ_0025434,gene-PICALM:chi_circ_0029796,gene-BTBD3:chi_circ_0018343,gene-LOC102173333:chi_circ_0001439,gene-PREX2:chi_circ_0019199,gene-RERE:chi_circ_0021031,gene-MEF2C:chi_circ_0010081,gene-UBA6:chi_circ_0009534
Biological Process	GO:0007389	pattern specification process	0.00292	9	271	0.0760017	gene-IFT74:chi_circ_0011147,gene-AIDA:chi_circ_0020696,gene-AIDA:chi_circ_0020700,gene-SMAD5:chi_circ_0010484,gene-ARL13B:chi_circ_0001019,gene-CCDC39:chi_circ_0001799,gene-RBPJ:chi_circ_0008977,gene-LRRC6:chi_circ_0019570,gene-MEF2C:chi_circ_0010081,gene-DNAH5:chi_circ_0024584,gene-DNAH5:chi_circ_0024608
Biological Process	GO:0016569	covalent chromatin modification	0.00936	9	325	0.118534	gene-KMT5B:chi_circ_0029682,gene-KAT2B:chi_circ_0000841,gene-RPS6KA5:chi_circ_0014864,gene-EYA3:chi_circ_0002046,gene-SETDB2:chi_circ_0017282,gene-TDRD3:chi_circ_0017548,gene-SATB1:chi_circ_0000827,gene-NEK11:chi_circ_0000547,gene-ASH1L:chi_circ_0003597
Biological Process	GO:0061061	muscle structure development	0.0159	9	355	0.146854	gene-LOC108634347:chi_circ_0030196,gene-UBE4B:chi_circ_0021006,gene-PPP3CA:chi_circ_0008784,gene-MEF2A:chi_circ_0025434,gene-LOC102179380:chi_circ_0004514,gene-GPCPD1:chi_circ_0018288,gene-MEF2C:chi_circ_0010081,gene-RBPJ:chi_circ_0008977,gene-KMT5B:chi_circ_0029682
Biological Process	GO:0009855	determination of bilateral symmetry	3.02e-07	8	61	0.000597887	gene-DNAH5:chi_circ_0024584,gene-DNAH5:chi_circ_0024608,gene-MEF2C:chi_circ_0010081,gene-LRRC6:chi_circ_0019570,gene-RBPJ:chi_circ_0008977,gene-CCDC39:chi_circ_0001799,gene-ARL13B:chi_circ_0001019,gene-AIDA:chi_circ_0020696,gene-AIDA:chi_circ_0020700,gene-IFT74:chi_circ_0011147
Biological Process	GO:0009799	specification of symmetry	3.44e-07	8	62	0.000597887	gene-IFT74:chi_circ_0011147,gene-AIDA:chi_circ_0020696,gene-AIDA:chi_circ_0020700,gene-ARL13B:chi_circ_0001019,gene-CCDC39:chi_circ_0001799,gene-RBPJ:chi_circ_0008977,gene-LRRC6:chi_circ_0019570,gene-MEF2C:chi_circ_0010081,gene-DNAH5:chi_circ_0024584,gene-DNAH5:chi_circ_0024608
Biological Process	GO:0003012	muscle system process	0.00228	8	212	0.068455	gene-LOC108634347:chi_circ_0030196,gene-GTF2I:chi_circ_0027720,gene-PPP3CA:chi_circ_0008784,gene-MEF2A:chi_circ_0025434,gene-SMAD5:chi_circ_0010484,gene-INPP5F:chi_circ_0027949,gene-MEF2C:chi_circ_0010081,gene-PDE5A:chi_circ_0009241
Biological Process	GO:0060627	regulation of vesicle-mediated transport	0.0079	8	261	0.118534	gene-INPP5F:chi_circ_0027949,gene-PPP3CA:chi_circ_0008784,gene-DAB2:chi_circ_0024271,gene-PICALM:chi_circ_0029796,gene-RAB27B:chi_circ_0027281,gene-SRC:chi_circ_0018479,gene-AAK1:chi_circ_0016352,gene-MAPK1:chi_circ_0030657
Biological Process	GO:0010498	proteasomal protein catabolic process	0.0127	8	284	0.12939	gene-PSME4:chi_circ_0015927,gene-DAB2:chi_circ_0024271,gene-BTBD3:chi_circ_0018343,gene-ANKIB1:chi_circ_0005431,gene-UBE4B:chi_circ_0021006,gene-FBXW4:chi_circ_0028164,gene-UBE2J1:chi_circ_0012952,gene-RFWD2:chi_circ_0021223
Biological Process	GO:0016570	histone modification	0.0127	8	284	0.12939	gene-ASH1L:chi_circ_0003597,gene-NEK11:chi_circ_0000547,gene-SATB1:chi_circ_0000827,gene-EYA3:chi_circ_0002046,gene-SETDB2:chi_circ_0017282,gene-RPS6KA5:chi_circ_0014864,gene-KAT2B:chi_circ_0000841,gene-KMT5B:chi_circ_0029682
Biological Process	GO:0120035	regulation of plasma membrane bounded cell projection organization	0.016	8	296	0.146857	gene-INPP5F:chi_circ_0027949,gene-MEF2C:chi_circ_0010081,gene-RBPJ:chi_circ_0008977,gene-PPP3CA:chi_circ_0008784,gene-VPS35:chi_circ_0022421,gene-CARMIL1:chi_circ_0026443,gene-PLXNC1:chi_circ_0007096,gene-LOC102173333:chi_circ_0001439
Biological Process	GO:0031344	regulation of cell projection organization	0.0169	8	299	0.151204	gene-LOC102173333:chi_circ_0001439,gene-CARMIL1:chi_circ_0026443,gene-PLXNC1:chi_circ_0007096,gene-PPP3CA:chi_circ_0008784,gene-VPS35:chi_circ_0022421,gene-RBPJ:chi_circ_0008977,gene-INPP5F:chi_circ_0027949,gene-MEF2C:chi_circ_0010081
Biological Process	GO:0045664	regulation of neuron differentiation	0.0205	8	310	0.151204	gene-TCF4:chi_circ_0027293,gene-LOC102173333:chi_circ_0001439,gene-PPP3CA:chi_circ_0008784,gene-PLXNC1:chi_circ_0007096,gene-LOC102181107:chi_circ_0009467,gene-RBPJ:chi_circ_0008977,gene-MEF2C:chi_circ_0010081,gene-INPP5F:chi_circ_0027949
Biological Process	GO:0080135	regulation of cellular response to stress	0.0234	8	318	0.159552	gene-SPRED1:chi_circ_0014823,gene-DYRK1A:chi_circ_0000778,gene-MAPK1:chi_circ_0030657,gene-AIDA:chi_circ_0020696,gene-AIDA:chi_circ_0020700,gene-EYA3:chi_circ_0002046,gene-UBAC2:chi_circ_0016836,gene-INPP5F:chi_circ_0027949,gene-UBE2J1:chi_circ_0012952
Biological Process	GO:1905114	cell surface receptor signaling pathway involved in cell-cell signaling	0.0271	8	327	0.174195	gene-RBPJ:chi_circ_0008977,gene-WWOX:chi_circ_0022822,gene-MEF2C:chi_circ_0010081,gene-SRC:chi_circ_0018479,gene-FBXW4:chi_circ_0028164,gene-PPP3CA:chi_circ_0008784,gene-VPS35:chi_circ_0022421,gene-DAB2:chi_circ_0024271
Biological Process	GO:0051129	negative regulation of cellular component organization	0.0468	8	365	0.208464	gene-CARMIL1:chi_circ_0026443,gene-TMEM67:chi_circ_0018632,gene-PICALM:chi_circ_0029796,gene-PPP3CA:chi_circ_0008784,gene-SRC:chi_circ_0018479,gene-INPP5F:chi_circ_0027949,gene-RBPJ:chi_circ_0008977,gene-PLEKHH2:chi_circ_0015758
Biological Process	GO:0050767	regulation of neurogenesis	0.0487	8	368	0.21306	gene-INPP5F:chi_circ_0027949,gene-MEF2C:chi_circ_0010081,gene-RBPJ:chi_circ_0008977,gene-LOC102181107:chi_circ_0009467,gene-PLXNC1:chi_circ_0007096,gene-PPP3CA:chi_circ_0008784,gene-TCF4:chi_circ_0027293,gene-LOC102173333:chi_circ_0001439
Biological Process	GO:0007368	determination of left/right symmetry	2.38e-06	7	56	0.00165519	gene-IFT74:chi_circ_0011147,gene-RBPJ:chi_circ_0008977,gene-LRRC6:chi_circ_0019570,gene-ARL13B:chi_circ_0001019,gene-MEF2C:chi_circ_0010081,gene-DNAH5:chi_circ_0024584,gene-DNAH5:chi_circ_0024608,gene-CCDC39:chi_circ_0001799
Biological Process	GO:0048813	dendrite morphogenesis	9.84e-06	7	69	0.00341972	gene-PICALM:chi_circ_0029796,gene-BTBD3:chi_circ_0018343,gene-MEF2A:chi_circ_0025434,gene-PPP3CA:chi_circ_0008784,gene-RERE:chi_circ_0021031,gene-PREX2:chi_circ_0019199,gene-LOC102173333:chi_circ_0001439
Biological Process	GO:0007018	microtubule-based movement	0.000437	7	125	0.0337727	gene-SPAST:chi_circ_0015491,gene-IFT74:chi_circ_0011147,gene-KIF27:chi_circ_0011974,gene-DNAH5:chi_circ_0024584,gene-DNAH5:chi_circ_0024608,gene-CCDC39:chi_circ_0001799,gene-LRRC6:chi_circ_0019570,gene-IFT81:chi_circ_0021600
Biological Process	GO:0018105	peptidyl-serine phosphorylation	0.00245	7	168	0.0688611	gene-AKT3:chi_circ_0020837,gene-STK33:chi_circ_0019976,gene-MAPK1:chi_circ_0030657,gene-RPS6KA5:chi_circ_0014864,gene-INPP5F:chi_circ_0027949,gene-DYRK1A:chi_circ_0000778,gene-LOC108634347:chi_circ_0030196
Biological Process	GO:0018209	peptidyl-serine modification	0.00328	7	177	0.0786885	gene-AKT3:chi_circ_0020837,gene-STK33:chi_circ_0019976,gene-MAPK1:chi_circ_0030657,gene-RPS6KA5:chi_circ_0014864,gene-INPP5F:chi_circ_0027949,gene-DYRK1A:chi_circ_0000778,gene-LOC108634347:chi_circ_0030196
Biological Process	GO:0043414	macromolecule methylation	0.00406	7	184	0.0861533	gene-ASH1L:chi_circ_0003597,gene-DNMT3A:chi_circ_0016498,gene-SATB1:chi_circ_0000827,gene-THUMPD3:chi_circ_0025743,gene-KMT5B:chi_circ_0029682,gene-TRMT11:chi_circ_0012380,gene-SETDB2:chi_circ_0017282
Biological Process	GO:0016042	lipid catabolic process	0.00484	7	190	0.0954472	gene-LONP2:chi_circ_0022381,gene-LOC102179380:chi_circ_0004514,gene-PLCB4:chi_circ_0017802,gene-PRKCE:chi_circ_0015824,gene-DDHD1:chi_circ_0014227,gene-INPP5F:chi_circ_0027949,gene-GPCPD1:chi_circ_0018288
Biological Process	GO:0014706	striated muscle tissue development	0.00824	7	210	0.118534	gene-UBE4B:chi_circ_0021006,gene-GPCPD1:chi_circ_0018288,gene-MEF2C:chi_circ_0010081,gene-MEF2A:chi_circ_0025434,gene-PPP3CA:chi_circ_0008784,gene-LOC102179380:chi_circ_0004514,gene-RBPJ:chi_circ_0008977
Biological Process	GO:0007517	muscle organ development	0.00865	7	212	0.118534	gene-PPP3CA:chi_circ_0008784,gene-MEF2C:chi_circ_0010081,gene-UBE4B:chi_circ_0021006,gene-LOC108634347:chi_circ_0030196,gene-GPCPD1:chi_circ_0018288,gene-KMT5B:chi_circ_0029682,gene-RBPJ:chi_circ_0008977
Biological Process	GO:0060537	muscle tissue development	0.00977	7	217	0.118534	gene-LOC102179380:chi_circ_0004514,gene-RBPJ:chi_circ_0008977,gene-UBE4B:chi_circ_0021006,gene-MEF2C:chi_circ_0010081,gene-GPCPD1:chi_circ_0018288,gene-MEF2A:chi_circ_0025434,gene-PPP3CA:chi_circ_0008784
Biological Process	GO:0120031	plasma membrane bounded cell projection assembly	0.0129	7	229	0.129915	gene-IFT81:chi_circ_0021600,gene-LRRC6:chi_circ_0019570,gene-DNAH5:chi_circ_0024584,gene-DNAH5:chi_circ_0024608,gene-CARMIL1:chi_circ_0026443,gene-CCDC39:chi_circ_0001799,gene-IFT74:chi_circ_0011147,gene-CEP290:chi_circ_0006997
Biological Process	GO:0030031	cell projection assembly	0.0134	7	231	0.132652	gene-DNAH5:chi_circ_0024584,gene-DNAH5:chi_circ_0024608,gene-CCDC39:chi_circ_0001799,gene-CARMIL1:chi_circ_0026443,gene-IFT81:chi_circ_0021600,gene-LRRC6:chi_circ_0019570,gene-IFT74:chi_circ_0011147,gene-CEP290:chi_circ_0006997
Biological Process	GO:0032259	methylation	0.0156	7	238	0.145185	gene-SETDB2:chi_circ_0017282,gene-THUMPD3:chi_circ_0025743,gene-TRMT11:chi_circ_0012380,gene-KMT5B:chi_circ_0029682,gene-SATB1:chi_circ_0000827,gene-ASH1L:chi_circ_0003597,gene-DNMT3A:chi_circ_0016498
Biological Process	GO:0044057	regulation of system process	0.0156	7	238	0.145185	gene-GTF2I:chi_circ_0027720,gene-LOC108634347:chi_circ_0030196,gene-ATP2B1:chi_circ_0007038,gene-SLC8A1:chi_circ_0015675,gene-PDE5A:chi_circ_0009241,gene-PPP3CA:chi_circ_0008784,gene-MEF2A:chi_circ_0025434
Biological Process	GO:0043547	positive regulation of GTPase activity	0.0195	7	249	0.151204	gene-SBF2:chi_circ_0020015,gene-SBF2:chi_circ_0020008,gene-PREX2:chi_circ_0019199,gene-LOC102173333:chi_circ_0001439,gene-RGS10:chi_circ_0027961,gene-SRGAP1:chi_circ_0007470,gene-ARHGAP10:chi_circ_0022038,gene-RABGAP1:chi_circ_0016727
Biological Process	GO:0043161	proteasome-mediated ubiquitin-dependent protein catabolic process	0.0244	7	261	0.163409	gene-UBE4B:chi_circ_0021006,gene-FBXW4:chi_circ_0028164,gene-ANKIB1:chi_circ_0005431,gene-DAB2:chi_circ_0024271,gene-BTBD3:chi_circ_0018343,gene-RFWD2:chi_circ_0021223,gene-UBE2J1:chi_circ_0012952
Biological Process	GO:0051051	negative regulation of transport	0.0282	7	269	0.176213	gene-UBAC2:chi_circ_0016836,gene-UBE2J1:chi_circ_0012952,gene-PTPN11:chi_circ_0022307,gene-LOC102173333:chi_circ_0001439,gene-PICALM:chi_circ_0029796,gene-PPP3CA:chi_circ_0008784,gene-VPS35:chi_circ_0022421
Biological Process	GO:0000226	microtubule cytoskeleton organization	0.0345	7	281	0.185774	gene-CCDC39:chi_circ_0001799,gene-DNAH5:chi_circ_0024584,gene-DNAH5:chi_circ_0024608,gene-LRRC6:chi_circ_0019570,gene-MAP9:chi_circ_0022272,gene-TMEM67:chi_circ_0018632,gene-SDCCAG8:chi_circ_0020846,gene-SPAST:chi_circ_0015491
Biological Process	GO:0043087	regulation of GTPase activity	0.0386	7	288	0.195641	gene-RGS10:chi_circ_0027961,gene-PREX2:chi_circ_0019199,gene-SBF2:chi_circ_0020015,gene-SBF2:chi_circ_0020008,gene-LOC102173333:chi_circ_0001439,gene-RABGAP1:chi_circ_0016727,gene-ARHGAP10:chi_circ_0022038,gene-SRGAP1:chi_circ_0007470
Biological Process	GO:0016055	Wnt signaling pathway	0.0437	7	296	0.198012	gene-DAB2:chi_circ_0024271,gene-VPS35:chi_circ_0022421,gene-PPP3CA:chi_circ_0008784,gene-FBXW4:chi_circ_0028164,gene-WWOX:chi_circ_0022822,gene-SRC:chi_circ_0018479,gene-RBPJ:chi_circ_0008977
Biological Process	GO:0198738	cell-cell signaling by wnt	0.0443	7	297	0.199969	gene-PPP3CA:chi_circ_0008784,gene-VPS35:chi_circ_0022421,gene-DAB2:chi_circ_0024271,gene-FBXW4:chi_circ_0028164,gene-SRC:chi_circ_0018479,gene-WWOX:chi_circ_0022822,gene-RBPJ:chi_circ_0008977
Biological Process	GO:0043500	muscle adaptation	1.64e-05	6	50	0.00506488	gene-PPP3CA:chi_circ_0008784,gene-PDE5A:chi_circ_0009241,gene-MEF2A:chi_circ_0025434,gene-INPP5F:chi_circ_0027949,gene-GTF2I:chi_circ_0027720,gene-MEF2C:chi_circ_0010081
Biological Process	GO:0060271	cilium assembly	0.00228	6	123	0.068455	gene-IFT74:chi_circ_0011147,gene-CEP290:chi_circ_0006997,gene-DNAH5:chi_circ_0024584,gene-DNAH5:chi_circ_0024608,gene-CCDC39:chi_circ_0001799,gene-LRRC6:chi_circ_0019570,gene-IFT81:chi_circ_0021600
Biological Process	GO:0060047	heart contraction	0.00337	6	133	0.0791002	gene-SMAD5:chi_circ_0010484,gene-PDE5A:chi_circ_0009241,gene-SLC8A1:chi_circ_0015675,gene-MEF2A:chi_circ_0025434,gene-ATP2B1:chi_circ_0007038,gene-LOC108634347:chi_circ_0030196
Biological Process	GO:0003015	heart process	0.00349	6	134	0.0809833	gene-LOC108634347:chi_circ_0030196,gene-ATP2B1:chi_circ_0007038,gene-SLC8A1:chi_circ_0015675,gene-MEF2A:chi_circ_0025434,gene-PDE5A:chi_circ_0009241,gene-SMAD5:chi_circ_0010484
Biological Process	GO:0044782	cilium organization	0.00362	6	135	0.0828973	gene-DNAH5:chi_circ_0024584,gene-DNAH5:chi_circ_0024608,gene-CCDC39:chi_circ_0001799,gene-LRRC6:chi_circ_0019570,gene-IFT81:chi_circ_0021600,gene-IFT74:chi_circ_0011147,gene-CEP290:chi_circ_0006997
Biological Process	GO:0051146	striated muscle cell differentiation	0.00448	6	141	0.0916837	gene-LOC102179380:chi_circ_0004514,gene-RBPJ:chi_circ_0008977,gene-PPP3CA:chi_circ_0008784,gene-MEF2A:chi_circ_0025434,gene-LOC108634347:chi_circ_0030196,gene-MEF2C:chi_circ_0010081
Biological Process	GO:0060249	anatomical structure homeostasis	0.0144	6	181	0.138353	gene-MAK:chi_circ_0026771,gene-LOC108634347:chi_circ_0030196,gene-LOC102176896:chi_circ_0017929,gene-SRC:chi_circ_0018479,gene-AKT3:chi_circ_0020837,gene-MAPK1:chi_circ_0030657
Biological Process	GO:0030900	forebrain development	0.0229	6	201	0.157862	gene-RBPJ:chi_circ_0008977,gene-UBA6:chi_circ_0009534,gene-ARL13B:chi_circ_0001019,gene-MEF2C:chi_circ_0010081,gene-DNAH5:chi_circ_0024584,gene-DNAH5:chi_circ_0024608,gene-BTBD3:chi_circ_0018343
Biological Process	GO:0044708	single-organism behavior	0.0311	6	216	0.176213	gene-LOC102173333:chi_circ_0001439,gene-PREX2:chi_circ_0019199,gene-MEF2C:chi_circ_0010081,gene-UBA6:chi_circ_0009534,gene-PER3:chi_circ_0021045,gene-INPP5F:chi_circ_0027949
Biological Process	GO:0010975	regulation of neuron projection development	0.0356	6	223	0.188205	gene-LOC102173333:chi_circ_0001439,gene-RBPJ:chi_circ_0008977,gene-PPP3CA:chi_circ_0008784,gene-MEF2C:chi_circ_0010081,gene-INPP5F:chi_circ_0027949,gene-PLXNC1:chi_circ_0007096
Biological Process	GO:0042176	regulation of protein catabolic process	0.0356	6	223	0.188205	gene-UBE2J1:chi_circ_0012952,gene-UBAC2:chi_circ_0016836,gene-ANKIB1:chi_circ_0005431,gene-VPS35:chi_circ_0022421,gene-RFWD2:chi_circ_0021223,gene-DAB2:chi_circ_0024271
Biological Process	GO:0042692	muscle cell differentiation	0.0362	6	224	0.190468	gene-LOC102179380:chi_circ_0004514,gene-RBPJ:chi_circ_0008977,gene-MEF2C:chi_circ_0010081,gene-LOC108634347:chi_circ_0030196,gene-MEF2A:chi_circ_0025434,gene-PPP3CA:chi_circ_0008784
Biological Process	GO:0033157	regulation of intracellular protein transport	0.0376	6	226	0.192407	gene-UBE2J1:chi_circ_0012952,gene-UBAC2:chi_circ_0016836,gene-CEP290:chi_circ_0006997,gene-PTPN11:chi_circ_0022307,gene-PPP3CA:chi_circ_0008784,gene-UBL5:chi_circ_0010864
Biological Process	GO:0001503	ossification	0.0425	6	233	0.195641	gene-RBPJ:chi_circ_0008977,gene-MAPK1:chi_circ_0030657,gene-SND1:chi_circ_0005798,gene-WWOX:chi_circ_0022822,gene-MEF2C:chi_circ_0010081,gene-SMAD5:chi_circ_0010484
Biological Process	GO:0008015	blood circulation	0.0487	6	241	0.21306	gene-SMAD5:chi_circ_0010484,gene-PDE5A:chi_circ_0009241,gene-SLC8A1:chi_circ_0015675,gene-MEF2A:chi_circ_0025434,gene-LOC108634347:chi_circ_0030196,gene-ATP2B1:chi_circ_0007038
Biological Process	GO:0003300	cardiac muscle hypertrophy	7.01e-05	5	40	0.0131392	gene-INPP5F:chi_circ_0027949,gene-MEF2C:chi_circ_0010081,gene-MEF2A:chi_circ_0025434,gene-PPP3CA:chi_circ_0008784,gene-PDE5A:chi_circ_0009241
Biological Process	GO:0014896	muscle hypertrophy	8.9e-05	5	42	0.0138903	gene-INPP5F:chi_circ_0027949,gene-MEF2C:chi_circ_0010081,gene-PPP3CA:chi_circ_0008784,gene-PDE5A:chi_circ_0009241,gene-MEF2A:chi_circ_0025434
Biological Process	GO:0014897	striated muscle hypertrophy	8.9e-05	5	42	0.0138903	gene-MEF2C:chi_circ_0010081,gene-INPP5F:chi_circ_0027949,gene-PDE5A:chi_circ_0009241,gene-PPP3CA:chi_circ_0008784,gene-MEF2A:chi_circ_0025434
Biological Process	GO:0035051	cardiocyte differentiation	0.000568	5	62	0.0359196	gene-RBPJ:chi_circ_0008977,gene-LOC102179380:chi_circ_0004514,gene-MAPK1:chi_circ_0030657,gene-MEF2A:chi_circ_0025434,gene-MEF2C:chi_circ_0010081
Biological Process	GO:0048738	cardiac muscle tissue development	0.00417	5	97	0.0879386	gene-LOC102179380:chi_circ_0004514,gene-RBPJ:chi_circ_0008977,gene-UBE4B:chi_circ_0021006,gene-MEF2C:chi_circ_0010081,gene-MEF2A:chi_circ_0025434
Biological Process	GO:0090257	regulation of muscle system process	0.00475	5	100	0.0954472	gene-LOC108634347:chi_circ_0030196,gene-GTF2I:chi_circ_0027720,gene-PPP3CA:chi_circ_0008784,gene-PDE5A:chi_circ_0009241,gene-MEF2A:chi_circ_0025434
Biological Process	GO:0008016	regulation of heart contraction	0.00682	5	109	0.117009	gene-ATP2B1:chi_circ_0007038,gene-LOC108634347:chi_circ_0030196,gene-MEF2A:chi_circ_0025434,gene-SLC8A1:chi_circ_0015675,gene-PDE5A:chi_circ_0009241
Biological Process	GO:0021537	telencephalon development	0.0119	5	125	0.124523	gene-BTBD3:chi_circ_0018343,gene-UBA6:chi_circ_0009534,gene-ARL13B:chi_circ_0001019,gene-MEF2C:chi_circ_0010081,gene-DNAH5:chi_circ_0024584,gene-DNAH5:chi_circ_0024608
Biological Process	GO:0046777	protein autophosphorylation	0.0119	5	125	0.124523	gene-STK33:chi_circ_0019976,gene-AAK1:chi_circ_0016352,gene-TXK:chi_circ_0009295,gene-MAK:chi_circ_0026771,gene-DYRK1A:chi_circ_0000778
Biological Process	GO:1903522	regulation of blood circulation	0.0148	5	132	0.140317	gene-MEF2A:chi_circ_0025434,gene-SLC8A1:chi_circ_0015675,gene-PDE5A:chi_circ_0009241,gene-LOC108634347:chi_circ_0030196,gene-ATP2B1:chi_circ_0007038
Biological Process	GO:0016197	endosomal transport	0.0316	5	161	0.176213	gene-INPP5F:chi_circ_0027949,gene-DAB2:chi_circ_0024271,gene-PICALM:chi_circ_0029796,gene-VPS35:chi_circ_0022421,gene-MAPK1:chi_circ_0030657
Biological Process	GO:0003341	cilium movement	0.000144	4	25	0.0174104	gene-LRRC6:chi_circ_0019570,gene-DNAH5:chi_circ_0024584,gene-DNAH5:chi_circ_0024608,gene-KIF27:chi_circ_0011974,gene-CCDC39:chi_circ_0001799
Biological Process	GO:0014888	striated muscle adaptation	0.000197	4	27	0.0220591	gene-INPP5F:chi_circ_0027949,gene-GTF2I:chi_circ_0027720,gene-MEF2C:chi_circ_0010081,gene-PPP3CA:chi_circ_0008784
Biological Process	GO:0072583	clathrin-dependent endocytosis	0.000197	4	27	0.0220591	gene-AAK1:chi_circ_0016352,gene-INPP5F:chi_circ_0027949,gene-DAB2:chi_circ_0024271,gene-PICALM:chi_circ_0029796
Biological Process	GO:0043502	regulation of muscle adaptation	0.000612	4	36	0.0372432	gene-GTF2I:chi_circ_0027720,gene-MEF2A:chi_circ_0025434,gene-PPP3CA:chi_circ_0008784,gene-PDE5A:chi_circ_0009241
Biological Process	GO:0001578	microtubule bundle formation	0.00143	4	45	0.0586549	gene-SPAST:chi_circ_0015491,gene-LRRC6:chi_circ_0019570,gene-CCDC39:chi_circ_0001799,gene-DNAH5:chi_circ_0024584,gene-DNAH5:chi_circ_0024608
Biological Process	GO:0055007	cardiac muscle cell differentiation	0.00169	4	47	0.0630789	gene-RBPJ:chi_circ_0008977,gene-LOC102179380:chi_circ_0004514,gene-MEF2A:chi_circ_0025434,gene-MEF2C:chi_circ_0010081
Biological Process	GO:0018107	peptidyl-threonine phosphorylation	0.00263	4	53	0.0726992	gene-STK33:chi_circ_0019976,gene-MAPK1:chi_circ_0030657,gene-SPRED1:chi_circ_0014823,gene-DYRK1A:chi_circ_0000778
Biological Process	GO:0018210	peptidyl-threonine modification	0.00344	4	57	0.0801889	gene-SPRED1:chi_circ_0014823,gene-DYRK1A:chi_circ_0000778,gene-STK33:chi_circ_0019976,gene-MAPK1:chi_circ_0030657
Biological Process	GO:0038127	ERBB signaling pathway	0.00439	4	61	0.0903184	gene-SRC:chi_circ_0018479,gene-PTPN11:chi_circ_0022307,gene-MAPK1:chi_circ_0030657,gene-RBPJ:chi_circ_0008977
Biological Process	GO:0055002	striated muscle cell development	0.0123	4	82	0.126624	gene-MEF2C:chi_circ_0010081,gene-LOC108634347:chi_circ_0030196,gene-MEF2A:chi_circ_0025434,gene-PPP3CA:chi_circ_0008784
Biological Process	GO:0006338	chromatin remodeling	0.0134	4	84	0.132652	gene-RERE:chi_circ_0021031,gene-PSME4:chi_circ_0015927,gene-SATB1:chi_circ_0000827,gene-ACTR6:chi_circ_0007738
Biological Process	GO:0055001	muscle cell development	0.0181	4	92	0.151204	gene-LOC108634347:chi_circ_0030196,gene-MEF2C:chi_circ_0010081,gene-MEF2A:chi_circ_0025434,gene-PPP3CA:chi_circ_0008784
Biological Process	GO:0030177	positive regulation of Wnt signaling pathway	0.0195	4	94	0.151204	gene-DAB2:chi_circ_0024271,gene-VPS35:chi_circ_0022421,gene-SRC:chi_circ_0018479,gene-RBPJ:chi_circ_0008977
Biological Process	GO:0016571	histone methylation	0.0202	4	95	0.151204	gene-KMT5B:chi_circ_0029682,gene-SETDB2:chi_circ_0017282,gene-ASH1L:chi_circ_0003597,gene-SATB1:chi_circ_0000827
Biological Process	GO:0003205	cardiac chamber development	0.0223	4	98	0.15495	gene-MEF2C:chi_circ_0010081,gene-UBE4B:chi_circ_0021006,gene-ADAMTS6:chi_circ_0024007,gene-RBPJ:chi_circ_0008977
Biological Process	GO:0007219	Notch signaling pathway	0.0246	4	101	0.164289	gene-IFT74:chi_circ_0011147,gene-POSTN:chi_circ_0017187,gene-AAK1:chi_circ_0016352,gene-RBPJ:chi_circ_0008977
Biological Process	GO:1903364	positive regulation of cellular protein catabolic process	0.027	4	104	0.174195	gene-ANKIB1:chi_circ_0005431,gene-DAB2:chi_circ_0024271,gene-RFWD2:chi_circ_0021223,gene-VPS35:chi_circ_0022421
Biological Process	GO:0030278	regulation of ossification	0.0296	4	107	0.176213	gene-RBPJ:chi_circ_0008977,gene-MAPK1:chi_circ_0030657,gene-SMAD5:chi_circ_0010484,gene-MEF2C:chi_circ_0010081
Biological Process	GO:0060538	skeletal muscle organ development	0.0352	4	113	0.18724	gene-PPP3CA:chi_circ_0008784,gene-MEF2C:chi_circ_0010081,gene-GPCPD1:chi_circ_0018288,gene-LOC108634347:chi_circ_0030196
Biological Process	GO:0071560	cellular response to transforming growth factor beta stimulus	0.0352	4	113	0.18724	gene-WWOX:chi_circ_0022822,gene-SMAD5:chi_circ_0010484,gene-DAB2:chi_circ_0024271,gene-MEF2C:chi_circ_0010081
Biological Process	GO:0071559	response to transforming growth factor beta	0.0361	4	114	0.190419	gene-WWOX:chi_circ_0022822,gene-DAB2:chi_circ_0024271,gene-SMAD5:chi_circ_0010484,gene-MEF2C:chi_circ_0010081
Biological Process	GO:0044242	cellular lipid catabolic process	0.0382	4	116	0.194227	gene-LOC102179380:chi_circ_0004514,gene-LONP2:chi_circ_0022381,gene-GPCPD1:chi_circ_0018288,gene-INPP5F:chi_circ_0027949
Biological Process	GO:0007204	positive regulation of cytosolic calcium ion concentration	0.0402	4	118	0.195641	gene-LOC108634347:chi_circ_0030196,gene-ESR1:chi_circ_0013463,gene-PRKCE:chi_circ_0015824,gene-SLC8A1:chi_circ_0015675
Biological Process	GO:0030100	regulation of endocytosis	0.0402	4	118	0.195641	gene-SRC:chi_circ_0018479,gene-AAK1:chi_circ_0016352,gene-PICALM:chi_circ_0029796,gene-DAB2:chi_circ_0024271
Biological Process	GO:0007626	locomotory behavior	0.0413	4	119	0.195641	gene-PREX2:chi_circ_0019199,gene-LOC102173333:chi_circ_0001439,gene-UBA6:chi_circ_0009534,gene-INPP5F:chi_circ_0027949
Biological Process	GO:0045665	negative regulation of neuron differentiation	0.0457	4	123	0.203607	gene-INPP5F:chi_circ_0027949,gene-PPP3CA:chi_circ_0008784,gene-RBPJ:chi_circ_0008977,gene-LOC102181107:chi_circ_0009467
Biological Process	GO:0006479	protein methylation	0.048	4	125	0.21058	gene-SATB1:chi_circ_0000827,gene-ASH1L:chi_circ_0003597,gene-SETDB2:chi_circ_0017282,gene-KMT5B:chi_circ_0029682
Biological Process	GO:0008213	protein alkylation	0.048	4	125	0.21058	gene-ASH1L:chi_circ_0003597,gene-SATB1:chi_circ_0000827,gene-KMT5B:chi_circ_0029682,gene-SETDB2:chi_circ_0017282
Biological Process	GO:0003351	epithelial cilium movement	0.000102	3	9	0.0141785	gene-LRRC6:chi_circ_0019570,gene-KIF27:chi_circ_0011974,gene-CCDC39:chi_circ_0001799
Biological Process	GO:0003299	muscle hypertrophy in response to stress	0.000424	3	14	0.0335359	gene-PPP3CA:chi_circ_0008784,gene-MEF2C:chi_circ_0010081,gene-INPP5F:chi_circ_0027949
Biological Process	GO:0010613	positive regulation of cardiac muscle hypertrophy	0.000424	3	14	0.0335359	gene-MEF2A:chi_circ_0025434,gene-PPP3CA:chi_circ_0008784,gene-PDE5A:chi_circ_0009241
Biological Process	GO:0014742	positive regulation of muscle hypertrophy	0.000424	3	14	0.0335359	gene-PDE5A:chi_circ_0009241,gene-PPP3CA:chi_circ_0008784,gene-MEF2A:chi_circ_0025434
Biological Process	GO:0014887	cardiac muscle adaptation	0.000424	3	14	0.0335359	gene-INPP5F:chi_circ_0027949,gene-MEF2C:chi_circ_0010081,gene-PPP3CA:chi_circ_0008784
Biological Process	GO:0014898	cardiac muscle hypertrophy in response to stress	0.000424	3	14	0.0335359	gene-MEF2C:chi_circ_0010081,gene-INPP5F:chi_circ_0027949,gene-PPP3CA:chi_circ_0008784
Biological Process	GO:0070286	axonemal dynein complex assembly	0.000643	3	16	0.0372432	gene-CCDC39:chi_circ_0001799,gene-DNAH5:chi_circ_0024584,gene-DNAH5:chi_circ_0024608,gene-LRRC6:chi_circ_0019570
Biological Process	GO:0090278	negative regulation of peptide hormone secretion	0.00109	3	19	0.0508641	gene-PPP3CA:chi_circ_0008784,gene-PTPN11:chi_circ_0022307,gene-LOC102173333:chi_circ_0001439
Biological Process	GO:0010611	regulation of cardiac muscle hypertrophy	0.00218	3	24	0.068455	gene-PDE5A:chi_circ_0009241,gene-PPP3CA:chi_circ_0008784,gene-MEF2A:chi_circ_0025434
Biological Process	GO:0014743	regulation of muscle hypertrophy	0.00246	3	25	0.0688611	gene-PDE5A:chi_circ_0009241,gene-PPP3CA:chi_circ_0008784,gene-MEF2A:chi_circ_0025434
Biological Process	GO:0001947	heart looping	0.00307	3	27	0.0768879	gene-RBPJ:chi_circ_0008977,gene-ARL13B:chi_circ_0001019,gene-MEF2C:chi_circ_0010081
Biological Process	GO:0046888	negative regulation of hormone secretion	0.00307	3	27	0.0768879	gene-PTPN11:chi_circ_0022307,gene-LOC102173333:chi_circ_0001439,gene-PPP3CA:chi_circ_0008784
Biological Process	GO:0061371	determination of heart left/right asymmetry	0.00307	3	27	0.0768879	gene-ARL13B:chi_circ_0001019,gene-MEF2C:chi_circ_0010081,gene-RBPJ:chi_circ_0008977
Biological Process	GO:0003143	embryonic heart tube morphogenesis	0.00378	3	29	0.0853259	gene-MEF2C:chi_circ_0010081,gene-ARL13B:chi_circ_0001019,gene-RBPJ:chi_circ_0008977
Biological Process	GO:0035082	axoneme assembly	0.00378	3	29	0.0853259	gene-CCDC39:chi_circ_0001799,gene-DNAH5:chi_circ_0024584,gene-DNAH5:chi_circ_0024608,gene-LRRC6:chi_circ_0019570
Biological Process	GO:0048645	animal organ formation	0.00595	3	34	0.107608	gene-MEF2C:chi_circ_0010081,gene-RBPJ:chi_circ_0008977,gene-MAPK1:chi_circ_0030657
Biological Process	GO:0033555	multicellular organismal response to stress	0.00699	3	36	0.117902	gene-PPP3CA:chi_circ_0008784,gene-MEF2C:chi_circ_0010081,gene-LOC102173333:chi_circ_0001439
Biological Process	GO:0035050	embryonic heart tube development	0.00754	3	37	0.118534	gene-RBPJ:chi_circ_0008977,gene-ARL13B:chi_circ_0001019,gene-MEF2C:chi_circ_0010081
Biological Process	GO:0048259	regulation of receptor-mediated endocytosis	0.00754	3	37	0.118534	gene-AAK1:chi_circ_0016352,gene-DAB2:chi_circ_0024271,gene-PICALM:chi_circ_0029796
Biological Process	GO:0008593	regulation of Notch signaling pathway	0.00936	3	40	0.118534	gene-POSTN:chi_circ_0017187,gene-RBPJ:chi_circ_0008977,gene-AAK1:chi_circ_0016352
Biological Process	GO:0002028	regulation of sodium ion transport	0.0122	3	44	0.125516	gene-LOC108634347:chi_circ_0030196,gene-KLHL24:chi_circ_0001768,gene-SLC8A1:chi_circ_0015675
Biological Process	GO:0060996	dendritic spine development	0.0122	3	44	0.125516	gene-UBA6:chi_circ_0009534,gene-MEF2C:chi_circ_0010081,gene-LOC102173333:chi_circ_0001439
Biological Process	GO:0003208	cardiac ventricle morphogenesis	0.0129	3	45	0.129924	gene-RBPJ:chi_circ_0008977,gene-MEF2C:chi_circ_0010081,gene-UBE4B:chi_circ_0021006
Biological Process	GO:0007215	glutamate receptor signaling pathway	0.0163	3	49	0.147281	gene-KLHL24:chi_circ_0001768,gene-MEF2C:chi_circ_0010081,gene-CPEB4:chi_circ_0024481
Biological Process	GO:0051592	response to calcium ion	0.0163	3	49	0.147281	gene-PPP3CA:chi_circ_0008784,gene-MEF2A:chi_circ_0025434,gene-MEF2C:chi_circ_0010081
Biological Process	GO:0008344	adult locomotory behavior	0.0191	3	52	0.151204	gene-LOC102173333:chi_circ_0001439,gene-PREX2:chi_circ_0019199,gene-INPP5F:chi_circ_0027949
Biological Process	GO:1901879	regulation of protein depolymerization	0.02	3	53	0.151204	gene-CARMIL1:chi_circ_0026443,gene-PLEKHH2:chi_circ_0015758,gene-SPAST:chi_circ_0015491
Biological Process	GO:0043473	pigmentation	0.0232	3	56	0.158853	gene-MEF2C:chi_circ_0010081,gene-HPS3:chi_circ_0000168,gene-RAB27B:chi_circ_0027281
Biological Process	GO:0032436	positive regulation of proteasomal ubiquitin-dependent protein catabolic process	0.0243	3	57	0.162836	gene-DAB2:chi_circ_0024271,gene-RFWD2:chi_circ_0021223,gene-ANKIB1:chi_circ_0005431
Biological Process	GO:0010970	transport along microtubule	0.0254	3	58	0.168296	gene-SPAST:chi_circ_0015491,gene-IFT74:chi_circ_0011147,gene-IFT81:chi_circ_0021600
Biological Process	GO:0099111	microtubule-based transport	0.0254	3	58	0.168296	gene-IFT81:chi_circ_0021600,gene-IFT74:chi_circ_0011147,gene-SPAST:chi_circ_0015491
Biological Process	GO:0000723	telomere maintenance	0.0277	3	60	0.176213	gene-MAPK1:chi_circ_0030657,gene-SRC:chi_circ_0018479,gene-LOC102176896:chi_circ_0017929
Biological Process	GO:0002792	negative regulation of peptide secretion	0.0277	3	60	0.176213	gene-PPP3CA:chi_circ_0008784,gene-PTPN11:chi_circ_0022307,gene-LOC102173333:chi_circ_0001439
Biological Process	GO:0032200	telomere organization	0.0289	3	61	0.176213	gene-SRC:chi_circ_0018479,gene-LOC102176896:chi_circ_0017929,gene-MAPK1:chi_circ_0030657
Biological Process	GO:0043244	regulation of protein complex disassembly	0.0289	3	61	0.176213	gene-CARMIL1:chi_circ_0026443,gene-SPAST:chi_circ_0015491,gene-PLEKHH2:chi_circ_0015758
Biological Process	GO:0010811	positive regulation of cell-substrate adhesion	0.0302	3	62	0.176213	gene-UTRN:chi_circ_0013350,gene-CARMIL1:chi_circ_0026443,gene-PRKCE:chi_circ_0015824
Biological Process	GO:0035725	sodium ion transmembrane transport	0.0302	3	62	0.176213	gene-KLHL24:chi_circ_0001768,gene-LOC108634347:chi_circ_0030196,gene-SLC8A1:chi_circ_0015675
Biological Process	GO:0051261	protein depolymerization	0.0314	3	63	0.176213	gene-CARMIL1:chi_circ_0026443,gene-PLEKHH2:chi_circ_0015758,gene-SPAST:chi_circ_0015491
Biological Process	GO:0030705	cytoskeleton-dependent intracellular transport	0.034	3	65	0.183955	gene-IFT74:chi_circ_0011147,gene-SPAST:chi_circ_0015491,gene-IFT81:chi_circ_0021600
Biological Process	GO:0046434	organophosphate catabolic process	0.0367	3	67	0.191301	gene-GPCPD1:chi_circ_0018288,gene-INPP5F:chi_circ_0027949,gene-PDE5A:chi_circ_0009241
Biological Process	GO:1901800	positive regulation of proteasomal protein catabolic process	0.0381	3	68	0.194227	gene-DAB2:chi_circ_0024271,gene-RFWD2:chi_circ_0021223,gene-ANKIB1:chi_circ_0005431
Biological Process	GO:0010469	regulation of receptor activity	0.0396	3	69	0.195641	gene-MEF2C:chi_circ_0010081,gene-KLHL24:chi_circ_0001768,gene-LOC108634347:chi_circ_0030196
Biological Process	GO:0033002	muscle cell proliferation	0.0396	3	69	0.195641	gene-RBPJ:chi_circ_0008977,gene-LOC102173333:chi_circ_0001439,gene-MEF2C:chi_circ_0010081
Biological Process	GO:0050773	regulation of dendrite development	0.0396	3	69	0.195641	gene-LOC102173333:chi_circ_0001439,gene-MEF2C:chi_circ_0010081,gene-PPP3CA:chi_circ_0008784
Biological Process	GO:0010212	response to ionizing radiation	0.041	3	70	0.195641	gene-RFWD2:chi_circ_0021223,gene-EYA3:chi_circ_0002046,gene-RAD54B:chi_circ_0018662
Biological Process	GO:0048771	tissue remodeling	0.0425	3	71	0.195641	gene-MEF2C:chi_circ_0010081,gene-PPP3CA:chi_circ_0008784,gene-RBPJ:chi_circ_0008977
Biological Process	GO:0003206	cardiac chamber morphogenesis	0.0455	3	73	0.203153	gene-RBPJ:chi_circ_0008977,gene-UBE4B:chi_circ_0021006,gene-MEF2C:chi_circ_0010081
Biological Process	GO:0003231	cardiac ventricle development	0.0455	3	73	0.203153	gene-RBPJ:chi_circ_0008977,gene-UBE4B:chi_circ_0021006,gene-MEF2C:chi_circ_0010081
Biological Process	GO:0010977	negative regulation of neuron projection development	0.0455	3	73	0.203153	gene-PPP3CA:chi_circ_0008784,gene-INPP5F:chi_circ_0027949,gene-RBPJ:chi_circ_0008977
Biological Process	GO:0060048	cardiac muscle contraction	0.0455	3	73	0.203153	gene-LOC108634347:chi_circ_0030196,gene-PDE5A:chi_circ_0009241,gene-SMAD5:chi_circ_0010484
Biological Process	GO:0034968	histone lysine methylation	0.0471	3	74	0.208793	gene-KMT5B:chi_circ_0029682,gene-SETDB2:chi_circ_0017282,gene-ASH1L:chi_circ_0003597
Biological Process	GO:0090263	positive regulation of canonical Wnt signaling pathway	0.0471	3	74	0.208793	gene-VPS35:chi_circ_0022421,gene-RBPJ:chi_circ_0008977,gene-SRC:chi_circ_0018479
Biological Process	GO:0034250	positive regulation of cellular amide metabolic process	0.0487	3	75	0.21306	gene-PPP3CA:chi_circ_0008784,gene-PICALM:chi_circ_0029796,gene-MAPK1:chi_circ_0030657
Biological Process	GO:0060287	epithelial cilium movement involved in determination of left/right asymmetry	0.000118	2	2	0.0158142	gene-CCDC39:chi_circ_0001799,gene-LRRC6:chi_circ_0019570
Biological Process	GO:0060125	negative regulation of growth hormone secretion	0.000699	2	4	0.0385988	gene-LOC102173333:chi_circ_0001439,gene-PTPN11:chi_circ_0022307
Biological Process	GO:0003139	secondary heart field specification	0.00116	2	5	0.0508641	gene-MEF2C:chi_circ_0010081,gene-RBPJ:chi_circ_0008977
Biological Process	GO:0035735	intraciliary transport involved in cilium assembly	0.00116	2	5	0.0508641	gene-IFT74:chi_circ_0011147,gene-IFT81:chi_circ_0021600
Biological Process	GO:0042693	muscle cell fate commitment	0.00116	2	5	0.0508641	gene-MEF2C:chi_circ_0010081,gene-RBPJ:chi_circ_0008977
Biological Process	GO:0003128	heart field specification	0.00172	2	6	0.0630789	gene-MEF2C:chi_circ_0010081,gene-RBPJ:chi_circ_0008977
Biological Process	GO:0003222	ventricular trabecula myocardium morphogenesis	0.00172	2	6	0.0630789	gene-RBPJ:chi_circ_0008977,gene-UBE4B:chi_circ_0021006
Biological Process	GO:0021932	hindbrain radial glia guided cell migration	0.00172	2	6	0.0630789	gene-RERE:chi_circ_0021031,gene-ARL13B:chi_circ_0001019
Biological Process	GO:0070862	negative regulation of protein exit from endoplasmic reticulum	0.00172	2	6	0.0630789	gene-UBAC2:chi_circ_0016836,gene-UBE2J1:chi_circ_0012952
Biological Process	GO:1904153	negative regulation of retrograde protein transport, ER to cytosol	0.00172	2	6	0.0630789	gene-UBAC2:chi_circ_0016836,gene-UBE2J1:chi_circ_0012952
Biological Process	GO:0046475	glycerophospholipid catabolic process	0.0024	2	7	0.068455	gene-GPCPD1:chi_circ_0018288,gene-INPP5F:chi_circ_0027949
Biological Process	GO:0060020	Bergmann glial cell differentiation	0.0024	2	7	0.068455	gene-PTPN11:chi_circ_0022307,gene-MAPK1:chi_circ_0030657
Biological Process	GO:0060123	regulation of growth hormone secretion	0.0024	2	7	0.068455	gene-PTPN11:chi_circ_0022307,gene-LOC102173333:chi_circ_0001439
Biological Process	GO:2000369	regulation of clathrin-dependent endocytosis	0.0024	2	7	0.068455	gene-AAK1:chi_circ_0016352,gene-DAB2:chi_circ_0024271
Biological Process	GO:0036159	inner dynein arm assembly	0.00317	2	8	0.0771581	gene-LRRC6:chi_circ_0019570,gene-CCDC39:chi_circ_0001799
Biological Process	GO:0072584	caveolin-mediated endocytosis	0.00317	2	8	0.0771581	gene-SRC:chi_circ_0018479,gene-MAPK1:chi_circ_0030657
Biological Process	GO:0014733	regulation of skeletal muscle adaptation	0.00405	2	9	0.0861533	gene-PPP3CA:chi_circ_0008784,gene-GTF2I:chi_circ_0027720
Biological Process	GO:0021535	cell migration in hindbrain	0.00405	2	9	0.0861533	gene-RERE:chi_circ_0021031,gene-ARL13B:chi_circ_0001019
Biological Process	GO:0055012	ventricular cardiac muscle cell differentiation	0.00405	2	9	0.0861533	gene-MEF2A:chi_circ_0025434,gene-MEF2C:chi_circ_0010081
Biological Process	GO:1903649	regulation of cytoplasmic transport	0.00405	2	9	0.0861533	gene-MAPK1:chi_circ_0030657,gene-DAB2:chi_circ_0024271
Biological Process	GO:1904293	negative regulation of ERAD pathway	0.00405	2	9	0.0861533	gene-UBAC2:chi_circ_0016836,gene-UBE2J1:chi_circ_0012952
Biological Process	GO:2000641	regulation of early endosome to late endosome transport	0.00405	2	9	0.0861533	gene-MAPK1:chi_circ_0030657,gene-DAB2:chi_circ_0024271
Biological Process	GO:0036158	outer dynein arm assembly	0.00502	2	10	0.0954472	gene-DNAH5:chi_circ_0024584,gene-DNAH5:chi_circ_0024608,gene-LRRC6:chi_circ_0019570
Biological Process	GO:0060716	labyrinthine layer blood vessel development	0.00502	2	10	0.0954472	gene-RBPJ:chi_circ_0008977,gene-MAPK1:chi_circ_0030657
Biological Process	GO:1904152	regulation of retrograde protein transport, ER to cytosol	0.00502	2	10	0.0954472	gene-UBE2J1:chi_circ_0012952,gene-UBAC2:chi_circ_0016836
Biological Process	GO:0030252	growth hormone secretion	0.0061	2	11	0.107608	gene-LOC102173333:chi_circ_0001439,gene-PTPN11:chi_circ_0022307
Biological Process	GO:0060045	positive regulation of cardiac muscle cell proliferation	0.0061	2	11	0.107608	gene-RBPJ:chi_circ_0008977,gene-MEF2C:chi_circ_0010081
Biological Process	GO:1901881	positive regulation of protein depolymerization	0.0061	2	11	0.107608	gene-CARMIL1:chi_circ_0026443,gene-SPAST:chi_circ_0015491
Biological Process	GO:2000727	positive regulation of cardiac muscle cell differentiation	0.0061	2	11	0.107608	gene-MEF2C:chi_circ_0010081,gene-RBPJ:chi_circ_0008977
Biological Process	GO:0043496	regulation of protein homodimerization activity	0.00852	2	13	0.118534	gene-AIDA:chi_circ_0020696,gene-AIDA:chi_circ_0020700,gene-MEF2C:chi_circ_0010081
Biological Process	GO:0060914	heart formation	0.00852	2	13	0.118534	gene-RBPJ:chi_circ_0008977,gene-MEF2C:chi_circ_0010081
Biological Process	GO:0071498	cellular response to fluid shear stress	0.00852	2	13	0.118534	gene-MEF2C:chi_circ_0010081,gene-SRC:chi_circ_0018479
Biological Process	GO:1905209	positive regulation of cardiocyte differentiation	0.00852	2	13	0.118534	gene-RBPJ:chi_circ_0008977,gene-MEF2C:chi_circ_0010081
Biological Process	GO:0043501	skeletal muscle adaptation	0.00987	2	14	0.118534	gene-PPP3CA:chi_circ_0008784,gene-GTF2I:chi_circ_0027720
Biological Process	GO:0055023	positive regulation of cardiac muscle tissue growth	0.00987	2	14	0.118534	gene-RBPJ:chi_circ_0008977,gene-MEF2C:chi_circ_0010081
Biological Process	GO:2000725	regulation of cardiac muscle cell differentiation	0.00987	2	14	0.118534	gene-MEF2C:chi_circ_0010081,gene-RBPJ:chi_circ_0008977
Biological Process	GO:0043243	positive regulation of protein complex disassembly	0.0113	2	15	0.119911	gene-CARMIL1:chi_circ_0026443,gene-SPAST:chi_circ_0015491
Biological Process	GO:0060421	positive regulation of heart growth	0.0113	2	15	0.119911	gene-RBPJ:chi_circ_0008977,gene-MEF2C:chi_circ_0010081
Biological Process	GO:0060674	placenta blood vessel development	0.0113	2	15	0.119911	gene-RBPJ:chi_circ_0008977,gene-MAPK1:chi_circ_0030657
Biological Process	GO:0061384	heart trabecula morphogenesis	0.0113	2	15	0.119911	gene-RBPJ:chi_circ_0008977,gene-UBE4B:chi_circ_0021006
Biological Process	GO:0070861	regulation of protein exit from endoplasmic reticulum	0.0113	2	15	0.119911	gene-UBAC2:chi_circ_0016836,gene-UBE2J1:chi_circ_0012952
Biological Process	GO:0090311	regulation of protein deacetylation	0.0113	2	15	0.119911	gene-DYRK1A:chi_circ_0000778,gene-SPRED1:chi_circ_0014823
Biological Process	GO:0033137	negative regulation of peptidyl-serine phosphorylation	0.0128	2	16	0.129915	gene-LOC108634347:chi_circ_0030196,gene-INPP5F:chi_circ_0027949
Biological Process	GO:0032467	positive regulation of cytokinesis	0.0144	2	17	0.138353	gene-PRKCE:chi_circ_0015824,gene-SPAST:chi_circ_0015491
Biological Process	GO:0034405	response to fluid shear stress	0.0144	2	17	0.138353	gene-MEF2C:chi_circ_0010081,gene-SRC:chi_circ_0018479
Biological Process	GO:0042073	intraciliary transport	0.0144	2	17	0.138353	gene-IFT74:chi_circ_0011147,gene-IFT81:chi_circ_0021600
Biological Process	GO:0043516	regulation of DNA damage response, signal transduction by p53 class mediator	0.0144	2	17	0.138353	gene-SPRED1:chi_circ_0014823,gene-DYRK1A:chi_circ_0000778
Biological Process	GO:0051646	mitochondrion localization	0.0144	2	17	0.138353	gene-MEF2A:chi_circ_0025434,gene-SPAST:chi_circ_0015491
Biological Process	GO:1905207	regulation of cardiocyte differentiation	0.0144	2	17	0.138353	gene-MEF2C:chi_circ_0010081,gene-RBPJ:chi_circ_0008977
Biological Process	GO:0016233	telomere capping	0.0161	2	18	0.146857	gene-MAPK1:chi_circ_0030657,gene-LOC102176896:chi_circ_0017929
Biological Process	GO:0098840	protein transport along microtubule	0.0161	2	18	0.146857	gene-IFT74:chi_circ_0011147,gene-IFT81:chi_circ_0021600
Biological Process	GO:0099118	microtubule-based protein transport	0.0161	2	18	0.146857	gene-IFT74:chi_circ_0011147,gene-IFT81:chi_circ_0021600
Biological Process	GO:1901522	positive regulation of transcription from RNA polymerase II promoter involved in cellular response to chemical stimulus	0.0161	2	18	0.146857	gene-RBPJ:chi_circ_0008977,gene-SMAD5:chi_circ_0010484
Biological Process	GO:0001662	behavioral fear response	0.0179	2	19	0.151204	gene-MEF2C:chi_circ_0010081,gene-LOC102173333:chi_circ_0001439
Biological Process	GO:0001974	blood vessel remodeling	0.0179	2	19	0.151204	gene-MEF2C:chi_circ_0010081,gene-RBPJ:chi_circ_0008977
Biological Process	GO:0002209	behavioral defense response	0.0179	2	19	0.151204	gene-LOC102173333:chi_circ_0001439,gene-MEF2C:chi_circ_0010081
Biological Process	GO:0010092	specification of animal organ identity	0.0179	2	19	0.151204	gene-MEF2C:chi_circ_0010081,gene-RBPJ:chi_circ_0008977
Biological Process	GO:0021591	ventricular system development	0.0179	2	19	0.151204	gene-DNAH5:chi_circ_0024584,gene-DNAH5:chi_circ_0024608,gene-KIF27:chi_circ_0011974
Biological Process	GO:0030488	tRNA methylation	0.0179	2	19	0.151204	gene-THUMPD3:chi_circ_0025743,gene-TRMT11:chi_circ_0012380
Biological Process	GO:0035904	aorta development	0.0179	2	19	0.151204	gene-RBPJ:chi_circ_0008977,gene-ADAMTS6:chi_circ_0024007
Biological Process	GO:0060043	regulation of cardiac muscle cell proliferation	0.0179	2	19	0.151204	gene-MEF2C:chi_circ_0010081,gene-RBPJ:chi_circ_0008977
Biological Process	GO:1904292	regulation of ERAD pathway	0.0179	2	19	0.151204	gene-UBAC2:chi_circ_0016836,gene-UBE2J1:chi_circ_0012952
Biological Process	GO:0000002	mitochondrial genome maintenance	0.0198	2	20	0.151204	gene-MEF2A:chi_circ_0025434,gene-AKT3:chi_circ_0020837
Biological Process	GO:0042596	fear response	0.0198	2	20	0.151204	gene-MEF2C:chi_circ_0010081,gene-LOC102173333:chi_circ_0001439
Biological Process	GO:0045022	early endosome to late endosome transport	0.0198	2	20	0.151204	gene-MAPK1:chi_circ_0030657,gene-DAB2:chi_circ_0024271
Biological Process	GO:0051966	regulation of synaptic transmission, glutamatergic	0.0198	2	20	0.151204	gene-LOC102173333:chi_circ_0001439,gene-MEF2C:chi_circ_0010081
Biological Process	GO:0010799	regulation of peptidyl-threonine phosphorylation	0.0217	2	21	0.151204	gene-MAPK1:chi_circ_0030657,gene-SPRED1:chi_circ_0014823
Biological Process	GO:0030970	retrograde protein transport, ER to cytosol	0.0217	2	21	0.151204	gene-UBE2J1:chi_circ_0012952,gene-UBAC2:chi_circ_0016836
Biological Process	GO:0055025	positive regulation of cardiac muscle tissue development	0.0217	2	21	0.151204	gene-RBPJ:chi_circ_0008977,gene-MEF2C:chi_circ_0010081
Biological Process	GO:1903513	endoplasmic reticulum to cytosol transport	0.0217	2	21	0.151204	gene-UBAC2:chi_circ_0016836,gene-UBE2J1:chi_circ_0012952
Biological Process	GO:0009395	phospholipid catabolic process	0.0237	2	22	0.159552	gene-GPCPD1:chi_circ_0018288,gene-INPP5F:chi_circ_0027949
Biological Process	GO:0045747	positive regulation of Notch signaling pathway	0.0237	2	22	0.159552	gene-AAK1:chi_circ_0016352,gene-RBPJ:chi_circ_0008977
Biological Process	GO:0055021	regulation of cardiac muscle tissue growth	0.0237	2	22	0.159552	gene-RBPJ:chi_circ_0008977,gene-MEF2C:chi_circ_0010081
Biological Process	GO:0098927	vesicle-mediated transport between endosomal compartments	0.0237	2	22	0.159552	gene-DAB2:chi_circ_0024271,gene-MAPK1:chi_circ_0030657
Biological Process	GO:0099601	regulation of neurotransmitter receptor activity	0.0237	2	22	0.159552	gene-MEF2C:chi_circ_0010081,gene-KLHL24:chi_circ_0001768
Biological Process	GO:0009409	response to cold	0.0258	2	23	0.168296	gene-LOC102179380:chi_circ_0004514,gene-ATP2B1:chi_circ_0007038
Biological Process	GO:0032210	regulation of telomere maintenance via telomerase	0.0258	2	23	0.168296	gene-MAPK1:chi_circ_0030657,gene-SRC:chi_circ_0018479
Biological Process	GO:0033273	response to vitamin	0.0258	2	23	0.168296	gene-ATP2B1:chi_circ_0007038,gene-MEF2C:chi_circ_0010081
Biological Process	GO:0046622	positive regulation of organ growth	0.0258	2	23	0.168296	gene-MEF2C:chi_circ_0010081,gene-RBPJ:chi_circ_0008977
Biological Process	GO:0071277	cellular response to calcium ion	0.0258	2	23	0.168296	gene-MEF2C:chi_circ_0010081,gene-MEF2A:chi_circ_0025434
Biological Process	GO:1900449	regulation of glutamate receptor signaling pathway	0.0258	2	23	0.168296	gene-MEF2C:chi_circ_0010081,gene-KLHL24:chi_circ_0001768
Biological Process	GO:2000649	regulation of sodium ion transmembrane transporter activity	0.0258	2	23	0.168296	gene-LOC108634347:chi_circ_0030196,gene-KLHL24:chi_circ_0001768
Biological Process	GO:0060038	cardiac muscle cell proliferation	0.0279	2	24	0.176213	gene-MEF2C:chi_circ_0010081,gene-RBPJ:chi_circ_0008977
Biological Process	GO:0007004	telomere maintenance via telomerase	0.0301	2	25	0.176213	gene-MAPK1:chi_circ_0030657,gene-SRC:chi_circ_0018479
Biological Process	GO:0016572	histone phosphorylation	0.0301	2	25	0.176213	gene-RPS6KA5:chi_circ_0014864,gene-NEK11:chi_circ_0000547
Biological Process	GO:0055010	ventricular cardiac muscle tissue morphogenesis	0.0301	2	25	0.176213	gene-UBE4B:chi_circ_0021006,gene-RBPJ:chi_circ_0008977
Biological Process	GO:0060291	long-term synaptic potentiation	0.0301	2	25	0.176213	gene-MAPK1:chi_circ_0030657,gene-LOC102173333:chi_circ_0001439
Biological Process	GO:0060420	regulation of heart growth	0.0301	2	25	0.176213	gene-MEF2C:chi_circ_0010081,gene-RBPJ:chi_circ_0008977
Biological Process	GO:0061383	trabecula morphogenesis	0.0301	2	25	0.176213	gene-UBE4B:chi_circ_0021006,gene-RBPJ:chi_circ_0008977
Biological Process	GO:0006278	RNA-dependent DNA biosynthetic process	0.0324	2	26	0.176213	gene-MAPK1:chi_circ_0030657,gene-SRC:chi_circ_0018479
Biological Process	GO:0060079	excitatory postsynaptic potential	0.0324	2	26	0.176213	gene-PPP3CA:chi_circ_0008784,gene-MEF2C:chi_circ_0010081
Biological Process	GO:0060711	labyrinthine layer development	0.0324	2	26	0.176213	gene-MAPK1:chi_circ_0030657,gene-RBPJ:chi_circ_0008977
Biological Process	GO:0003229	ventricular cardiac muscle tissue development	0.0347	2	27	0.185774	gene-RBPJ:chi_circ_0008977,gene-UBE4B:chi_circ_0021006
Biological Process	GO:0035690	cellular response to drug	0.0347	2	27	0.185774	gene-MEF2C:chi_circ_0010081,gene-PPP3CA:chi_circ_0008784
Biological Process	GO:0051972	regulation of telomerase activity	0.0347	2	27	0.185774	gene-SRC:chi_circ_0018479,gene-MAPK1:chi_circ_0030657
Biological Process	GO:0071695	anatomical structure maturation	0.0347	2	27	0.185774	gene-RERE:chi_circ_0021031,gene-RBPJ:chi_circ_0008977
Biological Process	GO:1903573	negative regulation of response to endoplasmic reticulum stress	0.0347	2	27	0.185774	gene-UBAC2:chi_circ_0016836,gene-UBE2J1:chi_circ_0012952
Biological Process	GO:1904356	regulation of telomere maintenance via telomere lengthening	0.0347	2	27	0.185774	gene-MAPK1:chi_circ_0030657,gene-SRC:chi_circ_0018479
Biological Process	GO:0014909	smooth muscle cell migration	0.0371	2	28	0.191301	gene-RBPJ:chi_circ_0008977,gene-LOC102173333:chi_circ_0001439
Biological Process	GO:0032527	protein exit from endoplasmic reticulum	0.0371	2	28	0.191301	gene-UBE2J1:chi_circ_0012952,gene-UBAC2:chi_circ_0016836
Biological Process	GO:0043124	negative regulation of I-kappaB kinase/NF-kappaB signaling	0.0371	2	28	0.191301	gene-ASH1L:chi_circ_0003597,gene-ESR1:chi_circ_0013463
Biological Process	GO:0046503	glycerolipid catabolic process	0.0371	2	28	0.191301	gene-INPP5F:chi_circ_0027949,gene-GPCPD1:chi_circ_0018288
Biological Process	GO:0048008	platelet-derived growth factor receptor signaling pathway	0.0371	2	28	0.191301	gene-SRC:chi_circ_0018479,gene-PTPN11:chi_circ_0022307
Biological Process	GO:0050795	regulation of behavior	0.0371	2	28	0.191301	gene-PER3:chi_circ_0021045,gene-MEF2C:chi_circ_0010081
Biological Process	GO:0050853	B cell receptor signaling pathway	0.0371	2	28	0.191301	gene-MEF2C:chi_circ_0010081,gene-MAPK1:chi_circ_0030657
Biological Process	GO:0097061	dendritic spine organization	0.0371	2	28	0.191301	gene-LOC102173333:chi_circ_0001439,gene-VPS35:chi_circ_0022421
Biological Process	GO:0014855	striated muscle cell proliferation	0.0396	2	29	0.195641	gene-RBPJ:chi_circ_0008977,gene-MEF2C:chi_circ_0010081
Biological Process	GO:1902305	regulation of sodium ion transmembrane transport	0.0396	2	29	0.195641	gene-LOC108634347:chi_circ_0030196,gene-KLHL24:chi_circ_0001768
Biological Process	GO:0030835	negative regulation of actin filament depolymerization	0.0421	2	30	0.195641	gene-CARMIL1:chi_circ_0026443,gene-PLEKHH2:chi_circ_0015758
Biological Process	GO:0060324	face development	0.0421	2	30	0.195641	gene-PTPN11:chi_circ_0022307,gene-MAPK1:chi_circ_0030657
Biological Process	GO:0060998	regulation of dendritic spine development	0.0421	2	30	0.195641	gene-LOC102173333:chi_circ_0001439,gene-MEF2C:chi_circ_0010081
Biological Process	GO:0045669	positive regulation of osteoblast differentiation	0.0447	2	31	0.200943	gene-SMAD5:chi_circ_0010484,gene-MEF2C:chi_circ_0010081
Biological Process	GO:0055017	cardiac muscle tissue growth	0.0447	2	31	0.200943	gene-RBPJ:chi_circ_0008977,gene-MEF2C:chi_circ_0010081
Biological Process	GO:0005978	glycogen biosynthetic process	0.0474	2	32	0.208793	gene-LOC102179380:chi_circ_0004514,gene-PGM5:chi_circ_0011522
Biological Process	GO:0009250	glucan biosynthetic process	0.0474	2	32	0.208793	gene-LOC102179380:chi_circ_0004514,gene-PGM5:chi_circ_0011522
Biological Process	GO:0010833	telomere maintenance via telomere lengthening	0.0474	2	32	0.208793	gene-SRC:chi_circ_0018479,gene-MAPK1:chi_circ_0030657
Biological Process	GO:0035249	synaptic transmission, glutamatergic	0.0474	2	32	0.208793	gene-LOC102173333:chi_circ_0001439,gene-MEF2C:chi_circ_0010081
Biological Process	GO:0055024	regulation of cardiac muscle tissue development	0.0474	2	32	0.208793	gene-RBPJ:chi_circ_0008977,gene-MEF2C:chi_circ_0010081
Biological Process	GO:0000189	MAPK import into nucleus	0.0109	1	1	0.118534	gene-MAPK1:chi_circ_0030657
Biological Process	GO:0003138	primary heart field specification	0.0109	1	1	0.118534	gene-MEF2C:chi_circ_0010081
Biological Process	GO:0003172	sinoatrial valve development	0.0109	1	1	0.118534	gene-MEF2C:chi_circ_0010081
Biological Process	GO:0003185	sinoatrial valve morphogenesis	0.0109	1	1	0.118534	gene-MEF2C:chi_circ_0010081
Biological Process	GO:0007521	muscle cell fate determination	0.0109	1	1	0.118534	gene-MEF2C:chi_circ_0010081
Biological Process	GO:0014886	transition between slow and fast fiber	0.0109	1	1	0.118534	gene-GTF2I:chi_circ_0027720
Biological Process	GO:0016203	muscle attachment	0.0109	1	1	0.118534	gene-LOC108634347:chi_circ_0030196
Biological Process	GO:0019858	cytosine metabolic process	0.0109	1	1	0.118534	gene-MAPK1:chi_circ_0030657
Biological Process	GO:0021943	formation of radial glial scaffolds	0.0109	1	1	0.118534	gene-ARL13B:chi_circ_0001019
Biological Process	GO:0031161	phosphatidylinositol catabolic process	0.0109	1	1	0.118534	gene-INPP5F:chi_circ_0027949
Biological Process	GO:0035907	dorsal aorta development	0.0109	1	1	0.118534	gene-RBPJ:chi_circ_0008977
Biological Process	GO:0035912	dorsal aorta morphogenesis	0.0109	1	1	0.118534	gene-RBPJ:chi_circ_0008977
Biological Process	GO:0043990	histone H2A-S1 phosphorylation	0.0109	1	1	0.118534	gene-RPS6KA5:chi_circ_0014864
Biological Process	GO:0048264	determination of ventral identity	0.0109	1	1	0.118534	gene-AIDA:chi_circ_0020696,gene-AIDA:chi_circ_0020700
Biological Process	GO:0051228	mitotic spindle disassembly	0.0109	1	1	0.118534	gene-SPAST:chi_circ_0015491
Biological Process	GO:0051230	spindle disassembly	0.0109	1	1	0.118534	gene-SPAST:chi_circ_0015491
Biological Process	GO:0051638	barbed-end actin filament uncapping	0.0109	1	1	0.118534	gene-CARMIL1:chi_circ_0026443
Biological Process	GO:0055005	ventricular cardiac myofibril assembly	0.0109	1	1	0.118534	gene-MEF2A:chi_circ_0025434
Biological Process	GO:0060025	regulation of synaptic activity	0.0109	1	1	0.118534	gene-MEF2C:chi_circ_0010081
Biological Process	GO:0060844	arterial endothelial cell fate commitment	0.0109	1	1	0.118534	gene-RBPJ:chi_circ_0008977
Biological Process	GO:0060846	blood vessel endothelial cell fate commitment	0.0109	1	1	0.118534	gene-RBPJ:chi_circ_0008977
Biological Process	GO:0060853	Notch signaling pathway involved in arterial endothelial cell fate commitment	0.0109	1	1	0.118534	gene-RBPJ:chi_circ_0008977
Biological Process	GO:0061344	regulation of cell adhesion involved in heart morphogenesis	0.0109	1	1	0.118534	gene-RBPJ:chi_circ_0008977
Biological Process	GO:0061366	behavioral response to chemical pain	0.0109	1	1	0.118534	gene-LOC102173333:chi_circ_0001439
Biological Process	GO:0061368	behavioral response to formalin induced pain	0.0109	1	1	0.118534	gene-LOC102173333:chi_circ_0001439
Biological Process	GO:0061589	calcium activated phosphatidylserine scrambling	0.0109	1	1	0.118534	gene-ANO4:chi_circ_0007801,gene-ANO4:chi_circ_0007785,gene-ANO4:chi_circ_0007762
Biological Process	GO:0097101	blood vessel endothelial cell fate specification	0.0109	1	1	0.118534	gene-RBPJ:chi_circ_0008977
Biological Process	GO:0098877	neurotransmitter receptor transport to plasma membrane	0.0109	1	1	0.118534	gene-VPS35:chi_circ_0022421
Biological Process	GO:0099074	mitochondrion to lysosome transport	0.0109	1	1	0.118534	gene-VPS35:chi_circ_0022421
Biological Process	GO:0099075	mitochondrion-derived vesicle mediated transport	0.0109	1	1	0.118534	gene-VPS35:chi_circ_0022421
Biological Process	GO:0099632	protein transport within plasma membrane	0.0109	1	1	0.118534	gene-VPS35:chi_circ_0022421
Biological Process	GO:0099637	neurotransmitter receptor transport	0.0109	1	1	0.118534	gene-VPS35:chi_circ_0022421
Biological Process	GO:0099638	endosome to plasma membrane protein transport	0.0109	1	1	0.118534	gene-VPS35:chi_circ_0022421
Biological Process	GO:0099639	neurotransmitter receptor transport, endosome to plasma membrane	0.0109	1	1	0.118534	gene-VPS35:chi_circ_0022421
Biological Process	GO:1901187	regulation of ephrin receptor signaling pathway	0.0109	1	1	0.118534	gene-RBPJ:chi_circ_0008977
Biological Process	GO:1901189	positive regulation of ephrin receptor signaling pathway	0.0109	1	1	0.118534	gene-RBPJ:chi_circ_0008977
Biological Process	GO:1901297	positive regulation of canonical Wnt signaling pathway involved in cardiac muscle cell fate commitment	0.0109	1	1	0.118534	gene-RBPJ:chi_circ_0008977
Biological Process	GO:1901660	calcium ion export	0.0109	1	1	0.118534	gene-ATP2B1:chi_circ_0007038
Biological Process	GO:1902822	regulation of late endosome to lysosome transport	0.0109	1	1	0.118534	gene-VPS35:chi_circ_0022421
Biological Process	GO:1902823	negative regulation of late endosome to lysosome transport	0.0109	1	1	0.118534	gene-VPS35:chi_circ_0022421
Biological Process	GO:1902959	regulation of aspartic-type endopeptidase activity involved in amyloid precursor protein catabolic process	0.0109	1	1	0.118534	gene-PICALM:chi_circ_0029796
Biological Process	GO:1902961	positive regulation of aspartic-type endopeptidase activity involved in amyloid precursor protein catabolic process	0.0109	1	1	0.118534	gene-PICALM:chi_circ_0029796
Biological Process	GO:1902962	regulation of metalloendopeptidase activity involved in amyloid precursor protein catabolic process	0.0109	1	1	0.118534	gene-PICALM:chi_circ_0029796
Biological Process	GO:1902963	negative regulation of metalloendopeptidase activity involved in amyloid precursor protein catabolic process	0.0109	1	1	0.118534	gene-PICALM:chi_circ_0029796
Biological Process	GO:1903336	negative regulation of vacuolar transport	0.0109	1	1	0.118534	gene-VPS35:chi_circ_0022421
Biological Process	GO:1903365	regulation of fear response	0.0109	1	1	0.118534	gene-MEF2C:chi_circ_0010081
Biological Process	GO:1903367	positive regulation of fear response	0.0109	1	1	0.118534	gene-MEF2C:chi_circ_0010081
Biological Process	GO:1905068	positive regulation of canonical Wnt signaling pathway involved in heart development	0.0109	1	1	0.118534	gene-RBPJ:chi_circ_0008977
Biological Process	GO:1905203	regulation of connective tissue replacement	0.0109	1	1	0.118534	gene-PPP3CA:chi_circ_0008784
Biological Process	GO:1905205	positive regulation of connective tissue replacement	0.0109	1	1	0.118534	gene-PPP3CA:chi_circ_0008784
Biological Process	GO:1905245	regulation of aspartic-type peptidase activity	0.0109	1	1	0.118534	gene-PICALM:chi_circ_0029796
Biological Process	GO:1905247	positive regulation of aspartic-type peptidase activity	0.0109	1	1	0.118534	gene-PICALM:chi_circ_0029796
Biological Process	GO:2000111	positive regulation of macrophage apoptotic process	0.0109	1	1	0.118534	gene-MEF2C:chi_circ_0010081
Biological Process	GO:2000312	regulation of kainate selective glutamate receptor activity	0.0109	1	1	0.118534	gene-KLHL24:chi_circ_0001768
Biological Process	GO:2000813	negative regulation of barbed-end actin filament capping	0.0109	1	1	0.118534	gene-CARMIL1:chi_circ_0026443
Biological Process	GO:2000822	regulation of behavioral fear response	0.0109	1	1	0.118534	gene-MEF2C:chi_circ_0010081
Biological Process	GO:2000987	positive regulation of behavioral fear response	0.0109	1	1	0.118534	gene-MEF2C:chi_circ_0010081
Biological Process	GO:2001031	positive regulation of cellular glucuronidation	0.0109	1	1	0.118534	gene-PRKCE:chi_circ_0015824
Biological Process	GO:0001880	Mullerian duct regression	0.0217	1	2	0.151204	gene-SMAD5:chi_circ_0010484
Biological Process	GO:0003137	Notch signaling pathway involved in heart induction	0.0217	1	2	0.151204	gene-RBPJ:chi_circ_0008977
Biological Process	GO:0003256	regulation of transcription from RNA polymerase II promoter involved in myocardial precursor cell differentiation	0.0217	1	2	0.151204	gene-RBPJ:chi_circ_0008977
Biological Process	GO:0006657	CDP-choline pathway	0.0217	1	2	0.151204	gene-CDS1:chi_circ_0009779
Biological Process	GO:0008626	granzyme-mediated apoptotic signaling pathway	0.0217	1	2	0.151204	gene-UBE4B:chi_circ_0021006
Biological Process	GO:0009957	epidermal cell fate specification	0.0217	1	2	0.151204	gene-RBPJ:chi_circ_0008977
Biological Process	GO:0010615	positive regulation of cardiac muscle adaptation	0.0217	1	2	0.151204	gene-PPP3CA:chi_circ_0008784
Biological Process	GO:0010694	positive regulation of alkaline phosphatase activity	0.0217	1	2	0.151204	gene-MEF2C:chi_circ_0010081
Biological Process	GO:0014809	regulation of skeletal muscle contraction by regulation of release of sequestered calcium ion	0.0217	1	2	0.151204	gene-LOC108634347:chi_circ_0030196
Biological Process	GO:0021691	cerebellar Purkinje cell layer maturation	0.0217	1	2	0.151204	gene-RERE:chi_circ_0021031
Biological Process	GO:0033034	positive regulation of myeloid cell apoptotic process	0.0217	1	2	0.151204	gene-MEF2C:chi_circ_0010081
Biological Process	GO:0033277	abortive mitotic cell cycle	0.0217	1	2	0.151204	gene-PTPN11:chi_circ_0022307
Biological Process	GO:0035026	leading edge cell differentiation	0.0217	1	2	0.151204	gene-DAB2:chi_circ_0024271
Biological Process	GO:0035480	regulation of Notch signaling pathway involved in heart induction	0.0217	1	2	0.151204	gene-RBPJ:chi_circ_0008977
Biological Process	GO:0035481	positive regulation of Notch signaling pathway involved in heart induction	0.0217	1	2	0.151204	gene-RBPJ:chi_circ_0008977
Biological Process	GO:0035668	TRAM-dependent toll-like receptor signaling pathway	0.0217	1	2	0.151204	gene-PRKCE:chi_circ_0015824
Biological Process	GO:0035669	TRAM-dependent toll-like receptor 4 signaling pathway	0.0217	1	2	0.151204	gene-PRKCE:chi_circ_0015824
Biological Process	GO:0042533	tumor necrosis factor biosynthetic process	0.0217	1	2	0.151204	gene-UBE2J1:chi_circ_0012952
Biological Process	GO:0042534	regulation of tumor necrosis factor biosynthetic process	0.0217	1	2	0.151204	gene-UBE2J1:chi_circ_0012952
Biological Process	GO:0046381	CMP-N-acetylneuraminate metabolic process	0.0217	1	2	0.151204	gene-LOC102189920:chi_circ_0026407
Biological Process	GO:0051695	actin filament uncapping	0.0217	1	2	0.151204	gene-CARMIL1:chi_circ_0026443
Biological Process	GO:0060137	maternal process involved in parturition	0.0217	1	2	0.151204	gene-LOC102173333:chi_circ_0001439
Biological Process	GO:0060161	positive regulation of dopamine receptor signaling pathway	0.0217	1	2	0.151204	gene-VPS35:chi_circ_0022421
Biological Process	GO:0060332	positive regulation of response to interferon-gamma	0.0217	1	2	0.151204	gene-TXK:chi_circ_0009295
Biological Process	GO:0060335	positive regulation of interferon-gamma-mediated signaling pathway	0.0217	1	2	0.151204	gene-TXK:chi_circ_0009295
Biological Process	GO:0060842	arterial endothelial cell differentiation	0.0217	1	2	0.151204	gene-RBPJ:chi_circ_0008977
Biological Process	GO:0060847	endothelial cell fate specification	0.0217	1	2	0.151204	gene-RBPJ:chi_circ_0008977
Biological Process	GO:0061317	canonical Wnt signaling pathway involved in cardiac muscle cell fate commitment	0.0217	1	2	0.151204	gene-RBPJ:chi_circ_0008977
Biological Process	GO:0061357	positive regulation of Wnt protein secretion	0.0217	1	2	0.151204	gene-VPS35:chi_circ_0022421
Biological Process	GO:0061582	intestinal epithelial cell migration	0.0217	1	2	0.151204	gene-PTPN11:chi_circ_0022307
Biological Process	GO:0061588	calcium activated phospholipid scrambling	0.0217	1	2	0.151204	gene-ANO4:chi_circ_0007801,gene-ANO4:chi_circ_0007785,gene-ANO4:chi_circ_0007762
Biological Process	GO:0061590	calcium activated phosphatidylcholine scrambling	0.0217	1	2	0.151204	gene-ANO4:chi_circ_0007801,gene-ANO4:chi_circ_0007785,gene-ANO4:chi_circ_0007762
Biological Process	GO:0061591	calcium activated galactosylceramide scrambling	0.0217	1	2	0.151204	gene-ANO4:chi_circ_0007801,gene-ANO4:chi_circ_0007785,gene-ANO4:chi_circ_0007762
Biological Process	GO:0071386	cellular response to corticosterone stimulus	0.0217	1	2	0.151204	gene-ATP2B1:chi_circ_0007038
Biological Process	GO:0072554	blood vessel lumenization	0.0217	1	2	0.151204	gene-RBPJ:chi_circ_0008977
Biological Process	GO:0072602	interleukin-4 secretion	0.0217	1	2	0.151204	gene-RBPJ:chi_circ_0008977
Biological Process	GO:0090170	regulation of Golgi inheritance	0.0217	1	2	0.151204	gene-MAPK1:chi_circ_0030657
Biological Process	GO:0090381	regulation of heart induction	0.0217	1	2	0.151204	gene-RBPJ:chi_circ_0008977
Biological Process	GO:1901295	regulation of canonical Wnt signaling pathway involved in cardiac muscle cell fate commitment	0.0217	1	2	0.151204	gene-RBPJ:chi_circ_0008977
Biological Process	GO:1901321	positive regulation of heart induction	0.0217	1	2	0.151204	gene-RBPJ:chi_circ_0008977
Biological Process	GO:1902004	positive regulation of amyloid-beta formation	0.0217	1	2	0.151204	gene-PICALM:chi_circ_0029796
Biological Process	GO:1902083	negative regulation of peptidyl-cysteine S-nitrosylation	0.0217	1	2	0.151204	gene-LOC108634347:chi_circ_0030196
Biological Process	GO:1902950	regulation of dendritic spine maintenance	0.0217	1	2	0.151204	gene-VPS35:chi_circ_0022421
Biological Process	GO:1902992	negative regulation of amyloid precursor protein catabolic process	0.0217	1	2	0.151204	gene-PICALM:chi_circ_0029796
Biological Process	GO:1902993	positive regulation of amyloid precursor protein catabolic process	0.0217	1	2	0.151204	gene-PICALM:chi_circ_0029796
Biological Process	GO:1903244	positive regulation of cardiac muscle hypertrophy in response to stress	0.0217	1	2	0.151204	gene-PPP3CA:chi_circ_0008784
Biological Process	GO:1903335	regulation of vacuolar transport	0.0217	1	2	0.151204	gene-VPS35:chi_circ_0022421
Biological Process	GO:1904684	negative regulation of metalloendopeptidase activity	0.0217	1	2	0.151204	gene-PICALM:chi_circ_0029796
Biological Process	GO:1905066	regulation of canonical Wnt signaling pathway involved in heart development	0.0217	1	2	0.151204	gene-RBPJ:chi_circ_0008977
Biological Process	GO:1990164	histone H2A phosphorylation	0.0217	1	2	0.151204	gene-RPS6KA5:chi_circ_0014864
Biological Process	GO:2000169	regulation of peptidyl-cysteine S-nitrosylation	0.0217	1	2	0.151204	gene-LOC108634347:chi_circ_0030196
Biological Process	GO:2000331	regulation of terminal button organization	0.0217	1	2	0.151204	gene-VPS35:chi_circ_0022421
Biological Process	GO:2000370	positive regulation of clathrin-dependent endocytosis	0.0217	1	2	0.151204	gene-DAB2:chi_circ_0024271
Biological Process	GO:2001013	epithelial cell proliferation involved in renal tubule morphogenesis	0.0217	1	2	0.151204	gene-MEF2C:chi_circ_0010081
Biological Process	GO:2001029	regulation of cellular glucuronidation	0.0217	1	2	0.151204	gene-PRKCE:chi_circ_0015824
Biological Process	GO:0001672	regulation of chromatin assembly or disassembly	0.0324	1	3	0.176213	gene-TLK1:chi_circ_0002180
Biological Process	GO:0002051	osteoblast fate commitment	0.0324	1	3	0.176213	gene-SMAD5:chi_circ_0010484
Biological Process	GO:0002634	regulation of germinal center formation	0.0324	1	3	0.176213	gene-MEF2C:chi_circ_0010081
Biological Process	GO:0003129	heart induction	0.0324	1	3	0.176213	gene-RBPJ:chi_circ_0008977
Biological Process	GO:0003160	endocardium morphogenesis	0.0324	1	3	0.176213	gene-RBPJ:chi_circ_0008977
Biological Process	GO:0003307	regulation of Wnt signaling pathway involved in heart development	0.0324	1	3	0.176213	gene-RBPJ:chi_circ_0008977
Biological Process	GO:0007221	positive regulation of transcription of Notch receptor target	0.0324	1	3	0.176213	gene-RBPJ:chi_circ_0008977
Biological Process	GO:0009912	auditory receptor cell fate commitment	0.0324	1	3	0.176213	gene-RBPJ:chi_circ_0008977
Biological Process	GO:0014722	regulation of skeletal muscle contraction by calcium ion signaling	0.0324	1	3	0.176213	gene-LOC108634347:chi_circ_0030196
Biological Process	GO:0016576	histone dephosphorylation	0.0324	1	3	0.176213	gene-EYA3:chi_circ_0002046
Biological Process	GO:0019254	carnitine metabolic process, CoA-linked	0.0324	1	3	0.176213	gene-LOC102179380:chi_circ_0004514
Biological Process	GO:0021590	cerebellum maturation	0.0324	1	3	0.176213	gene-RERE:chi_circ_0021031
Biological Process	GO:0021699	cerebellar cortex maturation	0.0324	1	3	0.176213	gene-RERE:chi_circ_0021031
Biological Process	GO:0021764	amygdala development	0.0324	1	3	0.176213	gene-UBA6:chi_circ_0009534
Biological Process	GO:0031117	positive regulation of microtubule depolymerization	0.0324	1	3	0.176213	gene-SPAST:chi_circ_0015491
Biological Process	GO:0033129	positive regulation of histone phosphorylation	0.0324	1	3	0.176213	gene-RPS6KA5:chi_circ_0014864
Biological Process	GO:0035093	spermatogenesis, exchange of chromosomal proteins	0.0324	1	3	0.176213	gene-PSME4:chi_circ_0015927
Biological Process	GO:0036302	atrioventricular canal development	0.0324	1	3	0.176213	gene-RBPJ:chi_circ_0008977
Biological Process	GO:0043988	histone H3-S28 phosphorylation	0.0324	1	3	0.176213	gene-RPS6KA5:chi_circ_0014864
Biological Process	GO:0048681	negative regulation of axon regeneration	0.0324	1	3	0.176213	gene-INPP5F:chi_circ_0027949
Biological Process	GO:0050847	progesterone receptor signaling pathway	0.0324	1	3	0.176213	gene-SRC:chi_circ_0018479
Biological Process	GO:0051412	response to corticosterone	0.0324	1	3	0.176213	gene-ATP2B1:chi_circ_0007038
Biological Process	GO:0060120	inner ear receptor cell fate commitment	0.0324	1	3	0.176213	gene-RBPJ:chi_circ_0008977
Biological Process	GO:0060297	regulation of sarcomere organization	0.0324	1	3	0.176213	gene-MEF2C:chi_circ_0010081
Biological Process	GO:0060486	Clara cell differentiation	0.0324	1	3	0.176213	gene-RBPJ:chi_circ_0008977
Biological Process	GO:0060837	blood vessel endothelial cell differentiation	0.0324	1	3	0.176213	gene-RBPJ:chi_circ_0008977
Biological Process	GO:0060923	cardiac muscle cell fate commitment	0.0324	1	3	0.176213	gene-RBPJ:chi_circ_0008977
Biological Process	GO:0061316	canonical Wnt signaling pathway involved in heart development	0.0324	1	3	0.176213	gene-RBPJ:chi_circ_0008977
Biological Process	GO:0061343	cell adhesion involved in heart morphogenesis	0.0324	1	3	0.176213	gene-RBPJ:chi_circ_0008977
Biological Process	GO:0061355	Wnt protein secretion	0.0324	1	3	0.176213	gene-VPS35:chi_circ_0022421
Biological Process	GO:0061356	regulation of Wnt protein secretion	0.0324	1	3	0.176213	gene-VPS35:chi_circ_0022421
Biological Process	GO:0061419	positive regulation of transcription from RNA polymerase II promoter in response to hypoxia	0.0324	1	3	0.176213	gene-RBPJ:chi_circ_0008977
Biological Process	GO:0070375	ERK5 cascade	0.0324	1	3	0.176213	gene-MEF2A:chi_circ_0025434
Biological Process	GO:0070571	negative regulation of neuron projection regeneration	0.0324	1	3	0.176213	gene-INPP5F:chi_circ_0027949
Biological Process	GO:0071888	macrophage apoptotic process	0.0324	1	3	0.176213	gene-MEF2C:chi_circ_0010081
Biological Process	GO:0097709	connective tissue replacement	0.0324	1	3	0.176213	gene-PPP3CA:chi_circ_0008784
Biological Process	GO:1902003	regulation of amyloid-beta formation	0.0324	1	3	0.176213	gene-PICALM:chi_circ_0029796
Biological Process	GO:1902774	late endosome to lysosome transport	0.0324	1	3	0.176213	gene-VPS35:chi_circ_0022421
Biological Process	GO:1903799	negative regulation of production of miRNAs involved in gene silencing by miRNA	0.0324	1	3	0.176213	gene-PPP3CA:chi_circ_0008784
Biological Process	GO:1904683	regulation of metalloendopeptidase activity	0.0324	1	3	0.176213	gene-PICALM:chi_circ_0029796
Biological Process	GO:1905049	negative regulation of metallopeptidase activity	0.0324	1	3	0.176213	gene-PICALM:chi_circ_0029796
Biological Process	GO:2000109	regulation of macrophage apoptotic process	0.0324	1	3	0.176213	gene-MEF2C:chi_circ_0010081
Biological Process	GO:2000766	negative regulation of cytoplasmic translation	0.0324	1	3	0.176213	gene-CPEB4:chi_circ_0024481
Biological Process	GO:0002467	germinal center formation	0.0429	1	4	0.195641	gene-MEF2C:chi_circ_0010081
Biological Process	GO:0002674	negative regulation of acute inflammatory response	0.0429	1	4	0.195641	gene-ASH1L:chi_circ_0003597
Biological Process	GO:0007567	parturition	0.0429	1	4	0.195641	gene-LOC102173333:chi_circ_0001439
Biological Process	GO:0010455	positive regulation of cell fate commitment	0.0429	1	4	0.195641	gene-RBPJ:chi_circ_0008977
Biological Process	GO:0010499	proteasomal ubiquitin-independent protein catabolic process	0.0429	1	4	0.195641	gene-PSME4:chi_circ_0015927
Biological Process	GO:0010612	regulation of cardiac muscle adaptation	0.0429	1	4	0.195641	gene-PPP3CA:chi_circ_0008784
Biological Process	GO:0014744	positive regulation of muscle adaptation	0.0429	1	4	0.195641	gene-PPP3CA:chi_circ_0008784
Biological Process	GO:0014883	transition between fast and slow fiber	0.0429	1	4	0.195641	gene-PPP3CA:chi_circ_0008784
Biological Process	GO:0017121	phospholipid scrambling	0.0429	1	4	0.195641	gene-ANO4:chi_circ_0007801,gene-ANO4:chi_circ_0007785,gene-ANO4:chi_circ_0007762
Biological Process	GO:0019388	galactose catabolic process	0.0429	1	4	0.195641	gene-PGM5:chi_circ_0011522
Biological Process	GO:0021785	branchiomotor neuron axon guidance	0.0429	1	4	0.195641	gene-PLXNC1:chi_circ_0007096
Biological Process	GO:0021942	radial glia guided migration of Purkinje cell	0.0429	1	4	0.195641	gene-RERE:chi_circ_0021031
Biological Process	GO:0031848	protection from non-homologous end joining at telomere	0.0429	1	4	0.195641	gene-LOC102176896:chi_circ_0017929
Biological Process	GO:0034205	amyloid-beta formation	0.0429	1	4	0.195641	gene-PICALM:chi_circ_0029796
Biological Process	GO:0034392	negative regulation of smooth muscle cell apoptotic process	0.0429	1	4	0.195641	gene-RBPJ:chi_circ_0008977
Biological Process	GO:0035092	sperm chromatin condensation	0.0429	1	4	0.195641	gene-PSME4:chi_circ_0015927
Biological Process	GO:0035562	negative regulation of chromatin binding	0.0429	1	4	0.195641	gene-PPP3CA:chi_circ_0008784
Biological Process	GO:0043247	telomere maintenance in response to DNA damage	0.0429	1	4	0.195641	gene-LOC102176896:chi_circ_0017929
Biological Process	GO:0045056	transcytosis	0.0429	1	4	0.195641	gene-VPS35:chi_circ_0022421
Biological Process	GO:0046069	cGMP catabolic process	0.0429	1	4	0.195641	gene-PDE5A:chi_circ_0009241
Biological Process	GO:0046959	habituation	0.0429	1	4	0.195641	gene-LOC102173333:chi_circ_0001439
Biological Process	GO:0055118	negative regulation of cardiac muscle contraction	0.0429	1	4	0.195641	gene-PDE5A:chi_circ_0009241
Biological Process	GO:0060033	anatomical structure regression	0.0429	1	4	0.195641	gene-SMAD5:chi_circ_0010484
Biological Process	GO:0060159	regulation of dopamine receptor signaling pathway	0.0429	1	4	0.195641	gene-VPS35:chi_circ_0022421
Biological Process	GO:0060397	JAK-STAT cascade involved in growth hormone signaling pathway	0.0429	1	4	0.195641	gene-MAPK1:chi_circ_0030657
Biological Process	GO:0060839	endothelial cell fate commitment	0.0429	1	4	0.195641	gene-RBPJ:chi_circ_0008977
Biological Process	GO:0060911	cardiac cell fate commitment	0.0429	1	4	0.195641	gene-RBPJ:chi_circ_0008977
Biological Process	GO:0070920	regulation of production of small RNA involved in gene silencing by RNA	0.0429	1	4	0.195641	gene-PPP3CA:chi_circ_0008784
Biological Process	GO:0071838	cell proliferation in bone marrow	0.0429	1	4	0.195641	gene-MEF2C:chi_circ_0010081
Biological Process	GO:0071863	regulation of cell proliferation in bone marrow	0.0429	1	4	0.195641	gene-MEF2C:chi_circ_0010081
Biological Process	GO:0071864	positive regulation of cell proliferation in bone marrow	0.0429	1	4	0.195641	gene-MEF2C:chi_circ_0010081
Biological Process	GO:0072102	glomerulus morphogenesis	0.0429	1	4	0.195641	gene-MEF2C:chi_circ_0010081
Biological Process	GO:0090148	membrane fission	0.0429	1	4	0.195641	gene-SPAST:chi_circ_0015491
Biological Process	GO:1900273	positive regulation of long-term synaptic potentiation	0.0429	1	4	0.195641	gene-LOC102173333:chi_circ_0001439
Biological Process	GO:1902287	semaphorin-plexin signaling pathway involved in axon guidance	0.0429	1	4	0.195641	gene-PLXNC1:chi_circ_0007096
Biological Process	GO:1903242	regulation of cardiac muscle hypertrophy in response to stress	0.0429	1	4	0.195641	gene-PPP3CA:chi_circ_0008784
Biological Process	GO:1903651	positive regulation of cytoplasmic transport	0.0429	1	4	0.195641	gene-DAB2:chi_circ_0024271
Biological Process	GO:1903798	regulation of production of miRNAs involved in gene silencing by miRNA	0.0429	1	4	0.195641	gene-PPP3CA:chi_circ_0008784
Biological Process	GO:1905048	regulation of metallopeptidase activity	0.0429	1	4	0.195641	gene-PICALM:chi_circ_0029796
Biological Process	GO:2000643	positive regulation of early endosome to late endosome transport	0.0429	1	4	0.195641	gene-DAB2:chi_circ_0024271
Biological Process	GO:2000812	regulation of barbed-end actin filament capping	0.0429	1	4	0.195641	gene-CARMIL1:chi_circ_0026443
Biological Process	GO:2001016	positive regulation of skeletal muscle cell differentiation	0.0429	1	4	0.195641	gene-MEF2C:chi_circ_0010081
Biological Process	GO:2001286	regulation of caveolin-mediated endocytosis	0.0429	1	4	0.195641	gene-SRC:chi_circ_0018479
Cellular Component	GO:0044464	cell part	0.00625	132	10888	0.109247	gene-PPP2R5E:chi_circ_0013992,gene-DNAH5:chi_circ_0024584,gene-DNAH5:chi_circ_0024608,gene-SLCO5A1:chi_circ_0019170,gene-SLCO5A1:chi_circ_0019169,gene-APBB2:chi_circ_0009170,gene-LOC102181107:chi_circ_0009467,gene-LONP2:chi_circ_0022381,gene-FBXW4:chi_circ_0028164,gene-MAPK1:chi_circ_0030657,gene-LOC102171874:chi_circ_0012152,gene-MEF2C:chi_circ_0010081,gene-KLHL5:chi_circ_0009104,gene-SCRN1:chi_…
Cellular Component	GO:0005623	cell	0.00683	132	10904	0.117009	gene-CPED1:chi_circ_0005888,gene-PLEKHH2:chi_circ_0015758,gene-HPS3:chi_circ_0000168,gene-DYM:chi_circ_0027219,gene-LOC108634347:chi_circ_0030196,gene-CARMIL1:chi_circ_0026443,gene-ACTR6:chi_circ_0007738,gene-SPAST:chi_circ_0015491,gene-MTUS1:chi_circ_0028682,gene-MTUS1:chi_circ_0028678,gene-MTUS1:chi_circ_0028681,gene-KLHL24:chi_circ_0001768,gene-ATP2B1:chi_circ_0007038,gene-TRNAU1AP:chi_circ_00…
Cellular Component	GO:0005622	intracellular	5.02e-05	124	9289	0.0108085	gene-DYM:chi_circ_0027219,gene-HPS3:chi_circ_0000168,gene-IFT74:chi_circ_0011147,gene-TCF4:chi_circ_0027293,gene-PREX2:chi_circ_0019199,gene-LOC108634347:chi_circ_0030196,gene-ACTR6:chi_circ_0007738,gene-CARMIL1:chi_circ_0026443,gene-PAN3:chi_circ_0017065,gene-GABPB1:chi_circ_0014292,gene-NCOA7:chi_circ_0012389,gene-UBE2J1:chi_circ_0012952,gene-KCTD9:chi_circ_0011850,gene-CPED1:chi_circ_0005888,g…
Cellular Component	GO:0044424	intracellular part	0.000145	120	9025	0.0174104	gene-MAP9:chi_circ_0022272,gene-TESK2:chi_circ_0003906,gene-TDRD3:chi_circ_0017548,gene-POSTN:chi_circ_0017187,gene-RAB27B:chi_circ_0027281,gene-UBAC2:chi_circ_0016836,gene-SND1:chi_circ_0005798,gene-KAT2B:chi_circ_0000841,gene-WWOX:chi_circ_0022822,gene-PTPN11:chi_circ_0022307,gene-GPBP1:chi_circ_0024104,gene-PICALM:chi_circ_0029796,gene-RBM5:chi_circ_0026121,gene-DAB2:chi_circ_0024271,gene-VPS3…
Cellular Component	GO:0043226	organelle	0.0137	107	8545	0.134706	gene-GTF2I:chi_circ_0027720,gene-PPP3CA:chi_circ_0008784,gene-MAPK1:chi_circ_0030657,gene-EYA3:chi_circ_0002046,gene-DNAH5:chi_circ_0024584,gene-DNAH5:chi_circ_0024608,gene-APBB2:chi_circ_0009170,gene-CEP290:chi_circ_0006997,gene-LOC102181107:chi_circ_0009467,gene-LONP2:chi_circ_0022381,gene-SATB1:chi_circ_0000827,gene-PGM5:chi_circ_0011522,gene-NEK11:chi_circ_0000547,gene-STAG1:chi_circ_0000418,…
Cellular Component	GO:0043229	intracellular organelle	0.017	99	7835	0.151204	gene-NEK11:chi_circ_0000547,gene-PGM5:chi_circ_0011522,gene-STAG1:chi_circ_0000418,gene-SATB1:chi_circ_0000827,gene-AKT3:chi_circ_0020837,gene-SRC:chi_circ_0018479,gene-SSBP2:chi_circ_0010147,gene-KLHL5:chi_circ_0009104,gene-SCRN1:chi_circ_0006108,gene-LOC102171874:chi_circ_0012152,gene-MEF2C:chi_circ_0010081,gene-KMT5B:chi_circ_0029682,gene-LOC102176896:chi_circ_0017929,gene-PPP3CA:chi_circ_0008…
Cellular Component	GO:0005737	cytoplasm	0.00206	94	6941	0.068455	gene-MAN1A2:chi_circ_0005216,gene-VPS35:chi_circ_0022421,gene-DAB2:chi_circ_0024271,gene-PICALM:chi_circ_0029796,gene-CCDC39:chi_circ_0001799,gene-PRSS12:chi_circ_0009441,gene-LRRC6:chi_circ_0019570,gene-RFWD2:chi_circ_0021223,gene-ARHGAP10:chi_circ_0022038,gene-RABGAP1:chi_circ_0016727,gene-PPCS:chi_circ_0003866,gene-MAP9:chi_circ_0022272,gene-TDRD3:chi_circ_0017548,gene-RAB27B:chi_circ_0027281,…
Cellular Component	GO:0005634	nucleus	0.00217	66	4465	0.068455	gene-MTUS1:chi_circ_0028682,gene-MTUS1:chi_circ_0028678,gene-MTUS1:chi_circ_0028681,gene-SPAST:chi_circ_0015491,gene-CPEB4:chi_circ_0024481,gene-TRNAU1AP:chi_circ_0002187,gene-ATP2B1:chi_circ_0007038,gene-ESR1:chi_circ_0013463,gene-PHTF1:chi_circ_0005172,gene-RGS10:chi_circ_0027961,gene-PSME4:chi_circ_0015927,gene-NUCB2:chi_circ_0020116,gene-DNMT3A:chi_circ_0016498,gene-GABPB1:chi_circ_0014292,ge…
Cellular Component	GO:0043228	non-membrane-bounded organelle	0.0262	38	2566	0.170816	gene-CEP290:chi_circ_0006997,gene-DNAH5:chi_circ_0024584,gene-DNAH5:chi_circ_0024608,gene-MAPK1:chi_circ_0030657,gene-EYA3:chi_circ_0002046,gene-PPP3CA:chi_circ_0008784,gene-MAP9:chi_circ_0022272,gene-LOC102176896:chi_circ_0017929,gene-KMT5B:chi_circ_0029682,gene-MAK:chi_circ_0026771,gene-RFWD2:chi_circ_0021223,gene-KLHL5:chi_circ_0009104,gene-SETDB2:chi_circ_0017282,gene-NEK11:chi_circ_0000547,g…
Cellular Component	GO:0043232	intracellular non-membrane-bounded organelle	0.0262	38	2566	0.170816	gene-SETDB2:chi_circ_0017282,gene-PGM5:chi_circ_0011522,gene-NEK11:chi_circ_0000547,gene-STAG1:chi_circ_0000418,gene-DAB2:chi_circ_0024271,gene-CCDC39:chi_circ_0001799,gene-SATB1:chi_circ_0000827,gene-KMT5B:chi_circ_0029682,gene-LOC102176896:chi_circ_0017929,gene-RFWD2:chi_circ_0021223,gene-MAK:chi_circ_0026771,gene-KLHL5:chi_circ_0009104,gene-EYA3:chi_circ_0002046,gene-MAPK1:chi_circ_0030657,gen…
Cellular Component	GO:0042995	cell projection	9.39e-06	27	996	0.00341972	gene-MAK:chi_circ_0026771,gene-LRRC6:chi_circ_0019570,gene-INPP5F:chi_circ_0027949,gene-KIF27:chi_circ_0011974,gene-PLEKHH2:chi_circ_0015758,gene-TMEM67:chi_circ_0018632,gene-PRSS12:chi_circ_0009441,gene-LOC108634347:chi_circ_0030196,gene-CCDC39:chi_circ_0001799,gene-CARMIL1:chi_circ_0026443,gene-UTRN:chi_circ_0013350,gene-IFT74:chi_circ_0011147,gene-SRC:chi_circ_0018479,gene-ATP2B1:chi_circ_0007…
Cellular Component	GO:0120025	plasma membrane bounded cell projection	1.75e-05	26	971	0.00506488	gene-SRC:chi_circ_0018479,gene-IFT74:chi_circ_0011147,gene-UTRN:chi_circ_0013350,gene-CARMIL1:chi_circ_0026443,gene-CCDC39:chi_circ_0001799,gene-PRSS12:chi_circ_0009441,gene-LOC108634347:chi_circ_0030196,gene-TMEM67:chi_circ_0018632,gene-PLEKHH2:chi_circ_0015758,gene-INPP5F:chi_circ_0027949,gene-KIF27:chi_circ_0011974,gene-LRRC6:chi_circ_0019570,gene-MAK:chi_circ_0026771,gene-AAK1:chi_circ_001635…
Cellular Component	GO:0005856	cytoskeleton	0.00332	24	1220	0.0786885	gene-PSTPIP2:chi_circ_0027183,gene-LOC102173333:chi_circ_0001439,gene-IFT74:chi_circ_0011147,gene-LOC108634347:chi_circ_0030196,gene-ACTR6:chi_circ_0007738,gene-CCDC39:chi_circ_0001799,gene-CARMIL1:chi_circ_0026443,gene-PGM5:chi_circ_0011522,gene-PLEKHH2:chi_circ_0015758,gene-PRKCE:chi_circ_0015824,gene-KLHL5:chi_circ_0009104,gene-RFWD2:chi_circ_0021223,gene-MAK:chi_circ_0026771,gene-SDCCAG8:chi_…
Cellular Component	GO:0044430	cytoskeletal part	0.0116	18	921	0.122205	gene-MAK:chi_circ_0026771,gene-RFWD2:chi_circ_0021223,gene-PLEKHH2:chi_circ_0015758,gene-PGM5:chi_circ_0011522,gene-CCDC39:chi_circ_0001799,gene-CARMIL1:chi_circ_0026443,gene-IFT74:chi_circ_0011147,gene-DNAH5:chi_circ_0024584,gene-DNAH5:chi_circ_0024608,gene-TEKT1:chi_circ_0023131,gene-CEP290:chi_circ_0006997,gene-SPAST:chi_circ_0015491,gene-IFT81:chi_circ_0021600,gene-MAP9:chi_circ_0022272,gene-…
Cellular Component	GO:0044463	cell projection part	0.000567	15	520	0.0359196	gene-SPAST:chi_circ_0015491,gene-CEP290:chi_circ_0006997,gene-DNAH5:chi_circ_0024584,gene-DNAH5:chi_circ_0024608,gene-ATP2B1:chi_circ_0007038,gene-MAK:chi_circ_0026771,gene-MAPK1:chi_circ_0030657,gene-AAK1:chi_circ_0016352,gene-SRC:chi_circ_0018479,gene-UTRN:chi_circ_0013350,gene-CCDC39:chi_circ_0001799,gene-LOC108634347:chi_circ_0030196,gene-PRSS12:chi_circ_0009441,gene-ARL13B:chi_circ_0001019,g…
Cellular Component	GO:0120038	plasma membrane bounded cell projection part	0.000567	15	520	0.0359196	gene-MAK:chi_circ_0026771,gene-DNAH5:chi_circ_0024584,gene-DNAH5:chi_circ_0024608,gene-ATP2B1:chi_circ_0007038,gene-CEP290:chi_circ_0006997,gene-SPAST:chi_circ_0015491,gene-IFT81:chi_circ_0021600,gene-TMEM67:chi_circ_0018632,gene-CCDC39:chi_circ_0001799,gene-LOC108634347:chi_circ_0030196,gene-PRSS12:chi_circ_0009441,gene-ARL13B:chi_circ_0001019,gene-SRC:chi_circ_0018479,gene-UTRN:chi_circ_0013350…
Cellular Component	GO:0098805	whole membrane	0.0451	14	778	0.202359	gene-VPS35:chi_circ_0022421,gene-NUCB2:chi_circ_0020116,gene-SLC8A1:chi_circ_0015675,gene-PICALM:chi_circ_0029796,gene-DAB2:chi_circ_0024271,gene-LOC108634347:chi_circ_0030196,gene-RAB27B:chi_circ_0027281,gene-SRC:chi_circ_0018479,gene-AAK1:chi_circ_0016352,gene-MAPK1:chi_circ_0030657,gene-INPP5F:chi_circ_0027949,gene-ATP2B1:chi_circ_0007038,gene-SBF2:chi_circ_0020015,gene-SBF2:chi_circ_0020008,g…
Cellular Component	GO:0015630	microtubule cytoskeleton	0.0327	13	673	0.177645	gene-IFT74:chi_circ_0011147,gene-SDCCAG8:chi_circ_0020846,gene-MAPK1:chi_circ_0030657,gene-EYA3:chi_circ_0002046,gene-NME7:chi_circ_0020882,gene-MAP9:chi_circ_0022272,gene-IFT81:chi_circ_0021600,gene-TEKT1:chi_circ_0023131,gene-CEP290:chi_circ_0006997,gene-SPAST:chi_circ_0015491,gene-MAK:chi_circ_0026771,gene-RFWD2:chi_circ_0021223,gene-DNAH5:chi_circ_0024584,gene-DNAH5:chi_circ_0024608
Cellular Component	GO:0097458	neuron part	0.0365	13	684	0.191301	gene-SPAST:chi_circ_0015491,gene-CPEB4:chi_circ_0024481,gene-CEP290:chi_circ_0006997,gene-KLHL24:chi_circ_0001768,gene-ATP2B1:chi_circ_0007038,gene-INPP5F:chi_circ_0027949,gene-MAK:chi_circ_0026771,gene-AAK1:chi_circ_0016352,gene-MAPK1:chi_circ_0030657,gene-PRSS12:chi_circ_0009441,gene-GTF2I:chi_circ_0027720,gene-LOC108634347:chi_circ_0030196,gene-PICALM:chi_circ_0029796
Cellular Component	GO:0005929	cilium	9.19e-05	12	294	0.0138903	gene-IFT74:chi_circ_0011147,gene-ARL13B:chi_circ_0001019,gene-CCDC39:chi_circ_0001799,gene-TMEM67:chi_circ_0018632,gene-IFT81:chi_circ_0021600,gene-TEKT1:chi_circ_0023131,gene-CEP290:chi_circ_0006997,gene-IFT88:chi_circ_0017020,gene-DNAH5:chi_circ_0024584,gene-DNAH5:chi_circ_0024608,gene-KIF27:chi_circ_0011974,gene-MAK:chi_circ_0026771,gene-LRRC6:chi_circ_0019570
Cellular Component	GO:0043005	neuron projection	0.0373	11	547	0.191515	gene-LOC108634347:chi_circ_0030196,gene-PRSS12:chi_circ_0009441,gene-AAK1:chi_circ_0016352,gene-MAPK1:chi_circ_0030657,gene-MAK:chi_circ_0026771,gene-ATP2B1:chi_circ_0007038,gene-KLHL24:chi_circ_0001768,gene-INPP5F:chi_circ_0027949,gene-CPEB4:chi_circ_0024481,gene-CEP290:chi_circ_0006997,gene-SPAST:chi_circ_0015491
Cellular Component	GO:0098589	membrane region	5.28e-05	10	194	0.0108085	gene-LOC108634347:chi_circ_0030196,gene-SLC8A1:chi_circ_0015675,gene-DAB2:chi_circ_0024271,gene-PICALM:chi_circ_0029796,gene-MAPK1:chi_circ_0030657,gene-AAK1:chi_circ_0016352,gene-SRC:chi_circ_0018479,gene-INPP5F:chi_circ_0027949,gene-ATP2B1:chi_circ_0007038,gene-REPS1:chi_circ_0013235
Cellular Component	GO:0044456	synapse part	0.00432	10	342	0.0899153	gene-CPEB4:chi_circ_0024481,gene-MEF2C:chi_circ_0010081,gene-ATP2B1:chi_circ_0007038,gene-AAK1:chi_circ_0016352,gene-LOC102173333:chi_circ_0001439,gene-PRSS12:chi_circ_0009441,gene-LOC108634347:chi_circ_0030196,gene-PPP3CA:chi_circ_0008784,gene-VPS35:chi_circ_0022421,gene-PICALM:chi_circ_0029796
Cellular Component	GO:0005815	microtubule organizing center	0.00998	10	387	0.118534	gene-SDCCAG8:chi_circ_0020846,gene-MAPK1:chi_circ_0030657,gene-EYA3:chi_circ_0002046,gene-IFT74:chi_circ_0011147,gene-NME7:chi_circ_0020882,gene-IFT81:chi_circ_0021600,gene-SPAST:chi_circ_0015491,gene-CEP290:chi_circ_0006997,gene-MAK:chi_circ_0026771,gene-RFWD2:chi_circ_0021223
Cellular Component	GO:0045202	synapse	0.0213	10	436	0.151204	gene-AAK1:chi_circ_0016352,gene-LOC102173333:chi_circ_0001439,gene-LOC108634347:chi_circ_0030196,gene-PRSS12:chi_circ_0009441,gene-PPP3CA:chi_circ_0008784,gene-VPS35:chi_circ_0022421,gene-PICALM:chi_circ_0029796,gene-CPEB4:chi_circ_0024481,gene-ATP2B1:chi_circ_0007038,gene-MEF2C:chi_circ_0010081
Cellular Component	GO:0098794	postsynapse	0.00148	8	198	0.0592948	gene-LOC102173333:chi_circ_0001439,gene-LOC108634347:chi_circ_0030196,gene-PPP3CA:chi_circ_0008784,gene-VPS35:chi_circ_0022421,gene-PICALM:chi_circ_0029796,gene-CPEB4:chi_circ_0024481,gene-ATP2B1:chi_circ_0007038,gene-MEF2C:chi_circ_0010081
Cellular Component	GO:0005813	centrosome	0.0151	8	293	0.142356	gene-IFT74:chi_circ_0011147,gene-SDCCAG8:chi_circ_0020846,gene-EYA3:chi_circ_0002046,gene-NME7:chi_circ_0020882,gene-IFT81:chi_circ_0021600,gene-CEP290:chi_circ_0006997,gene-RFWD2:chi_circ_0021223,gene-MAK:chi_circ_0026771
Cellular Component	GO:0036477	somatodendritic compartment	0.0275	8	328	0.176213	gene-PRSS12:chi_circ_0009441,gene-GTF2I:chi_circ_0027720,gene-PICALM:chi_circ_0029796,gene-MAPK1:chi_circ_0030657,gene-INPP5F:chi_circ_0027949,gene-ATP2B1:chi_circ_0007038,gene-KLHL24:chi_circ_0001768,gene-CPEB4:chi_circ_0024481
Cellular Component	GO:0044441	ciliary part	0.00726	7	205	0.118534	gene-CEP290:chi_circ_0006997,gene-TMEM67:chi_circ_0018632,gene-IFT81:chi_circ_0021600,gene-MAK:chi_circ_0026771,gene-ARL13B:chi_circ_0001019,gene-DNAH5:chi_circ_0024584,gene-DNAH5:chi_circ_0024608,gene-CCDC39:chi_circ_0001799
Cellular Component	GO:0005667	transcription factor complex	0.0146	7	235	0.139429	gene-TCF4:chi_circ_0027293,gene-ARNT2:chi_circ_0024953,gene-WWOX:chi_circ_0022822,gene-EYA3:chi_circ_0002046,gene-RBPJ:chi_circ_0008977,gene-MEF2A:chi_circ_0025434,gene-SMAD5:chi_circ_0010484
Cellular Component	GO:0030424	axon	0.0244	6	204	0.163409	gene-KLHL24:chi_circ_0001768,gene-PRSS12:chi_circ_0009441,gene-INPP5F:chi_circ_0027949,gene-SPAST:chi_circ_0015491,gene-AAK1:chi_circ_0016352,gene-MAPK1:chi_circ_0030657
Cellular Component	GO:0000151	ubiquitin ligase complex	0.0266	6	208	0.171936	gene-BTBD3:chi_circ_0018343,gene-KLHL5:chi_circ_0009104,gene-KLHL24:chi_circ_0001768,gene-UBE4B:chi_circ_0021006,gene-ANKIB1:chi_circ_0005431,gene-FBXW4:chi_circ_0028164
Cellular Component	GO:0043025	neuronal cell body	0.0282	6	211	0.176213	gene-MAPK1:chi_circ_0030657,gene-PICALM:chi_circ_0029796,gene-KLHL24:chi_circ_0001768,gene-GTF2I:chi_circ_0027720,gene-ATP2B1:chi_circ_0007038,gene-INPP5F:chi_circ_0027949
Cellular Component	GO:0005905	clathrin-coated pit	2.3e-05	5	32	0.00615173	gene-INPP5F:chi_circ_0027949,gene-PICALM:chi_circ_0029796,gene-DAB2:chi_circ_0024271,gene-AAK1:chi_circ_0016352,gene-REPS1:chi_circ_0013235
Cellular Component	GO:0042383	sarcolemma	0.000812	5	67	0.0438726	gene-UTRN:chi_circ_0013350,gene-LOC108634347:chi_circ_0030196,gene-PGM5:chi_circ_0011522,gene-SLC8A1:chi_circ_0015675,gene-PPP3CA:chi_circ_0008784
Cellular Component	GO:0030136	clathrin-coated vesicle	0.00127	5	74	0.0538481	gene-AAK1:chi_circ_0016352,gene-RAB27B:chi_circ_0027281,gene-INPP5F:chi_circ_0027949,gene-PICALM:chi_circ_0029796,gene-DAB2:chi_circ_0024271
Cellular Component	GO:0030135	coated vesicle	0.00881	5	116	0.118534	gene-INPP5F:chi_circ_0027949,gene-PICALM:chi_circ_0029796,gene-DAB2:chi_circ_0024271,gene-AAK1:chi_circ_0016352,gene-RAB27B:chi_circ_0027281
Cellular Component	GO:0031253	cell projection membrane	0.0225	5	147	0.155486	gene-SRC:chi_circ_0018479,gene-UTRN:chi_circ_0013350,gene-ATP2B1:chi_circ_0007038,gene-LOC108634347:chi_circ_0030196,gene-ARL13B:chi_circ_0001019
Cellular Component	GO:0045121	membrane raft	0.0302	5	159	0.176213	gene-SRC:chi_circ_0018479,gene-MAPK1:chi_circ_0030657,gene-SLC8A1:chi_circ_0015675,gene-LOC108634347:chi_circ_0030196,gene-ATP2B1:chi_circ_0007038
Cellular Component	GO:0098857	membrane microdomain	0.0302	5	159	0.176213	gene-SRC:chi_circ_0018479,gene-MAPK1:chi_circ_0030657,gene-SLC8A1:chi_circ_0015675,gene-ATP2B1:chi_circ_0007038,gene-LOC108634347:chi_circ_0030196
Cellular Component	GO:0014069	postsynaptic density of dendrite	0.0157	4	88	0.145185	gene-LOC102173333:chi_circ_0001439,gene-CPEB4:chi_circ_0024481,gene-VPS35:chi_circ_0022421,gene-PICALM:chi_circ_0029796
Cellular Component	GO:0099572	postsynaptic specialization	0.0157	4	88	0.145185	gene-VPS35:chi_circ_0022421,gene-PICALM:chi_circ_0029796,gene-LOC102173333:chi_circ_0001439,gene-CPEB4:chi_circ_0024481
Cellular Component	GO:0032279	asymmetric synapse	0.0169	4	90	0.151204	gene-VPS35:chi_circ_0022421,gene-PICALM:chi_circ_0029796,gene-LOC102173333:chi_circ_0001439,gene-CPEB4:chi_circ_0024481
Cellular Component	GO:0098984	neuron to neuron synapse	0.0169	4	90	0.151204	gene-CPEB4:chi_circ_0024481,gene-LOC102173333:chi_circ_0001439,gene-PICALM:chi_circ_0029796,gene-VPS35:chi_circ_0022421
Cellular Component	GO:0016607	nuclear speck	0.0424	4	120	0.195641	gene-PSME4:chi_circ_0015927,gene-RFWD2:chi_circ_0021223,gene-DYRK1A:chi_circ_0000778,gene-MEF2C:chi_circ_0010081
Cellular Component	GO:0016010	dystrophin-associated glycoprotein complex	0.000424	3	14	0.0335359	gene-LOC108634347:chi_circ_0030196,gene-PGM5:chi_circ_0011522,gene-UTRN:chi_circ_0013350
Cellular Component	GO:0090665	glycoprotein complex	0.000424	3	14	0.0335359	gene-UTRN:chi_circ_0013350,gene-PGM5:chi_circ_0011522,gene-LOC108634347:chi_circ_0030196
Cellular Component	GO:0072686	mitotic spindle	0.00501	3	32	0.0954472	gene-MAPK1:chi_circ_0030657,gene-MAK:chi_circ_0026771,gene-MAP9:chi_circ_0022272
Cellular Component	GO:0005901	caveola	0.01	3	41	0.118534	gene-MAPK1:chi_circ_0030657,gene-SRC:chi_circ_0018479,gene-SLC8A1:chi_circ_0015675
Cellular Component	GO:0044853	plasma membrane raft	0.0145	3	47	0.138915	gene-SRC:chi_circ_0018479,gene-MAPK1:chi_circ_0030657,gene-SLC8A1:chi_circ_0015675
Cellular Component	GO:0005930	axoneme	0.0191	3	52	0.151204	gene-CCDC39:chi_circ_0001799,gene-DNAH5:chi_circ_0024584,gene-DNAH5:chi_circ_0024608,gene-ARL13B:chi_circ_0001019
Cellular Component	GO:0097014	ciliary plasm	0.0191	3	52	0.151204	gene-CCDC39:chi_circ_0001799,gene-DNAH5:chi_circ_0024584,gene-DNAH5:chi_circ_0024608,gene-ARL13B:chi_circ_0001019
Cellular Component	GO:0030018	Z disc	0.0277	3	60	0.176213	gene-PPP3CA:chi_circ_0008784,gene-PGM5:chi_circ_0011522,gene-LOC108634347:chi_circ_0030196
Cellular Component	GO:0031674	I band	0.0367	3	67	0.191301	gene-LOC108634347:chi_circ_0030196,gene-PPP3CA:chi_circ_0008784,gene-PGM5:chi_circ_0011522
Cellular Component	GO:0044306	neuron projection terminus	0.041	3	70	0.195641	gene-LOC108634347:chi_circ_0030196,gene-PRSS12:chi_circ_0009441,gene-AAK1:chi_circ_0016352
Cellular Component	GO:0043034	costamere	0.00317	2	8	0.0771581	gene-LOC108634347:chi_circ_0030196,gene-PGM5:chi_circ_0011522
Cellular Component	GO:0036038	MKS complex	0.00405	2	9	0.0861533	gene-TMEM67:chi_circ_0018632,gene-CEP290:chi_circ_0006997
Cellular Component	GO:0031527	filopodium membrane	0.0061	2	11	0.107608	gene-LOC108634347:chi_circ_0030196,gene-UTRN:chi_circ_0013350
Cellular Component	GO:0030992	intraciliary transport particle B	0.00852	2	13	0.118534	gene-IFT81:chi_circ_0021600,gene-IFT74:chi_circ_0011147
Cellular Component	GO:0034451	centriolar satellite	0.00987	2	14	0.118534	gene-CEP290:chi_circ_0006997,gene-SDCCAG8:chi_circ_0020846
Cellular Component	GO:0030990	intraciliary transport particle	0.0179	2	19	0.151204	gene-IFT81:chi_circ_0021600,gene-IFT74:chi_circ_0011147
Cellular Component	GO:0045334	clathrin-coated endocytic vesicle	0.0217	2	21	0.151204	gene-INPP5F:chi_circ_0027949,gene-PICALM:chi_circ_0029796
Cellular Component	GO:0035869	ciliary transition zone	0.0447	2	31	0.200943	gene-CEP290:chi_circ_0006997,gene-TMEM67:chi_circ_0018632
Cellular Component	GO:0005914	spot adherens junction	0.0109	1	1	0.118534	gene-PGM5:chi_circ_0011522
Cellular Component	GO:0016013	syntrophin complex	0.0109	1	1	0.118534	gene-LOC108634347:chi_circ_0030196
Cellular Component	GO:0031251	PAN complex	0.0109	1	1	0.118534	gene-PAN3:chi_circ_0017065
Cellular Component	GO:0070022	transforming growth factor beta receptor complex	0.0109	1	1	0.118534	gene-DAB2:chi_circ_0024271
Cellular Component	GO:0097418	neurofibrillary tangle	0.0109	1	1	0.118534	gene-PICALM:chi_circ_0029796
Cellular Component	GO:0000235	astral microtubule	0.0217	1	2	0.151204	gene-MAP9:chi_circ_0022272
Cellular Component	GO:0002193	MAML1-RBP-Jkappa- ICN1 complex	0.0217	1	2	0.151204	gene-RBPJ:chi_circ_0008977
Cellular Component	GO:0005818	aster	0.0217	1	2	0.151204	gene-MAP9:chi_circ_0022272
Cellular Component	GO:0031084	BLOC-2 complex	0.0217	1	2	0.151204	gene-HPS3:chi_circ_0000168
Cellular Component	GO:0032591	dendritic spine membrane	0.0217	1	2	0.151204	gene-ATP2B1:chi_circ_0007038
Cellular Component	GO:0099073	mitochondrion-derived vesicle	0.0217	1	2	0.151204	gene-VPS35:chi_circ_0022421
Cellular Component	GO:0005955	calcineurin complex	0.0324	1	3	0.176213	gene-PPP3CA:chi_circ_0008784
Cellular Component	GO:0030906	retromer, cargo-selective complex	0.0324	1	3	0.176213	gene-VPS35:chi_circ_0022421
Cellular Component	GO:0002116	semaphorin receptor complex	0.0429	1	4	0.195641	gene-PLXNC1:chi_circ_0007096
Cellular Component	GO:0036157	outer dynein arm	0.0429	1	4	0.195641	gene-DNAH5:chi_circ_0024584,gene-DNAH5:chi_circ_0024608
Cellular Component	GO:0043083	synaptic cleft	0.0429	1	4	0.195641	gene-PRSS12:chi_circ_0009441
Cellular Component	GO:0097433	dense body	0.0429	1	4	0.195641	gene-SND1:chi_circ_0005798
Cellular Component	GO:1990023	mitotic spindle midzone	0.0429	1	4	0.195641	gene-MAP9:chi_circ_0022272
Molecular Function	GO:0005488	binding	4.21e-06	120	8549	0.00209127	gene-DYRK1A:chi_circ_0000778,gene-RBM5:chi_circ_0026121,gene-DAB2:chi_circ_0024271,gene-PICALM:chi_circ_0029796,gene-VPS35:chi_circ_0022421,gene-MAN1A2:chi_circ_0005216,gene-ANO4:chi_circ_0007801,gene-ANO4:chi_circ_0007785,gene-ANO4:chi_circ_0007762,gene-SETDB2:chi_circ_0017282,gene-RABGAP1:chi_circ_0016727,gene-ATAD2B:chi_circ_0016547,gene-RFWD2:chi_circ_0021223,gene-MAK:chi_circ_0026771,gene-TD…
Molecular Function	GO:0043167	ion binding	0.00063	65	4192	0.0372432	gene-SBF2:chi_circ_0020015,gene-SBF2:chi_circ_0020008,gene-TLL1:chi_circ_0022257,gene-RPS6KA5:chi_circ_0014864,gene-KIF27:chi_circ_0011974,gene-PAN3:chi_circ_0017065,gene-LOC108634347:chi_circ_0030196,gene-STK33:chi_circ_0019976,gene-SPAST:chi_circ_0015491,gene-ESR1:chi_circ_0013463,gene-ATP2B1:chi_circ_0007038,gene-LOC102189920:chi_circ_0026407,gene-NUCB2:chi_circ_0020116,gene-ARL13B:chi_circ_00…
Molecular Function	GO:0005515	protein binding	0.0178	65	4770	0.151204	gene-MEF2A:chi_circ_0025434,gene-SPRED1:chi_circ_0014823,gene-JAM2:chi_circ_0001866,gene-PSTPIP2:chi_circ_0027183,gene-UTRN:chi_circ_0013350,gene-ARNT2:chi_circ_0024953,gene-AIDA:chi_circ_0020696,gene-AIDA:chi_circ_0020700,gene-PRKCE:chi_circ_0015824,gene-SMAD5:chi_circ_0010484,gene-BTBD3:chi_circ_0018343,gene-UBE4B:chi_circ_0021006,gene-AAK1:chi_circ_0016352,gene-FKBP5:chi_circ_0026680,gene-FKBP…
Molecular Function	GO:0003824	catalytic activity	0.0265	62	4596	0.171936	gene-AAK1:chi_circ_0016352,gene-RAD54B:chi_circ_0018662,gene-FKBP5:chi_circ_0026680,gene-FKBP5:chi_circ_0026679,gene-LOC102189920:chi_circ_0026407,gene-NTRK2:chi_circ_0011997,gene-UBE4B:chi_circ_0021006,gene-NME7:chi_circ_0020882,gene-DNMT3A:chi_circ_0016498,gene-ASH1L:chi_circ_0003597,gene-SPAST:chi_circ_0015491,gene-STK33:chi_circ_0019976,gene-TRMT11:chi_circ_0012380,gene-MSRB3:chi_circ_0007442…
Molecular Function	GO:1901363	heterocyclic compound binding	0.00697	58	3986	0.117902	gene-SSBP2:chi_circ_0010147,gene-AKT3:chi_circ_0020837,gene-SRC:chi_circ_0018479,gene-SETDB2:chi_circ_0017282,gene-RBM5:chi_circ_0026121,gene-NEK11:chi_circ_0000547,gene-DYRK1A:chi_circ_0000778,gene-SATB1:chi_circ_0000827,gene-LOC102176896:chi_circ_0017929,gene-MAK:chi_circ_0026771,gene-MEF2C:chi_circ_0010081,gene-ATAD2B:chi_circ_0016547,gene-RABGAP1:chi_circ_0016727,gene-LOC102171874:chi_circ_00…
Molecular Function	GO:0097159	organic cyclic compound binding	0.00913	58	4035	0.118534	gene-SRC:chi_circ_0018479,gene-AKT3:chi_circ_0020837,gene-SSBP2:chi_circ_0010147,gene-SETDB2:chi_circ_0017282,gene-NEK11:chi_circ_0000547,gene-RBM5:chi_circ_0026121,gene-SATB1:chi_circ_0000827,gene-DYRK1A:chi_circ_0000778,gene-LOC102176896:chi_circ_0017929,gene-MAK:chi_circ_0026771,gene-RABGAP1:chi_circ_0016727,gene-LOC102171874:chi_circ_0012152,gene-ATAD2B:chi_circ_0016547,gene-MEF2C:chi_circ_00…
Molecular Function	GO:0046872	metal ion binding	0.0257	39	2644	0.168296	gene-LTBP1:chi_circ_0015541,gene-LTBP1:chi_circ_0015553,gene-ZNF451:chi_circ_0026741,gene-EYA3:chi_circ_0002046,gene-LPP:chi_circ_0001674,gene-PPP3CA:chi_circ_0008784,gene-SLC8A1:chi_circ_0015675,gene-LOC102181107:chi_circ_0009467,gene-REPS1:chi_circ_0013235,gene-ZC3H6:chi_circ_0015886,gene-PLCB4:chi_circ_0017802,gene-SETDB2:chi_circ_0017282,gene-RBM5:chi_circ_0026121,gene-MAN1A2:chi_circ_0005216…
Molecular Function	GO:0043169	cation binding	0.0363	39	2709	0.190468	gene-RFWD2:chi_circ_0021223,gene-SETDB2:chi_circ_0017282,gene-PLCB4:chi_circ_0017802,gene-ANKIB1:chi_circ_0005431,gene-MAN1A2:chi_circ_0005216,gene-ADAMTS6:chi_circ_0024007,gene-PGM5:chi_circ_0011522,gene-RBM5:chi_circ_0026121,gene-REPS1:chi_circ_0013235,gene-LOC102181107:chi_circ_0009467,gene-ZC3H6:chi_circ_0015886,gene-EYA3:chi_circ_0002046,gene-LTBP1:chi_circ_0015541,gene-LTBP1:chi_circ_001555…
Molecular Function	GO:0043168	anion binding	0.00619	33	1950	0.108656	gene-LONP2:chi_circ_0022381,gene-DNAH5:chi_circ_0024584,gene-DNAH5:chi_circ_0024608,gene-POSTN:chi_circ_0017187,gene-RAB27B:chi_circ_0027281,gene-MAPK1:chi_circ_0030657,gene-TESK2:chi_circ_0003906,gene-MAK:chi_circ_0026771,gene-ATAD2B:chi_circ_0016547,gene-SRC:chi_circ_0018479,gene-AKT3:chi_circ_0020837,gene-PICALM:chi_circ_0029796,gene-NEK11:chi_circ_0000547,gene-DYRK1A:chi_circ_0000778,gene-STK…
Molecular Function	GO:0036094	small molecule binding	0.0102	33	2018	0.118534	gene-TESK2:chi_circ_0003906,gene-RAB27B:chi_circ_0027281,gene-MAPK1:chi_circ_0030657,gene-LARP4:chi_circ_0007173,gene-LARP4:chi_circ_0007176,gene-DNAH5:chi_circ_0024584,gene-DNAH5:chi_circ_0024608,gene-LONP2:chi_circ_0022381,gene-RBM5:chi_circ_0026121,gene-NEK11:chi_circ_0000547,gene-DYRK1A:chi_circ_0000778,gene-SRC:chi_circ_0018479,gene-AKT3:chi_circ_0020837,gene-MAK:chi_circ_0026771,gene-ATAD2B…
Molecular Function	GO:0000166	nucleotide binding	0.0029	32	1783	0.0760017	gene-LOC102179380:chi_circ_0004514,gene-LOC102173333:chi_circ_0001439,gene-PAN3:chi_circ_0017065,gene-KIF27:chi_circ_0011974,gene-TXK:chi_circ_0009295,gene-RPS6KA5:chi_circ_0014864,gene-PDE5A:chi_circ_0009241,gene-RAD54B:chi_circ_0018662,gene-AAK1:chi_circ_0016352,gene-NTRK2:chi_circ_0011997,gene-ARL13B:chi_circ_0001019,gene-UBE4B:chi_circ_0021006,gene-NME7:chi_circ_0020882,gene-SPAST:chi_circ_00…
Molecular Function	GO:1901265	nucleoside phosphate binding	0.00293	32	1784	0.0760017	gene-LOC102173333:chi_circ_0001439,gene-LOC102179380:chi_circ_0004514,gene-PAN3:chi_circ_0017065,gene-TXK:chi_circ_0009295,gene-RPS6KA5:chi_circ_0014864,gene-PDE5A:chi_circ_0009241,gene-KIF27:chi_circ_0011974,gene-NTRK2:chi_circ_0011997,gene-AAK1:chi_circ_0016352,gene-RAD54B:chi_circ_0018662,gene-NME7:chi_circ_0020882,gene-UBE4B:chi_circ_0021006,gene-ARL13B:chi_circ_0001019,gene-STK33:chi_circ_00…
Molecular Function	GO:0016740	transferase activity	0.0043	32	1829	0.0899153	gene-UBE4B:chi_circ_0021006,gene-DNMT3A:chi_circ_0016498,gene-NME7:chi_circ_0020882,gene-ASH1L:chi_circ_0003597,gene-AAK1:chi_circ_0016352,gene-NTRK2:chi_circ_0011997,gene-TLK1:chi_circ_0002180,gene-KLHL24:chi_circ_0001768,gene-TRMT11:chi_circ_0012380,gene-STK33:chi_circ_0019976,gene-PAN3:chi_circ_0017065,gene-LOC102173333:chi_circ_0001439,gene-THUMPD3:chi_circ_0025743,gene-RPS6KA5:chi_circ_00148…
Molecular Function	GO:0097367	carbohydrate derivative binding	0.00438	29	1608	0.0903184	gene-SPAST:chi_circ_0015491,gene-LONP2:chi_circ_0022381,gene-STK33:chi_circ_0019976,gene-ATP2B1:chi_circ_0007038,gene-DNAH5:chi_circ_0024584,gene-DNAH5:chi_circ_0024608,gene-TLK1:chi_circ_0002180,gene-MAPK1:chi_circ_0030657,gene-RAD54B:chi_circ_0018662,gene-AAK1:chi_circ_0016352,gene-RAB27B:chi_circ_0027281,gene-POSTN:chi_circ_0017187,gene-NTRK2:chi_circ_0011997,gene-ARL13B:chi_circ_0001019,gene-…
Molecular Function	GO:0032555	purine ribonucleotide binding	0.00211	27	1387	0.068455	gene-ATP2B1:chi_circ_0007038,gene-TLK1:chi_circ_0002180,gene-DNAH5:chi_circ_0024584,gene-DNAH5:chi_circ_0024608,gene-SPAST:chi_circ_0015491,gene-LONP2:chi_circ_0022381,gene-STK33:chi_circ_0019976,gene-UBE4B:chi_circ_0021006,gene-ARL13B:chi_circ_0001019,gene-TESK2:chi_circ_0003906,gene-NME7:chi_circ_0020882,gene-RAD54B:chi_circ_0018662,gene-AAK1:chi_circ_0016352,gene-MAPK1:chi_circ_0030657,gene-NT…
Molecular Function	GO:0017076	purine nucleotide binding	0.00222	27	1392	0.068455	gene-AKT3:chi_circ_0020837,gene-SRC:chi_circ_0018479,gene-LOC102173333:chi_circ_0001439,gene-DYRK1A:chi_circ_0000778,gene-NEK11:chi_circ_0000547,gene-PAN3:chi_circ_0017065,gene-ATAD2B:chi_circ_0016547,gene-KIF27:chi_circ_0011974,gene-PDE5A:chi_circ_0009241,gene-TXK:chi_circ_0009295,gene-RPS6KA5:chi_circ_0014864,gene-MAK:chi_circ_0026771,gene-AAK1:chi_circ_0016352,gene-RAD54B:chi_circ_0018662,gene…
Molecular Function	GO:0032553	ribonucleotide binding	0.00236	27	1398	0.068455	gene-NTRK2:chi_circ_0011997,gene-RAB27B:chi_circ_0027281,gene-RAD54B:chi_circ_0018662,gene-AAK1:chi_circ_0016352,gene-MAPK1:chi_circ_0030657,gene-TESK2:chi_circ_0003906,gene-NME7:chi_circ_0020882,gene-UBE4B:chi_circ_0021006,gene-ARL13B:chi_circ_0001019,gene-LONP2:chi_circ_0022381,gene-STK33:chi_circ_0019976,gene-SPAST:chi_circ_0015491,gene-ATP2B1:chi_circ_0007038,gene-DNAH5:chi_circ_0024584,gene-…
Molecular Function	GO:0035639	purine ribonucleoside triphosphate binding	0.00322	26	1358	0.0777245	gene-NTRK2:chi_circ_0011997,gene-RAB27B:chi_circ_0027281,gene-RAD54B:chi_circ_0018662,gene-MAPK1:chi_circ_0030657,gene-AAK1:chi_circ_0016352,gene-NME7:chi_circ_0020882,gene-TESK2:chi_circ_0003906,gene-UBE4B:chi_circ_0021006,gene-ARL13B:chi_circ_0001019,gene-STK33:chi_circ_0019976,gene-LONP2:chi_circ_0022381,gene-SPAST:chi_circ_0015491,gene-DNAH5:chi_circ_0024584,gene-DNAH5:chi_circ_0024608,gene-T…
Molecular Function	GO:0005524	ATP binding	0.000395	24	1044	0.0335359	gene-TESK2:chi_circ_0003906,gene-NME7:chi_circ_0020882,gene-UBE4B:chi_circ_0021006,gene-NTRK2:chi_circ_0011997,gene-MAPK1:chi_circ_0030657,gene-AAK1:chi_circ_0016352,gene-RAD54B:chi_circ_0018662,gene-ATP2B1:chi_circ_0007038,gene-TLK1:chi_circ_0002180,gene-DNAH5:chi_circ_0024584,gene-DNAH5:chi_circ_0024608,gene-LONP2:chi_circ_0022381,gene-STK33:chi_circ_0019976,gene-SPAST:chi_circ_0015491,gene-PAN…
Molecular Function	GO:0032559	adenyl ribonucleotide binding	0.000526	24	1065	0.0359196	gene-NTRK2:chi_circ_0011997,gene-MAPK1:chi_circ_0030657,gene-AAK1:chi_circ_0016352,gene-RAD54B:chi_circ_0018662,gene-TESK2:chi_circ_0003906,gene-NME7:chi_circ_0020882,gene-UBE4B:chi_circ_0021006,gene-LONP2:chi_circ_0022381,gene-STK33:chi_circ_0019976,gene-SPAST:chi_circ_0015491,gene-ATP2B1:chi_circ_0007038,gene-DNAH5:chi_circ_0024584,gene-DNAH5:chi_circ_0024608,gene-TLK1:chi_circ_0002180,gene-SRC…
Molecular Function	GO:0030554	adenyl nucleotide binding	0.000563	24	1070	0.0359196	gene-TESK2:chi_circ_0003906,gene-NME7:chi_circ_0020882,gene-UBE4B:chi_circ_0021006,gene-NTRK2:chi_circ_0011997,gene-AAK1:chi_circ_0016352,gene-MAPK1:chi_circ_0030657,gene-RAD54B:chi_circ_0018662,gene-ATP2B1:chi_circ_0007038,gene-DNAH5:chi_circ_0024584,gene-DNAH5:chi_circ_0024608,gene-TLK1:chi_circ_0002180,gene-LONP2:chi_circ_0022381,gene-STK33:chi_circ_0019976,gene-SPAST:chi_circ_0015491,gene-PAN…
Molecular Function	GO:0019899	enzyme binding	0.00815	22	1168	0.118534	gene-MAPK1:chi_circ_0030657,gene-BTBD3:chi_circ_0018343,gene-SMAD5:chi_circ_0010484,gene-PPP3CA:chi_circ_0008784,gene-UBE4B:chi_circ_0021006,gene-GTF2I:chi_circ_0027720,gene-WWOX:chi_circ_0022822,gene-PTPN11:chi_circ_0022307,gene-LONP2:chi_circ_0022381,gene-SRGAP1:chi_circ_0007470,gene-UTRN:chi_circ_0013350,gene-SRC:chi_circ_0018479,gene-DYM:chi_circ_0027219,gene-SPRED1:chi_circ_0014823,gene-MEF2…
Molecular Function	GO:0016772	transferase activity, transferring phosphorus-containing groups	0.00215	18	781	0.068455	gene-NTRK2:chi_circ_0011997,gene-MAPK1:chi_circ_0030657,gene-AAK1:chi_circ_0016352,gene-TESK2:chi_circ_0003906,gene-NME7:chi_circ_0020882,gene-STK33:chi_circ_0019976,gene-TLK1:chi_circ_0002180,gene-LOC102173333:chi_circ_0001439,gene-SRC:chi_circ_0018479,gene-AKT3:chi_circ_0020837,gene-PAN3:chi_circ_0017065,gene-NEK11:chi_circ_0000547,gene-DYRK1A:chi_circ_0000778,gene-CDS1:chi_circ_0009779,gene-PR…
Molecular Function	GO:0016301	kinase activity	0.000845	17	658	0.0445363	gene-NTRK2:chi_circ_0011997,gene-AAK1:chi_circ_0016352,gene-MAPK1:chi_circ_0030657,gene-NME7:chi_circ_0020882,gene-TESK2:chi_circ_0003906,gene-STK33:chi_circ_0019976,gene-TLK1:chi_circ_0002180,gene-SRC:chi_circ_0018479,gene-LOC102173333:chi_circ_0001439,gene-AKT3:chi_circ_0020837,gene-NEK11:chi_circ_0000547,gene-PAN3:chi_circ_0017065,gene-DYRK1A:chi_circ_0000778,gene-MAK:chi_circ_0026771,gene-TXK…
Molecular Function	GO:0001071	nucleic acid binding transcription factor activity	0.00283	17	737	0.0760017	gene-GTF2I:chi_circ_0027720,gene-SMAD5:chi_circ_0010484,gene-ZNF451:chi_circ_0026741,gene-ESR1:chi_circ_0013463,gene-GPBP1:chi_circ_0024104,gene-RBPJ:chi_circ_0008977,gene-LOC102181107:chi_circ_0009467,gene-SATB1:chi_circ_0000827,gene-MEF2A:chi_circ_0025434,gene-STAG1:chi_circ_0000418,gene-RERE:chi_circ_0021031,gene-TCF4:chi_circ_0027293,gene-SSBP2:chi_circ_0010147,gene-ARNT2:chi_circ_0024953,gen…
Molecular Function	GO:0003700	transcription factor activity, sequence-specific DNA binding	0.00283	17	737	0.0760017	gene-GABPB1:chi_circ_0014292,gene-TXK:chi_circ_0009295,gene-MEF2C:chi_circ_0010081,gene-TCF4:chi_circ_0027293,gene-SSBP2:chi_circ_0010147,gene-ARNT2:chi_circ_0024953,gene-RERE:chi_circ_0021031,gene-MEF2A:chi_circ_0025434,gene-STAG1:chi_circ_0000418,gene-SATB1:chi_circ_0000827,gene-LOC102181107:chi_circ_0009467,gene-GPBP1:chi_circ_0024104,gene-RBPJ:chi_circ_0008977,gene-ESR1:chi_circ_0013463,gene-…
Molecular Function	GO:0004672	protein kinase activity	3.77e-05	16	455	0.0093674	gene-PRKCE:chi_circ_0015824,gene-MAK:chi_circ_0026771,gene-TXK:chi_circ_0009295,gene-RPS6KA5:chi_circ_0014864,gene-SRC:chi_circ_0018479,gene-AKT3:chi_circ_0020837,gene-LOC102173333:chi_circ_0001439,gene-DYRK1A:chi_circ_0000778,gene-PAN3:chi_circ_0017065,gene-NEK11:chi_circ_0000547,gene-STK33:chi_circ_0019976,gene-TLK1:chi_circ_0002180,gene-MAPK1:chi_circ_0030657,gene-AAK1:chi_circ_0016352,gene-NT…
Molecular Function	GO:0016773	phosphotransferase activity, alcohol group as acceptor	0.000286	16	542	0.0284598	gene-MAPK1:chi_circ_0030657,gene-AAK1:chi_circ_0016352,gene-NTRK2:chi_circ_0011997,gene-TESK2:chi_circ_0003906,gene-STK33:chi_circ_0019976,gene-TLK1:chi_circ_0002180,gene-SRC:chi_circ_0018479,gene-LOC102173333:chi_circ_0001439,gene-AKT3:chi_circ_0020837,gene-DYRK1A:chi_circ_0000778,gene-NEK11:chi_circ_0000547,gene-PAN3:chi_circ_0017065,gene-RPS6KA5:chi_circ_0014864,gene-TXK:chi_circ_0009295,gene-…
Molecular Function	GO:0004674	protein serine/threonine kinase activity	0.00055	11	307	0.0359196	gene-DYRK1A:chi_circ_0000778,gene-NEK11:chi_circ_0000547,gene-MAPK1:chi_circ_0030657,gene-AAK1:chi_circ_0016352,gene-AKT3:chi_circ_0020837,gene-LOC102173333:chi_circ_0001439,gene-TLK1:chi_circ_0002180,gene-MAK:chi_circ_0026771,gene-RPS6KA5:chi_circ_0014864,gene-PRKCE:chi_circ_0015824,gene-STK33:chi_circ_0019976
Molecular Function	GO:0008092	cytoskeletal protein binding	0.0333	11	537	0.180614	gene-LOC108634347:chi_circ_0030196,gene-DYRK1A:chi_circ_0000778,gene-IFT81:chi_circ_0021600,gene-RAB27B:chi_circ_0027281,gene-PSTPIP2:chi_circ_0027183,gene-IFT74:chi_circ_0011147,gene-UTRN:chi_circ_0013350,gene-KIF27:chi_circ_0011974,gene-KLHL5:chi_circ_0009104,gene-SPAST:chi_circ_0015491,gene-PLEKHH2:chi_circ_0015758
Molecular Function	GO:0016788	hydrolase activity, acting on ester bonds	0.0373	11	547	0.191515	gene-GPCPD1:chi_circ_0018288,gene-INPP5F:chi_circ_0027949,gene-DDHD1:chi_circ_0014227,gene-PDE5A:chi_circ_0009241,gene-PTPN11:chi_circ_0022307,gene-LOC102176896:chi_circ_0017929,gene-PAN3:chi_circ_0017065,gene-PPP3CA:chi_circ_0008784,gene-PLCB4:chi_circ_0017802,gene-EYA3:chi_circ_0002046,gene-SND1:chi_circ_0005798
Molecular Function	GO:0003682	chromatin binding	0.00288	10	323	0.0760017	gene-MEF2C:chi_circ_0010081,gene-RBPJ:chi_circ_0008977,gene-TDRD3:chi_circ_0017548,gene-SATB1:chi_circ_0000827,gene-MEF2A:chi_circ_0025434,gene-STAG1:chi_circ_0000418,gene-ASH1L:chi_circ_0003597,gene-RERE:chi_circ_0021031,gene-TCF4:chi_circ_0027293,gene-IFT74:chi_circ_0011147
Molecular Function	GO:0000981	RNA polymerase II transcription factor activity, sequence-specific DNA binding	0.0238	10	444	0.159812	gene-RBPJ:chi_circ_0008977,gene-LOC102181107:chi_circ_0009467,gene-MEF2C:chi_circ_0010081,gene-TXK:chi_circ_0009295,gene-TCF4:chi_circ_0027293,gene-SSBP2:chi_circ_0010147,gene-SATB1:chi_circ_0000827,gene-GTF2I:chi_circ_0027720,gene-MEF2A:chi_circ_0025434,gene-STAG1:chi_circ_0000418
Molecular Function	GO:0008047	enzyme activator activity	0.0102	8	273	0.118534	gene-SRGAP1:chi_circ_0007470,gene-PRKCE:chi_circ_0015824,gene-RABGAP1:chi_circ_0016727,gene-ARHGAP10:chi_circ_0022038,gene-PREX2:chi_circ_0019199,gene-LOC102173333:chi_circ_0001439,gene-RGS10:chi_circ_0027961,gene-PSME4:chi_circ_0015927
Molecular Function	GO:0003712	transcription cofactor activity	0.0223	8	315	0.154854	gene-MEF2A:chi_circ_0025434,gene-TDRD3:chi_circ_0017548,gene-TCF4:chi_circ_0027293,gene-RERE:chi_circ_0021031,gene-SND1:chi_circ_0005798,gene-MAK:chi_circ_0026771,gene-WWOX:chi_circ_0022822,gene-NCOA7:chi_circ_0012389
Molecular Function	GO:0000989	transcription factor activity, transcription factor binding	0.0398	8	353	0.195641	gene-MAK:chi_circ_0026771,gene-NCOA7:chi_circ_0012389,gene-WWOX:chi_circ_0022822,gene-TDRD3:chi_circ_0017548,gene-MEF2A:chi_circ_0025434,gene-SND1:chi_circ_0005798,gene-RERE:chi_circ_0021031,gene-TCF4:chi_circ_0027293
Molecular Function	GO:0000988	transcription factor activity, protein binding	0.0432	8	359	0.196391	gene-TDRD3:chi_circ_0017548,gene-MEF2A:chi_circ_0025434,gene-RERE:chi_circ_0021031,gene-SND1:chi_circ_0005798,gene-TCF4:chi_circ_0027293,gene-MAK:chi_circ_0026771,gene-NCOA7:chi_circ_0012389,gene-WWOX:chi_circ_0022822
Molecular Function	GO:0019904	protein domain specific binding	0.0438	8	360	0.198292	gene-CRIM1:chi_circ_0015583,gene-AIDA:chi_circ_0020696,gene-AIDA:chi_circ_0020700,gene-RAB27B:chi_circ_0027281,gene-SRC:chi_circ_0018479,gene-PICALM:chi_circ_0029796,gene-REPS1:chi_circ_0013235,gene-MEF2C:chi_circ_0010081,gene-ATP2B1:chi_circ_0007038
Molecular Function	GO:0001228	transcriptional activator activity, RNA polymerase II transcription regulatory region sequence-specific binding	0.0159	7	239	0.146854	gene-MEF2A:chi_circ_0025434,gene-TXK:chi_circ_0009295,gene-STAG1:chi_circ_0000418,gene-MEF2C:chi_circ_0010081,gene-TCF4:chi_circ_0027293,gene-SSBP2:chi_circ_0010147,gene-RBPJ:chi_circ_0008977
Molecular Function	GO:0042578	phosphoric ester hydrolase activity	0.0282	7	269	0.176213	gene-PLCB4:chi_circ_0017802,gene-EYA3:chi_circ_0002046,gene-PTPN11:chi_circ_0022307,gene-GPCPD1:chi_circ_0018288,gene-INPP5F:chi_circ_0027949,gene-PPP3CA:chi_circ_0008784,gene-PDE5A:chi_circ_0009241
Molecular Function	GO:0004842	ubiquitin-protein transferase activity	0.043	7	295	0.195807	gene-UBE2J1:chi_circ_0012952,gene-UBE4B:chi_circ_0021006,gene-KLHL24:chi_circ_0001768,gene-ANKIB1:chi_circ_0005431,gene-RFWD2:chi_circ_0021223,gene-WDSUB1:chi_circ_0003449,gene-KLHL5:chi_circ_0009104
Molecular Function	GO:0019787	ubiquitin-like protein transferase activity	0.0492	7	304	0.214717	gene-UBE2J1:chi_circ_0012952,gene-RFWD2:chi_circ_0021223,gene-WDSUB1:chi_circ_0003449,gene-KLHL5:chi_circ_0009104,gene-UBE4B:chi_circ_0021006,gene-KLHL24:chi_circ_0001768,gene-ANKIB1:chi_circ_0005431
Molecular Function	GO:0008757	S-adenosylmethionine-dependent methyltransferase activity	0.00117	6	108	0.0508641	gene-THUMPD3:chi_circ_0025743,gene-TRMT11:chi_circ_0012380,gene-KMT5B:chi_circ_0029682,gene-SETDB2:chi_circ_0017282,gene-ASH1L:chi_circ_0003597,gene-DNMT3A:chi_circ_0016498
Molecular Function	GO:0005096	GTPase activator activity	0.00496	6	144	0.0954472	gene-RABGAP1:chi_circ_0016727,gene-ARHGAP10:chi_circ_0022038,gene-SRGAP1:chi_circ_0007470,gene-RGS10:chi_circ_0027961,gene-PREX2:chi_circ_0019199,gene-LOC102173333:chi_circ_0001439
Molecular Function	GO:0030695	GTPase regulator activity	0.0082	6	160	0.118534	gene-PREX2:chi_circ_0019199,gene-LOC102173333:chi_circ_0001439,gene-RGS10:chi_circ_0027961,gene-SRGAP1:chi_circ_0007470,gene-ARHGAP10:chi_circ_0022038,gene-RABGAP1:chi_circ_0016727
Molecular Function	GO:0008168	methyltransferase activity	0.0103	6	168	0.118534	gene-DNMT3A:chi_circ_0016498,gene-ASH1L:chi_circ_0003597,gene-KMT5B:chi_circ_0029682,gene-TRMT11:chi_circ_0012380,gene-THUMPD3:chi_circ_0025743,gene-SETDB2:chi_circ_0017282
Molecular Function	GO:0016741	transferase activity, transferring one-carbon groups	0.0131	6	177	0.130839	gene-ASH1L:chi_circ_0003597,gene-DNMT3A:chi_circ_0016498,gene-SETDB2:chi_circ_0017282,gene-THUMPD3:chi_circ_0025743,gene-TRMT11:chi_circ_0012380,gene-KMT5B:chi_circ_0029682
Molecular Function	GO:0001077	transcriptional activator activity, RNA polymerase II core promoter proximal region sequence-specific binding	0.0134	6	178	0.132652	gene-RBPJ:chi_circ_0008977,gene-SSBP2:chi_circ_0010147,gene-TCF4:chi_circ_0027293,gene-MEF2C:chi_circ_0010081,gene-TXK:chi_circ_0009295,gene-MEF2A:chi_circ_0025434
Molecular Function	GO:0003713	transcription coactivator activity	0.0141	6	180	0.137981	gene-WWOX:chi_circ_0022822,gene-NCOA7:chi_circ_0012389,gene-RERE:chi_circ_0021031,gene-MAK:chi_circ_0026771,gene-MEF2A:chi_circ_0025434,gene-TDRD3:chi_circ_0017548
Molecular Function	GO:0060589	nucleoside-triphosphatase regulator activity	0.0148	6	182	0.140317	gene-LOC102173333:chi_circ_0001439,gene-PREX2:chi_circ_0019199,gene-RGS10:chi_circ_0027961,gene-SRGAP1:chi_circ_0007470,gene-RABGAP1:chi_circ_0016727,gene-ARHGAP10:chi_circ_0022038
Molecular Function	GO:0000978	RNA polymerase II core promoter proximal region sequence-specific DNA binding	0.0433	6	234	0.196495	gene-RBPJ:chi_circ_0008977,gene-SSBP2:chi_circ_0010147,gene-TCF4:chi_circ_0027293,gene-MEF2C:chi_circ_0010081,gene-TXK:chi_circ_0009295,gene-MEF2A:chi_circ_0025434
Molecular Function	GO:0008170	N-methyltransferase activity	0.00551	4	65	0.101862	gene-ASH1L:chi_circ_0003597,gene-SETDB2:chi_circ_0017282,gene-KMT5B:chi_circ_0029682,gene-TRMT11:chi_circ_0012380
Molecular Function	GO:0004713	protein tyrosine kinase activity	0.0209	4	96	0.151204	gene-DYRK1A:chi_circ_0000778,gene-TXK:chi_circ_0009295,gene-SRC:chi_circ_0018479,gene-NTRK2:chi_circ_0011997
Molecular Function	GO:0001076	transcription factor activity, RNA polymerase II transcription factor binding	0.0216	4	97	0.151204	gene-MEF2A:chi_circ_0025434,gene-RERE:chi_circ_0021031,gene-TCF4:chi_circ_0027293,gene-WWOX:chi_circ_0022822
Molecular Function	GO:0001105	RNA polymerase II transcription coactivator activity	0.00275	3	26	0.0754008	gene-MEF2A:chi_circ_0025434,gene-WWOX:chi_circ_0022822,gene-RERE:chi_circ_0021031
Molecular Function	GO:0018024	histone-lysine N-methyltransferase activity	0.00501	3	32	0.0954472	gene-ASH1L:chi_circ_0003597,gene-KMT5B:chi_circ_0029682,gene-SETDB2:chi_circ_0017282
Molecular Function	GO:0004715	non-membrane spanning protein tyrosine kinase activity	0.00547	3	33	0.101639	gene-TXK:chi_circ_0009295,gene-DYRK1A:chi_circ_0000778,gene-SRC:chi_circ_0018479
Molecular Function	GO:0001190	transcriptional activator activity, RNA polymerase II transcription factor binding	0.01	3	41	0.118534	gene-MEF2A:chi_circ_0025434,gene-WWOX:chi_circ_0022822,gene-RERE:chi_circ_0021031
Molecular Function	GO:0016278	lysine N-methyltransferase activity	0.01	3	41	0.118534	gene-KMT5B:chi_circ_0029682,gene-SETDB2:chi_circ_0017282,gene-ASH1L:chi_circ_0003597
Molecular Function	GO:0016279	protein-lysine N-methyltransferase activity	0.01	3	41	0.118534	gene-KMT5B:chi_circ_0029682,gene-SETDB2:chi_circ_0017282,gene-ASH1L:chi_circ_0003597
Molecular Function	GO:0098811	transcriptional repressor activity, RNA polymerase II activating transcription factor binding	0.01	3	41	0.118534	gene-MEF2A:chi_circ_0025434,gene-RERE:chi_circ_0021031,gene-WWOX:chi_circ_0022822
Molecular Function	GO:0042054	histone methyltransferase activity	0.0129	3	45	0.129924	gene-ASH1L:chi_circ_0003597,gene-SETDB2:chi_circ_0017282,gene-KMT5B:chi_circ_0029682
Molecular Function	GO:0001104	RNA polymerase II transcription cofactor activity	0.0302	3	62	0.176213	gene-MEF2A:chi_circ_0025434,gene-WWOX:chi_circ_0022822,gene-RERE:chi_circ_0021031
Molecular Function	GO:0001191	transcriptional repressor activity, RNA polymerase II transcription factor binding	0.0302	3	62	0.176213	gene-RERE:chi_circ_0021031,gene-WWOX:chi_circ_0022822,gene-MEF2A:chi_circ_0025434
Molecular Function	GO:0008081	phosphoric diester hydrolase activity	0.0354	3	66	0.187714	gene-PLCB4:chi_circ_0017802,gene-GPCPD1:chi_circ_0018288,gene-PDE5A:chi_circ_0009241
Molecular Function	GO:0008276	protein methyltransferase activity	0.0354	3	66	0.187714	gene-KMT5B:chi_circ_0029682,gene-SETDB2:chi_circ_0017282,gene-ASH1L:chi_circ_0003597
Molecular Function	GO:0001046	core promoter sequence-specific DNA binding	0.044	3	72	0.198876	gene-RBPJ:chi_circ_0008977,gene-SMAD5:chi_circ_0010484,gene-MEF2C:chi_circ_0010081
Molecular Function	GO:0016423	tRNA (guanine) methyltransferase activity	0.00172	2	6	0.0630789	gene-TRMT11:chi_circ_0012380,gene-THUMPD3:chi_circ_0025743
Molecular Function	GO:0030676	Rac guanyl-nucleotide exchange factor activity	0.00172	2	6	0.0630789	gene-PREX2:chi_circ_0019199,gene-LOC102173333:chi_circ_0001439
Molecular Function	GO:0035615	clathrin adaptor activity	0.0024	2	7	0.068455	gene-PICALM:chi_circ_0029796,gene-DAB2:chi_circ_0024271
Molecular Function	GO:0098748	endocytic adaptor activity	0.0024	2	7	0.068455	gene-DAB2:chi_circ_0024271,gene-PICALM:chi_circ_0029796
Molecular Function	GO:0017166	vinculin binding	0.00405	2	9	0.0861533	gene-UTRN:chi_circ_0013350,gene-LOC108634347:chi_circ_0030196
Molecular Function	GO:0008175	tRNA methyltransferase activity	0.00987	2	14	0.118534	gene-THUMPD3:chi_circ_0025743,gene-TRMT11:chi_circ_0012380
Molecular Function	GO:0048487	beta-tubulin binding	0.0324	2	26	0.176213	gene-IFT74:chi_circ_0011147,gene-SPAST:chi_circ_0015491
Molecular Function	GO:0016796	exonuclease activity, active with either ribo- or deoxyribonucleic acids and producing 5'-phosphomonoesters	0.0396	2	29	0.195641	gene-LOC102176896:chi_circ_0017929,gene-PAN3:chi_circ_0017065
Molecular Function	GO:0043621	protein self-association	0.0421	2	30	0.195641	gene-DYRK1A:chi_circ_0000778,gene-KCTD9:chi_circ_0011850
Molecular Function	GO:0001011	transcription factor activity, sequence-specific DNA binding, RNA polymerase recruiting	0.0109	1	1	0.118534	gene-TCF4:chi_circ_0027293
Molecular Function	GO:0001083	transcription factor activity, RNA polymerase II basal transcription factor binding	0.0109	1	1	0.118534	gene-TCF4:chi_circ_0027293
Molecular Function	GO:0001087	transcription factor activity, TFIIB-class binding	0.0109	1	1	0.118534	gene-TCF4:chi_circ_0027293
Molecular Function	GO:0001093	TFIIB-class transcription factor binding	0.0109	1	1	0.118534	gene-TCF4:chi_circ_0027293
Molecular Function	GO:0004632	phosphopantothenate--cysteine ligase activity	0.0109	1	1	0.118534	gene-PPCS:chi_circ_0003866
Molecular Function	GO:0019780	FAT10 activating enzyme activity	0.0109	1	1	0.118534	gene-UBA6:chi_circ_0009534
Molecular Function	GO:0038021	leptin receptor activity	0.0109	1	1	0.118534	gene-LEPR:chi_circ_0004339
Molecular Function	GO:0003886	DNA (cytosine-5-)-methyltransferase activity	0.0217	1	2	0.151204	gene-DNMT3A:chi_circ_0016498
Molecular Function	GO:0004142	diacylglycerol cholinephosphotransferase activity	0.0217	1	2	0.151204	gene-CDS1:chi_circ_0009779
Molecular Function	GO:0004809	tRNA (guanine-N2-)-methyltransferase activity	0.0217	1	2	0.151204	gene-TRMT11:chi_circ_0012380
Molecular Function	GO:0005173	stem cell factor receptor binding	0.0217	1	2	0.151204	gene-SPRED1:chi_circ_0014823
Molecular Function	GO:0009008	DNA-methyltransferase activity	0.0217	1	2	0.151204	gene-DNMT3A:chi_circ_0016498
Molecular Function	GO:0030338	CMP-N-acetylneuraminate monooxygenase activity	0.0217	1	2	0.151204	gene-LOC102189920:chi_circ_0026407
Molecular Function	GO:0042799	histone methyltransferase activity (H4-K20 specific)	0.0217	1	2	0.151204	gene-KMT5B:chi_circ_0029682
Molecular Function	GO:0047389	glycerophosphocholine phosphodiesterase activity	0.0217	1	2	0.151204	gene-GPCPD1:chi_circ_0018288
Molecular Function	GO:0050436	microfibril binding	0.0217	1	2	0.151204	gene-LTBP1:chi_circ_0015541,gene-LTBP1:chi_circ_0015553
Molecular Function	GO:0004605	phosphatidate cytidylyltransferase activity	0.0324	1	3	0.176213	gene-CDS1:chi_circ_0009779
Molecular Function	GO:0004726	non-membrane spanning protein tyrosine phosphatase activity	0.0324	1	3	0.176213	gene-PTPN11:chi_circ_0022307
Molecular Function	GO:0005030	neurotrophin receptor activity	0.0324	1	3	0.176213	gene-NTRK2:chi_circ_0011997
Molecular Function	GO:0008934	inositol monophosphate 1-phosphatase activity	0.0324	1	3	0.176213	gene-INPP5F:chi_circ_0027949
Molecular Function	GO:0015616	DNA translocase activity	0.0324	1	3	0.176213	gene-RAD54B:chi_circ_0018662
Molecular Function	GO:0030618	transforming growth factor beta receptor, pathway-specific cytoplasmic mediator activity	0.0324	1	3	0.176213	gene-SMAD5:chi_circ_0010484
Molecular Function	GO:0033192	calmodulin-dependent protein phosphatase activity	0.0324	1	3	0.176213	gene-PPP3CA:chi_circ_0008784
Molecular Function	GO:0035175	histone kinase activity (H3-S10 specific)	0.0324	1	3	0.176213	gene-RPS6KA5:chi_circ_0014864
Molecular Function	GO:0035276	ethanol binding	0.0324	1	3	0.176213	gene-PRKCE:chi_circ_0015824
Molecular Function	GO:0035612	AP-2 adaptor complex binding	0.0324	1	3	0.176213	gene-AAK1:chi_circ_0016352
Molecular Function	GO:0046974	histone methyltransferase activity (H3-K9 specific)	0.0324	1	3	0.176213	gene-SETDB2:chi_circ_0017282
Molecular Function	GO:0052832	inositol monophosphate 3-phosphatase activity	0.0324	1	3	0.176213	gene-INPP5F:chi_circ_0027949
Molecular Function	GO:0052833	inositol monophosphate 4-phosphatase activity	0.0324	1	3	0.176213	gene-INPP5F:chi_circ_0027949
Molecular Function	GO:0052834	inositol monophosphate phosphatase activity	0.0324	1	3	0.176213	gene-INPP5F:chi_circ_0027949
Molecular Function	GO:0070991	medium-chain-acyl-CoA dehydrogenase activity	0.0324	1	3	0.176213	gene-LOC102179380:chi_circ_0004514
Molecular Function	GO:2001070	starch binding	0.0324	1	3	0.176213	gene-GPCPD1:chi_circ_0018288
Molecular Function	GO:0002162	dystroglycan binding	0.0429	1	4	0.195641	gene-LOC108634347:chi_circ_0030196
Molecular Function	GO:0004614	phosphoglucomutase activity	0.0429	1	4	0.195641	gene-PGM5:chi_circ_0011522
Molecular Function	GO:0004839	ubiquitin activating enzyme activity	0.0429	1	4	0.195641	gene-UBA6:chi_circ_0009534
Molecular Function	GO:0005432	calcium:sodium antiporter activity	0.0429	1	4	0.195641	gene-SLC8A1:chi_circ_0015675
Molecular Function	GO:0016716	oxidoreductase activity, acting on paired donors, with incorporation or reduction of molecular oxygen, another compound as one donor, and incorporation of one atom of oxygen	0.0429	1	4	0.195641	gene-LOC102189920:chi_circ_0026407
Molecular Function	GO:0030284	estrogen receptor activity	0.0429	1	4	0.195641	gene-ESR1:chi_circ_0013463
Molecular Function	GO:0032050	clathrin heavy chain binding	0.0429	1	4	0.195641	gene-PICALM:chi_circ_0029796
Molecular Function	GO:0033743	peptide-methionine (R)-S-oxide reductase activity	0.0429	1	4	0.195641	gene-MSRB3:chi_circ_0007442,gene-MSRB3:chi_circ_0007445

## Sheet: Sheet3 GO enrichment LH vs. FH
GO_class	GO ID	GO_term	P-Value	Hit_number	Background number	Q-Value	Gene IDs
Biological Process	GO:0009987	cellular process	0.000137	251	10490	0.0126338	gene-EPM2A:chi_circ_0013363,gene-GYS1:chi_circ_0022766,gene-CSGALNACT2:chi_circ_0029198,gene-ERCC6L2:chi_circ_0012108,gene-ASH1L:chi_circ_0003597,gene-ASH1L:chi_circ_0003599,gene-USP40:chi_circ_0004915,gene-CUTC:chi_circ_0028200,gene-GPHN:chi_circ_0013921,gene-RPS6KC1:chi_circ_0021412,gene-FTO:chi_circ_0022452,gene-LOC102176896:chi_circ_0017929,gene-SDCCAG8:chi_circ_0020848,gene-ITGA8:chi_circ_00…
Biological Process	GO:0008152	metabolic process	0.00179	191	7763	0.0631425	gene-EIF3E:chi_circ_0018981,gene-EIF3E:chi_circ_0018977,gene-EIF3E:chi_circ_0018986,gene-FBXO31:chi_circ_0022331,gene-PGM5:chi_circ_0011522,gene-IGFBP5:chi_circ_0002752,gene-UIMC1:chi_circ_0010576,gene-RFWD2:chi_circ_0021228,gene-DISP1:chi_circ_0020706,gene-DLG1:chi_circ_0001588,gene-BDP1:chi_circ_0023869,gene-WWOX:chi_circ_0022822,gene-IRF2:chi_circ_0028747,gene-PLPP1:chi_circ_0024135,gene-LOC10…
Biological Process	GO:0065007	biological regulation	0.027	182	7734	0.248473	gene-RTN4:chi_circ_0015951,gene-ARMC4:chi_circ_0018144,gene-ARMC4:chi_circ_0018147,gene-ANKIB1:chi_circ_0005437,gene-TCF12:chi_circ_0014427,gene-RAPGEF6:chi_circ_0010756,gene-CSNK1G3:chi_circ_0010645,gene-CDS1:chi_circ_0009779,gene-DNMT3A:chi_circ_0016498,gene-LRRFIP1:chi_circ_0004185,gene-NAT10:chi_circ_0019759,gene-RBM5:chi_circ_0026119,gene-DOCK4:chi_circ_0006240,gene-ARNT2:chi_circ_0024953,ge…
Biological Process	GO:0071704	organic substance metabolic process	0.000614	181	7157	0.0355982	gene-SMS:chi_circ_0030143,gene-UBL5:chi_circ_0010864,gene-ACSL5:chi_circ_0028062,gene-UBP1:chi_circ_0026280,gene-GPCPD1:chi_circ_0018288,gene-MBTPS2:chi_circ_0030154,gene-MBTPS2:chi_circ_0030147,gene-TXK:chi_circ_0009295,gene-KDM5C:chi_circ_0029890,gene-UVRAG:chi_circ_0019868,gene-ZFC3H1:chi_circ_0006775,gene-LOC102179380:chi_circ_0004514,gene-FOXJ3:chi_circ_0003817,gene-NFATC3:chi_circ_0022526,g…
Biological Process	GO:0044238	primary metabolic process	0.000207	177	6847	0.0176452	gene-FTO:chi_circ_0022452,gene-RPS6KC1:chi_circ_0021412,gene-MAN1A2:chi_circ_0005216,gene-DEGS1:chi_circ_0020711,gene-LOC102176896:chi_circ_0017929,gene-ITGA8:chi_circ_0017952,gene-ITGA8:chi_circ_0017954,gene-PLCB4:chi_circ_0017802,gene-PLCB4:chi_circ_0017828,gene-DDR2:chi_circ_0003683,gene-GYS1:chi_circ_0022766,gene-EPM2A:chi_circ_0013363,gene-B4GALT6:chi_circ_0026918,gene-ERCC6L2:chi_circ_00121…
Biological Process	GO:0044237	cellular metabolic process	0.000706	175	6890	0.0398811	gene-TLK1:chi_circ_0002180,gene-SETD7:chi_circ_0021937,gene-LOC108634347:chi_circ_0030196,gene-HADHA:chi_circ_0016469,gene-RARS:chi_circ_0010190,gene-SETDB2:chi_circ_0017282,gene-TDRD3:chi_circ_0017548,gene-RPS6KC1:chi_circ_0021412,gene-FTO:chi_circ_0022452,gene-DDR2:chi_circ_0003683,gene-AP1AR:chi_circ_0008676,gene-ITGA8:chi_circ_0017952,gene-ITGA8:chi_circ_0017954,gene-LOC102176896:chi_circ_001…
Biological Process	GO:0006807	nitrogen compound metabolic process	0.000534	166	6437	0.0323126	gene-MBTPS2:chi_circ_0030154,gene-MBTPS2:chi_circ_0030147,gene-UBP1:chi_circ_0026280,gene-SMS:chi_circ_0030143,gene-UBL5:chi_circ_0010864,gene-FOXJ3:chi_circ_0003817,gene-LOC102179380:chi_circ_0004514,gene-TXK:chi_circ_0009295,gene-ZFC3H1:chi_circ_0006775,gene-KDM5C:chi_circ_0029890,gene-UVRAG:chi_circ_0019868,gene-SLC30A9:chi_circ_0009188,gene-SLC30A9:chi_circ_0009186,gene-AKT3:chi_circ_0020837,…
Biological Process	GO:0043170	macromolecule metabolic process	9.99e-06	164	5949	0.00173761	gene-RRP15:chi_circ_0020650,gene-NFATC3:chi_circ_0022526,gene-AHCTF1:chi_circ_0020786,gene-SLC30A9:chi_circ_0009188,gene-SLC30A9:chi_circ_0009186,gene-AKT3:chi_circ_0020837,gene-INTS2:chi_circ_0022868,gene-ASB7:chi_circ_0025268,gene-CDK13:chi_circ_0005914,gene-ELF2:chi_circ_0021923,gene-ACVR2A:chi_circ_0003346,gene-PPIL1:chi_circ_0026660,gene-RERE:chi_circ_0021031,gene-DYNC2H1:chi_circ_0020504,ge…
Biological Process	GO:0044260	cellular macromolecule metabolic process	1.28e-06	156	5415	0.000451586	gene-MAN2A1:chi_circ_0010036,gene-RNF13:chi_circ_0000148,gene-NARS2:chi_circ_0029464,gene-MAPK1:chi_circ_0030658,gene-MAPK1:chi_circ_0030657,gene-MAPK1:chi_circ_0030655,gene-RFX3:chi_circ_0011461,gene-PPP3CA:chi_circ_0008784,gene-PPP3CA:chi_circ_0008783,gene-MAP3K5:chi_circ_0013210,gene-MRPL35:chi_circ_0016119,gene-PPP3CB:chi_circ_0028957,gene-FKBP5:chi_circ_0026680,gene-FKBP5:chi_circ_0026679,ge…
Biological Process	GO:1901564	organonitrogen compound metabolic process	0.00175	117	4354	0.0627576	gene-TXK:chi_circ_0009295,gene-RPS6KC1:chi_circ_0021412,gene-KDM5C:chi_circ_0029890,gene-UVRAG:chi_circ_0019868,gene-LOC102179380:chi_circ_0004514,gene-DDR2:chi_circ_0003683,gene-MAN1A2:chi_circ_0005216,gene-DEGS1:chi_circ_0020711,gene-SMS:chi_circ_0030143,gene-CSGALNACT2:chi_circ_0029198,gene-EPM2A:chi_circ_0013363,gene-UBL5:chi_circ_0010864,gene-GPHN:chi_circ_0013921,gene-USP40:chi_circ_0004915…
Biological Process	GO:0071840	cellular component organization or biogenesis	4.87e-06	114	3695	0.00109978	gene-TLK2:chi_circ_0023494,gene-BOC:chi_circ_0001265,gene-CENPC:chi_circ_0009520,gene-NFIB:chi_circ_0011345,gene-NEK11:chi_circ_0000554,gene-CENPJ:chi_circ_0016998,gene-CARMIL1:chi_circ_0026443,gene-PREX2:chi_circ_0019207,gene-APP:chi_circ_0001836,gene-PPP3R1:chi_circ_0016318,gene-TFB1M:chi_circ_0013554,gene-MEF2C:chi_circ_0010081,gene-CDC42BPA:chi_circ_0020765,gene-CDC42BPA:chi_circ_0020775,gene…
Biological Process	GO:0016043	cellular component organization	3.33e-06	110	3501	0.000791755	gene-PRMT2:chi_circ_0000675,gene-VMP1:chi_circ_0022855,gene-SLF2:chi_circ_0028178,gene-LNX2:chi_circ_0017063,gene-PPP3CB:chi_circ_0028957,gene-DNAH5:chi_circ_0024584,gene-MAPK1:chi_circ_0030658,gene-MAPK1:chi_circ_0030657,gene-MAPK1:chi_circ_0030655,gene-MAN2A1:chi_circ_0010036,gene-EHMT1:chi_circ_0015397,gene-MAP9:chi_circ_0022269,gene-MAP4:chi_circ_0026152,gene-PPP3CA:chi_circ_0008784,gene-PPP3…
Biological Process	GO:0019538	protein metabolic process	2.77e-05	110	3660	0.0036862	gene-USP24:chi_circ_0004078,gene-CCNY:chi_circ_0017701,gene-TLK2:chi_circ_0023494,gene-SLC25A16:chi_circ_0029053,gene-NEK11:chi_circ_0000554,gene-IST1:chi_circ_0022571,gene-SRC:chi_circ_0018479,gene-SRC:chi_circ_0018480,gene-COPS8:chi_circ_0004364,gene-LOC100861018:chi_circ_0027227,gene-ZDHHC21:chi_circ_0011338,gene-OTUD3:chi_circ_0002773,gene-SLK:chi_circ_0028125,gene-FAM188A:chi_circ_0017990,ge…
Biological Process	GO:0034641	cellular nitrogen compound metabolic process	0.0194	106	4176	0.214759	gene-GMDS:chi_circ_0026307,gene-APP:chi_circ_0001836,gene-PPP3R1:chi_circ_0016318,gene-TFB1M:chi_circ_0013554,gene-DYRK1A:chi_circ_0000783,gene-MEF2C:chi_circ_0010081,gene-SRC:chi_circ_0018479,gene-SRC:chi_circ_0018480,gene-LOC100861018:chi_circ_0027227,gene-SKIV2L2:chi_circ_0024150,gene-SLC25A16:chi_circ_0029053,gene-RTCA:chi_circ_0004976,gene-NFIB:chi_circ_0011345,gene-GTF2I:chi_circ_0027720,ge…
Biological Process	GO:0044267	cellular protein metabolic process	1.76e-05	99	3167	0.00283643	gene-TLK1:chi_circ_0002180,gene-ASB7:chi_circ_0025268,gene-CDK13:chi_circ_0005914,gene-LOC108634347:chi_circ_0030196,gene-SETD7:chi_circ_0021937,gene-PPIL1:chi_circ_0026660,gene-ACVR2A:chi_circ_0003346,gene-RARS:chi_circ_0010190,gene-SETDB2:chi_circ_0017282,gene-AKT3:chi_circ_0020837,gene-RPS6KC1:chi_circ_0021412,gene-TXK:chi_circ_0009295,gene-KDM5C:chi_circ_0029890,gene-UVRAG:chi_circ_0019868,ge…
Biological Process	GO:1901360	organic cyclic compound metabolic process	0.0461	96	3866	0.283443	gene-AHCTF1:chi_circ_0020786,gene-NFATC3:chi_circ_0022526,gene-RRP15:chi_circ_0020650,gene-RARS:chi_circ_0010190,gene-SLC30A9:chi_circ_0009188,gene-SLC30A9:chi_circ_0009186,gene-TDRD3:chi_circ_0017548,gene-ELF2:chi_circ_0021923,gene-CDK13:chi_circ_0005914,gene-INTS2:chi_circ_0022868,gene-SETD7:chi_circ_0021937,gene-RERE:chi_circ_0021031,gene-PPIL1:chi_circ_0026660,gene-ACVR2A:chi_circ_0003346,gen…
Biological Process	GO:0046483	heterocycle metabolic process	0.0315	94	3715	0.266114	gene-FOXJ3:chi_circ_0003817,gene-LOC102176896:chi_circ_0017929,gene-ITGA8:chi_circ_0017952,gene-ITGA8:chi_circ_0017954,gene-TXK:chi_circ_0009295,gene-FTO:chi_circ_0022452,gene-ZFC3H1:chi_circ_0006775,gene-UVRAG:chi_circ_0019868,gene-KDM5C:chi_circ_0029890,gene-GPHN:chi_circ_0013921,gene-ASH1L:chi_circ_0003597,gene-ASH1L:chi_circ_0003599,gene-MBTPS2:chi_circ_0030154,gene-MBTPS2:chi_circ_0030147,ge…
Biological Process	GO:0006725	cellular aromatic compound metabolic process	0.0376	94	3743	0.266114	gene-PRMT2:chi_circ_0000675,gene-SLF2:chi_circ_0028178,gene-PPP3CB:chi_circ_0028957,gene-MAPK1:chi_circ_0030658,gene-MAPK1:chi_circ_0030657,gene-MAPK1:chi_circ_0030655,gene-NARS2:chi_circ_0029464,gene-FARSA:chi_circ_0010939,gene-RFX3:chi_circ_0011461,gene-PPP3CA:chi_circ_0008784,gene-PPP3CA:chi_circ_0008783,gene-ZNF644:chi_circ_0004733,gene-BDP1:chi_circ_0023869,gene-EIF3E:chi_circ_0018981,gene-E…
Biological Process	GO:0006139	nucleobase-containing compound metabolic process	0.0229	93	3623	0.225105	gene-APLF:chi_circ_0016323,gene-USP16:chi_circ_0001227,gene-USP16:chi_circ_0001231,gene-WWOX:chi_circ_0022822,gene-IRF2:chi_circ_0028747,gene-RPS6KA1:chi_circ_0003419,gene-ZNF644:chi_circ_0004733,gene-BDP1:chi_circ_0023869,gene-EIF3E:chi_circ_0018981,gene-EIF3E:chi_circ_0018977,gene-EIF3E:chi_circ_0018986,gene-TET1:chi_circ_0029044,gene-ARID2:chi_circ_0007243,gene-UIMC1:chi_circ_0010576,gene-MAPK…
Biological Process	GO:0090304	nucleic acid metabolic process	0.00286	89	3192	0.0851171	gene-RLIM:chi_circ_0030379,gene-DNMT3A:chi_circ_0016498,gene-TRIP12:chi_circ_0002641,gene-TCF12:chi_circ_0014427,gene-QKI:chi_circ_0013619,gene-PAN3:chi_circ_0017078,gene-MAP3K2:chi_circ_0002474,gene-RBM5:chi_circ_0026119,gene-LRRFIP1:chi_circ_0004185,gene-NAT10:chi_circ_0019759,gene-ZNF169:chi_circ_0012159,gene-ARNT2:chi_circ_0024953,gene-PER3:chi_circ_0021045,gene-LOC102190194:chi_circ_0027707,…
Biological Process	GO:0043412	macromolecule modification	2.37e-07	88	2458	0.000340424	gene-UBL5:chi_circ_0010864,gene-EPM2A:chi_circ_0013363,gene-USP40:chi_circ_0004915,gene-GPHN:chi_circ_0013921,gene-ASH1L:chi_circ_0003597,gene-ASH1L:chi_circ_0003599,gene-RPS6KC1:chi_circ_0021412,gene-TXK:chi_circ_0009295,gene-FTO:chi_circ_0022452,gene-UVRAG:chi_circ_0019868,gene-KDM5C:chi_circ_0029890,gene-DDR2:chi_circ_0003683,gene-SETDB2:chi_circ_0017282,gene-AKT3:chi_circ_0020837,gene-TDRD3:c…
Biological Process	GO:0010467	gene expression	0.0246	88	3413	0.23737	gene-UBL5:chi_circ_0010864,gene-ASH1L:chi_circ_0003597,gene-ASH1L:chi_circ_0003599,gene-MBTPS2:chi_circ_0030154,gene-MBTPS2:chi_circ_0030147,gene-UBP1:chi_circ_0026280,gene-TXK:chi_circ_0009295,gene-ZFC3H1:chi_circ_0006775,gene-KDM5C:chi_circ_0029890,gene-FOXJ3:chi_circ_0003817,gene-ITGA8:chi_circ_0017952,gene-ITGA8:chi_circ_0017954,gene-AHCTF1:chi_circ_0020786,gene-NFATC3:chi_circ_0022526,gene-R…
Biological Process	GO:0032502	developmental process	0.0437	87	3456	0.273134	gene-UBA6:chi_circ_0009534,gene-UBA6:chi_circ_0009530,gene-CSNK1G3:chi_circ_0010645,gene-KIF27:chi_circ_0011962,gene-KIF27:chi_circ_0011978,gene-KIF27:chi_circ_0011964,gene-KIF27:chi_circ_0011963,gene-TRIP12:chi_circ_0002641,gene-RHBDD1:chi_circ_0002670,gene-RHBDD1:chi_circ_0002673,gene-RHBDD1:chi_circ_0002677,gene-QKI:chi_circ_0013619,gene-TCF12:chi_circ_0014427,gene-RTN4:chi_circ_0015951,gene-K…
Biological Process	GO:0048856	anatomical structure development	0.018	84	3194	0.214759	gene-GPHN:chi_circ_0013921,gene-GPCPD1:chi_circ_0018288,gene-UBP1:chi_circ_0026280,gene-ITGA4:chi_circ_0002360,gene-EPM2A:chi_circ_0013363,gene-GYS1:chi_circ_0022766,gene-DDR2:chi_circ_0003683,gene-LOC102179380:chi_circ_0004514,gene-AP1AR:chi_circ_0008676,gene-ITGA8:chi_circ_0017952,gene-ITGA8:chi_circ_0017954,gene-SDCCAG8:chi_circ_0020848,gene-LOC102176896:chi_circ_0017929,gene-MAN1A2:chi_circ_0…
Biological Process	GO:0006464	cellular protein modification process	1.36e-06	82	2325	0.000451586	gene-DDR2:chi_circ_0003683,gene-TXK:chi_circ_0009295,gene-RPS6KC1:chi_circ_0021412,gene-UVRAG:chi_circ_0019868,gene-KDM5C:chi_circ_0029890,gene-GPHN:chi_circ_0013921,gene-USP40:chi_circ_0004915,gene-ASH1L:chi_circ_0003597,gene-ASH1L:chi_circ_0003599,gene-UBL5:chi_circ_0010864,gene-EPM2A:chi_circ_0013363,gene-SETD7:chi_circ_0021937,gene-LOC108634347:chi_circ_0030196,gene-ACVR2A:chi_circ_0003346,ge…
Biological Process	GO:0036211	protein modification process	1.36e-06	82	2325	0.000451586	gene-PLPP1:chi_circ_0024135,gene-RPS6KA1:chi_circ_0003419,gene-OTUD4:chi_circ_0021992,gene-USP16:chi_circ_0001227,gene-USP16:chi_circ_0001231,gene-TET1:chi_circ_0029044,gene-UIMC1:chi_circ_0010576,gene-PPIL4:chi_circ_0013429,gene-PPIL4:chi_circ_0013426,gene-DLG1:chi_circ_0001588,gene-RFWD2:chi_circ_0021228,gene-AIDA:chi_circ_0020700,gene-AIDA:chi_circ_0020696,gene-PPP3CA:chi_circ_0008784,gene-PPP…
Biological Process	GO:0006996	organelle organization	7.35e-06	77	2231	0.00158239	gene-TRIP12:chi_circ_0002641,gene-PAN3:chi_circ_0017078,gene-TMEM67:chi_circ_0018631,gene-RTN4:chi_circ_0015951,gene-ARMC4:chi_circ_0018144,gene-ARMC4:chi_circ_0018147,gene-KIF3A:chi_circ_0010802,gene-FASTKD2:chi_circ_0002868,gene-NAT10:chi_circ_0019759,gene-USP3:chi_circ_0014548,gene-KMT2E:chi_circ_0006374,gene-IFT74:chi_circ_0011139,gene-IFT74:chi_circ_0011142,gene-PEX11G:chi_circ_0010899,gene-…
Biological Process	GO:0016070	RNA metabolic process	0.0137	77	2856	0.214759	gene-EED:chi_circ_0029794,gene-AEBP2:chi_circ_0008246,gene-PRKAA2:chi_circ_0004092,gene-WDR33:chi_circ_0002485,gene-ABL1:chi_circ_0015331,gene-GPBP1:chi_circ_0024104,gene-KAT7:chi_circ_0023347,gene-GTF2I:chi_circ_0027720,gene-HIF1A:chi_circ_0014034,gene-PSPC1:chi_circ_0017017,gene-DDX46:chi_circ_0010495,gene-MLLT3:chi_circ_0011199,gene-NFIB:chi_circ_0011345,gene-RTCA:chi_circ_0004976,gene-SKIV2L2…
Biological Process	GO:0048522	positive regulation of cellular process	0.0469	76	2981	0.286423	gene-SHOC2:chi_circ_0028066,gene-ELF2:chi_circ_0021923,gene-RERE:chi_circ_0021031,gene-ACVR2A:chi_circ_0003346,gene-NFATC3:chi_circ_0022526,gene-SLC30A9:chi_circ_0009188,gene-SLC30A9:chi_circ_0009186,gene-AKT3:chi_circ_0020837,gene-TMOD3:chi_circ_0014336,gene-TXK:chi_circ_0009295,gene-ACTR3B:chi_circ_0005986,gene-AP1AR:chi_circ_0008676,gene-DDR2:chi_circ_0003683,gene-ITGAV:chi_circ_0002402,gene-I…
Biological Process	GO:0007275	multicellular organism development	0.0383	74	2863	0.266114	gene-GTF2I:chi_circ_0027720,gene-HIF1A:chi_circ_0014034,gene-MLLT3:chi_circ_0011199,gene-PREX2:chi_circ_0019207,gene-BOC:chi_circ_0001265,gene-NFIB:chi_circ_0011345,gene-IST1:chi_circ_0022571,gene-ZDHHC21:chi_circ_0011338,gene-APP:chi_circ_0001836,gene-PPP3R1:chi_circ_0016318,gene-MEF2C:chi_circ_0010081,gene-DYRK1A:chi_circ_0000783,gene-CAPZB:chi_circ_0002720,gene-EED:chi_circ_0029794,gene-ULK4:c…
Biological Process	GO:0048731	system development	0.0398	67	2564	0.266114	gene-ZDHHC21:chi_circ_0011338,gene-IST1:chi_circ_0022571,gene-PPP3R1:chi_circ_0016318,gene-MEF2C:chi_circ_0010081,gene-DYRK1A:chi_circ_0000783,gene-CAPZB:chi_circ_0002720,gene-APP:chi_circ_0001836,gene-MLLT3:chi_circ_0011199,gene-PREX2:chi_circ_0019207,gene-HIF1A:chi_circ_0014034,gene-GTF2I:chi_circ_0027720,gene-NFIB:chi_circ_0011345,gene-BOC:chi_circ_0001265,gene-SPINT2:chi_circ_0022704,gene-ABL…
Biological Process	GO:0019219	regulation of nucleobase-containing compound metabolic process	0.0389	64	2431	0.266114	gene-USP16:chi_circ_0001227,gene-USP16:chi_circ_0001231,gene-WWOX:chi_circ_0022822,gene-IRF2:chi_circ_0028747,gene-RPS6KA1:chi_circ_0003419,gene-ZNF644:chi_circ_0004733,gene-BDP1:chi_circ_0023869,gene-ARID2:chi_circ_0007243,gene-TET1:chi_circ_0029044,gene-UIMC1:chi_circ_0010576,gene-MAPK1:chi_circ_0030658,gene-MAPK1:chi_circ_0030657,gene-MAPK1:chi_circ_0030655,gene-PPP3CA:chi_circ_0008784,gene-PP…
Biological Process	GO:0065008	regulation of biological quality	0.0315	56	2061	0.266114	gene-DOCK4:chi_circ_0006240,gene-GPCPD1:chi_circ_0018288,gene-ATP2B1:chi_circ_0007038,gene-CUTC:chi_circ_0028200,gene-USP3:chi_circ_0014548,gene-KMT2E:chi_circ_0006374,gene-FBXL5:chi_circ_0008552,gene-UVRAG:chi_circ_0019868,gene-COL4A3BP:chi_circ_0015240,gene-PEX11G:chi_circ_0010899,gene-POC1B:chi_circ_0007021,gene-FTO:chi_circ_0022452,gene-LOC102176896:chi_circ_0017929,gene-AP1AR:chi_circ_000867…
Biological Process	GO:0006793	phosphorus metabolic process	0.0383	54	2000	0.266114	gene-APP:chi_circ_0001836,gene-GALK2:chi_circ_0014259,gene-GMDS:chi_circ_0026307,gene-CDC42BPA:chi_circ_0020765,gene-CDC42BPA:chi_circ_0020775,gene-PPP3R1:chi_circ_0016318,gene-PPP3CB:chi_circ_0028957,gene-DYRK1A:chi_circ_0000783,gene-MEF2C:chi_circ_0010081,gene-SRC:chi_circ_0018479,gene-SRC:chi_circ_0018480,gene-SLK:chi_circ_0028125,gene-MAP3K5:chi_circ_0013210,gene-COPS8:chi_circ_0004364,gene-A…
Biological Process	GO:0006796	phosphate-containing compound metabolic process	0.0387	53	1959	0.266114	gene-SRC:chi_circ_0018479,gene-SRC:chi_circ_0018480,gene-SLK:chi_circ_0028125,gene-MAP3K5:chi_circ_0013210,gene-COPS8:chi_circ_0004364,gene-GALK2:chi_circ_0014259,gene-APP:chi_circ_0001836,gene-CDC42BPA:chi_circ_0020765,gene-CDC42BPA:chi_circ_0020775,gene-PPP3CB:chi_circ_0028957,gene-PPP3R1:chi_circ_0016318,gene-MEF2C:chi_circ_0010081,gene-DYRK1A:chi_circ_0000783,gene-MAPK1:chi_circ_0030658,gene-…
Biological Process	GO:0009653	anatomical structure morphogenesis	0.00924	45	1480	0.18162	gene-WWOX:chi_circ_0022822,gene-NEBL:chi_circ_0017829,gene-NEBL:chi_circ_0017835,gene-RPS6KA1:chi_circ_0003419,gene-OMA1:chi_circ_0004141,gene-FBXO31:chi_circ_0022331,gene-IGFBP5:chi_circ_0002752,gene-ABL1:chi_circ_0015331,gene-DLG1:chi_circ_0001588,gene-SPINT2:chi_circ_0022704,gene-BOC:chi_circ_0001265,gene-PPP3CA:chi_circ_0008784,gene-PPP3CA:chi_circ_0008783,gene-NFIB:chi_circ_0011345,gene-GTF2…
Biological Process	GO:0022607	cellular component assembly	0.0379	42	1494	0.266114	gene-LRRC6:chi_circ_0019570,gene-DYNC2H1:chi_circ_0020504,gene-LOC108634347:chi_circ_0030196,gene-RBM5:chi_circ_0026119,gene-RTN4:chi_circ_0015951,gene-ARMC4:chi_circ_0018144,gene-ARMC4:chi_circ_0018147,gene-KIF3A:chi_circ_0010802,gene-FASTKD2:chi_circ_0002868,gene-AHCTF1:chi_circ_0020786,gene-PAN3:chi_circ_0017078,gene-RILPL1:chi_circ_0021687,gene-TMOD3:chi_circ_0014336,gene-FEZ2:chi_circ_001559…
Biological Process	GO:0016310	phosphorylation	0.0231	41	1402	0.225594	gene-PRKAA2:chi_circ_0004092,gene-DLG1:chi_circ_0001588,gene-ABL1:chi_circ_0015331,gene-NEK7:chi_circ_0021490,gene-ULK4:chi_circ_0025640,gene-RPS6KA1:chi_circ_0003419,gene-SRC:chi_circ_0018479,gene-SRC:chi_circ_0018480,gene-MAP3K5:chi_circ_0013210,gene-SLK:chi_circ_0028125,gene-COPS8:chi_circ_0004364,gene-GALK2:chi_circ_0014259,gene-APP:chi_circ_0001836,gene-CDC42BPA:chi_circ_0020765,gene-CDC42BP…
Biological Process	GO:0051128	regulation of cellular component organization	0.0368	40	1408	0.266114	gene-TRIP12:chi_circ_0002641,gene-TMOD3:chi_circ_0014336,gene-CSNK1G3:chi_circ_0010645,gene-PAN3:chi_circ_0017078,gene-QKI:chi_circ_0013619,gene-TMEM67:chi_circ_0018631,gene-RTN4:chi_circ_0015951,gene-SETD7:chi_circ_0021937,gene-NAT10:chi_circ_0019759,gene-TLK1:chi_circ_0002180,gene-UBL5:chi_circ_0010864,gene-DDR2:chi_circ_0003683,gene-ACTR3B:chi_circ_0005986,gene-AP1AR:chi_circ_0008676,gene-FEZ2…
Biological Process	GO:0007399	nervous system development	0.00787	38	1190	0.172742	gene-MAL2:chi_circ_0019064,gene-SPINT2:chi_circ_0022704,gene-FBXO31:chi_circ_0022331,gene-ABL1:chi_circ_0015331,gene-EED:chi_circ_0029794,gene-ULK4:chi_circ_0025640,gene-IST1:chi_circ_0022571,gene-APP:chi_circ_0001836,gene-PPP3R1:chi_circ_0016318,gene-DYRK1A:chi_circ_0000783,gene-PPP3CB:chi_circ_0028957,gene-MEF2C:chi_circ_0010081,gene-CAPZB:chi_circ_0002720,gene-MAPK1:chi_circ_0030658,gene-MAPK1…
Biological Process	GO:0006928	movement of cell or subcellular component	0.000755	37	1002	0.0416405	gene-LRRC6:chi_circ_0019570,gene-RERE:chi_circ_0021031,gene-LOC108634347:chi_circ_0030196,gene-DYNC2H1:chi_circ_0020504,gene-ARMC4:chi_circ_0018144,gene-ARMC4:chi_circ_0018147,gene-KIF3A:chi_circ_0010802,gene-RTN4:chi_circ_0015951,gene-KIF27:chi_circ_0011962,gene-KIF27:chi_circ_0011978,gene-KIF27:chi_circ_0011964,gene-KIF27:chi_circ_0011963,gene-SEMA3F:chi_circ_0026117,gene-IFT74:chi_circ_0011139…
Biological Process	GO:0006468	protein phosphorylation	0.00425	37	1107	0.114414	gene-ACVR2A:chi_circ_0003346,gene-LOC108634347:chi_circ_0030196,gene-MAP3K2:chi_circ_0002474,gene-TLK1:chi_circ_0002180,gene-CDK13:chi_circ_0005914,gene-CSNK1G3:chi_circ_0010645,gene-ROR1:chi_circ_0004278,gene-AKT3:chi_circ_0020837,gene-PAN3:chi_circ_0017078,gene-CDK19:chi_circ_0012676,gene-DDR2:chi_circ_0003683,gene-UVRAG:chi_circ_0019868,gene-COL4A3BP:chi_circ_0015240,gene-TXK:chi_circ_0009295,…
Biological Process	GO:0048468	cell development	0.00513	37	1120	0.128014	gene-RILPL1:chi_circ_0021687,gene-TMOD3:chi_circ_0014336,gene-RTN4:chi_circ_0015951,gene-TCF12:chi_circ_0014427,gene-QKI:chi_circ_0013619,gene-UBA6:chi_circ_0009534,gene-UBA6:chi_circ_0009530,gene-LOC108634347:chi_circ_0030196,gene-RERE:chi_circ_0021031,gene-ITGA4:chi_circ_0002360,gene-AP1AR:chi_circ_0008676,gene-ITGAV:chi_circ_0002402,gene-ITGA8:chi_circ_0017952,gene-ITGA8:chi_circ_0017954,gene-…
Biological Process	GO:0033554	cellular response to stress	0.00693	36	1103	0.159665	gene-LOC102176896:chi_circ_0017929,gene-COL4A3BP:chi_circ_0015240,gene-FTO:chi_circ_0022452,gene-UBR5:chi_circ_0018910,gene-USP3:chi_circ_0014548,gene-UVRAG:chi_circ_0019868,gene-MBTPS2:chi_circ_0030154,gene-MBTPS2:chi_circ_0030147,gene-ERCC6L2:chi_circ_0012108,gene-SETD7:chi_circ_0021937,gene-RHBDD1:chi_circ_0002670,gene-RHBDD1:chi_circ_0002673,gene-RHBDD1:chi_circ_0002677,gene-TRIP12:chi_circ_0…
Biological Process	GO:0042592	homeostatic process	0.00528	33	970	0.13066	gene-LOC102181017:chi_circ_0030840,gene-HIF1A:chi_circ_0014034,gene-MAPK1:chi_circ_0030658,gene-MAPK1:chi_circ_0030657,gene-MAPK1:chi_circ_0030655,gene-PPP3CA:chi_circ_0008784,gene-PPP3CA:chi_circ_0008783,gene-SRC:chi_circ_0018479,gene-SRC:chi_circ_0018480,gene-APP:chi_circ_0001836,gene-TXNDC11:chi_circ_0027446,gene-PPP3CB:chi_circ_0028957,gene-MEF2C:chi_circ_0010081,gene-SLC9A7:chi_circ_0029881,…
Biological Process	GO:0045935	positive regulation of nucleobase-containing compound metabolic process	0.0269	32	1053	0.248473	gene-NFATC3:chi_circ_0022526,gene-TCF12:chi_circ_0014427,gene-SLC30A9:chi_circ_0009188,gene-SLC30A9:chi_circ_0009186,gene-ELF2:chi_circ_0021923,gene-MAP3K2:chi_circ_0002474,gene-RERE:chi_circ_0021031,gene-ACVR2A:chi_circ_0003346,gene-MBTPS2:chi_circ_0030154,gene-MBTPS2:chi_circ_0030147,gene-ASH1L:chi_circ_0003597,gene-ASH1L:chi_circ_0003599,gene-FGFR2:chi_circ_0027916,gene-TXK:chi_circ_0009295,ge…
Biological Process	GO:0043933	macromolecular complex subunit organization	0.0385	32	1085	0.266114	gene-CUTC:chi_circ_0028200,gene-GPHN:chi_circ_0013921,gene-AP1AR:chi_circ_0008676,gene-ACTR3B:chi_circ_0005986,gene-MTRF1L:chi_circ_0013538,gene-DDR2:chi_circ_0003683,gene-UVRAG:chi_circ_0019868,gene-TMOD3:chi_circ_0014336,gene-PAN3:chi_circ_0017078,gene-AHCTF1:chi_circ_0020786,gene-FASTKD2:chi_circ_0002868,gene-RTN4:chi_circ_0015951,gene-ARMC4:chi_circ_0018144,gene-ARMC4:chi_circ_0018147,gene-RB…
Biological Process	GO:0040011	locomotion	0.00657	31	909	0.154015	gene-IST1:chi_circ_0022571,gene-LRRC6:chi_circ_0019570,gene-APP:chi_circ_0001836,gene-LAMA3:chi_circ_0027001,gene-RERE:chi_circ_0021031,gene-MEF2C:chi_circ_0010081,gene-PPP3CB:chi_circ_0028957,gene-DNAH5:chi_circ_0024584,gene-USP24:chi_circ_0004078,gene-RTN4:chi_circ_0015951,gene-MAPK1:chi_circ_0030658,gene-MAPK1:chi_circ_0030657,gene-MAPK1:chi_circ_0030655,gene-HIF1A:chi_circ_0014034,gene-CARMIL…
Biological Process	GO:0010557	positive regulation of macromolecule biosynthetic process	0.0292	31	1020	0.263204	gene-PPP3CA:chi_circ_0008784,gene-PPP3CA:chi_circ_0008783,gene-RFX3:chi_circ_0011461,gene-NFIB:chi_circ_0011345,gene-SLC30A9:chi_circ_0009188,gene-SLC30A9:chi_circ_0009186,gene-TCF12:chi_circ_0014427,gene-MAPK1:chi_circ_0030658,gene-MAPK1:chi_circ_0030657,gene-MAPK1:chi_circ_0030655,gene-HIF1A:chi_circ_0014034,gene-NFATC3:chi_circ_0022526,gene-MEF2C:chi_circ_0010081,gene-PPP3R1:chi_circ_0016318,g…
Biological Process	GO:0051276	chromosome organization	0.000117	30	675	0.0112834	gene-ARID2:chi_circ_0007243,gene-TET1:chi_circ_0029044,gene-KAT7:chi_circ_0023347,gene-LOC102176896:chi_circ_0017929,gene-UIMC1:chi_circ_0010576,gene-PRKAA2:chi_circ_0004092,gene-UBR5:chi_circ_0018910,gene-USP3:chi_circ_0014548,gene-KMT2E:chi_circ_0006374,gene-KDM5C:chi_circ_0029890,gene-ASH1L:chi_circ_0003597,gene-ASH1L:chi_circ_0003599,gene-AEBP2:chi_circ_0008246,gene-USP16:chi_circ_0001227,gen…
Biological Process	GO:0033043	regulation of organelle organization	0.00088	30	761	0.0461441	gene-ACTR3B:chi_circ_0005986,gene-AP1AR:chi_circ_0008676,gene-OMA1:chi_circ_0004141,gene-ABL1:chi_circ_0015331,gene-TET1:chi_circ_0029044,gene-UBR5:chi_circ_0018910,gene-FEZ2:chi_circ_0015596,gene-VPS41:chi_circ_0005909,gene-EED:chi_circ_0029794,gene-UBL5:chi_circ_0010864,gene-NEK7:chi_circ_0021490,gene-SETD7:chi_circ_0021937,gene-CAPZB:chi_circ_0002720,gene-PPP3R1:chi_circ_0016318,gene-MEF2C:chi…
Biological Process	GO:0007049	cell cycle	0.0264	30	972	0.245892	gene-USP16:chi_circ_0001227,gene-USP16:chi_circ_0001231,gene-CEP152:chi_circ_0014247,gene-RPS6KA1:chi_circ_0003419,gene-MTUS1:chi_circ_0028682,gene-MTUS1:chi_circ_0028681,gene-MTUS1:chi_circ_0028680,gene-FGFR2:chi_circ_0027916,gene-UVRAG:chi_circ_0019868,gene-USP3:chi_circ_0014548,gene-FBXO31:chi_circ_0022331,gene-UIMC1:chi_circ_0010576,gene-ABL1:chi_circ_0015331,gene-CDK19:chi_circ_0012676,gene-…
Biological Process	GO:0120036	plasma membrane bounded cell projection organization	0.000491	29	700	0.031683	gene-PPP3CA:chi_circ_0008784,gene-PPP3CA:chi_circ_0008783,gene-NFIB:chi_circ_0011345,gene-RILPL1:chi_circ_0021687,gene-MAP4:chi_circ_0026152,gene-BOC:chi_circ_0001265,gene-PREX2:chi_circ_0019207,gene-QKI:chi_circ_0013619,gene-MAPK1:chi_circ_0030658,gene-MAPK1:chi_circ_0030657,gene-MAPK1:chi_circ_0030655,gene-RTN4:chi_circ_0015951,gene-KIF3A:chi_circ_0010802,gene-DNAH5:chi_circ_0024584,gene-ARMC4:…
Biological Process	GO:0030030	cell projection organization	0.000629	29	711	0.0360236	gene-CAPZB:chi_circ_0002720,gene-RERE:chi_circ_0021031,gene-PPP3CB:chi_circ_0028957,gene-MEF2C:chi_circ_0010081,gene-UBA6:chi_circ_0009534,gene-UBA6:chi_circ_0009530,gene-APP:chi_circ_0001836,gene-DYNC2H1:chi_circ_0020504,gene-LRRC6:chi_circ_0019570,gene-IST1:chi_circ_0022571,gene-NFIB:chi_circ_0011345,gene-PPP3CA:chi_circ_0008784,gene-PPP3CA:chi_circ_0008783,gene-BOC:chi_circ_0001265,gene-RILPL1…
Biological Process	GO:0045893	positive regulation of transcription, DNA-templated	0.0147	29	888	0.214759	gene-NFATC3:chi_circ_0022526,gene-MAPK1:chi_circ_0030658,gene-MAPK1:chi_circ_0030657,gene-MAPK1:chi_circ_0030655,gene-HIF1A:chi_circ_0014034,gene-TCF12:chi_circ_0014427,gene-SLC30A9:chi_circ_0009188,gene-SLC30A9:chi_circ_0009186,gene-NFIB:chi_circ_0011345,gene-RFX3:chi_circ_0011461,gene-PPP3CA:chi_circ_0008784,gene-PPP3CA:chi_circ_0008783,gene-PRMT2:chi_circ_0000675,gene-ELF2:chi_circ_0021923,gen…
Biological Process	GO:1903508	positive regulation of nucleic acid-templated transcription	0.0147	29	888	0.214759	gene-WWOX:chi_circ_0022822,gene-IRF2:chi_circ_0028747,gene-MBTPS2:chi_circ_0030154,gene-MBTPS2:chi_circ_0030147,gene-ASH1L:chi_circ_0003597,gene-ASH1L:chi_circ_0003599,gene-RPS6KA1:chi_circ_0003419,gene-USP16:chi_circ_0001227,gene-USP16:chi_circ_0001231,gene-ITGA8:chi_circ_0017952,gene-ITGA8:chi_circ_0017954,gene-TET1:chi_circ_0029044,gene-GPBP1:chi_circ_0024104,gene-TXK:chi_circ_0009295,gene-FGF…
Biological Process	GO:1902680	positive regulation of RNA biosynthetic process	0.0149	29	889	0.214759	gene-WWOX:chi_circ_0022822,gene-IRF2:chi_circ_0028747,gene-ASH1L:chi_circ_0003597,gene-ASH1L:chi_circ_0003599,gene-MBTPS2:chi_circ_0030154,gene-MBTPS2:chi_circ_0030147,gene-RPS6KA1:chi_circ_0003419,gene-USP16:chi_circ_0001227,gene-USP16:chi_circ_0001231,gene-ITGA8:chi_circ_0017952,gene-ITGA8:chi_circ_0017954,gene-TET1:chi_circ_0029044,gene-GPBP1:chi_circ_0024104,gene-TXK:chi_circ_0009295,gene-FGF…
Biological Process	GO:0051254	positive regulation of RNA metabolic process	0.0235	29	923	0.228043	gene-IRF2:chi_circ_0028747,gene-WWOX:chi_circ_0022822,gene-RPS6KA1:chi_circ_0003419,gene-MBTPS2:chi_circ_0030154,gene-MBTPS2:chi_circ_0030147,gene-ASH1L:chi_circ_0003597,gene-ASH1L:chi_circ_0003599,gene-USP16:chi_circ_0001227,gene-USP16:chi_circ_0001231,gene-GPBP1:chi_circ_0024104,gene-TET1:chi_circ_0029044,gene-ITGA8:chi_circ_0017952,gene-ITGA8:chi_circ_0017954,gene-TXK:chi_circ_0009295,gene-FGF…
Biological Process	GO:0032989	cellular component morphogenesis	0.000113	28	609	0.0111153	gene-MEF2C:chi_circ_0010081,gene-PPP3CB:chi_circ_0028957,gene-RERE:chi_circ_0021031,gene-CAPZB:chi_circ_0002720,gene-APP:chi_circ_0001836,gene-IST1:chi_circ_0022571,gene-PPP3CA:chi_circ_0008784,gene-PPP3CA:chi_circ_0008783,gene-TMOD3:chi_circ_0014336,gene-CSNK1G3:chi_circ_0010645,gene-NFIB:chi_circ_0011345,gene-BOC:chi_circ_0001265,gene-RILPL1:chi_circ_0021687,gene-PREX2:chi_circ_0019207,gene-RTN…
Biological Process	GO:0007010	cytoskeleton organization	0.000942	28	695	0.0483615	gene-NEBL:chi_circ_0017829,gene-NEBL:chi_circ_0017835,gene-CEP152:chi_circ_0014247,gene-IQCG:chi_circ_0001504,gene-ULK4:chi_circ_0025640,gene-UVRAG:chi_circ_0019868,gene-SUN3:chi_circ_0005482,gene-SDCCAG8:chi_circ_0020848,gene-ABL1:chi_circ_0015331,gene-ATP2C1:chi_circ_0000570,gene-AP1AR:chi_circ_0008676,gene-ACTR3B:chi_circ_0005986,gene-TMEM67:chi_circ_0018631,gene-ARMC4:chi_circ_0018144,gene-AR…
Biological Process	GO:0071822	protein complex subunit organization	0.00924	27	781	0.18162	gene-RTN4:chi_circ_0015951,gene-ARMC4:chi_circ_0018144,gene-ARMC4:chi_circ_0018147,gene-DNAH5:chi_circ_0024584,gene-CARMIL1:chi_circ_0026443,gene-AHCTF1:chi_circ_0020786,gene-TMOD3:chi_circ_0014336,gene-CENPC:chi_circ_0009520,gene-IST1:chi_circ_0022571,gene-COPS8:chi_circ_0004364,gene-LRRC6:chi_circ_0019570,gene-SLF2:chi_circ_0028178,gene-LNX2:chi_circ_0017063,gene-LOC108634347:chi_circ_0030196,g…
Biological Process	GO:0000902	cell morphogenesis	0.000144	26	554	0.0130351	gene-PREX2:chi_circ_0019207,gene-RTN4:chi_circ_0015951,gene-MAPK1:chi_circ_0030658,gene-MAPK1:chi_circ_0030657,gene-MAPK1:chi_circ_0030655,gene-CARMIL1:chi_circ_0026443,gene-NFIB:chi_circ_0011345,gene-CSNK1G3:chi_circ_0010645,gene-PPP3CA:chi_circ_0008784,gene-PPP3CA:chi_circ_0008783,gene-BOC:chi_circ_0001265,gene-RILPL1:chi_circ_0021687,gene-IST1:chi_circ_0022571,gene-CAPZB:chi_circ_0002720,gene-…
Biological Process	GO:0048870	cell motility	0.0155	26	777	0.214759	gene-RTN4:chi_circ_0015951,gene-USP24:chi_circ_0004078,gene-MAPK1:chi_circ_0030658,gene-MAPK1:chi_circ_0030657,gene-MAPK1:chi_circ_0030655,gene-HIF1A:chi_circ_0014034,gene-CARMIL1:chi_circ_0026443,gene-DNAH5:chi_circ_0024584,gene-RFX3:chi_circ_0011461,gene-LRRC6:chi_circ_0019570,gene-MEF2C:chi_circ_0010081,gene-RERE:chi_circ_0021031,gene-LAMA3:chi_circ_0027001,gene-AVL9:chi_circ_0006140,gene-DOCK…
Biological Process	GO:0051674	localization of cell	0.0155	26	777	0.214759	gene-MEMO1:chi_circ_0015490,gene-ULK4:chi_circ_0025640,gene-IQCG:chi_circ_0001504,gene-ITGA4:chi_circ_0002360,gene-ADAM9:chi_circ_0028529,gene-AVL9:chi_circ_0006140,gene-DOCK4:chi_circ_0006240,gene-IGFBP5:chi_circ_0002752,gene-SDCCAG8:chi_circ_0020848,gene-ABL1:chi_circ_0015331,gene-ITGAV:chi_circ_0002402,gene-RUFY3:chi_circ_0009568,gene-AP1AR:chi_circ_0008676,gene-FBXO31:chi_circ_0022331,gene-SE…
Biological Process	GO:0018193	peptidyl-amino acid modification	0.00952	24	672	0.184988	gene-AKT3:chi_circ_0020837,gene-TLK2:chi_circ_0023494,gene-CSNK1G3:chi_circ_0010645,gene-MAPK1:chi_circ_0030658,gene-MAPK1:chi_circ_0030657,gene-MAPK1:chi_circ_0030655,gene-SETDB2:chi_circ_0017282,gene-EHMT1:chi_circ_0015397,gene-APP:chi_circ_0001836,gene-LOC108634347:chi_circ_0030196,gene-SETD7:chi_circ_0021937,gene-FKBP5:chi_circ_0026680,gene-FKBP5:chi_circ_0026679,gene-PPIL1:chi_circ_0026660,g…
Biological Process	GO:0006461	protein complex assembly	0.0151	24	700	0.214759	gene-RIC3:chi_circ_0019958,gene-UVRAG:chi_circ_0019868,gene-ABL1:chi_circ_0015331,gene-SBF2:chi_circ_0020015,gene-AP1AR:chi_circ_0008676,gene-ACTR3B:chi_circ_0005986,gene-LOC108637304:chi_circ_0017265,gene-USP16:chi_circ_0001227,gene-USP16:chi_circ_0001231,gene-VPS41:chi_circ_0005909,gene-CUTC:chi_circ_0028200,gene-GPHN:chi_circ_0013921,gene-COPS8:chi_circ_0004364,gene-LRRC6:chi_circ_0019570,gene…
Biological Process	GO:0070271	protein complex biogenesis	0.0153	24	701	0.214759	gene-SBF2:chi_circ_0020015,gene-AP1AR:chi_circ_0008676,gene-LOC108637304:chi_circ_0017265,gene-ACTR3B:chi_circ_0005986,gene-ABL1:chi_circ_0015331,gene-RIC3:chi_circ_0019958,gene-UVRAG:chi_circ_0019868,gene-VPS41:chi_circ_0005909,gene-CUTC:chi_circ_0028200,gene-GPHN:chi_circ_0013921,gene-USP16:chi_circ_0001227,gene-USP16:chi_circ_0001231,gene-LOC108634347:chi_circ_0030196,gene-LNX2:chi_circ_001706…
Biological Process	GO:0006325	chromatin organization	8.57e-05	23	445	0.00880162	gene-SETDB2:chi_circ_0017282,gene-EHMT1:chi_circ_0015397,gene-TLK2:chi_circ_0023494,gene-TDRD3:chi_circ_0017548,gene-NEK11:chi_circ_0000554,gene-TRIP12:chi_circ_0002641,gene-TLK1:chi_circ_0002180,gene-PRMT2:chi_circ_0000675,gene-SETD7:chi_circ_0021937,gene-RERE:chi_circ_0021031,gene-EED:chi_circ_0029794,gene-USP16:chi_circ_0001227,gene-USP16:chi_circ_0001231,gene-AEBP2:chi_circ_0008246,gene-ASH1L…
Biological Process	GO:0000904	cell morphogenesis involved in differentiation	2.27e-05	22	380	0.00310357	gene-ITGA4:chi_circ_0002360,gene-FBXO31:chi_circ_0022331,gene-AP1AR:chi_circ_0008676,gene-ITGA8:chi_circ_0017952,gene-ITGA8:chi_circ_0017954,gene-ITGAV:chi_circ_0002402,gene-ABL1:chi_circ_0015331,gene-FGFR2:chi_circ_0027916,gene-SPINT2:chi_circ_0022704,gene-SEMA3F:chi_circ_0026117,gene-RILPL1:chi_circ_0021687,gene-BOC:chi_circ_0001265,gene-PPP3CA:chi_circ_0008784,gene-PPP3CA:chi_circ_0008783,gene…
Biological Process	GO:0007017	microtubule-based process	3.63e-05	22	392	0.00456255	gene-UVRAG:chi_circ_0019868,gene-IFT74:chi_circ_0011139,gene-IFT74:chi_circ_0011142,gene-SDCCAG8:chi_circ_0020848,gene-ABL1:chi_circ_0015331,gene-MEMO1:chi_circ_0015490,gene-CEP152:chi_circ_0014247,gene-ULK4:chi_circ_0025640,gene-IQCG:chi_circ_0001504,gene-LRRC6:chi_circ_0019570,gene-CEP126:chi_circ_0020450,gene-CAPZB:chi_circ_0002720,gene-DYNC2H1:chi_circ_0020504,gene-APP:chi_circ_0001836,gene-T…
Biological Process	GO:0070647	protein modification by small protein conjugation or removal	0.0117	22	611	0.204526	gene-UIMC1:chi_circ_0010576,gene-ABL1:chi_circ_0015331,gene-UBA2:chi_circ_0022658,gene-RFWD2:chi_circ_0021228,gene-USP3:chi_circ_0014548,gene-FBXL5:chi_circ_0008552,gene-DZIP3:chi_circ_0001187,gene-UBR5:chi_circ_0018910,gene-RMND5A:chi_circ_0016113,gene-USP40:chi_circ_0004915,gene-OTUD4:chi_circ_0021992,gene-USP16:chi_circ_0001227,gene-USP16:chi_circ_0001231,gene-UBA6:chi_circ_0009534,gene-UBA6:c…
Biological Process	GO:0045944	positive regulation of transcription from RNA polymerase II promoter	0.0282	22	666	0.255361	gene-ACVR2A:chi_circ_0003346,gene-PPP3R1:chi_circ_0016318,gene-PPP3CB:chi_circ_0028957,gene-MEF2C:chi_circ_0010081,gene-RERE:chi_circ_0021031,gene-TCF12:chi_circ_0014427,gene-HIF1A:chi_circ_0014034,gene-NFATC3:chi_circ_0022526,gene-RFX3:chi_circ_0011461,gene-PPP3CA:chi_circ_0008784,gene-PPP3CA:chi_circ_0008783,gene-NFIB:chi_circ_0011345,gene-SLC30A9:chi_circ_0009188,gene-SLC30A9:chi_circ_0009186,…
Biological Process	GO:0006259	DNA metabolic process	0.0153	21	590	0.214759	gene-SRC:chi_circ_0018479,gene-SRC:chi_circ_0018480,gene-NAT10:chi_circ_0019759,gene-SLF2:chi_circ_0028178,gene-MAPK1:chi_circ_0030658,gene-MAPK1:chi_circ_0030657,gene-MAPK1:chi_circ_0030655,gene-TRIP12:chi_circ_0002641,gene-NFIB:chi_circ_0011345,gene-DNMT3A:chi_circ_0016498,gene-FTO:chi_circ_0022452,gene-UBR5:chi_circ_0018910,gene-KMT2E:chi_circ_0006374,gene-USP3:chi_circ_0014548,gene-UVRAG:chi_…
Biological Process	GO:0034622	cellular macromolecular complex assembly	0.0265	21	624	0.246227	gene-CENPC:chi_circ_0009520,gene-TMOD3:chi_circ_0014336,gene-PAN3:chi_circ_0017078,gene-FASTKD2:chi_circ_0002868,gene-AHCTF1:chi_circ_0020786,gene-CARMIL1:chi_circ_0026443,gene-RTN4:chi_circ_0015951,gene-DNAH5:chi_circ_0024584,gene-ARMC4:chi_circ_0018144,gene-ARMC4:chi_circ_0018147,gene-CAPZB:chi_circ_0002720,gene-RBM5:chi_circ_0026119,gene-LOC108634347:chi_circ_0030196,gene-COPS8:chi_circ_000436…
Biological Process	GO:0016569	covalent chromatin modification	2.26e-05	20	325	0.00310357	gene-KAT7:chi_circ_0023347,gene-TET1:chi_circ_0029044,gene-UIMC1:chi_circ_0010576,gene-UBR5:chi_circ_0018910,gene-PRKAA2:chi_circ_0004092,gene-USP3:chi_circ_0014548,gene-KMT2E:chi_circ_0006374,gene-KDM5C:chi_circ_0029890,gene-ASH1L:chi_circ_0003597,gene-ASH1L:chi_circ_0003599,gene-AEBP2:chi_circ_0008246,gene-USP16:chi_circ_0001227,gene-USP16:chi_circ_0001231,gene-EED:chi_circ_0029794,gene-SETD7:c…
Biological Process	GO:0031175	neuron projection development	0.00367	20	483	0.103597	gene-IST1:chi_circ_0022571,gene-APP:chi_circ_0001836,gene-UBA6:chi_circ_0009534,gene-UBA6:chi_circ_0009530,gene-PPP3CB:chi_circ_0028957,gene-MEF2C:chi_circ_0010081,gene-RERE:chi_circ_0021031,gene-CAPZB:chi_circ_0002720,gene-RTN4:chi_circ_0015951,gene-MAPK1:chi_circ_0030658,gene-MAPK1:chi_circ_0030657,gene-MAPK1:chi_circ_0030655,gene-QKI:chi_circ_0013619,gene-PREX2:chi_circ_0019207,gene-MAP4:chi_c…
Biological Process	GO:0048666	neuron development	0.0155	20	554	0.214759	gene-NFIB:chi_circ_0011345,gene-PPP3CA:chi_circ_0008784,gene-PPP3CA:chi_circ_0008783,gene-BOC:chi_circ_0001265,gene-MAP4:chi_circ_0026152,gene-QKI:chi_circ_0013619,gene-PREX2:chi_circ_0019207,gene-MAPK1:chi_circ_0030658,gene-MAPK1:chi_circ_0030657,gene-MAPK1:chi_circ_0030655,gene-RTN4:chi_circ_0015951,gene-RERE:chi_circ_0021031,gene-CAPZB:chi_circ_0002720,gene-PPP3CB:chi_circ_0028957,gene-MEF2C:c…
Biological Process	GO:0072359	circulatory system development	0.0181	20	563	0.214759	gene-GYS1:chi_circ_0022766,gene-NEBL:chi_circ_0017829,gene-NEBL:chi_circ_0017835,gene-UBP1:chi_circ_0026280,gene-IFT74:chi_circ_0011139,gene-IFT74:chi_circ_0011142,gene-COL4A3BP:chi_circ_0015240,gene-FGFR2:chi_circ_0027916,gene-ITGAV:chi_circ_0002402,gene-LOC102179380:chi_circ_0004514,gene-QKI:chi_circ_0013619,gene-HIF1A:chi_circ_0014034,gene-RTN4:chi_circ_0015951,gene-MAPK1:chi_circ_0030658,gene…
Biological Process	GO:0070925	organelle assembly	0.000872	19	396	0.0461441	gene-TMOD3:chi_circ_0014336,gene-CENPC:chi_circ_0009520,gene-MAP9:chi_circ_0022269,gene-RILPL1:chi_circ_0021687,gene-PAN3:chi_circ_0017078,gene-FASTKD2:chi_circ_0002868,gene-KIF3A:chi_circ_0010802,gene-DNAH5:chi_circ_0024584,gene-CENPJ:chi_circ_0016998,gene-ARMC4:chi_circ_0018144,gene-ARMC4:chi_circ_0018147,gene-MEF2C:chi_circ_0010081,gene-DYNC2H1:chi_circ_0020504,gene-LRRC6:chi_circ_0019570,gene…
Biological Process	GO:0006974	cellular response to DNA damage stimulus	0.0102	19	496	0.192417	gene-SETD7:chi_circ_0021937,gene-DYRK1A:chi_circ_0000783,gene-SLF2:chi_circ_0028178,gene-TLK2:chi_circ_0023494,gene-NEK11:chi_circ_0000554,gene-TRIP12:chi_circ_0002641,gene-MAPK1:chi_circ_0030658,gene-MAPK1:chi_circ_0030657,gene-MAPK1:chi_circ_0030655,gene-FBXO31:chi_circ_0022331,gene-WDR33:chi_circ_0002485,gene-ABL1:chi_circ_0015331,gene-UIMC1:chi_circ_0010576,gene-LOC102176896:chi_circ_0017929,…
Biological Process	GO:0016570	histone modification	0.00013	17	284	0.0122779	gene-PRMT2:chi_circ_0000675,gene-SETD7:chi_circ_0021937,gene-SETDB2:chi_circ_0017282,gene-EHMT1:chi_circ_0015397,gene-TRIP12:chi_circ_0002641,gene-NEK11:chi_circ_0000554,gene-PRKAA2:chi_circ_0004092,gene-UBR5:chi_circ_0018910,gene-KMT2E:chi_circ_0006374,gene-USP3:chi_circ_0014548,gene-KDM5C:chi_circ_0029890,gene-KAT7:chi_circ_0023347,gene-TET1:chi_circ_0029044,gene-UIMC1:chi_circ_0010576,gene-USP…
Biological Process	GO:0043623	cellular protein complex assembly	0.001	17	339	0.0497231	gene-VPS41:chi_circ_0005909,gene-UVRAG:chi_circ_0019868,gene-RIC3:chi_circ_0019958,gene-ABL1:chi_circ_0015331,gene-AP1AR:chi_circ_0008676,gene-ACTR3B:chi_circ_0005986,gene-AHCTF1:chi_circ_0020786,gene-DNAH5:chi_circ_0024584,gene-RTN4:chi_circ_0015951,gene-CARMIL1:chi_circ_0026443,gene-ARMC4:chi_circ_0018144,gene-ARMC4:chi_circ_0018147,gene-CENPC:chi_circ_0009520,gene-TMOD3:chi_circ_0014336,gene-L…
Biological Process	GO:0061061	muscle structure development	0.00165	17	355	0.0609864	gene-MAP3K5:chi_circ_0013210,gene-MEF2C:chi_circ_0010081,gene-CAPZB:chi_circ_0002720,gene-LOC108634347:chi_circ_0030196,gene-TCF12:chi_circ_0014427,gene-QKI:chi_circ_0013619,gene-TMOD3:chi_circ_0014336,gene-PPP3CA:chi_circ_0008784,gene-PPP3CA:chi_circ_0008783,gene-BOC:chi_circ_0001265,gene-DISP1:chi_circ_0020706,gene-FGFR2:chi_circ_0027916,gene-IGFBP5:chi_circ_0002752,gene-ITGA8:chi_circ_0017952,…
Biological Process	GO:0007417	central nervous system development	0.0263	17	475	0.245325	gene-NFIB:chi_circ_0011345,gene-KIF27:chi_circ_0011962,gene-KIF27:chi_circ_0011978,gene-KIF27:chi_circ_0011964,gene-KIF27:chi_circ_0011963,gene-AKT3:chi_circ_0020837,gene-QKI:chi_circ_0013619,gene-RTN4:chi_circ_0015951,gene-HIF1A:chi_circ_0014034,gene-MAPK1:chi_circ_0030658,gene-MAPK1:chi_circ_0030657,gene-MAPK1:chi_circ_0030655,gene-ARMC4:chi_circ_0018144,gene-ARMC4:chi_circ_0018147,gene-DNAH5:c…
Biological Process	GO:0000226	microtubule cytoskeleton organization	0.000359	16	281	0.0249812	gene-MAP9:chi_circ_0022269,gene-MAP4:chi_circ_0026152,gene-TMEM67:chi_circ_0018631,gene-KIF3A:chi_circ_0010802,gene-ARMC4:chi_circ_0018144,gene-ARMC4:chi_circ_0018147,gene-DNAH5:chi_circ_0024584,gene-CENPJ:chi_circ_0016998,gene-CAPZB:chi_circ_0002720,gene-CEP126:chi_circ_0020450,gene-LRRC6:chi_circ_0019570,gene-ULK4:chi_circ_0025640,gene-IQCG:chi_circ_0001504,gene-CEP152:chi_circ_0014247,gene-ABL…
Biological Process	GO:0007507	heart development	0.00107	16	311	0.0505838	gene-LOC102179380:chi_circ_0004514,gene-FGFR2:chi_circ_0027916,gene-COL4A3BP:chi_circ_0015240,gene-IFT74:chi_circ_0011139,gene-IFT74:chi_circ_0011142,gene-NEBL:chi_circ_0017829,gene-NEBL:chi_circ_0017835,gene-GYS1:chi_circ_0022766,gene-DYNC2H1:chi_circ_0020504,gene-PPP3R1:chi_circ_0016318,gene-PPP3CB:chi_circ_0028957,gene-MEF2C:chi_circ_0010081,gene-ADAMTS6:chi_circ_0024007,gene-RTN4:chi_circ_001…
Biological Process	GO:0060322	head development	0.00843	16	384	0.176364	gene-ATP2B1:chi_circ_0007038,gene-FGFR2:chi_circ_0027916,gene-ABL1:chi_circ_0015331,gene-QKI:chi_circ_0013619,gene-RTN4:chi_circ_0015951,gene-HIF1A:chi_circ_0014034,gene-MAPK1:chi_circ_0030658,gene-MAPK1:chi_circ_0030657,gene-MAPK1:chi_circ_0030655,gene-ARMC4:chi_circ_0018144,gene-ARMC4:chi_circ_0018147,gene-DNAH5:chi_circ_0024584,gene-KIF27:chi_circ_0011962,gene-KIF27:chi_circ_0011978,gene-KIF27…
Biological Process	GO:0051270	regulation of cellular component movement	0.0339	16	453	0.266114	gene-LAMA3:chi_circ_0027001,gene-RTN4:chi_circ_0015951,gene-MAPK1:chi_circ_0030658,gene-MAPK1:chi_circ_0030657,gene-MAPK1:chi_circ_0030655,gene-CARMIL1:chi_circ_0026443,gene-ARMC4:chi_circ_0018144,gene-ARMC4:chi_circ_0018147,gene-ABL1:chi_circ_0015331,gene-ITGAV:chi_circ_0002402,gene-IGFBP5:chi_circ_0002752,gene-FBXO31:chi_circ_0022331,gene-AP1AR:chi_circ_0008676,gene-RUFY3:chi_circ_0009568,gene-…
Biological Process	GO:0048667	cell morphogenesis involved in neuron differentiation	0.00243	15	306	0.0780329	gene-FBXO31:chi_circ_0022331,gene-APP:chi_circ_0001836,gene-PPP3CB:chi_circ_0028957,gene-MEF2C:chi_circ_0010081,gene-RERE:chi_circ_0021031,gene-ABL1:chi_circ_0015331,gene-IST1:chi_circ_0022571,gene-FGFR2:chi_circ_0027916,gene-SEMA3F:chi_circ_0026117,gene-BOC:chi_circ_0001265,gene-PPP3CA:chi_circ_0008784,gene-PPP3CA:chi_circ_0008783,gene-NFIB:chi_circ_0011345,gene-RTN4:chi_circ_0015951,gene-MAPK1:…
Biological Process	GO:0007420	brain development	0.00962	15	356	0.184988	gene-MEF2C:chi_circ_0010081,gene-ABL1:chi_circ_0015331,gene-RERE:chi_circ_0021031,gene-DYNC2H1:chi_circ_0020504,gene-UBA6:chi_circ_0009534,gene-UBA6:chi_circ_0009530,gene-FGFR2:chi_circ_0027916,gene-KIF27:chi_circ_0011962,gene-KIF27:chi_circ_0011978,gene-KIF27:chi_circ_0011964,gene-KIF27:chi_circ_0011963,gene-NFIB:chi_circ_0011345,gene-AKT3:chi_circ_0020837,gene-ATP2B1:chi_circ_0007038,gene-QKI:c…
Biological Process	GO:0032990	cell part morphogenesis	0.0111	15	362	0.198156	gene-RTN4:chi_circ_0015951,gene-MAPK1:chi_circ_0030658,gene-MAPK1:chi_circ_0030657,gene-MAPK1:chi_circ_0030655,gene-PREX2:chi_circ_0019207,gene-BOC:chi_circ_0001265,gene-NFIB:chi_circ_0011345,gene-PPP3CA:chi_circ_0008784,gene-PPP3CA:chi_circ_0008783,gene-FGFR2:chi_circ_0027916,gene-COL4A3BP:chi_circ_0015240,gene-IST1:chi_circ_0022571,gene-SEMA3F:chi_circ_0026117,gene-APP:chi_circ_0001836,gene-FBX…
Biological Process	GO:0043632	modification-dependent macromolecule catabolic process	0.028	15	406	0.25456	gene-RMND5A:chi_circ_0016113,gene-TRIP12:chi_circ_0002641,gene-RLIM:chi_circ_0030379,gene-USP40:chi_circ_0004915,gene-TLK2:chi_circ_0023494,gene-USP16:chi_circ_0001227,gene-USP16:chi_circ_0001231,gene-ANKIB1:chi_circ_0005437,gene-USP24:chi_circ_0004078,gene-UBA6:chi_circ_0009534,gene-UBA6:chi_circ_0009530,gene-FBXO31:chi_circ_0022331,gene-USP3:chi_circ_0014548,gene-EXOSC8:chi_circ_0017180,gene-FB…
Biological Process	GO:2000145	regulation of cell motility	0.0368	15	421	0.266114	gene-ADAM9:chi_circ_0028529,gene-CARMIL1:chi_circ_0026443,gene-RTN4:chi_circ_0015951,gene-MAPK1:chi_circ_0030658,gene-MAPK1:chi_circ_0030657,gene-MAPK1:chi_circ_0030655,gene-DOCK4:chi_circ_0006240,gene-MEMO1:chi_circ_0015490,gene-ULK4:chi_circ_0025640,gene-SEMA3F:chi_circ_0026117,gene-ITGAV:chi_circ_0002402,gene-LAMA3:chi_circ_0027001,gene-ABL1:chi_circ_0015331,gene-IGFBP5:chi_circ_0002752,gene-F…
Biological Process	GO:0042692	muscle cell differentiation	0.000328	14	224	0.0243236	gene-FGFR2:chi_circ_0027916,gene-MAP3K5:chi_circ_0013210,gene-LOC108634347:chi_circ_0030196,gene-LOC102179380:chi_circ_0004514,gene-MEF2C:chi_circ_0010081,gene-IGFBP5:chi_circ_0002752,gene-ITGA8:chi_circ_0017952,gene-ITGA8:chi_circ_0017954,gene-ABL1:chi_circ_0015331,gene-CAPZB:chi_circ_0002720,gene-QKI:chi_circ_0013619,gene-BOC:chi_circ_0001265,gene-TMOD3:chi_circ_0014336,gene-PPP3CA:chi_circ_000…
Biological Process	GO:0048812	neuron projection morphogenesis	0.013	14	335	0.214759	gene-FBXO31:chi_circ_0022331,gene-APP:chi_circ_0001836,gene-PPP3CB:chi_circ_0028957,gene-RERE:chi_circ_0021031,gene-ABL1:chi_circ_0015331,gene-IST1:chi_circ_0022571,gene-FGFR2:chi_circ_0027916,gene-SEMA3F:chi_circ_0026117,gene-BOC:chi_circ_0001265,gene-PPP3CA:chi_circ_0008784,gene-PPP3CA:chi_circ_0008783,gene-NFIB:chi_circ_0011345,gene-MAPK1:chi_circ_0030658,gene-MAPK1:chi_circ_0030657,gene-MAPK1…
Biological Process	GO:0120039	plasma membrane bounded cell projection morphogenesis	0.016	14	344	0.214759	gene-BOC:chi_circ_0001265,gene-PPP3CA:chi_circ_0008784,gene-PPP3CA:chi_circ_0008783,gene-NFIB:chi_circ_0011345,gene-RTN4:chi_circ_0015951,gene-MAPK1:chi_circ_0030658,gene-MAPK1:chi_circ_0030657,gene-MAPK1:chi_circ_0030655,gene-PREX2:chi_circ_0019207,gene-FBXO31:chi_circ_0022331,gene-APP:chi_circ_0001836,gene-PPP3CB:chi_circ_0028957,gene-RERE:chi_circ_0021031,gene-ABL1:chi_circ_0015331,gene-IST1:c…
Biological Process	GO:0048858	cell projection morphogenesis	0.0167	14	346	0.214759	gene-FBXO31:chi_circ_0022331,gene-APP:chi_circ_0001836,gene-RERE:chi_circ_0021031,gene-ABL1:chi_circ_0015331,gene-PPP3CB:chi_circ_0028957,gene-IST1:chi_circ_0022571,gene-FGFR2:chi_circ_0027916,gene-SEMA3F:chi_circ_0026117,gene-BOC:chi_circ_0001265,gene-NFIB:chi_circ_0011345,gene-PPP3CA:chi_circ_0008784,gene-PPP3CA:chi_circ_0008783,gene-MAPK1:chi_circ_0030658,gene-MAPK1:chi_circ_0030657,gene-MAPK1…
Biological Process	GO:0051129	negative regulation of cellular component organization	0.0251	14	365	0.241288	gene-TMEM67:chi_circ_0018631,gene-RTN4:chi_circ_0015951,gene-CARMIL1:chi_circ_0026443,gene-PPP3CA:chi_circ_0008784,gene-PPP3CA:chi_circ_0008783,gene-TRIP12:chi_circ_0002641,gene-TMOD3:chi_circ_0014336,gene-FEZ2:chi_circ_0015596,gene-UBR5:chi_circ_0018910,gene-SRC:chi_circ_0018479,gene-SRC:chi_circ_0018480,gene-NAT10:chi_circ_0019759,gene-OMA1:chi_circ_0004141,gene-AP1AR:chi_circ_0008676,gene-TET1…
Biological Process	GO:0006511	ubiquitin-dependent protein catabolic process	0.042	14	392	0.266114	gene-TRIP12:chi_circ_0002641,gene-RMND5A:chi_circ_0016113,gene-TLK2:chi_circ_0023494,gene-RLIM:chi_circ_0030379,gene-USP40:chi_circ_0004915,gene-ANKIB1:chi_circ_0005437,gene-USP16:chi_circ_0001227,gene-USP16:chi_circ_0001231,gene-USP24:chi_circ_0004078,gene-FBXO31:chi_circ_0022331,gene-UBA6:chi_circ_0009534,gene-UBA6:chi_circ_0009530,gene-FBXL5:chi_circ_0008552,gene-USP3:chi_circ_0014548,gene-RFW…
Biological Process	GO:0019941	modification-dependent protein catabolic process	0.0474	14	399	0.289423	gene-RLIM:chi_circ_0030379,gene-USP40:chi_circ_0004915,gene-TLK2:chi_circ_0023494,gene-RMND5A:chi_circ_0016113,gene-TRIP12:chi_circ_0002641,gene-USP24:chi_circ_0004078,gene-USP16:chi_circ_0001227,gene-USP16:chi_circ_0001231,gene-ANKIB1:chi_circ_0005437,gene-FBXO31:chi_circ_0022331,gene-UBA6:chi_circ_0009534,gene-UBA6:chi_circ_0009530,gene-UBR5:chi_circ_0018910,gene-FBXL5:chi_circ_0008552,gene-USP…
Biological Process	GO:0032259	methylation	0.00183	13	238	0.0636089	gene-PRMT2:chi_circ_0000675,gene-FBXO11:chi_circ_0015857,gene-KDM5C:chi_circ_0029890,gene-KMT2E:chi_circ_0006374,gene-SETD7:chi_circ_0021937,gene-TRMT13:chi_circ_0004959,gene-TET1:chi_circ_0029044,gene-TFB1M:chi_circ_0013554,gene-EED:chi_circ_0029794,gene-EHMT1:chi_circ_0015397,gene-SETDB2:chi_circ_0017282,gene-DNMT3A:chi_circ_0016498,gene-ASH1L:chi_circ_0003597,gene-ASH1L:chi_circ_0003599
Biological Process	GO:0007389	pattern specification process	0.00554	13	271	0.135396	gene-ACVR2A:chi_circ_0003346,gene-MEF2C:chi_circ_0010081,gene-DYNC2H1:chi_circ_0020504,gene-LRRC6:chi_circ_0019570,gene-DISP1:chi_circ_0020706,gene-IFT74:chi_circ_0011139,gene-IFT74:chi_circ_0011142,gene-FGFR2:chi_circ_0027916,gene-RFX3:chi_circ_0011461,gene-AIDA:chi_circ_0020700,gene-AIDA:chi_circ_0020696,gene-MLLT3:chi_circ_0011199,gene-EED:chi_circ_0029794,gene-DNAH5:chi_circ_0024584,gene-ARMC…
Biological Process	GO:1905114	cell surface receptor signaling pathway involved in cell-cell signaling	0.0235	13	327	0.228106	gene-MLLT3:chi_circ_0011199,gene-WWOX:chi_circ_0022822,gene-CCNY:chi_circ_0017701,gene-CSNK1G3:chi_circ_0010645,gene-PPP3CA:chi_circ_0008784,gene-PPP3CA:chi_circ_0008783,gene-UBR5:chi_circ_0018910,gene-PRKAA2:chi_circ_0004092,gene-SRC:chi_circ_0018479,gene-SRC:chi_circ_0018480,gene-FGFR2:chi_circ_0027916,gene-ABL1:chi_circ_0015331,gene-PPP3R1:chi_circ_0016318,gene-PPP3CB:chi_circ_0028957,gene-MEF…
Biological Process	GO:0033044	regulation of chromosome organization	0.000359	12	174	0.0249812	gene-SETD7:chi_circ_0021937,gene-TET1:chi_circ_0029044,gene-TLK1:chi_circ_0002180,gene-UBR5:chi_circ_0018910,gene-SRC:chi_circ_0018479,gene-SRC:chi_circ_0018480,gene-NAT10:chi_circ_0019759,gene-SLF2:chi_circ_0028178,gene-TLK2:chi_circ_0023494,gene-TRIP12:chi_circ_0002641,gene-MAPK1:chi_circ_0030658,gene-MAPK1:chi_circ_0030657,gene-MAPK1:chi_circ_0030655,gene-EED:chi_circ_0029794,gene-NEK7:chi_cir…
Biological Process	GO:0043414	macromolecule methylation	0.000594	12	184	0.0348773	gene-EED:chi_circ_0029794,gene-SETDB2:chi_circ_0017282,gene-EHMT1:chi_circ_0015397,gene-DNMT3A:chi_circ_0016498,gene-ASH1L:chi_circ_0003597,gene-ASH1L:chi_circ_0003599,gene-KMT2E:chi_circ_0006374,gene-PRMT2:chi_circ_0000675,gene-FBXO11:chi_circ_0015857,gene-TRMT13:chi_circ_0004959,gene-TET1:chi_circ_0029044,gene-TFB1M:chi_circ_0013554,gene-SETD7:chi_circ_0021937
Biological Process	GO:0016055	Wnt signaling pathway	0.0253	12	296	0.242524	gene-MLLT3:chi_circ_0011199,gene-CCNY:chi_circ_0017701,gene-WWOX:chi_circ_0022822,gene-PPP3CA:chi_circ_0008784,gene-PPP3CA:chi_circ_0008783,gene-CSNK1G3:chi_circ_0010645,gene-FGFR2:chi_circ_0027916,gene-PRKAA2:chi_circ_0004092,gene-UBR5:chi_circ_0018910,gene-SRC:chi_circ_0018479,gene-SRC:chi_circ_0018480,gene-PPP3R1:chi_circ_0016318,gene-PPP3CB:chi_circ_0028957,gene-ABL1:chi_circ_0015331
Biological Process	GO:0198738	cell-cell signaling by wnt	0.0259	12	297	0.242751	gene-PPP3CA:chi_circ_0008784,gene-PPP3CA:chi_circ_0008783,gene-CSNK1G3:chi_circ_0010645,gene-WWOX:chi_circ_0022822,gene-CCNY:chi_circ_0017701,gene-MLLT3:chi_circ_0011199,gene-PPP3CB:chi_circ_0028957,gene-PPP3R1:chi_circ_0016318,gene-ABL1:chi_circ_0015331,gene-FGFR2:chi_circ_0027916,gene-UBR5:chi_circ_0018910,gene-PRKAA2:chi_circ_0004092,gene-SRC:chi_circ_0018479,gene-SRC:chi_circ_0018480
Biological Process	GO:0006281	DNA repair	0.0483	12	327	0.293221	gene-APLF:chi_circ_0016323,gene-ERCC6L2:chi_circ_0012108,gene-TRIP12:chi_circ_0002641,gene-UVRAG:chi_circ_0019868,gene-SLF2:chi_circ_0028178,gene-USP3:chi_circ_0014548,gene-FTO:chi_circ_0022452,gene-UBR5:chi_circ_0018910,gene-ABL1:chi_circ_0015331,gene-UIMC1:chi_circ_0010576,gene-LOC102176896:chi_circ_0017929,gene-WDR33:chi_circ_0002485
Biological Process	GO:0010639	negative regulation of organelle organization	0.00511	11	208	0.128014	gene-NAT10:chi_circ_0019759,gene-FEZ2:chi_circ_0015596,gene-SRC:chi_circ_0018479,gene-SRC:chi_circ_0018480,gene-UBR5:chi_circ_0018910,gene-TET1:chi_circ_0029044,gene-CAPZB:chi_circ_0002720,gene-OMA1:chi_circ_0004141,gene-TMEM67:chi_circ_0018631,gene-CARMIL1:chi_circ_0026443,gene-TMOD3:chi_circ_0014336,gene-TRIP12:chi_circ_0002641
Biological Process	GO:0120031	plasma membrane bounded cell projection assembly	0.0102	11	229	0.192417	gene-DYNC2H1:chi_circ_0020504,gene-ABL1:chi_circ_0015331,gene-CAPZB:chi_circ_0002720,gene-LRRC6:chi_circ_0019570,gene-IFT74:chi_circ_0011139,gene-IFT74:chi_circ_0011142,gene-RILPL1:chi_circ_0021687,gene-IQCG:chi_circ_0001504,gene-DNAH5:chi_circ_0024584,gene-KIF3A:chi_circ_0010802,gene-ARMC4:chi_circ_0018144,gene-ARMC4:chi_circ_0018147,gene-CARMIL1:chi_circ_0026443
Biological Process	GO:0030031	cell projection assembly	0.0109	11	231	0.198156	gene-IQCG:chi_circ_0001504,gene-RILPL1:chi_circ_0021687,gene-KIF3A:chi_circ_0010802,gene-DNAH5:chi_circ_0024584,gene-CARMIL1:chi_circ_0026443,gene-ARMC4:chi_circ_0018144,gene-ARMC4:chi_circ_0018147,gene-ABL1:chi_circ_0015331,gene-CAPZB:chi_circ_0002720,gene-DYNC2H1:chi_circ_0020504,gene-IFT74:chi_circ_0011139,gene-IFT74:chi_circ_0011142,gene-LRRC6:chi_circ_0019570
Biological Process	GO:0090066	regulation of anatomical structure size	0.0398	11	282	0.266114	gene-IST1:chi_circ_0022571,gene-PEX11G:chi_circ_0010899,gene-CAPZB:chi_circ_0002720,gene-ABL1:chi_circ_0015331,gene-AP1AR:chi_circ_0008676,gene-ACTR3B:chi_circ_0005986,gene-RTN4:chi_circ_0015951,gene-DOCK4:chi_circ_0006240,gene-CARMIL1:chi_circ_0026443,gene-TMOD3:chi_circ_0014336,gene-AKT3:chi_circ_0020837
Biological Process	GO:0009855	determination of bilateral symmetry	5.79e-07	10	61	0.000340424	gene-IFT74:chi_circ_0011139,gene-IFT74:chi_circ_0011142,gene-LRRC6:chi_circ_0019570,gene-DISP1:chi_circ_0020706,gene-MEF2C:chi_circ_0010081,gene-ACVR2A:chi_circ_0003346,gene-DYNC2H1:chi_circ_0020504,gene-DNAH5:chi_circ_0024584,gene-ARMC4:chi_circ_0018144,gene-ARMC4:chi_circ_0018147,gene-RFX3:chi_circ_0011461,gene-AIDA:chi_circ_0020700,gene-AIDA:chi_circ_0020696
Biological Process	GO:0009799	specification of symmetry	6.78e-07	10	62	0.000340424	gene-DNAH5:chi_circ_0024584,gene-ARMC4:chi_circ_0018144,gene-ARMC4:chi_circ_0018147,gene-AIDA:chi_circ_0020700,gene-AIDA:chi_circ_0020696,gene-RFX3:chi_circ_0011461,gene-DISP1:chi_circ_0020706,gene-LRRC6:chi_circ_0019570,gene-IFT74:chi_circ_0011139,gene-IFT74:chi_circ_0011142,gene-DYNC2H1:chi_circ_0020504,gene-MEF2C:chi_circ_0010081,gene-ACVR2A:chi_circ_0003346
Biological Process	GO:0007018	microtubule-based movement	0.000343	10	125	0.0246076	gene-KIF27:chi_circ_0011962,gene-KIF27:chi_circ_0011978,gene-KIF27:chi_circ_0011964,gene-KIF27:chi_circ_0011963,gene-MAP4:chi_circ_0026152,gene-KIF3A:chi_circ_0010802,gene-HIF1A:chi_circ_0014034,gene-DNAH5:chi_circ_0024584,gene-ARMC4:chi_circ_0018144,gene-ARMC4:chi_circ_0018147,gene-APP:chi_circ_0001836,gene-DYNC2H1:chi_circ_0020504,gene-IFT74:chi_circ_0011139,gene-IFT74:chi_circ_0011142,gene-LRR…
Biological Process	GO:0032535	regulation of cellular component size	0.0182	10	217	0.214759	gene-PEX11G:chi_circ_0010899,gene-IST1:chi_circ_0022571,gene-CAPZB:chi_circ_0002720,gene-ABL1:chi_circ_0015331,gene-ACTR3B:chi_circ_0005986,gene-AP1AR:chi_circ_0008676,gene-CARMIL1:chi_circ_0026443,gene-RTN4:chi_circ_0015951,gene-TMOD3:chi_circ_0014336,gene-AKT3:chi_circ_0020837
Biological Process	GO:0048732	gland development	0.0334	10	240	0.266114	gene-ZDHHC21:chi_circ_0011338,gene-FGFR2:chi_circ_0027916,gene-ABL1:chi_circ_0015331,gene-IGFBP5:chi_circ_0002752,gene-LOC102179380:chi_circ_0004514,gene-MAN2A1:chi_circ_0010036,gene-MAPK1:chi_circ_0030658,gene-MAPK1:chi_circ_0030657,gene-MAPK1:chi_circ_0030655,gene-HIF1A:chi_circ_0014034,gene-RPS6KA1:chi_circ_0003419,gene-NFIB:chi_circ_0011345
Biological Process	GO:0007409	axonogenesis	0.0442	10	252	0.275108	gene-FGFR2:chi_circ_0027916,gene-IST1:chi_circ_0022571,gene-SEMA3F:chi_circ_0026117,gene-APP:chi_circ_0001836,gene-ABL1:chi_circ_0015331,gene-PPP3CB:chi_circ_0028957,gene-RTN4:chi_circ_0015951,gene-MAPK1:chi_circ_0030658,gene-MAPK1:chi_circ_0030657,gene-MAPK1:chi_circ_0030655,gene-BOC:chi_circ_0001265,gene-NFIB:chi_circ_0011345
Biological Process	GO:0051493	regulation of cytoskeleton organization	0.0482	10	256	0.293221	gene-CAPZB:chi_circ_0002720,gene-ABL1:chi_circ_0015331,gene-MEF2C:chi_circ_0010081,gene-AP1AR:chi_circ_0008676,gene-ACTR3B:chi_circ_0005986,gene-TMEM67:chi_circ_0018631,gene-CENPJ:chi_circ_0016998,gene-MAPK1:chi_circ_0030658,gene-MAPK1:chi_circ_0030657,gene-MAPK1:chi_circ_0030655,gene-CARMIL1:chi_circ_0026443,gene-TMOD3:chi_circ_0014336
Biological Process	GO:0007368	determination of left/right symmetry	2.55e-06	9	56	0.000640563	gene-DNAH5:chi_circ_0024584,gene-ARMC4:chi_circ_0018144,gene-ARMC4:chi_circ_0018147,gene-RFX3:chi_circ_0011461,gene-IFT74:chi_circ_0011139,gene-IFT74:chi_circ_0011142,gene-LRRC6:chi_circ_0019570,gene-DISP1:chi_circ_0020706,gene-MEF2C:chi_circ_0010081,gene-ACVR2A:chi_circ_0003346,gene-DYNC2H1:chi_circ_0020504
Biological Process	GO:0006479	protein methylation	0.00143	9	125	0.0538238	gene-EED:chi_circ_0029794,gene-SETDB2:chi_circ_0017282,gene-EHMT1:chi_circ_0015397,gene-ASH1L:chi_circ_0003597,gene-ASH1L:chi_circ_0003599,gene-KMT2E:chi_circ_0006374,gene-PRMT2:chi_circ_0000675,gene-FBXO11:chi_circ_0015857,gene-TET1:chi_circ_0029044,gene-SETD7:chi_circ_0021937
Biological Process	GO:0008213	protein alkylation	0.00143	9	125	0.0538238	gene-ASH1L:chi_circ_0003597,gene-ASH1L:chi_circ_0003599,gene-EED:chi_circ_0029794,gene-SETDB2:chi_circ_0017282,gene-EHMT1:chi_circ_0015397,gene-SETD7:chi_circ_0021937,gene-TET1:chi_circ_0029044,gene-PRMT2:chi_circ_0000675,gene-FBXO11:chi_circ_0015857,gene-KMT2E:chi_circ_0006374
Biological Process	GO:0031589	cell-substrate adhesion	0.00897	9	165	0.178596	gene-UTRN:chi_circ_0013285,gene-ABL1:chi_circ_0015331,gene-ITGAV:chi_circ_0002402,gene-EPDR1:chi_circ_0006297,gene-ITGA8:chi_circ_0017952,gene-ITGA8:chi_circ_0017954,gene-AP1AR:chi_circ_0008676,gene-ADAM9:chi_circ_0028529,gene-ITGA4:chi_circ_0002360,gene-CARMIL1:chi_circ_0026443
Biological Process	GO:0060249	anatomical structure homeostasis	0.0157	9	181	0.214759	gene-LOC108634347:chi_circ_0030196,gene-LOC102176896:chi_circ_0017929,gene-SRC:chi_circ_0018479,gene-SRC:chi_circ_0018480,gene-VPS54:chi_circ_0016277,gene-POC1B:chi_circ_0007021,gene-NAT10:chi_circ_0019759,gene-AKT3:chi_circ_0020837,gene-MAPK1:chi_circ_0030658,gene-MAPK1:chi_circ_0030657,gene-MAPK1:chi_circ_0030655,gene-NEK7:chi_circ_0021490
Biological Process	GO:0010876	lipid localization	0.0168	9	183	0.214759	gene-RFT1:chi_circ_0026076,gene-RFT1:chi_circ_0026077,gene-PLEKHA8:chi_circ_0006112,gene-SCP2:chi_circ_0004040,gene-PLIN2:chi_circ_0011220,gene-COL4A3BP:chi_circ_0015240,gene-FTO:chi_circ_0022452,gene-OSBPL9:chi_circ_0003967,gene-ATP9B:chi_circ_0027440,gene-ANO4:chi_circ_0007785,gene-ANO4:chi_circ_0007805
Biological Process	GO:0051052	regulation of DNA metabolic process	0.0295	9	202	0.263321	gene-TET1:chi_circ_0029044,gene-UIMC1:chi_circ_0010576,gene-UBR5:chi_circ_0018910,gene-SRC:chi_circ_0018479,gene-SRC:chi_circ_0018480,gene-SLF2:chi_circ_0028178,gene-NAT10:chi_circ_0019759,gene-TRIP12:chi_circ_0002641,gene-MAPK1:chi_circ_0030658,gene-MAPK1:chi_circ_0030657,gene-MAPK1:chi_circ_0030655,gene-NEK7:chi_circ_0021490
Biological Process	GO:0003012	muscle system process	0.0383	9	212	0.266114	gene-GTF2I:chi_circ_0027720,gene-DOCK4:chi_circ_0006240,gene-TMOD3:chi_circ_0014336,gene-PPP3CA:chi_circ_0008784,gene-PPP3CA:chi_circ_0008783,gene-COL4A3BP:chi_circ_0015240,gene-DLG1:chi_circ_0001588,gene-LOC108634347:chi_circ_0030196,gene-MEF2C:chi_circ_0010081,gene-IGFBP5:chi_circ_0002752
Biological Process	GO:0016579	protein deubiquitination	0.00053	8	87	0.0323126	gene-USP24:chi_circ_0004078,gene-OTUD4:chi_circ_0021992,gene-USP16:chi_circ_0001227,gene-USP16:chi_circ_0001231,gene-USP40:chi_circ_0004915,gene-USP3:chi_circ_0014548,gene-OTUD3:chi_circ_0002773,gene-FAM188A:chi_circ_0017990,gene-UIMC1:chi_circ_0010576
Biological Process	GO:0070646	protein modification by small protein removal	0.000888	8	94	0.0461441	gene-USP16:chi_circ_0001227,gene-USP16:chi_circ_0001231,gene-OTUD4:chi_circ_0021992,gene-USP24:chi_circ_0004078,gene-USP40:chi_circ_0004915,gene-OTUD3:chi_circ_0002773,gene-FAM188A:chi_circ_0017990,gene-USP3:chi_circ_0014548,gene-UIMC1:chi_circ_0010576
Biological Process	GO:0016571	histone methylation	0.000952	8	95	0.0483615	gene-SETD7:chi_circ_0021937,gene-TET1:chi_circ_0029044,gene-PRMT2:chi_circ_0000675,gene-KMT2E:chi_circ_0006374,gene-ASH1L:chi_circ_0003597,gene-ASH1L:chi_circ_0003599,gene-SETDB2:chi_circ_0017282,gene-EHMT1:chi_circ_0015397,gene-EED:chi_circ_0029794
Biological Process	GO:0060271	cilium assembly	0.00484	8	123	0.124352	gene-KIF3A:chi_circ_0010802,gene-DNAH5:chi_circ_0024584,gene-ARMC4:chi_circ_0018144,gene-ARMC4:chi_circ_0018147,gene-RILPL1:chi_circ_0021687,gene-IQCG:chi_circ_0001504,gene-LRRC6:chi_circ_0019570,gene-IFT74:chi_circ_0011139,gene-IFT74:chi_circ_0011142,gene-DYNC2H1:chi_circ_0020504
Biological Process	GO:0044782	cilium organization	0.00838	8	135	0.176364	gene-DYNC2H1:chi_circ_0020504,gene-IFT74:chi_circ_0011139,gene-IFT74:chi_circ_0011142,gene-LRRC6:chi_circ_0019570,gene-IQCG:chi_circ_0001504,gene-RILPL1:chi_circ_0021687,gene-KIF3A:chi_circ_0010802,gene-ARMC4:chi_circ_0018144,gene-ARMC4:chi_circ_0018147,gene-DNAH5:chi_circ_0024584
Biological Process	GO:0051146	striated muscle cell differentiation	0.0107	8	141	0.198156	gene-TMOD3:chi_circ_0014336,gene-PPP3CA:chi_circ_0008784,gene-PPP3CA:chi_circ_0008783,gene-NEBL:chi_circ_0017829,gene-NEBL:chi_circ_0017835,gene-LOC108634347:chi_circ_0030196,gene-LOC102179380:chi_circ_0004514,gene-CAPZB:chi_circ_0002720,gene-MEF2C:chi_circ_0010081,gene-IGFBP5:chi_circ_0002752
Biological Process	GO:0006869	lipid transport	0.0157	8	151	0.214759	gene-PLIN2:chi_circ_0011220,gene-SCP2:chi_circ_0004040,gene-PLEKHA8:chi_circ_0006112,gene-RFT1:chi_circ_0026076,gene-RFT1:chi_circ_0026077,gene-ANO4:chi_circ_0007785,gene-ANO4:chi_circ_0007805,gene-ATP9B:chi_circ_0027440,gene-OSBPL9:chi_circ_0003967,gene-COL4A3BP:chi_circ_0015240
Biological Process	GO:0048872	homeostasis of number of cells	0.0181	8	155	0.214759	gene-TMOD3:chi_circ_0014336,gene-AKT3:chi_circ_0020837,gene-KMT2E:chi_circ_0006374,gene-VPS54:chi_circ_0016277,gene-ACVR2A:chi_circ_0003346,gene-PPP3CB:chi_circ_0028957,gene-MEF2C:chi_circ_0010081,gene-ABL1:chi_circ_0015331
Biological Process	GO:1902275	regulation of chromatin organization	0.00371	7	93	0.104307	gene-TRIP12:chi_circ_0002641,gene-TET1:chi_circ_0029044,gene-TLK2:chi_circ_0023494,gene-SETD7:chi_circ_0021937,gene-EED:chi_circ_0029794,gene-UBR5:chi_circ_0018910,gene-TLK1:chi_circ_0002180
Biological Process	GO:0016358	dendrite development	0.00877	7	109	0.178244	gene-PREX2:chi_circ_0019207,gene-UBA6:chi_circ_0009534,gene-UBA6:chi_circ_0009530,gene-APP:chi_circ_0001836,gene-FBXO31:chi_circ_0022331,gene-PPP3CA:chi_circ_0008784,gene-PPP3CA:chi_circ_0008783,gene-MEF2C:chi_circ_0010081,gene-RERE:chi_circ_0021031
Biological Process	GO:0060541	respiratory system development	0.0106	7	113	0.19684	gene-DISP1:chi_circ_0020706,gene-FGFR2:chi_circ_0027916,gene-MAPK1:chi_circ_0030658,gene-MAPK1:chi_circ_0030657,gene-MAPK1:chi_circ_0030655,gene-NFIB:chi_circ_0011345,gene-MAN1A2:chi_circ_0005216,gene-PPP3R1:chi_circ_0016318,gene-IGFBP5:chi_circ_0002752
Biological Process	GO:0060560	developmental growth involved in morphogenesis	0.0132	7	118	0.214759	gene-APP:chi_circ_0001836,gene-PPP3CB:chi_circ_0028957,gene-ABL1:chi_circ_0015331,gene-RTN4:chi_circ_0015951,gene-IST1:chi_circ_0022571,gene-FGFR2:chi_circ_0027916,gene-SEMA3F:chi_circ_0026117
Biological Process	GO:0048762	mesenchymal cell differentiation	0.0257	7	135	0.242751	gene-MEF2C:chi_circ_0010081,gene-PPP3R1:chi_circ_0016318,gene-SEMA3F:chi_circ_0026117,gene-RTN4:chi_circ_0015951,gene-MAPK1:chi_circ_0030658,gene-MAPK1:chi_circ_0030657,gene-MAPK1:chi_circ_0030655,gene-HIF1A:chi_circ_0014034,gene-FGFR2:chi_circ_0027916
Biological Process	GO:0010769	regulation of cell morphogenesis involved in differentiation	0.0444	7	152	0.275256	gene-IST1:chi_circ_0022571,gene-RTN4:chi_circ_0015951,gene-CARMIL1:chi_circ_0026443,gene-PPP3CA:chi_circ_0008784,gene-PPP3CA:chi_circ_0008783,gene-ABL1:chi_circ_0015331,gene-AP1AR:chi_circ_0008676,gene-FBXO31:chi_circ_0022331
Biological Process	GO:0006457	protein folding	0.0499	7	156	0.297972	gene-RIC3:chi_circ_0019958,gene-PPIL6:chi_circ_0012737,gene-PPIL4:chi_circ_0013429,gene-PPIL4:chi_circ_0013426,gene-CCT6B:chi_circ_0022954,gene-TXNDC11:chi_circ_0027446,gene-PPIL1:chi_circ_0026660,gene-FKBP5:chi_circ_0026680,gene-FKBP5:chi_circ_0026679
Biological Process	GO:0034446	substrate adhesion-dependent cell spreading	0.000518	6	48	0.0323126	gene-ITGA4:chi_circ_0002360,gene-CARMIL1:chi_circ_0026443,gene-ABL1:chi_circ_0015331,gene-ITGAV:chi_circ_0002402,gene-ITGA8:chi_circ_0017952,gene-ITGA8:chi_circ_0017954,gene-AP1AR:chi_circ_0008676
Biological Process	GO:0034968	histone lysine methylation	0.00493	6	74	0.125343	gene-ASH1L:chi_circ_0003597,gene-ASH1L:chi_circ_0003599,gene-SETD7:chi_circ_0021937,gene-SETDB2:chi_circ_0017282,gene-EHMT1:chi_circ_0015397,gene-KMT2E:chi_circ_0006374,gene-EED:chi_circ_0029794
Biological Process	GO:0018022	peptidyl-lysine methylation	0.00763	6	81	0.169099	gene-EHMT1:chi_circ_0015397,gene-SETDB2:chi_circ_0017282,gene-KMT2E:chi_circ_0006374,gene-EED:chi_circ_0029794,gene-SETD7:chi_circ_0021937,gene-ASH1L:chi_circ_0003597,gene-ASH1L:chi_circ_0003599
Biological Process	GO:0055002	striated muscle cell development	0.00809	6	82	0.176364	gene-LOC108634347:chi_circ_0030196,gene-CAPZB:chi_circ_0002720,gene-TMOD3:chi_circ_0014336,gene-PPP3CA:chi_circ_0008784,gene-PPP3CA:chi_circ_0008783,gene-NEBL:chi_circ_0017829,gene-NEBL:chi_circ_0017835,gene-MEF2C:chi_circ_0010081
Biological Process	GO:0032886	regulation of microtubule-based process	0.0138	6	92	0.214759	gene-TMEM67:chi_circ_0018631,gene-CENPJ:chi_circ_0016998,gene-ARMC4:chi_circ_0018144,gene-ARMC4:chi_circ_0018147,gene-MEMO1:chi_circ_0015490,gene-ABL1:chi_circ_0015331,gene-CAPZB:chi_circ_0002720
Biological Process	GO:0055001	muscle cell development	0.0138	6	92	0.214759	gene-LOC108634347:chi_circ_0030196,gene-CAPZB:chi_circ_0002720,gene-TMOD3:chi_circ_0014336,gene-MEF2C:chi_circ_0010081,gene-PPP3CA:chi_circ_0008784,gene-PPP3CA:chi_circ_0008783,gene-NEBL:chi_circ_0017829,gene-NEBL:chi_circ_0017835
Biological Process	GO:0030323	respiratory tube development	0.0184	6	98	0.214759	gene-IGFBP5:chi_circ_0002752,gene-PPP3R1:chi_circ_0016318,gene-NFIB:chi_circ_0011345,gene-MAN1A2:chi_circ_0005216,gene-FGFR2:chi_circ_0027916,gene-MAPK1:chi_circ_0030658,gene-MAPK1:chi_circ_0030657,gene-MAPK1:chi_circ_0030655
Biological Process	GO:0030324	lung development	0.0184	6	98	0.214759	gene-MAPK1:chi_circ_0030658,gene-MAPK1:chi_circ_0030657,gene-MAPK1:chi_circ_0030655,gene-FGFR2:chi_circ_0027916,gene-PPP3R1:chi_circ_0016318,gene-IGFBP5:chi_circ_0002752,gene-MAN1A2:chi_circ_0005216,gene-NFIB:chi_circ_0011345
Biological Process	GO:2001020	regulation of response to DNA damage stimulus	0.0229	6	103	0.225105	gene-UBR5:chi_circ_0018910,gene-SLF2:chi_circ_0028178,gene-UIMC1:chi_circ_0010576,gene-ABL1:chi_circ_0015331,gene-TRIP12:chi_circ_0002641,gene-DYRK1A:chi_circ_0000783
Biological Process	GO:0007160	cell-matrix adhesion	0.0239	6	104	0.230995	gene-ITGAV:chi_circ_0002402,gene-EPDR1:chi_circ_0006297,gene-ITGA8:chi_circ_0017952,gene-ITGA8:chi_circ_0017954,gene-ADAM9:chi_circ_0028529,gene-ITGA4:chi_circ_0002360,gene-UTRN:chi_circ_0013285
Biological Process	GO:0030278	regulation of ossification	0.027	6	107	0.248473	gene-DDR2:chi_circ_0003683,gene-MEF2C:chi_circ_0010081,gene-IGFBP5:chi_circ_0002752,gene-ACVR2A:chi_circ_0003346,gene-FGFR2:chi_circ_0027916,gene-MAPK1:chi_circ_0030658,gene-MAPK1:chi_circ_0030657,gene-MAPK1:chi_circ_0030655
Biological Process	GO:0048588	developmental cell growth	0.0281	6	108	0.254833	gene-APP:chi_circ_0001836,gene-ABL1:chi_circ_0015331,gene-PPP3CB:chi_circ_0028957,gene-IST1:chi_circ_0022571,gene-RTN4:chi_circ_0015951,gene-SEMA3F:chi_circ_0026117
Biological Process	GO:0048863	stem cell differentiation	0.034	6	113	0.266114	gene-MEF2C:chi_circ_0010081,gene-FGFR2:chi_circ_0027916,gene-MAPK1:chi_circ_0030658,gene-MAPK1:chi_circ_0030657,gene-MAPK1:chi_circ_0030655,gene-HIF1A:chi_circ_0014034,gene-CDK13:chi_circ_0005914,gene-SEMA3F:chi_circ_0026117
Biological Process	GO:0032271	regulation of protein polymerization	0.0379	6	116	0.266114	gene-CARMIL1:chi_circ_0026443,gene-ABL1:chi_circ_0015331,gene-CAPZB:chi_circ_0002720,gene-TMOD3:chi_circ_0014336,gene-AP1AR:chi_circ_0008676,gene-ACTR3B:chi_circ_0005986
Biological Process	GO:0032984	macromolecular complex disassembly	0.0435	6	120	0.273001	gene-MTRF1L:chi_circ_0013538,gene-CAPZB:chi_circ_0002720,gene-ARID2:chi_circ_0007243,gene-TMOD3:chi_circ_0014336,gene-CARMIL1:chi_circ_0026443,gene-IST1:chi_circ_0022571
Biological Process	GO:0031023	microtubule organizing center organization	0.00723	5	57	0.161052	gene-TMEM67:chi_circ_0018631,gene-CENPJ:chi_circ_0016998,gene-KIF3A:chi_circ_0010802,gene-SDCCAG8:chi_circ_0020848,gene-CEP152:chi_circ_0014247
Biological Process	GO:0000723	telomere maintenance	0.00896	5	60	0.178596	gene-LOC102176896:chi_circ_0017929,gene-NEK7:chi_circ_0021490,gene-NAT10:chi_circ_0019759,gene-MAPK1:chi_circ_0030658,gene-MAPK1:chi_circ_0030657,gene-MAPK1:chi_circ_0030655,gene-SRC:chi_circ_0018479,gene-SRC:chi_circ_0018480
Biological Process	GO:0032200	telomere organization	0.00959	5	61	0.184988	gene-LOC102176896:chi_circ_0017929,gene-NAT10:chi_circ_0019759,gene-NEK7:chi_circ_0021490,gene-SRC:chi_circ_0018479,gene-SRC:chi_circ_0018480,gene-MAPK1:chi_circ_0030658,gene-MAPK1:chi_circ_0030657,gene-MAPK1:chi_circ_0030655
Biological Process	GO:1900182	positive regulation of protein localization to nucleus	0.0103	5	62	0.192417	gene-UBR5:chi_circ_0018910,gene-PPP3R1:chi_circ_0016318,gene-KAT7:chi_circ_0023347,gene-PPP3CB:chi_circ_0028957,gene-PPP3CA:chi_circ_0008784,gene-PPP3CA:chi_circ_0008783
Biological Process	GO:0051053	negative regulation of DNA metabolic process	0.011	5	63	0.198156	gene-UBR5:chi_circ_0018910,gene-SRC:chi_circ_0018479,gene-SRC:chi_circ_0018480,gene-NAT10:chi_circ_0019759,gene-TRIP12:chi_circ_0002641,gene-TET1:chi_circ_0029044
Biological Process	GO:0045667	regulation of osteoblast differentiation	0.0141	5	67	0.214759	gene-DDR2:chi_circ_0003683,gene-IGFBP5:chi_circ_0002752,gene-MEF2C:chi_circ_0010081,gene-ACVR2A:chi_circ_0003346,gene-FGFR2:chi_circ_0027916
Biological Process	GO:0038093	Fc receptor signaling pathway	0.0167	5	70	0.214759	gene-ABL1:chi_circ_0015331,gene-PPP3CA:chi_circ_0008784,gene-PPP3CA:chi_circ_0008783,gene-PPP3R1:chi_circ_0016318,gene-PPP3CB:chi_circ_0028957,gene-MAPK1:chi_circ_0030658,gene-MAPK1:chi_circ_0030657,gene-MAPK1:chi_circ_0030655
Biological Process	GO:2001251	negative regulation of chromosome organization	0.0208	5	74	0.214759	gene-TRIP12:chi_circ_0002641,gene-TET1:chi_circ_0029044,gene-NAT10:chi_circ_0019759,gene-SRC:chi_circ_0018479,gene-SRC:chi_circ_0018480,gene-UBR5:chi_circ_0018910
Biological Process	GO:0035567	non-canonical Wnt signaling pathway	0.0231	5	76	0.225594	gene-MLLT3:chi_circ_0011199,gene-PPP3R1:chi_circ_0016318,gene-PPP3CB:chi_circ_0028957,gene-PPP3CA:chi_circ_0008784,gene-PPP3CA:chi_circ_0008783,gene-ABL1:chi_circ_0015331
Biological Process	GO:2001252	positive regulation of chromosome organization	0.0294	5	81	0.263321	gene-MAPK1:chi_circ_0030658,gene-MAPK1:chi_circ_0030657,gene-MAPK1:chi_circ_0030655,gene-SLF2:chi_circ_0028178,gene-NEK7:chi_circ_0021490,gene-EED:chi_circ_0029794,gene-TET1:chi_circ_0029044
Biological Process	GO:0045931	positive regulation of mitotic cell cycle	0.0308	5	82	0.265944	gene-LOC100861018:chi_circ_0027227,gene-SLF2:chi_circ_0028178,gene-TMOD3:chi_circ_0014336,gene-ABL1:chi_circ_0015331,gene-APP:chi_circ_0001836
Biological Process	GO:0031056	regulation of histone modification	0.0322	5	83	0.266114	gene-TET1:chi_circ_0029044,gene-TRIP12:chi_circ_0002641,gene-SETD7:chi_circ_0021937,gene-EED:chi_circ_0029794,gene-UBR5:chi_circ_0018910
Biological Process	GO:0055076	transition metal ion homeostasis	0.0322	5	83	0.266114	gene-ATP2C1:chi_circ_0000570,gene-CUTC:chi_circ_0028200,gene-APP:chi_circ_0001836,gene-FBXL5:chi_circ_0008552,gene-LOC102181017:chi_circ_0030840
Biological Process	GO:0032210	regulation of telomere maintenance via telomerase	0.0013	4	23	0.0536574	gene-MAPK1:chi_circ_0030658,gene-MAPK1:chi_circ_0030657,gene-MAPK1:chi_circ_0030655,gene-SRC:chi_circ_0018479,gene-SRC:chi_circ_0018480,gene-NAT10:chi_circ_0019759,gene-NEK7:chi_circ_0021490
Biological Process	GO:0003341	cilium movement	0.0018	4	25	0.0631425	gene-KIF27:chi_circ_0011962,gene-KIF27:chi_circ_0011978,gene-KIF27:chi_circ_0011964,gene-KIF27:chi_circ_0011963,gene-LRRC6:chi_circ_0019570,gene-DNAH5:chi_circ_0024584,gene-ARMC4:chi_circ_0018144,gene-ARMC4:chi_circ_0018147
Biological Process	GO:0007004	telomere maintenance via telomerase	0.0018	4	25	0.0631425	gene-MAPK1:chi_circ_0030658,gene-MAPK1:chi_circ_0030657,gene-MAPK1:chi_circ_0030655,gene-SRC:chi_circ_0018479,gene-SRC:chi_circ_0018480,gene-NEK7:chi_circ_0021490,gene-NAT10:chi_circ_0019759
Biological Process	GO:0006278	RNA-dependent DNA biosynthetic process	0.00209	4	26	0.0701225	gene-NEK7:chi_circ_0021490,gene-NAT10:chi_circ_0019759,gene-MAPK1:chi_circ_0030658,gene-MAPK1:chi_circ_0030657,gene-MAPK1:chi_circ_0030655,gene-SRC:chi_circ_0018479,gene-SRC:chi_circ_0018480
Biological Process	GO:0014888	striated muscle adaptation	0.00242	4	27	0.0780329	gene-MEF2C:chi_circ_0010081,gene-PPP3CA:chi_circ_0008784,gene-PPP3CA:chi_circ_0008783,gene-IGFBP5:chi_circ_0002752,gene-GTF2I:chi_circ_0027720
Biological Process	GO:1904356	regulation of telomere maintenance via telomere lengthening	0.00242	4	27	0.0780329	gene-NAT10:chi_circ_0019759,gene-NEK7:chi_circ_0021490,gene-SRC:chi_circ_0018479,gene-SRC:chi_circ_0018480,gene-MAPK1:chi_circ_0030658,gene-MAPK1:chi_circ_0030657,gene-MAPK1:chi_circ_0030655
Biological Process	GO:0035082	axoneme assembly	0.00316	4	29	0.0899612	gene-DNAH5:chi_circ_0024584,gene-ARMC4:chi_circ_0018144,gene-ARMC4:chi_circ_0018147,gene-LRRC6:chi_circ_0019570,gene-IQCG:chi_circ_0001504
Biological Process	GO:0010833	telomere maintenance via telomere lengthening	0.00456	4	32	0.117712	gene-SRC:chi_circ_0018479,gene-SRC:chi_circ_0018480,gene-MAPK1:chi_circ_0030658,gene-MAPK1:chi_circ_0030657,gene-MAPK1:chi_circ_0030655,gene-NEK7:chi_circ_0021490,gene-NAT10:chi_circ_0019759
Biological Process	GO:0000413	protein peptidyl-prolyl isomerization	0.00568	4	34	0.138153	gene-PPIL6:chi_circ_0012737,gene-PPIL4:chi_circ_0013429,gene-PPIL4:chi_circ_0013426,gene-PPIL1:chi_circ_0026660,gene-FKBP5:chi_circ_0026680,gene-FKBP5:chi_circ_0026679
Biological Process	GO:0032204	regulation of telomere maintenance	0.0101	4	40	0.192417	gene-MAPK1:chi_circ_0030658,gene-MAPK1:chi_circ_0030657,gene-MAPK1:chi_circ_0030655,gene-SRC:chi_circ_0018479,gene-SRC:chi_circ_0018480,gene-NAT10:chi_circ_0019759,gene-NEK7:chi_circ_0021490
Biological Process	GO:0044728	DNA methylation or demethylation	0.0111	4	41	0.198156	gene-FTO:chi_circ_0022452,gene-KMT2E:chi_circ_0006374,gene-DNMT3A:chi_circ_0016498,gene-TET1:chi_circ_0029044
Biological Process	GO:0051668	localization within membrane	0.0111	4	41	0.198156	gene-GPHN:chi_circ_0013921,gene-RILPL1:chi_circ_0021687,gene-ITGA4:chi_circ_0002360,gene-MAL2:chi_circ_0019064
Biological Process	GO:0018208	peptidyl-proline modification	0.013	4	43	0.214759	gene-FKBP5:chi_circ_0026680,gene-FKBP5:chi_circ_0026679,gene-PPIL1:chi_circ_0026660,gene-PPIL4:chi_circ_0013429,gene-PPIL4:chi_circ_0013426,gene-PPIL6:chi_circ_0012737
Biological Process	GO:0001578	microtubule bundle formation	0.0152	4	45	0.214759	gene-DNAH5:chi_circ_0024584,gene-ARMC4:chi_circ_0018144,gene-ARMC4:chi_circ_0018147,gene-LRRC6:chi_circ_0019570,gene-IQCG:chi_circ_0001504
Biological Process	GO:0042307	positive regulation of protein import into nucleus	0.0164	4	46	0.214759	gene-PPP3CB:chi_circ_0028957,gene-PPP3R1:chi_circ_0016318,gene-PPP3CA:chi_circ_0008784,gene-PPP3CA:chi_circ_0008783,gene-UBR5:chi_circ_0018910
Biological Process	GO:0006304	DNA modification	0.0176	4	47	0.214759	gene-FTO:chi_circ_0022452,gene-KMT2E:chi_circ_0006374,gene-TET1:chi_circ_0029044,gene-DNMT3A:chi_circ_0016498
Biological Process	GO:1904591	positive regulation of protein import	0.0189	4	48	0.214759	gene-PPP3R1:chi_circ_0016318,gene-PPP3CA:chi_circ_0008784,gene-PPP3CA:chi_circ_0008783,gene-PPP3CB:chi_circ_0028957,gene-UBR5:chi_circ_0018910
Biological Process	GO:0007098	centrosome cycle	0.0203	4	49	0.214759	gene-CEP152:chi_circ_0014247,gene-CENPJ:chi_circ_0016998,gene-TMEM67:chi_circ_0018631,gene-KIF3A:chi_circ_0010802
Biological Process	GO:0038095	Fc-epsilon receptor signaling pathway	0.0203	4	49	0.214759	gene-PPP3CA:chi_circ_0008784,gene-PPP3CA:chi_circ_0008783,gene-PPP3R1:chi_circ_0016318,gene-PPP3CB:chi_circ_0028957,gene-MAPK1:chi_circ_0030658,gene-MAPK1:chi_circ_0030657,gene-MAPK1:chi_circ_0030655
Biological Process	GO:2000278	regulation of DNA biosynthetic process	0.0203	4	49	0.214759	gene-NEK7:chi_circ_0021490,gene-NAT10:chi_circ_0019759,gene-SRC:chi_circ_0018479,gene-SRC:chi_circ_0018480,gene-MAPK1:chi_circ_0030658,gene-MAPK1:chi_circ_0030657,gene-MAPK1:chi_circ_0030655
Biological Process	GO:0043500	muscle adaptation	0.0217	4	50	0.216791	gene-PPP3CA:chi_circ_0008784,gene-PPP3CA:chi_circ_0008783,gene-MEF2C:chi_circ_0010081,gene-IGFBP5:chi_circ_0002752,gene-GTF2I:chi_circ_0027720
Biological Process	GO:0014033	neural crest cell differentiation	0.0279	4	54	0.253962	gene-MEF2C:chi_circ_0010081,gene-SEMA3F:chi_circ_0026117,gene-HIF1A:chi_circ_0014034,gene-MAPK1:chi_circ_0030658,gene-MAPK1:chi_circ_0030657,gene-MAPK1:chi_circ_0030655
Biological Process	GO:0046824	positive regulation of nucleocytoplasmic transport	0.0279	4	54	0.253962	gene-UBR5:chi_circ_0018910,gene-PPP3R1:chi_circ_0016318,gene-PPP3CA:chi_circ_0008784,gene-PPP3CA:chi_circ_0008783,gene-PPP3CB:chi_circ_0028957
Biological Process	GO:0001892	embryonic placenta development	0.0296	4	55	0.263321	gene-HIF1A:chi_circ_0014034,gene-MAPK1:chi_circ_0030658,gene-MAPK1:chi_circ_0030657,gene-MAPK1:chi_circ_0030655,gene-FGFR2:chi_circ_0027916,gene-SPINT2:chi_circ_0022704
Biological Process	GO:0006282	regulation of DNA repair	0.0296	4	55	0.263321	gene-UIMC1:chi_circ_0010576,gene-TRIP12:chi_circ_0002641,gene-SLF2:chi_circ_0028178,gene-UBR5:chi_circ_0018910
Biological Process	GO:0007229	integrin-mediated signaling pathway	0.035	4	58	0.266114	gene-ITGA8:chi_circ_0017952,gene-ITGA8:chi_circ_0017954,gene-ITGAV:chi_circ_0002402,gene-ADAMTS6:chi_circ_0024007,gene-ITGA4:chi_circ_0002360
Biological Process	GO:0010970	transport along microtubule	0.035	4	58	0.266114	gene-APP:chi_circ_0001836,gene-IFT74:chi_circ_0011139,gene-IFT74:chi_circ_0011142,gene-HIF1A:chi_circ_0014034,gene-KIF3A:chi_circ_0010802
Biological Process	GO:0099111	microtubule-based transport	0.035	4	58	0.266114	gene-KIF3A:chi_circ_0010802,gene-HIF1A:chi_circ_0014034,gene-IFT74:chi_circ_0011139,gene-IFT74:chi_circ_0011142,gene-APP:chi_circ_0001836
Biological Process	GO:0030282	bone mineralization	0.037	4	59	0.266114	gene-ACVR2A:chi_circ_0003346,gene-MEF2C:chi_circ_0010081,gene-DDR2:chi_circ_0003683,gene-FGFR2:chi_circ_0027916
Biological Process	GO:0051149	positive regulation of muscle cell differentiation	0.037	4	59	0.266114	gene-MAP3K5:chi_circ_0013210,gene-BOC:chi_circ_0001265,gene-MEF2C:chi_circ_0010081,gene-ABL1:chi_circ_0015331
Biological Process	GO:0038127	ERBB signaling pathway	0.041	4	61	0.266114	gene-ABL1:chi_circ_0015331,gene-APP:chi_circ_0001836,gene-MAPK1:chi_circ_0030658,gene-MAPK1:chi_circ_0030657,gene-MAPK1:chi_circ_0030655,gene-SRC:chi_circ_0018479,gene-SRC:chi_circ_0018480
Biological Process	GO:0035051	cardiocyte differentiation	0.0431	4	62	0.271216	gene-MAPK1:chi_circ_0030658,gene-MAPK1:chi_circ_0030657,gene-MAPK1:chi_circ_0030655,gene-NEBL:chi_circ_0017829,gene-NEBL:chi_circ_0017835,gene-MEF2C:chi_circ_0010081,gene-LOC102179380:chi_circ_0004514
Biological Process	GO:0030705	cytoskeleton-dependent intracellular transport	0.0499	4	65	0.297972	gene-APP:chi_circ_0001836,gene-IFT74:chi_circ_0011139,gene-IFT74:chi_circ_0011142,gene-HIF1A:chi_circ_0014034,gene-KIF3A:chi_circ_0010802
Biological Process	GO:0051533	positive regulation of NFAT protein import into nucleus	0.000183	3	6	0.0162408	gene-PPP3CB:chi_circ_0028957,gene-PPP3R1:chi_circ_0016318,gene-PPP3CA:chi_circ_0008784,gene-PPP3CA:chi_circ_0008783
Biological Process	GO:0048755	branching morphogenesis of a nerve	0.000316	3	7	0.0243236	gene-FGFR2:chi_circ_0027916,gene-RTN4:chi_circ_0015951,gene-RERE:chi_circ_0021031
Biological Process	GO:0014733	regulation of skeletal muscle adaptation	0.000734	3	9	0.0409471	gene-IGFBP5:chi_circ_0002752,gene-PPP3CA:chi_circ_0008784,gene-PPP3CA:chi_circ_0008783,gene-GTF2I:chi_circ_0027720
Biological Process	GO:0036158	outer dynein arm assembly	0.00103	3	10	0.0501458	gene-ARMC4:chi_circ_0018144,gene-ARMC4:chi_circ_0018147,gene-DNAH5:chi_circ_0024584,gene-LRRC6:chi_circ_0019570
Biological Process	GO:0051532	regulation of NFAT protein import into nucleus	0.00103	3	10	0.0501458	gene-PPP3CB:chi_circ_0028957,gene-PPP3R1:chi_circ_0016318,gene-PPP3CA:chi_circ_0008784,gene-PPP3CA:chi_circ_0008783
Biological Process	GO:0032365	intracellular lipid transport	0.0014	3	11	0.0538238	gene-SCP2:chi_circ_0004040,gene-COL4A3BP:chi_circ_0015240,gene-PLEKHA8:chi_circ_0006112
Biological Process	GO:0051531	NFAT protein import into nucleus	0.0014	3	11	0.0538238	gene-PPP3R1:chi_circ_0016318,gene-PPP3CB:chi_circ_0028957,gene-PPP3CA:chi_circ_0008784,gene-PPP3CA:chi_circ_0008783
Biological Process	GO:0043496	regulation of protein homodimerization activity	0.00234	3	13	0.0768051	gene-AIDA:chi_circ_0020700,gene-AIDA:chi_circ_0020696,gene-MEF2C:chi_circ_0010081,gene-ITGA4:chi_circ_0002360
Biological Process	GO:0048668	collateral sprouting	0.00234	3	13	0.0768051	gene-IST1:chi_circ_0022571,gene-APP:chi_circ_0001836,gene-ABL1:chi_circ_0015331
Biological Process	GO:0033173	calcineurin-NFAT signaling cascade	0.00294	3	14	0.0851171	gene-PPP3R1:chi_circ_0016318,gene-PPP3CB:chi_circ_0028957,gene-PPP3CA:chi_circ_0008784,gene-PPP3CA:chi_circ_0008783
Biological Process	GO:0033688	regulation of osteoblast proliferation	0.00294	3	14	0.0851171	gene-ITGAV:chi_circ_0002402,gene-ABL1:chi_circ_0015331,gene-FGFR2:chi_circ_0027916
Biological Process	GO:0043501	skeletal muscle adaptation	0.00294	3	14	0.0851171	gene-PPP3CA:chi_circ_0008784,gene-PPP3CA:chi_circ_0008783,gene-IGFBP5:chi_circ_0002752,gene-GTF2I:chi_circ_0027720
Biological Process	GO:0097720	calcineurin-mediated signaling	0.00294	3	14	0.0851171	gene-PPP3CB:chi_circ_0028957,gene-PPP3R1:chi_circ_0016318,gene-PPP3CA:chi_circ_0008784,gene-PPP3CA:chi_circ_0008783
Biological Process	GO:0016578	histone deubiquitination	0.00438	3	16	0.114414	gene-UIMC1:chi_circ_0010576,gene-USP16:chi_circ_0001227,gene-USP16:chi_circ_0001231,gene-USP3:chi_circ_0014548
Biological Process	GO:0033687	osteoblast proliferation	0.00438	3	16	0.114414	gene-FGFR2:chi_circ_0027916,gene-ABL1:chi_circ_0015331,gene-ITGAV:chi_circ_0002402
Biological Process	GO:0070286	axonemal dynein complex assembly	0.00438	3	16	0.114414	gene-LRRC6:chi_circ_0019570,gene-ARMC4:chi_circ_0018144,gene-ARMC4:chi_circ_0018147,gene-DNAH5:chi_circ_0024584
Biological Process	GO:0097035	regulation of membrane lipid distribution	0.00438	3	16	0.114414	gene-RFT1:chi_circ_0026076,gene-RFT1:chi_circ_0026077,gene-ATP9B:chi_circ_0027440,gene-ANO4:chi_circ_0007785,gene-ANO4:chi_circ_0007805
Biological Process	GO:0007223	Wnt signaling pathway, calcium modulating pathway	0.00618	3	18	0.14866	gene-PPP3CB:chi_circ_0028957,gene-PPP3R1:chi_circ_0016318,gene-PPP3CA:chi_circ_0008784,gene-PPP3CA:chi_circ_0008783
Biological Process	GO:0016233	telomere capping	0.00618	3	18	0.14866	gene-MAPK1:chi_circ_0030658,gene-MAPK1:chi_circ_0030657,gene-MAPK1:chi_circ_0030655,gene-NEK7:chi_circ_0021490,gene-LOC102176896:chi_circ_0017929
Biological Process	GO:0021591	ventricular system development	0.00723	3	19	0.161052	gene-KIF27:chi_circ_0011962,gene-KIF27:chi_circ_0011978,gene-KIF27:chi_circ_0011964,gene-KIF27:chi_circ_0011963,gene-DNAH5:chi_circ_0024584,gene-ARMC4:chi_circ_0018144,gene-ARMC4:chi_circ_0018147
Biological Process	GO:0048016	inositol phosphate-mediated signaling	0.00723	3	19	0.161052	gene-PPP3CB:chi_circ_0028957,gene-PPP3R1:chi_circ_0016318,gene-PPP3CA:chi_circ_0008784,gene-PPP3CA:chi_circ_0008783
Biological Process	GO:1900744	regulation of p38MAPK cascade	0.00723	3	19	0.161052	gene-ULK4:chi_circ_0025640,gene-DLG1:chi_circ_0001588,gene-MAP3K5:chi_circ_0013210
Biological Process	GO:0045663	positive regulation of myoblast differentiation	0.00837	3	20	0.176364	gene-MAP3K5:chi_circ_0013210,gene-MEF2C:chi_circ_0010081,gene-BOC:chi_circ_0001265
Biological Process	GO:0042993	positive regulation of transcription factor import into nucleus	0.011	3	22	0.198156	gene-PPP3R1:chi_circ_0016318,gene-PPP3CB:chi_circ_0028957,gene-PPP3CA:chi_circ_0008784,gene-PPP3CA:chi_circ_0008783
Biological Process	GO:0048286	lung alveolus development	0.011	3	22	0.198156	gene-IGFBP5:chi_circ_0002752,gene-MAN1A2:chi_circ_0005216,gene-FGFR2:chi_circ_0027916
Biological Process	GO:0038066	p38MAPK cascade	0.014	3	24	0.214759	gene-MAP3K5:chi_circ_0013210,gene-DLG1:chi_circ_0001588,gene-ULK4:chi_circ_0025640
Biological Process	GO:2000779	regulation of double-strand break repair	0.0156	3	25	0.214759	gene-TRIP12:chi_circ_0002641,gene-SLF2:chi_circ_0028178,gene-UBR5:chi_circ_0018910
Biological Process	GO:0051145	smooth muscle cell differentiation	0.0174	3	26	0.214759	gene-FGFR2:chi_circ_0027916,gene-MEF2C:chi_circ_0010081,gene-ITGA8:chi_circ_0017952,gene-ITGA8:chi_circ_0017954
Biological Process	GO:0051693	actin filament capping	0.0174	3	26	0.214759	gene-TMOD3:chi_circ_0014336,gene-CAPZB:chi_circ_0002720,gene-CARMIL1:chi_circ_0026443
Biological Process	GO:0060711	labyrinthine layer development	0.0174	3	26	0.214759	gene-SPINT2:chi_circ_0022704,gene-FGFR2:chi_circ_0027916,gene-MAPK1:chi_circ_0030658,gene-MAPK1:chi_circ_0030657,gene-MAPK1:chi_circ_0030655
Biological Process	GO:0035690	cellular response to drug	0.0192	3	27	0.214759	gene-MEF2C:chi_circ_0010081,gene-PPP3CB:chi_circ_0028957,gene-PPP3CA:chi_circ_0008784,gene-PPP3CA:chi_circ_0008783
Biological Process	GO:0051972	regulation of telomerase activity	0.0192	3	27	0.214759	gene-SRC:chi_circ_0018479,gene-SRC:chi_circ_0018480,gene-MAPK1:chi_circ_0030658,gene-MAPK1:chi_circ_0030657,gene-MAPK1:chi_circ_0030655,gene-NEK7:chi_circ_0021490
Biological Process	GO:0050853	B cell receptor signaling pathway	0.0212	3	28	0.214759	gene-MEF2C:chi_circ_0010081,gene-ABL1:chi_circ_0015331,gene-MAPK1:chi_circ_0030658,gene-MAPK1:chi_circ_0030657,gene-MAPK1:chi_circ_0030655
Biological Process	GO:0060428	lung epithelium development	0.0212	3	28	0.214759	gene-PPP3R1:chi_circ_0016318,gene-NFIB:chi_circ_0011345,gene-FGFR2:chi_circ_0027916
Biological Process	GO:0030835	negative regulation of actin filament depolymerization	0.0255	3	30	0.242751	gene-CARMIL1:chi_circ_0026443,gene-TMOD3:chi_circ_0014336,gene-CAPZB:chi_circ_0002720
Biological Process	GO:0033619	membrane protein proteolysis	0.0278	3	31	0.253962	gene-ADAM9:chi_circ_0028529,gene-RHBDD1:chi_circ_0002670,gene-RHBDD1:chi_circ_0002673,gene-RHBDD1:chi_circ_0002677,gene-MBTPS2:chi_circ_0030154,gene-MBTPS2:chi_circ_0030147
Biological Process	GO:0045669	positive regulation of osteoblast differentiation	0.0278	3	31	0.253962	gene-DDR2:chi_circ_0003683,gene-ACVR2A:chi_circ_0003346,gene-MEF2C:chi_circ_0010081
Biological Process	GO:0005978	glycogen biosynthetic process	0.0302	3	32	0.263321	gene-LOC102179380:chi_circ_0004514,gene-PGM5:chi_circ_0011522,gene-GYS1:chi_circ_0022766
Biological Process	GO:0009250	glucan biosynthetic process	0.0302	3	32	0.263321	gene-GYS1:chi_circ_0022766,gene-LOC102179380:chi_circ_0004514,gene-PGM5:chi_circ_0011522
Biological Process	GO:0060425	lung morphogenesis	0.0302	3	32	0.263321	gene-MAPK1:chi_circ_0030658,gene-MAPK1:chi_circ_0030657,gene-MAPK1:chi_circ_0030655,gene-FGFR2:chi_circ_0027916,gene-NFIB:chi_circ_0011345
Biological Process	GO:2001021	negative regulation of response to DNA damage stimulus	0.0302	3	32	0.263321	gene-UBR5:chi_circ_0018910,gene-DYRK1A:chi_circ_0000783,gene-TRIP12:chi_circ_0002641
Biological Process	GO:0007029	endoplasmic reticulum organization	0.0327	3	33	0.266114	gene-COL4A3BP:chi_circ_0015240,gene-RTN4:chi_circ_0015951,gene-VMP1:chi_circ_0022855
Biological Process	GO:0048645	animal organ formation	0.0353	3	34	0.266114	gene-MEF2C:chi_circ_0010081,gene-FGFR2:chi_circ_0027916,gene-MAPK1:chi_circ_0030658,gene-MAPK1:chi_circ_0030657,gene-MAPK1:chi_circ_0030655
Biological Process	GO:1905268	negative regulation of chromatin organization	0.0353	3	34	0.266114	gene-TET1:chi_circ_0029044,gene-TRIP12:chi_circ_0002641,gene-UBR5:chi_circ_0018910
Biological Process	GO:0006890	retrograde vesicle-mediated transport, Golgi to ER	0.038	3	35	0.266114	gene-ATP9B:chi_circ_0027440,gene-KIF3A:chi_circ_0010802,gene-UVRAG:chi_circ_0019868
Biological Process	GO:0030239	myofibril assembly	0.038	3	35	0.266114	gene-TMOD3:chi_circ_0014336,gene-MEF2C:chi_circ_0010081,gene-NEBL:chi_circ_0017829,gene-NEBL:chi_circ_0017835
Biological Process	GO:0030500	regulation of bone mineralization	0.038	3	35	0.266114	gene-DDR2:chi_circ_0003683,gene-MEF2C:chi_circ_0010081,gene-ACVR2A:chi_circ_0003346
Biological Process	GO:0070988	demethylation	0.038	3	35	0.266114	gene-TET1:chi_circ_0029044,gene-FTO:chi_circ_0022452,gene-KDM5C:chi_circ_0029890
Biological Process	GO:0030834	regulation of actin filament depolymerization	0.0409	3	36	0.266114	gene-CARMIL1:chi_circ_0026443,gene-TMOD3:chi_circ_0014336,gene-CAPZB:chi_circ_0002720
Biological Process	GO:0030837	negative regulation of actin filament polymerization	0.0409	3	36	0.266114	gene-CAPZB:chi_circ_0002720,gene-TMOD3:chi_circ_0014336,gene-CARMIL1:chi_circ_0026443
Biological Process	GO:0043502	regulation of muscle adaptation	0.0409	3	36	0.266114	gene-PPP3CA:chi_circ_0008784,gene-PPP3CA:chi_circ_0008783,gene-IGFBP5:chi_circ_0002752,gene-GTF2I:chi_circ_0027720
Biological Process	GO:0061180	mammary gland epithelium development	0.0409	3	36	0.266114	gene-MAPK1:chi_circ_0030658,gene-MAPK1:chi_circ_0030657,gene-MAPK1:chi_circ_0030655,gene-HIF1A:chi_circ_0014034,gene-FGFR2:chi_circ_0027916
Biological Process	GO:0002260	lymphocyte homeostasis	0.0438	3	37	0.273134	gene-MEF2C:chi_circ_0010081,gene-PPP3CB:chi_circ_0028957,gene-ABL1:chi_circ_0015331
Biological Process	GO:0030042	actin filament depolymerization	0.0438	3	37	0.273134	gene-TMOD3:chi_circ_0014336,gene-CAPZB:chi_circ_0002720,gene-CARMIL1:chi_circ_0026443
Biological Process	GO:0070167	regulation of biomineral tissue development	0.0438	3	37	0.273134	gene-DDR2:chi_circ_0003683,gene-ACVR2A:chi_circ_0003346,gene-MEF2C:chi_circ_0010081
Biological Process	GO:0043620	regulation of DNA-templated transcription in response to stress	0.0468	3	38	0.286423	gene-MBTPS2:chi_circ_0030154,gene-MBTPS2:chi_circ_0030147,gene-RPS6KA1:chi_circ_0003419,gene-HIF1A:chi_circ_0014034
Biological Process	GO:0051298	centrosome duplication	0.0468	3	38	0.286423	gene-CEP152:chi_circ_0014247,gene-CENPJ:chi_circ_0016998,gene-TMEM67:chi_circ_0018631
Biological Process	GO:0035621	ER to Golgi ceramide transport	0.000453	2	2	0.029711	gene-COL4A3BP:chi_circ_0015240,gene-PLEKHA8:chi_circ_0006112
Biological Process	GO:0001672	regulation of chromatin assembly or disassembly	0.00134	2	3	0.0536574	gene-TLK1:chi_circ_0002180,gene-TLK2:chi_circ_0023494
Biological Process	GO:0033183	negative regulation of histone ubiquitination	0.00134	2	3	0.0536574	gene-TRIP12:chi_circ_0002641,gene-UBR5:chi_circ_0018910
Biological Process	GO:0035627	ceramide transport	0.00134	2	3	0.0536574	gene-PLEKHA8:chi_circ_0006112,gene-COL4A3BP:chi_circ_0015240
Biological Process	GO:0050847	progesterone receptor signaling pathway	0.00134	2	3	0.0536574	gene-SRC:chi_circ_0018479,gene-SRC:chi_circ_0018480,gene-UBR5:chi_circ_0018910
Biological Process	GO:0060916	mesenchymal cell proliferation involved in lung development	0.00134	2	3	0.0536574	gene-FGFR2:chi_circ_0027916,gene-NFIB:chi_circ_0011345
Biological Process	GO:1900045	negative regulation of protein K63-linked ubiquitination	0.00134	2	3	0.0536574	gene-UBR5:chi_circ_0018910,gene-TRIP12:chi_circ_0002641
Biological Process	GO:1901314	regulation of histone H2A K63-linked ubiquitination	0.00134	2	3	0.0536574	gene-UBR5:chi_circ_0018910,gene-TRIP12:chi_circ_0002641
Biological Process	GO:1901315	negative regulation of histone H2A K63-linked ubiquitination	0.00134	2	3	0.0536574	gene-UBR5:chi_circ_0018910,gene-TRIP12:chi_circ_0002641
Biological Process	GO:1902915	negative regulation of protein polyubiquitination	0.00134	2	3	0.0536574	gene-TRIP12:chi_circ_0002641,gene-UBR5:chi_circ_0018910
Biological Process	GO:0070537	histone H2A K63-linked deubiquitination	0.00264	2	4	0.0807807	gene-USP16:chi_circ_0001227,gene-USP16:chi_circ_0001231,gene-UIMC1:chi_circ_0010576
Biological Process	GO:0071838	cell proliferation in bone marrow	0.00264	2	4	0.0807807	gene-MEF2C:chi_circ_0010081,gene-FGFR2:chi_circ_0027916
Biological Process	GO:0071863	regulation of cell proliferation in bone marrow	0.00264	2	4	0.0807807	gene-MEF2C:chi_circ_0010081,gene-FGFR2:chi_circ_0027916
Biological Process	GO:0071864	positive regulation of cell proliferation in bone marrow	0.00264	2	4	0.0807807	gene-MEF2C:chi_circ_0010081,gene-FGFR2:chi_circ_0027916
Biological Process	GO:1900044	regulation of protein K63-linked ubiquitination	0.00264	2	4	0.0807807	gene-TRIP12:chi_circ_0002641,gene-UBR5:chi_circ_0018910
Biological Process	GO:0046836	glycolipid transport	0.00435	2	5	0.114414	gene-PLEKHA8:chi_circ_0006112,gene-RFT1:chi_circ_0026076,gene-RFT1:chi_circ_0026077
Biological Process	GO:0070535	histone H2A K63-linked ubiquitination	0.00435	2	5	0.114414	gene-UBR5:chi_circ_0018910,gene-TRIP12:chi_circ_0002641
Biological Process	GO:2000096	positive regulation of Wnt signaling pathway, planar cell polarity pathway	0.00435	2	5	0.114414	gene-MLLT3:chi_circ_0011199,gene-ABL1:chi_circ_0015331
Biological Process	GO:0051292	nuclear pore complex assembly	0.00643	2	6	0.152115	gene-AHCTF1:chi_circ_0020786,gene-RTN4:chi_circ_0015951
Biological Process	GO:2000095	regulation of Wnt signaling pathway, planar cell polarity pathway	0.00643	2	6	0.152115	gene-ABL1:chi_circ_0015331,gene-MLLT3:chi_circ_0011199
Biological Process	GO:0031293	membrane protein intracellular domain proteolysis	0.00887	2	7	0.178244	gene-RHBDD1:chi_circ_0002670,gene-RHBDD1:chi_circ_0002673,gene-RHBDD1:chi_circ_0002677,gene-MBTPS2:chi_circ_0030154,gene-MBTPS2:chi_circ_0030147
Biological Process	GO:0060020	Bergmann glial cell differentiation	0.00887	2	7	0.178244	gene-ABL1:chi_circ_0015331,gene-MAPK1:chi_circ_0030658,gene-MAPK1:chi_circ_0030657,gene-MAPK1:chi_circ_0030655
Biological Process	GO:1902914	regulation of protein polyubiquitination	0.00887	2	7	0.178244	gene-TRIP12:chi_circ_0002641,gene-UBR5:chi_circ_0018910
Biological Process	GO:2000794	regulation of epithelial cell proliferation involved in lung morphogenesis	0.00887	2	7	0.178244	gene-FGFR2:chi_circ_0027916,gene-NFIB:chi_circ_0011345
Biological Process	GO:0006999	nuclear pore organization	0.0117	2	8	0.204358	gene-RTN4:chi_circ_0015951,gene-AHCTF1:chi_circ_0020786
Biological Process	GO:0072584	caveolin-mediated endocytosis	0.0117	2	8	0.204358	gene-MAPK1:chi_circ_0030658,gene-MAPK1:chi_circ_0030657,gene-MAPK1:chi_circ_0030655,gene-SRC:chi_circ_0018479,gene-SRC:chi_circ_0018480
Biological Process	GO:0090036	regulation of protein kinase C signaling	0.0117	2	8	0.204358	gene-ULK4:chi_circ_0025640,gene-CAPZB:chi_circ_0002720
Biological Process	GO:2000780	negative regulation of double-strand break repair	0.0117	2	8	0.204358	gene-UBR5:chi_circ_0018910,gene-TRIP12:chi_circ_0002641
Biological Process	GO:0001782	B cell homeostasis	0.0148	2	9	0.214759	gene-MEF2C:chi_circ_0010081,gene-ABL1:chi_circ_0015331
Biological Process	GO:0003351	epithelial cilium movement	0.0148	2	9	0.214759	gene-KIF27:chi_circ_0011962,gene-KIF27:chi_circ_0011978,gene-KIF27:chi_circ_0011964,gene-KIF27:chi_circ_0011963,gene-LRRC6:chi_circ_0019570
Biological Process	GO:0033182	regulation of histone ubiquitination	0.0148	2	9	0.214759	gene-UBR5:chi_circ_0018910,gene-TRIP12:chi_circ_0002641
Biological Process	GO:0033690	positive regulation of osteoblast proliferation	0.0148	2	9	0.214759	gene-ITGAV:chi_circ_0002402,gene-ABL1:chi_circ_0015331
Biological Process	GO:0045738	negative regulation of DNA repair	0.0148	2	9	0.214759	gene-UBR5:chi_circ_0018910,gene-TRIP12:chi_circ_0002641
Biological Process	GO:0046931	pore complex assembly	0.0148	2	9	0.214759	gene-AHCTF1:chi_circ_0020786,gene-RTN4:chi_circ_0015951
Biological Process	GO:0060670	branching involved in labyrinthine layer morphogenesis	0.0148	2	9	0.214759	gene-FGFR2:chi_circ_0027916,gene-SPINT2:chi_circ_0022704
Biological Process	GO:2000052	positive regulation of non-canonical Wnt signaling pathway	0.0148	2	9	0.214759	gene-MLLT3:chi_circ_0011199,gene-ABL1:chi_circ_0015331
Biological Process	GO:0006012	galactose metabolic process	0.0182	2	10	0.214759	gene-GALK2:chi_circ_0014259,gene-PGM5:chi_circ_0011522
Biological Process	GO:0032211	negative regulation of telomere maintenance via telomerase	0.0182	2	10	0.214759	gene-SRC:chi_circ_0018479,gene-SRC:chi_circ_0018480,gene-NAT10:chi_circ_0019759
Biological Process	GO:0034204	lipid translocation	0.0182	2	10	0.214759	gene-RFT1:chi_circ_0026076,gene-RFT1:chi_circ_0026077,gene-ATP9B:chi_circ_0027440
Biological Process	GO:0060502	epithelial cell proliferation involved in lung morphogenesis	0.0182	2	10	0.214759	gene-FGFR2:chi_circ_0027916,gene-NFIB:chi_circ_0011345
Biological Process	GO:0055070	copper ion homeostasis	0.022	2	11	0.216791	gene-APP:chi_circ_0001836,gene-CUTC:chi_circ_0028200
Biological Process	GO:0060045	positive regulation of cardiac muscle cell proliferation	0.022	2	11	0.216791	gene-FGFR2:chi_circ_0027916,gene-MEF2C:chi_circ_0010081
Biological Process	GO:0060969	negative regulation of gene silencing	0.022	2	11	0.216791	gene-PPP3CA:chi_circ_0008784,gene-PPP3CA:chi_circ_0008783,gene-TET1:chi_circ_0029044
Biological Process	GO:0080111	DNA demethylation	0.022	2	11	0.216791	gene-TET1:chi_circ_0029044,gene-FTO:chi_circ_0022452
Biological Process	GO:1904353	regulation of telomere capping	0.022	2	11	0.216791	gene-MAPK1:chi_circ_0030658,gene-MAPK1:chi_circ_0030657,gene-MAPK1:chi_circ_0030655,gene-NEK7:chi_circ_0021490
Biological Process	GO:1904355	positive regulation of telomere capping	0.022	2	11	0.216791	gene-MAPK1:chi_circ_0030658,gene-MAPK1:chi_circ_0030657,gene-MAPK1:chi_circ_0030655,gene-NEK7:chi_circ_0021490
Biological Process	GO:0010662	regulation of striated muscle cell apoptotic process	0.026	2	12	0.242751	gene-MAP3K5:chi_circ_0013210,gene-QKI:chi_circ_0013619
Biological Process	GO:0010665	regulation of cardiac muscle cell apoptotic process	0.026	2	12	0.242751	gene-QKI:chi_circ_0013619,gene-MAP3K5:chi_circ_0013210
Biological Process	GO:0035510	DNA dealkylation	0.026	2	12	0.242751	gene-TET1:chi_circ_0029044,gene-FTO:chi_circ_0022452
Biological Process	GO:1904357	negative regulation of telomere maintenance via telomere lengthening	0.026	2	12	0.242751	gene-NAT10:chi_circ_0019759,gene-SRC:chi_circ_0018479,gene-SRC:chi_circ_0018480
Biological Process	GO:2000050	regulation of non-canonical Wnt signaling pathway	0.026	2	12	0.242751	gene-MLLT3:chi_circ_0011199,gene-ABL1:chi_circ_0015331
Biological Process	GO:0006491	N-glycan processing	0.0303	2	13	0.263321	gene-MAN1A2:chi_circ_0005216,gene-MAN2A1:chi_circ_0010036
Biological Process	GO:0018027	peptidyl-lysine dimethylation	0.0303	2	13	0.263321	gene-ASH1L:chi_circ_0003597,gene-ASH1L:chi_circ_0003599,gene-SETD7:chi_circ_0021937
Biological Process	GO:0035493	SNARE complex assembly	0.0303	2	13	0.263321	gene-UVRAG:chi_circ_0019868,gene-VPS41:chi_circ_0005909
Biological Process	GO:0060416	response to growth hormone	0.0303	2	13	0.263321	gene-MAPK1:chi_circ_0030658,gene-MAPK1:chi_circ_0030657,gene-MAPK1:chi_circ_0030655,gene-IGFBP5:chi_circ_0002752
Biological Process	GO:0060713	labyrinthine layer morphogenesis	0.0303	2	13	0.263321	gene-SPINT2:chi_circ_0022704,gene-FGFR2:chi_circ_0027916
Biological Process	GO:0071498	cellular response to fluid shear stress	0.0303	2	13	0.263321	gene-SRC:chi_circ_0018479,gene-SRC:chi_circ_0018480,gene-MEF2C:chi_circ_0010081
Biological Process	GO:0003299	muscle hypertrophy in response to stress	0.0348	2	14	0.266114	gene-MEF2C:chi_circ_0010081,gene-PPP3CA:chi_circ_0008784,gene-PPP3CA:chi_circ_0008783
Biological Process	GO:0014887	cardiac muscle adaptation	0.0348	2	14	0.266114	gene-PPP3CA:chi_circ_0008784,gene-PPP3CA:chi_circ_0008783,gene-MEF2C:chi_circ_0010081
Biological Process	GO:0014898	cardiac muscle hypertrophy in response to stress	0.0348	2	14	0.266114	gene-PPP3CA:chi_circ_0008784,gene-PPP3CA:chi_circ_0008783,gene-MEF2C:chi_circ_0010081
Biological Process	GO:0036003	positive regulation of transcription from RNA polymerase II promoter in response to stress	0.0348	2	14	0.266114	gene-MBTPS2:chi_circ_0030154,gene-MBTPS2:chi_circ_0030147,gene-HIF1A:chi_circ_0014034
Biological Process	GO:0055023	positive regulation of cardiac muscle tissue growth	0.0348	2	14	0.266114	gene-FGFR2:chi_circ_0027916,gene-MEF2C:chi_circ_0010081
Biological Process	GO:1903053	regulation of extracellular matrix organization	0.0348	2	14	0.266114	gene-DDR2:chi_circ_0003683,gene-ABL1:chi_circ_0015331
Biological Process	GO:0007099	centriole replication	0.0396	2	15	0.266114	gene-CENPJ:chi_circ_0016998,gene-CEP152:chi_circ_0014247
Biological Process	GO:0008038	neuron recognition	0.0396	2	15	0.266114	gene-APP:chi_circ_0001836,gene-RTN4:chi_circ_0015951
Biological Process	GO:0010658	striated muscle cell apoptotic process	0.0396	2	15	0.266114	gene-MAP3K5:chi_circ_0013210,gene-QKI:chi_circ_0013619
Biological Process	GO:0010659	cardiac muscle cell apoptotic process	0.0396	2	15	0.266114	gene-QKI:chi_circ_0013619,gene-MAP3K5:chi_circ_0013210
Biological Process	GO:0030501	positive regulation of bone mineralization	0.0396	2	15	0.266114	gene-ACVR2A:chi_circ_0003346,gene-MEF2C:chi_circ_0010081
Biological Process	GO:0031069	hair follicle morphogenesis	0.0396	2	15	0.266114	gene-FGFR2:chi_circ_0027916,gene-IGFBP5:chi_circ_0002752
Biological Process	GO:0051016	barbed-end actin filament capping	0.0396	2	15	0.266114	gene-CAPZB:chi_circ_0002720,gene-CARMIL1:chi_circ_0026443
Biological Process	GO:0060421	positive regulation of heart growth	0.0396	2	15	0.266114	gene-FGFR2:chi_circ_0027916,gene-MEF2C:chi_circ_0010081
Biological Process	GO:0060669	embryonic placenta morphogenesis	0.0396	2	15	0.266114	gene-FGFR2:chi_circ_0027916,gene-SPINT2:chi_circ_0022704
Biological Process	GO:0070528	protein kinase C signaling	0.0396	2	15	0.266114	gene-CAPZB:chi_circ_0002720,gene-ULK4:chi_circ_0025640
Biological Process	GO:0071108	protein K48-linked deubiquitination	0.0396	2	15	0.266114	gene-FAM188A:chi_circ_0017990,gene-OTUD4:chi_circ_0021992
Biological Process	GO:0031579	membrane raft organization	0.0447	2	16	0.275256	gene-DLG1:chi_circ_0001588,gene-MAL2:chi_circ_0019064
Biological Process	GO:0032205	negative regulation of telomere maintenance	0.0447	2	16	0.275256	gene-NAT10:chi_circ_0019759,gene-SRC:chi_circ_0018479,gene-SRC:chi_circ_0018480
Biological Process	GO:0032212	positive regulation of telomere maintenance via telomerase	0.0447	2	16	0.275256	gene-NEK7:chi_circ_0021490,gene-MAPK1:chi_circ_0030658,gene-MAPK1:chi_circ_0030657,gene-MAPK1:chi_circ_0030655
Biological Process	GO:0070169	positive regulation of biomineral tissue development	0.0447	2	16	0.275256	gene-ACVR2A:chi_circ_0003346,gene-MEF2C:chi_circ_0010081
Biological Process	GO:0098534	centriole assembly	0.0447	2	16	0.275256	gene-CEP152:chi_circ_0014247,gene-CENPJ:chi_circ_0016998
Biological Process	GO:0003382	epithelial cell morphogenesis	0.0499	2	17	0.297972	gene-RILPL1:chi_circ_0021687,gene-SPINT2:chi_circ_0022704
Biological Process	GO:0007618	mating	0.0499	2	17	0.297972	gene-ACVR2A:chi_circ_0003346,gene-APP:chi_circ_0001836
Biological Process	GO:0034405	response to fluid shear stress	0.0499	2	17	0.297972	gene-MEF2C:chi_circ_0010081,gene-SRC:chi_circ_0018479,gene-SRC:chi_circ_0018480
Biological Process	GO:0048730	epidermis morphogenesis	0.0499	2	17	0.297972	gene-IGFBP5:chi_circ_0002752,gene-FGFR2:chi_circ_0027916
Biological Process	GO:1904358	positive regulation of telomere maintenance via telomere lengthening	0.0499	2	17	0.297972	gene-NEK7:chi_circ_0021490,gene-MAPK1:chi_circ_0030658,gene-MAPK1:chi_circ_0030657,gene-MAPK1:chi_circ_0030655
Biological Process	GO:0000189	MAPK import into nucleus	0.0213	1	1	0.214759	gene-MAPK1:chi_circ_0030658,gene-MAPK1:chi_circ_0030657,gene-MAPK1:chi_circ_0030655
Biological Process	GO:0002332	transitional stage B cell differentiation	0.0213	1	1	0.214759	gene-ABL1:chi_circ_0015331
Biological Process	GO:0002333	transitional one stage B cell differentiation	0.0213	1	1	0.214759	gene-ABL1:chi_circ_0015331
Biological Process	GO:0003138	primary heart field specification	0.0213	1	1	0.214759	gene-MEF2C:chi_circ_0010081
Biological Process	GO:0003172	sinoatrial valve development	0.0213	1	1	0.214759	gene-MEF2C:chi_circ_0010081
Biological Process	GO:0003185	sinoatrial valve morphogenesis	0.0213	1	1	0.214759	gene-MEF2C:chi_circ_0010081
Biological Process	GO:0007225	patched ligand maturation	0.0213	1	1	0.214759	gene-DISP1:chi_circ_0020706
Biological Process	GO:0007521	muscle cell fate determination	0.0213	1	1	0.214759	gene-MEF2C:chi_circ_0010081
Biological Process	GO:0009955	adaxial/abaxial pattern specification	0.0213	1	1	0.214759	gene-EED:chi_circ_0029794
Biological Process	GO:0014886	transition between slow and fast fiber	0.0213	1	1	0.214759	gene-GTF2I:chi_circ_0027720
Biological Process	GO:0015805	S-adenosyl-L-methionine transport	0.0213	1	1	0.214759	gene-SLC25A26:chi_circ_0025856
Biological Process	GO:0016203	muscle attachment	0.0213	1	1	0.214759	gene-LOC108634347:chi_circ_0030196
Biological Process	GO:0018315	molybdenum incorporation into molybdenum-molybdopterin complex	0.0213	1	1	0.214759	gene-GPHN:chi_circ_0013921
Biological Process	GO:0019858	cytosine metabolic process	0.0213	1	1	0.214759	gene-MAPK1:chi_circ_0030658,gene-MAPK1:chi_circ_0030657,gene-MAPK1:chi_circ_0030655
Biological Process	GO:0021636	trigeminal nerve morphogenesis	0.0213	1	1	0.214759	gene-SEMA3F:chi_circ_0026117
Biological Process	GO:0021637	trigeminal nerve structural organization	0.0213	1	1	0.214759	gene-SEMA3F:chi_circ_0026117
Biological Process	GO:0021730	trigeminal sensory nucleus development	0.0213	1	1	0.214759	gene-NFIB:chi_circ_0011345
Biological Process	GO:0021740	principal sensory nucleus of trigeminal nerve development	0.0213	1	1	0.214759	gene-NFIB:chi_circ_0011345
Biological Process	GO:0030026	cellular manganese ion homeostasis	0.0213	1	1	0.214759	gene-ATP2C1:chi_circ_0000570
Biological Process	GO:0032468	Golgi calcium ion homeostasis	0.0213	1	1	0.214759	gene-ATP2C1:chi_circ_0000570
Biological Process	GO:0034203	glycolipid translocation	0.0213	1	1	0.214759	gene-RFT1:chi_circ_0026076,gene-RFT1:chi_circ_0026077
Biological Process	GO:0035602	fibroblast growth factor receptor signaling pathway involved in negative regulation of apoptotic process in bone marrow	0.0213	1	1	0.214759	gene-FGFR2:chi_circ_0027916
Biological Process	GO:0035603	fibroblast growth factor receptor signaling pathway involved in hemopoiesis	0.0213	1	1	0.214759	gene-FGFR2:chi_circ_0027916
Biological Process	GO:0035604	fibroblast growth factor receptor signaling pathway involved in positive regulation of cell proliferation in bone marrow	0.0213	1	1	0.214759	gene-FGFR2:chi_circ_0027916
Biological Process	GO:0035638	signal maturation	0.0213	1	1	0.214759	gene-DISP1:chi_circ_0020706
Biological Process	GO:0035733	hepatic stellate cell activation	0.0213	1	1	0.214759	gene-RPS6KA1:chi_circ_0003419
Biological Process	GO:0038063	collagen-activated tyrosine kinase receptor signaling pathway	0.0213	1	1	0.214759	gene-DDR2:chi_circ_0003683
Biological Process	GO:0042040	metal incorporation into metallo-molybdopterin complex	0.0213	1	1	0.214759	gene-GPHN:chi_circ_0013921
Biological Process	GO:0042245	RNA repair	0.0213	1	1	0.214759	gene-FTO:chi_circ_0022452
Biological Process	GO:0046745	viral capsid secondary envelopment	0.0213	1	1	0.214759	gene-IST1:chi_circ_0022571
Biological Process	GO:0048203	vesicle targeting, trans-Golgi to endosome	0.0213	1	1	0.214759	gene-AP1AR:chi_circ_0008676
Biological Process	GO:0048264	determination of ventral identity	0.0213	1	1	0.214759	gene-AIDA:chi_circ_0020700,gene-AIDA:chi_circ_0020696
Biological Process	GO:0051012	microtubule sliding	0.0213	1	1	0.214759	gene-MAP4:chi_circ_0026152
Biological Process	GO:0051182	coenzyme transport	0.0213	1	1	0.214759	gene-SLC25A26:chi_circ_0025856
Biological Process	GO:0051638	barbed-end actin filament uncapping	0.0213	1	1	0.214759	gene-CARMIL1:chi_circ_0026443
Biological Process	GO:0055071	manganese ion homeostasis	0.0213	1	1	0.214759	gene-ATP2C1:chi_circ_0000570
Biological Process	GO:0060025	regulation of synaptic activity	0.0213	1	1	0.214759	gene-MEF2C:chi_circ_0010081
Biological Process	GO:0060523	prostate epithelial cord elongation	0.0213	1	1	0.214759	gene-FGFR2:chi_circ_0027916
Biological Process	GO:0060529	squamous basal epithelial stem cell differentiation involved in prostate gland acinus development	0.0213	1	1	0.214759	gene-FGFR2:chi_circ_0027916
Biological Process	GO:0060594	mammary gland specification	0.0213	1	1	0.214759	gene-FGFR2:chi_circ_0027916
Biological Process	GO:0060595	fibroblast growth factor receptor signaling pathway involved in mammary gland specification	0.0213	1	1	0.214759	gene-FGFR2:chi_circ_0027916
Biological Process	GO:0060667	branch elongation involved in salivary gland morphogenesis	0.0213	1	1	0.214759	gene-FGFR2:chi_circ_0027916
Biological Process	GO:0060816	random inactivation of X chromosome	0.0213	1	1	0.214759	gene-RLIM:chi_circ_0030379
Biological Process	GO:0060915	mesenchymal cell differentiation involved in lung development	0.0213	1	1	0.214759	gene-FGFR2:chi_circ_0027916
Biological Process	GO:0061589	calcium activated phosphatidylserine scrambling	0.0213	1	1	0.214759	gene-ANO4:chi_circ_0007785,gene-ANO4:chi_circ_0007805
Biological Process	GO:0070432	regulation of nucleotide-binding oligomerization domain containing 2 signaling pathway	0.0213	1	1	0.214759	gene-ERBIN:chi_circ_0023946
Biological Process	GO:0070433	negative regulation of nucleotide-binding oligomerization domain containing 2 signaling pathway	0.0213	1	1	0.214759	gene-ERBIN:chi_circ_0023946
Biological Process	GO:0071691	cardiac muscle thin filament assembly	0.0213	1	1	0.214759	gene-NEBL:chi_circ_0017829,gene-NEBL:chi_circ_0017835
Biological Process	GO:0072560	type B pancreatic cell maturation	0.0213	1	1	0.214759	gene-RFX3:chi_circ_0011461
Biological Process	GO:0072579	glycine receptor clustering	0.0213	1	1	0.214759	gene-GPHN:chi_circ_0013921
Biological Process	GO:0097742	de novo centriole assembly	0.0213	1	1	0.214759	gene-CEP152:chi_circ_0014247
Biological Process	GO:0098535	de novo centriole assembly involved in multi-ciliated epithelial cell differentiation	0.0213	1	1	0.214759	gene-CEP152:chi_circ_0014247
Biological Process	GO:1900095	regulation of dosage compensation by inactivation of X chromosome	0.0213	1	1	0.214759	gene-RLIM:chi_circ_0030379
Biological Process	GO:1901373	lipid hydroperoxide transport	0.0213	1	1	0.214759	gene-SCP2:chi_circ_0004040
Biological Process	GO:1901660	calcium ion export	0.0213	1	1	0.214759	gene-ATP2B1:chi_circ_0007038
Biological Process	GO:1901962	S-adenosyl-L-methionine transmembrane transport	0.0213	1	1	0.214759	gene-SLC25A26:chi_circ_0025856
Biological Process	GO:1903350	response to dopamine	0.0213	1	1	0.214759	gene-ABL1:chi_circ_0015331
Biological Process	GO:1903351	cellular response to dopamine	0.0213	1	1	0.214759	gene-ABL1:chi_circ_0015331
Biological Process	GO:1903365	regulation of fear response	0.0213	1	1	0.214759	gene-MEF2C:chi_circ_0010081
Biological Process	GO:1903367	positive regulation of fear response	0.0213	1	1	0.214759	gene-MEF2C:chi_circ_0010081
Biological Process	GO:1904205	negative regulation of skeletal muscle hypertrophy	0.0213	1	1	0.214759	gene-IGFBP5:chi_circ_0002752
Biological Process	GO:1904529	regulation of actin filament binding	0.0213	1	1	0.214759	gene-ABL1:chi_circ_0015331
Biological Process	GO:1904531	positive regulation of actin filament binding	0.0213	1	1	0.214759	gene-ABL1:chi_circ_0015331
Biological Process	GO:1904616	regulation of actin binding	0.0213	1	1	0.214759	gene-ABL1:chi_circ_0015331
Biological Process	GO:1904618	positive regulation of actin binding	0.0213	1	1	0.214759	gene-ABL1:chi_circ_0015331
Biological Process	GO:1904694	negative regulation of vascular smooth muscle contraction	0.0213	1	1	0.214759	gene-DOCK4:chi_circ_0006240
[truncated: 344 more rows]

## Sheet: Sheet4 GO enrichment LL vs. FL
GO_class	GO ID	GO_term	P-Value	Hit_number	Background number	Q-Value	Gene IDs
[truncated: 607 more rows]

## Sheet: Sheet5 KEGG FL vs. FH
Pathway Hierarchy1	Pathway Hierarchy2	KEGG Pathway	Pathway ID	Gene Number	Background number	P-Value	Q-Value	Gene IDs
[truncated: 128 more rows]

[truncated: 3 more sheets: Sheet6 KEGG LL vs. LH, Sheet7 KEGG LH vs. FH, Sheet8 KEGG LL vs. FL]
