# Supplementary material for: Characterization of circular RNA profiles of oviduct reveal the potential mechanism in prolificacy trait of goat in the estrus cycle
Source: Front Physiol. 2022 Sep 15;13:990691. doi: 10.3389/fphys.2022.990691 (PMC9521424; doi:10.3389/fphys.2022.990691)
Supplement: Supplementary file 4 [file Table4.XLSX]

## Sheet: Supplementary Data 4 name
Supplementary Data 4		ceRNA network constructon
	Sheet1	Total circRNA-miRNA pairs prediction
	Sheet2	circRNA-miRNA pairs screening (p value＜0.05, corr＜-0.4)
	Sheet3	ceRNA network constructon
	Sheet4	Target genes in the ceRNA network
	Sheet5	The DE circRNA-miRNA pairs in the four comparison groups
	Sheet6	GO enrichment analysis of target genes in the ceRNA network
	Sheet7	KEGG enrichment analysis of target genes in the ceRNA network

## Sheet: Sheet1  Total pairs
circRNA	miRNA	corr	p value
chi_circ_0007364	chi-let-7e-5p	-0.0165065	0.944934
chi_circ_0028155	chi-miR-103-5p	0.0401789	0.866439
chi_circ_0014928	chi-miR-105a	0.348617	0.131965
chi_circ_0029327	chi-miR-105a	0.268445	0.252464
chi_circ_0029326	chi-miR-105a	0.18144	0.443935
chi_circ_0003594	chi-miR-106a-3p	-0.14488	0.542239
chi_circ_0014436	chi-miR-10a-5p	0.210765	0.372416
chi_circ_0017147	chi-miR-10a-5p	-0.131204	0.581377
chi_circ_0014438	chi-miR-10a-5p	0.0904315	0.704569
chi_circ_0014438	chi-miR-10b-5p	-0.605718	0.00464817
chi_circ_0015118	chi-miR-10b-5p	0.379176	0.0991924
chi_circ_0014436	chi-miR-10b-5p	-0.340132	0.142284
chi_circ_0000570	chi-miR-10b-5p	-0.0473781	0.842772
chi_circ_0019614	chi-miR-125a-3p	0.499139	0.0250588
chi_circ_0019612	chi-miR-125a-3p	0.309595	0.184074
chi_circ_0017858	chi-miR-125a-3p	-0.15621	0.510753
chi_circ_0020091	chi-miR-125a-3p	0.0795867	0.738731
chi_circ_0014181	chi-miR-125b-3p	0.46652	0.038124
chi_circ_0025657	chi-miR-125b-3p	0.257353	0.273345
chi_circ_0013489	chi-miR-125b-3p	0.118117	0.619919
chi_circ_0029361	chi-miR-1271-3p	-0.442918	0.0504899
chi_circ_0027619	chi-miR-1271-3p	0.404986	0.0765055
chi_circ_0029363	chi-miR-1271-3p	-0.398204	0.0820506
chi_circ_0019840	chi-miR-1271-3p	0.318842	0.170634
chi_circ_0002485	chi-miR-1271-3p	-0.281333	0.229517
chi_circ_0012127	chi-miR-1271-3p	-0.251698	0.284393
chi_circ_0006044	chi-miR-1271-3p	0.177534	0.453969
chi_circ_0029360	chi-miR-1271-3p	-0.150199	0.527348
chi_circ_0015098	chi-miR-1271-3p	0.134457	0.571958
chi_circ_0003879	chi-miR-1271-3p	0.113267	0.634456
chi_circ_0029957	chi-miR-1271-3p	0.107881	0.650753
chi_circ_0005343	chi-miR-1271-3p	-0.0111164	0.9629
chi_circ_0005610	chi-miR-1271-5p	-0.433957	0.0559134
chi_circ_0026256	chi-miR-1271-5p	0.158413	0.504735
chi_circ_0001282	chi-miR-128-3p	-0.0103453	0.965472
chi_circ_0025275	chi-miR-129-3p	0.552689	0.0114954
chi_circ_0004153	chi-miR-129-3p	0.3783	0.100039
chi_circ_0009553	chi-miR-129-3p	0.325104	0.161923
chi_circ_0012200	chi-miR-129-3p	0.302058	0.195545
chi_circ_0012198	chi-miR-129-3p	0.269386	0.250742
chi_circ_0014868	chi-miR-129-3p	-0.250404	0.286959
chi_circ_0009555	chi-miR-129-3p	0.199236	0.399714
chi_circ_0013210	chi-miR-129-3p	0.115839	0.626731
chi_circ_0012199	chi-miR-129-3p	0.101302	0.670866
chi_circ_0030644	chi-miR-129-3p	-0.0878336	0.712706
chi_circ_0025274	chi-miR-129-3p	-0.0325456	0.891654
chi_circ_0006978	chi-miR-129-3p	-0.0323305	0.892366
chi_circ_0029313	chi-miR-129-3p	0.0319964	0.893472
chi_circ_0009552	chi-miR-129-3p	0.0270054	0.910018
chi_circ_0027746	chi-miR-129-5p	0.552105	0.0116013
chi_circ_0015397	chi-miR-129-5p	-0.298508	0.201109
chi_circ_0013424	chi-miR-129-5p	-0.242061	0.303846
chi_circ_0014336	chi-miR-129-5p	-0.234932	0.318744
chi_circ_0021124	chi-miR-129-5p	-0.231916	0.325174
chi_circ_0018343	chi-miR-129-5p	0.180426	0.44653
chi_circ_0016254	chi-miR-129-5p	-0.150601	0.526228
chi_circ_0015968	chi-miR-129-5p	-0.029999	0.900089
chi_circ_0003953	chi-miR-129-5p	-0.0294344	0.901961
chi_circ_0005850	chi-miR-129-5p	-0.0163158	0.945569
chi_circ_0029890	chi-miR-1296	0.340063	0.14237
chi_circ_0018423	chi-miR-1296	-0.141691	0.551257
chi_circ_0023494	chi-miR-1306-3p	-0.0241424	0.919526
chi_circ_0024012	chi-miR-1306-5p	0.678266	0.00101236
chi_circ_0015674	chi-miR-1306-5p	-0.52789	0.0167418
chi_circ_0013763	chi-miR-1306-5p	0.434581	0.0555224
chi_circ_0015675	chi-miR-1306-5p	-0.261947	0.264569
chi_circ_0026081	chi-miR-1306-5p	0.161666	0.495909
chi_circ_0028547	chi-miR-1307-3p	-0.354783	0.124806
chi_circ_0028925	chi-miR-1307-3p	-0.11592	0.626488
chi_circ_0025268	chi-miR-130b-5p	-0.130685	0.582887
chi_circ_0013297	chi-miR-130b-5p	0.124225	0.601804
chi_circ_0004153	chi-miR-133a-3p	0.582823	0.00699904
chi_circ_0015085	chi-miR-133a-3p	-0.217642	0.356648
chi_circ_0004147	chi-miR-133a-3p	0.207219	0.380697
chi_circ_0004568	chi-miR-133a-3p	-0.109608	0.64551
chi_circ_0012348	chi-miR-133a-5p	0.719139	0.000352532
chi_circ_0012346	chi-miR-133a-5p	0.549104	0.0121582
chi_circ_0020799	chi-miR-133a-5p	0.309017	0.184937
chi_circ_0000436	chi-miR-133a-5p	0.296362	0.204524
chi_circ_0012347	chi-miR-133a-5p	0.235618	0.31729
chi_circ_0021348	chi-miR-133a-5p	0.156889	0.508893
chi_circ_0010050	chi-miR-133a-5p	0.125877	0.596942
chi_circ_0018632	chi-miR-133a-5p	0.101322	0.670802
chi_circ_0007840	chi-miR-133a-5p	-0.0770326	0.746848
chi_circ_0004147	chi-miR-133b	0.326185	0.160452
chi_circ_0004153	chi-miR-133b	0.276404	0.238128
chi_circ_0007361	chi-miR-133b	0.226762	0.336344
chi_circ_0007359	chi-miR-133b	0.186668	0.430687
chi_circ_0015085	chi-miR-133b	0.130763	0.582659
chi_circ_0004568	chi-miR-133b	-0.115069	0.62904
chi_circ_0009837	chi-miR-133b	-0.111691	0.639207
chi_circ_0007360	chi-miR-133b	0.0622988	0.794152
chi_circ_0005290	chi-miR-134	-0.0976496	0.682125
chi_circ_0006517	chi-miR-134	0.0692566	0.771717
chi_circ_0030629	chi-miR-1343	0.55859	0.010468
chi_circ_0027096	chi-miR-1343	-0.498882	0.0251454
chi_circ_0003693	chi-miR-1343	-0.46361	0.0395065
chi_circ_0011735	chi-miR-1343	-0.441775	0.0511587
chi_circ_0006517	chi-miR-1343	0.432225	0.0570111
chi_circ_0022257	chi-miR-1343	0.409255	0.0731615
chi_circ_0008830	chi-miR-1343	-0.394643	0.0850783
chi_circ_0000189	chi-miR-1343	0.337863	0.145137
chi_circ_0000191	chi-miR-1343	-0.288117	0.218
chi_circ_0014324	chi-miR-1343	0.287047	0.219791
chi_circ_0023510	chi-miR-1343	0.276345	0.238231
chi_circ_0015821	chi-miR-1343	-0.27268	0.244768
chi_circ_0023086	chi-miR-1343	-0.232814	0.323253
chi_circ_0029217	chi-miR-1343	-0.21678	0.358604
chi_circ_0020604	chi-miR-1343	0.202826	0.391098
chi_circ_0003885	chi-miR-1343	0.197142	0.404788
chi_circ_0022832	chi-miR-1343	0.193638	0.413357
chi_circ_0004511	chi-miR-1343	0.171153	0.470612
chi_circ_0008676	chi-miR-1343	0.165417	0.485829
chi_circ_0003805	chi-miR-1343	-0.164093	0.489375
chi_circ_0000631	chi-miR-1343	-0.139685	0.556962
chi_circ_0001841	chi-miR-1343	-0.121509	0.609831
chi_circ_0003577	chi-miR-1343	-0.108497	0.648879
chi_circ_0003696	chi-miR-1343	0.107723	0.651233
chi_circ_0029220	chi-miR-1343	0.106702	0.65434
chi_circ_0004308	chi-miR-1343	0.106662	0.65446
chi_circ_0004514	chi-miR-1343	0.10324	0.664917
chi_circ_0027147	chi-miR-1343	-0.0891923	0.708447
chi_circ_0029219	chi-miR-1343	-0.0885392	0.710493
chi_circ_0003804	chi-miR-1343	-0.0686484	0.773671
chi_circ_0003886	chi-miR-1343	-0.0637659	0.789408
chi_circ_0006519	chi-miR-1343	-0.0591735	0.804282
chi_circ_0020603	chi-miR-1343	-0.0585679	0.806249
chi_circ_0003695	chi-miR-1343	0.0510379	0.830789
chi_circ_0029218	chi-miR-1343	-0.0426234	0.85839
chi_circ_0024979	chi-miR-1343	-0.0405303	0.865282
chi_circ_0008539	chi-miR-1343	-0.0186002	0.937961
chi_circ_0005333	chi-miR-1343	-0.00871188	0.970922
chi_circ_0006297	chi-miR-1343	0.00623709	0.97918
chi_circ_0012295	chi-miR-135b-5p	-0.341207	0.140947
chi_circ_0029798	chi-miR-137	0.370878	0.107433
chi_circ_0029804	chi-miR-137	0.154983	0.514118
chi_circ_0029802	chi-miR-137	-0.039512	0.868638
chi_circ_0013353	chi-miR-143-5p	0.206033	0.38349
chi_circ_0005568	chi-miR-143-5p	-0.0235656	0.921443
chi_circ_0001504	chi-miR-145-5p	-0.627988	0.00302891
chi_circ_0026869	chi-miR-145-5p	0.58771	0.00642942
chi_circ_0013296	chi-miR-145-5p	0.415393	0.0685469
chi_circ_0008133	chi-miR-145-5p	-0.363656	0.114998
chi_circ_0015710	chi-miR-145-5p	-0.34089	0.14134
chi_circ_0026867	chi-miR-145-5p	0.319315	0.169965
chi_circ_0021996	chi-miR-145-5p	0.152451	0.5211
chi_circ_0016542	chi-miR-145-5p	-0.116436	0.624944
chi_circ_0028946	chi-miR-145-5p	-0.0908238	0.703343
chi_circ_0007291	chi-miR-145-5p	-0.0523577	0.826476
chi_circ_0001187	chi-miR-145-5p	0.0288909	0.903763
chi_circ_0004511	chi-miR-146b-3p	0.152886	0.519898
chi_circ_0007557	chi-miR-148a-5p	0.433886	0.0559583
chi_circ_0029682	chi-miR-150	-0.184245	0.436801
chi_circ_0025281	chi-miR-150	-0.0553734	0.816639
chi_circ_0013172	chi-miR-151-3p	-0.277825	0.235623
chi_circ_0001450	chi-miR-151-3p	-0.151135	0.524748
chi_circ_0001456	chi-miR-151-3p	-0.108373	0.649256
chi_circ_0001457	chi-miR-151-3p	0.0706428	0.767267
chi_circ_0017020	chi-miR-15a-3p	0.236529	0.31537
chi_circ_0029290	chi-miR-15a-3p	0.190636	0.420774
chi_circ_0005864	chi-miR-15a-3p	-0.147301	0.535436
chi_circ_0013353	chi-miR-15a-3p	0.0704184	0.767987
chi_circ_0012159	chi-miR-15a-3p	0.0144994	0.951621
chi_circ_0009933	chi-miR-15a-5p	-0.565394	0.00937725
chi_circ_0003490	chi-miR-15b-3p	-0.148421	0.532303
chi_circ_0000342	chi-miR-181b-5p	-0.517474	0.0194505
chi_circ_0007008	chi-miR-181b-5p	0.173734	0.463844
chi_circ_0001241	chi-miR-186-5p	-0.269187	0.251105
chi_circ_0005760	chi-miR-188-3p	0.0828317	0.728456
chi_circ_0029497	chi-miR-18a-3p	-0.285616	0.222201
chi_circ_0017509	chi-miR-18a-3p	0.0558597	0.815056
chi_circ_0018498	chi-miR-18b-3p	0.0765308	0.748446
chi_circ_0022520	chi-miR-193b-5p	-0.440288	0.0520381
chi_circ_0018052	chi-miR-193b-5p	0.355699	0.123767
chi_circ_0008539	chi-miR-193b-5p	0.323845	0.16365
chi_circ_0028395	chi-miR-193b-5p	-0.285314	0.222711
chi_circ_0027227	chi-miR-193b-5p	-0.284793	0.223594
chi_circ_0024872	chi-miR-193b-5p	0.238769	0.310672
chi_circ_0008323	chi-miR-193b-5p	-0.112965	0.635366
chi_circ_0001369	chi-miR-193b-5p	0.022394	0.925338
chi_circ_0009533	chi-miR-195-3p	-0.358183	0.12098
chi_circ_0009530	chi-miR-195-3p	0.326892	0.159494
chi_circ_0029748	chi-miR-195-3p	0.159199	0.502595
chi_circ_0009473	chi-miR-195-5p	-0.254944	0.278018
chi_circ_0022598	chi-miR-195-5p	-0.226664	0.336558
chi_circ_0028223	chi-miR-195-5p	0.190212	0.421828
chi_circ_0002677	chi-miR-195-5p	0.182903	0.440206
chi_circ_0025544	chi-miR-195-5p	0.0632854	0.790961
chi_circ_0024019	chi-miR-195-5p	0.0235062	0.921641
chi_circ_0030412	chi-miR-197-5p	0.439268	0.0526486
chi_circ_0011522	chi-miR-197-5p	0.397063	0.0830117
chi_circ_0029804	chi-miR-197-5p	0.347586	0.13319
chi_circ_0029818	chi-miR-197-5p	-0.336188	0.147267
chi_circ_0016707	chi-miR-197-5p	0.305143	0.190793
chi_circ_0024170	chi-miR-197-5p	-0.298551	0.201041
chi_circ_0026986	chi-miR-197-5p	0.264683	0.25943
chi_circ_0029816	chi-miR-197-5p	-0.253108	0.281612
chi_circ_0003186	chi-miR-197-5p	-0.246553	0.294681
chi_circ_0026768	chi-miR-197-5p	-0.217617	0.356706
chi_circ_0029757	chi-miR-197-5p	0.191224	0.419316
chi_circ_0028735	chi-miR-197-5p	-0.181826	0.44295
chi_circ_0025431	chi-miR-197-5p	0.181689	0.443299
chi_circ_0018623	chi-miR-197-5p	0.154784	0.514666
chi_circ_0029750	chi-miR-197-5p	-0.126617	0.594771
chi_circ_0011272	chi-miR-197-5p	0.124994	0.599538
chi_circ_0008689	chi-miR-197-5p	0.113743	0.633025
chi_circ_0000600	chi-miR-197-5p	0.104063	0.662397
chi_circ_0025434	chi-miR-197-5p	0.101781	0.669394
chi_circ_0026121	chi-miR-197-5p	0.0790103	0.74056
chi_circ_0000783	chi-miR-197-5p	0.0666275	0.780175
chi_circ_0027961	chi-miR-197-5p	-0.0293504	0.902239
chi_circ_0001934	chi-miR-197-5p	-0.0157404	0.947486
chi_circ_0026980	chi-miR-197-5p	-0.0119119	0.960247
chi_circ_0026987	chi-miR-197-5p	0.00157423	0.994745
chi_circ_0017015	chi-miR-19b-5p	0.529589	0.0163302
chi_circ_0015046	chi-miR-19b-5p	0.302724	0.194513
chi_circ_0028902	chi-miR-19b-5p	-0.255061	0.27779
chi_circ_0012945	chi-miR-19b-5p	-0.22253	0.345679
chi_circ_0004383	chi-miR-19b-5p	0.18182	0.442964
chi_circ_0011405	chi-miR-19b-5p	-0.155708	0.512128
chi_circ_0021464	chi-miR-19b-5p	-0.150791	0.525701
chi_circ_0025500	chi-miR-19b-5p	-0.145402	0.540767
chi_circ_0030363	chi-miR-19b-5p	0.144493	0.543329
chi_circ_0027391	chi-miR-19b-5p	-0.122645	0.60647
chi_circ_0012494	chi-miR-19b-5p	0.118485	0.618821
chi_circ_0018726	chi-miR-19b-5p	-0.107129	0.653038
chi_circ_0017017	chi-miR-19b-5p	0.103463	0.664235
chi_circ_0027122	chi-miR-19b-5p	-0.0659608	0.782323
chi_circ_0030266	chi-miR-19b-5p	-0.0526052	0.825667
chi_circ_0012498	chi-miR-19b-5p	-0.0294367	0.901953
chi_circ_0006235	chi-miR-200b	-0.35349	0.126285
chi_circ_0010380	chi-miR-202-5p	-0.189023	0.424789
chi_circ_0021923	chi-miR-204-3p	-0.539605	0.0140655
chi_circ_0005333	chi-miR-204-3p	-0.437555	0.0536851
chi_circ_0004280	chi-miR-204-3p	0.43649	0.0543377
chi_circ_0021921	chi-miR-204-3p	-0.432356	0.0569273
chi_circ_0003076	chi-miR-204-3p	0.418068	0.0666051
chi_circ_0012186	chi-miR-204-3p	-0.328605	0.157191
chi_circ_0009939	chi-miR-204-3p	0.278788	0.233938
chi_circ_0008403	chi-miR-204-3p	0.242665	0.302603
chi_circ_0004293	chi-miR-204-3p	0.226907	0.336025
chi_circ_0010206	chi-miR-204-3p	0.173642	0.464085
chi_circ_0012615	chi-miR-204-3p	-0.148228	0.532842
chi_circ_0011452	chi-miR-204-3p	0.135062	0.570214
chi_circ_0007733	chi-miR-204-3p	0.126442	0.595284
chi_circ_0012078	chi-miR-204-3p	0.110143	0.643887
chi_circ_0008448	chi-miR-204-3p	-0.0783781	0.742569
chi_circ_0008303	chi-miR-204-3p	0.0776233	0.744969
chi_circ_0024282	chi-miR-204-3p	-0.0774962	0.745373
chi_circ_0021920	chi-miR-204-3p	0.043896	0.854204
chi_circ_0014265	chi-miR-204-3p	0.0231403	0.922857
chi_circ_0008167	chi-miR-204-5p	0.46752	0.0376575
chi_circ_0006112	chi-miR-204-5p	0.427151	0.0603203
chi_circ_0012089	chi-miR-204-5p	0.4129	0.0703942
chi_circ_0024727	chi-miR-204-5p	-0.142147	0.549961
chi_circ_0023172	chi-miR-204-5p	0.0103506	0.965455
chi_circ_0016020	chi-miR-20b	-0.188591	0.425868
chi_circ_0027460	chi-miR-211	-0.37531	0.102972
chi_circ_0007383	chi-miR-211	0.270088	0.249461
chi_circ_0014589	chi-miR-211	-0.213758	0.365505
chi_circ_0006112	chi-miR-211	0.17693	0.455533
chi_circ_0005205	chi-miR-211	-0.0834197	0.726599
chi_circ_0012089	chi-miR-211	-0.0689826	0.772597
chi_circ_0005204	chi-miR-211	0.0147263	0.950865
chi_circ_0010793	chi-miR-211	-0.00146964	0.995094
chi_circ_0015915	chi-miR-214-5p	-0.437774	0.0535517
chi_circ_0018242	chi-miR-214-5p	0.408815	0.0735011
chi_circ_0009530	chi-miR-214-5p	-0.370736	0.107578
chi_circ_0015912	chi-miR-214-5p	-0.352214	0.127755
chi_circ_0026121	chi-miR-214-5p	0.290984	0.213249
chi_circ_0030452	chi-miR-214-5p	-0.245518	0.296776
chi_circ_0021297	chi-miR-214-5p	0.226574	0.336754
chi_circ_0030454	chi-miR-214-5p	-0.18774	0.427996
chi_circ_0015911	chi-miR-214-5p	-0.182924	0.440152
chi_circ_0013530	chi-miR-214-5p	-0.0187292	0.937532
chi_circ_0023459	chi-miR-217-3p	0.382227	0.0962818
chi_circ_0023457	chi-miR-217-3p	0.272748	0.244646
chi_circ_0023458	chi-miR-217-3p	0.200044	0.397767
chi_circ_0007645	chi-miR-217-3p	-0.0187382	0.937502
chi_circ_0026152	chi-miR-218	-0.254554	0.278779
chi_circ_0021819	chi-miR-221-3p	0.381159	0.0972936
chi_circ_0020309	chi-miR-221-3p	-0.235884	0.316728
chi_circ_0008752	chi-miR-22-5p	-0.358452	0.120681
chi_circ_0006176	chi-miR-22-5p	0.357118	0.122169
chi_circ_0004169	chi-miR-22-5p	0.122456	0.607029
chi_circ_0014427	chi-miR-23b-5p	-0.445927	0.0487622
chi_circ_0014384	chi-miR-23b-5p	-0.243985	0.299899
chi_circ_0005083	chi-miR-23b-5p	-0.213198	0.366793
chi_circ_0010380	chi-miR-23b-5p	0.131227	0.581311
chi_circ_0010408	chi-miR-23b-5p	-0.0541071	0.820766
chi_circ_0008114	chi-miR-2483-3p	0.562233	0.00987185
chi_circ_0008107	chi-miR-2483-3p	0.27147	0.246952
chi_circ_0013489	chi-miR-2483-3p	0.113736	0.633044
chi_circ_0011271	chi-miR-2483-3p	0.0973215	0.68314
chi_circ_0012543	chi-miR-2483-3p	-0.0769275	0.747183
chi_circ_0020947	chi-miR-296-3p	-0.398957	0.0814201
chi_circ_0017145	chi-miR-30a-5p	0.388775	0.0902466
chi_circ_0017147	chi-miR-30a-5p	-0.0196464	0.934479
chi_circ_0020982	chi-miR-324-3p	-0.359497	0.119524
chi_circ_0030644	chi-miR-324-3p	-0.25581	0.276332
chi_circ_0018875	chi-miR-324-3p	0.25207	0.283657
chi_circ_0017534	chi-miR-324-3p	-0.188418	0.426301
chi_circ_0023727	chi-miR-324-3p	-0.188322	0.42654
chi_circ_0017532	chi-miR-324-3p	0.136451	0.566219
chi_circ_0003679	chi-miR-324-3p	-0.132438	0.577797
chi_circ_0010937	chi-miR-326-3p	-0.350408	0.129857
chi_circ_0022603	chi-miR-326-3p	0.246118	0.29556
chi_circ_0017920	chi-miR-326-3p	-0.218222	0.355336
chi_circ_0026734	chi-miR-326-3p	0.211521	0.370664
chi_circ_0020091	chi-miR-326-3p	0.20802	0.378817
chi_circ_0000383	chi-miR-326-3p	0.102148	0.668266
chi_circ_0001543	chi-miR-326-3p	-0.0467296	0.844899
chi_circ_0012624	chi-miR-328-3p	0.38383	0.0947773
chi_circ_0026896	chi-miR-328-3p	0.370568	0.10775
chi_circ_0025012	chi-miR-328-3p	0.36516	0.113391
chi_circ_0018242	chi-miR-328-3p	-0.231653	0.32574
chi_circ_0026517	chi-miR-328-3p	-0.227682	0.334334
chi_circ_0028333	chi-miR-328-3p	-0.227659	0.334384
chi_circ_0029438	chi-miR-328-3p	0.191504	0.418623
chi_circ_0024872	chi-miR-328-3p	0.164532	0.488198
chi_circ_0022324	chi-miR-328-3p	-0.160537	0.498965
chi_circ_0022325	chi-miR-328-3p	-0.0589678	0.80495
chi_circ_0011103	chi-miR-328-3p	0.015405	0.948603
chi_circ_0021269	chi-miR-328-3p	0.00057031	0.998096
chi_circ_0013054	chi-miR-329a-5p	-0.250873	0.286027
chi_circ_0027289	chi-miR-330-5p	0.520509	0.0186277
chi_circ_0022520	chi-miR-331-3p	-0.47493	0.0343388
chi_circ_0028735	chi-miR-331-3p	0.381884	0.0966057
chi_circ_0005657	chi-miR-331-3p	0.341799	0.140213
chi_circ_0003778	chi-miR-331-3p	-0.329743	0.155673
chi_circ_0016039	chi-miR-331-3p	-0.313821	0.177846
chi_circ_0030644	chi-miR-331-3p	-0.295254	0.206302
chi_circ_0016371	chi-miR-331-3p	-0.28132	0.229539
chi_circ_0028411	chi-miR-331-3p	-0.26435	0.260052
chi_circ_0010683	chi-miR-331-3p	0.256834	0.274347
chi_circ_0028734	chi-miR-331-3p	0.229446	0.3305
chi_circ_0016040	chi-miR-331-3p	-0.22146	0.348063
chi_circ_0022682	chi-miR-331-3p	-0.21911	0.353333
chi_circ_0025262	chi-miR-331-3p	-0.216108	0.360131
chi_circ_0002474	chi-miR-331-3p	0.160126	0.500078
chi_circ_0013642	chi-miR-331-3p	0.105841	0.656965
chi_circ_0021687	chi-miR-331-3p	0.078544	0.742042
chi_circ_0000608	chi-miR-331-3p	0.0756959	0.751107
chi_circ_0003076	chi-miR-331-3p	-0.029338	0.90228
chi_circ_0020908	chi-miR-33a-3p	0.0384684	0.87208
chi_circ_0002485	chi-miR-33b-5p	-0.289869	0.21509
chi_circ_0018889	chi-miR-340-3p	-0.3013	0.196724
chi_circ_0018890	chi-miR-340-3p	0.21945	0.352569
chi_circ_0009096	chi-miR-342-5p	0.149932	0.528089
chi_circ_0002083	chi-miR-342-5p	-0.0685868	0.773869
chi_circ_0016083	chi-miR-342-5p	-0.0383305	0.872535
chi_circ_0011883	chi-miR-342-5p	-0.0187251	0.937545
chi_circ_0003791	chi-miR-342-5p	-0.01148	0.961688
chi_circ_0016113	chi-miR-346-5p	-0.348527	0.132071
chi_circ_0000548	chi-miR-346-5p	-0.161068	0.497526
chi_circ_0000547	chi-miR-346-5p	-0.0509871	0.830955
chi_circ_0017925	chi-miR-362-5p	-0.447578	0.047834
chi_circ_0019064	chi-miR-362-5p	0.375246	0.103035
chi_circ_0004078	chi-miR-362-5p	-0.312508	0.179765
chi_circ_0026918	chi-miR-362-5p	-0.300043	0.198691
chi_circ_0014324	chi-miR-362-5p	0.134699	0.57126
chi_circ_0012356	chi-miR-362-5p	0.0191452	0.936147
chi_circ_0022452	chi-miR-363-5p	-0.454093	0.0443013
chi_circ_0025430	chi-miR-363-5p	-0.36641	0.112069
chi_circ_0018960	chi-miR-363-5p	0.362846	0.115869
chi_circ_0018951	chi-miR-363-5p	0.358308	0.12084
chi_circ_0004366	chi-miR-363-5p	-0.322275	0.16582
chi_circ_0001445	chi-miR-363-5p	-0.314116	0.177416
chi_circ_0005695	chi-miR-363-5p	-0.311898	0.180662
chi_circ_0025434	chi-miR-363-5p	0.267097	0.254946
chi_circ_0002092	chi-miR-363-5p	0.258265	0.271588
chi_circ_0018548	chi-miR-363-5p	0.232552	0.323812
chi_circ_0025431	chi-miR-363-5p	-0.212735	0.36786
chi_circ_0011696	chi-miR-363-5p	0.206673	0.381982
chi_circ_0003446	chi-miR-363-5p	-0.197011	0.405107
chi_circ_0007364	chi-miR-363-5p	0.196431	0.40652
chi_circ_0018556	chi-miR-363-5p	-0.19599	0.407596
chi_circ_0023111	chi-miR-363-5p	-0.162757	0.492968
chi_circ_0027707	chi-miR-363-5p	-0.158893	0.503427
chi_circ_0002086	chi-miR-363-5p	-0.150341	0.526951
chi_circ_0011735	chi-miR-363-5p	0.143442	0.546296
chi_circ_0003052	chi-miR-363-5p	0.124012	0.602433
chi_circ_0017920	chi-miR-363-5p	-0.119117	0.616937
chi_circ_0018962	chi-miR-363-5p	0.114537	0.630637
chi_circ_0002083	chi-miR-363-5p	0.0765093	0.748514
chi_circ_0019483	chi-miR-363-5p	-0.0639791	0.788719
chi_circ_0023270	chi-miR-363-5p	0.0259771	0.913432
chi_circ_0001784	chi-miR-363-5p	-0.00366641	0.98776
chi_circ_0012624	chi-miR-381	0.0767236	0.747832
chi_circ_0016614	chi-miR-383	-0.0908867	0.703147
chi_circ_0004202	chi-miR-3955-5p	0.0276898	0.907747
chi_circ_0020706	chi-miR-409-3p	0.825289	7.49658e-06
chi_circ_0001857	chi-miR-411b-5p	-0.121504	0.609848
chi_circ_0001856	chi-miR-411b-5p	0.0142479	0.952459
chi_circ_0026207	chi-miR-412-3p	-0.200094	0.397646
chi_circ_0020326	chi-miR-423-3p	-0.364263	0.114348
chi_circ_0005742	chi-miR-423-3p	-0.30941	0.18435
chi_circ_0003906	chi-miR-423-3p	-0.268803	0.251809
chi_circ_0027860	chi-miR-423-3p	-0.267453	0.254289
chi_circ_0006090	chi-miR-423-3p	0.0889981	0.709055
chi_circ_0005177	chi-miR-423-3p	-0.067446	0.777539
chi_circ_0020327	chi-miR-423-3p	-0.0502739	0.833287
chi_circ_0005744	chi-miR-423-3p	-0.0268	0.9107
chi_circ_0005746	chi-miR-423-3p	-0.0208487	0.930478
chi_circ_0017015	chi-miR-424-3p	-0.188709	0.425574
chi_circ_0000342	chi-miR-424-5p	0.298477	0.201158
chi_circ_0000345	chi-miR-424-5p	0.0481929	0.840101
chi_circ_0000339	chi-miR-424-5p	0.0129908	0.95665
chi_circ_0029327	chi-miR-432-3p	-0.400014	0.0805421
chi_circ_0001439	chi-miR-432-3p	0.0605502	0.799816
chi_circ_0010406	chi-miR-449b-3p	0.378227	0.10011
chi_circ_0010408	chi-miR-449b-3p	0.215222	0.362151
chi_circ_0001265	chi-miR-449b-3p	0.192141	0.417047
chi_circ_0028197	chi-miR-449b-3p	-0.169991	0.473674
chi_circ_0010304	chi-miR-449b-3p	0.121007	0.611322
chi_circ_0023421	chi-miR-450-3p	-0.0264106	0.911993
chi_circ_0000057	chi-miR-450-5p	0.264797	0.259217
chi_circ_0027005	chi-miR-455-5p	0.299999	0.198759
chi_circ_0014463	chi-miR-455-5p	0.2996	0.199387
chi_circ_0006796	chi-miR-455-5p	0.0922438	0.698911
chi_circ_0002344	chi-miR-487a-5p	-0.249339	0.289083
chi_circ_0009318	chi-miR-487a-5p	0.0763492	0.749025
chi_circ_0023389	chi-miR-487a-5p	-0.0488146	0.838064
chi_circ_0030629	chi-miR-487a-5p	0.0312413	0.895973
chi_circ_0027793	chi-miR-487a-5p	0.0229368	0.923533
chi_circ_0009314	chi-miR-487a-5p	-0.0129374	0.956828
chi_circ_0008133	chi-miR-490	-0.415697	0.0683236
chi_circ_0007840	chi-miR-490	-0.163122	0.491983
chi_circ_0020687	chi-miR-500-3p	0.377018	0.101289
chi_circ_0017441	chi-miR-500-3p	0.254259	0.279356
chi_circ_0017440	chi-miR-500-3p	0.233482	0.321826
chi_circ_0028998	chi-miR-500-3p	-0.195031	0.409938
chi_circ_0006317	chi-miR-500-3p	0.0807952	0.734899
chi_circ_0009214	chi-miR-500-5p	-0.42588	0.061172
chi_circ_0022580	chi-miR-500-5p	-0.335824	0.147734
chi_circ_0009213	chi-miR-500-5p	-0.298279	0.201471
chi_circ_0005511	chi-miR-500-5p	0.297166	0.203241
chi_circ_0007371	chi-miR-500-5p	-0.294171	0.208049
chi_circ_0009903	chi-miR-500-5p	-0.186731	0.43053
chi_circ_0011538	chi-miR-500-5p	-0.117327	0.622279
chi_circ_0009902	chi-miR-500-5p	0.097581	0.682337
chi_circ_0009546	chi-miR-500-5p	0.0163545	0.94544
chi_circ_0001844	chi-miR-502b-3p	-0.430647	0.0580251
chi_circ_0021009	chi-miR-502b-3p	0.228611	0.332311
chi_circ_0029072	chi-miR-502b-3p	-0.167541	0.480166
chi_circ_0029071	chi-miR-502b-3p	-0.105952	0.656625
chi_circ_0015810	chi-miR-502b-3p	0.0190152	0.936579
chi_circ_0003052	chi-miR-502b-5p	0.238146	0.311975
chi_circ_0015019	chi-miR-502b-5p	-0.131983	0.579116
chi_circ_0007106	chi-miR-505-3p	-0.282684	0.227192
chi_circ_0013661	chi-miR-532-3p	-0.44597	0.0487378
chi_circ_0016165	chi-miR-532-3p	-0.237927	0.312433
chi_circ_0000125	chi-miR-532-3p	-0.198802	0.400764
chi_circ_0029592	chi-miR-532-3p	0.134519	0.571781
chi_circ_0029601	chi-miR-532-3p	0.102724	0.666497
chi_circ_0005751	chi-miR-532-3p	0.0518067	0.828276
chi_circ_0008334	chi-miR-532-3p	-0.0437944	0.854538
chi_circ_0025739	chi-miR-532-3p	-0.0187323	0.937521
chi_circ_0017830	chi-miR-532-5p	0.386239	0.0925498
chi_circ_0026047	chi-miR-532-5p	-0.328053	0.15793
chi_circ_0023598	chi-miR-532-5p	0.287218	0.219504
chi_circ_0026116	chi-miR-532-5p	0.279688	0.232367
chi_circ_0026931	chi-miR-532-5p	-0.264943	0.258944
chi_circ_0007409	chi-miR-532-5p	-0.250309	0.287148
chi_circ_0027255	chi-miR-532-5p	-0.203444	0.389627
chi_circ_0017418	chi-miR-532-5p	0.149784	0.528502
chi_circ_0027862	chi-miR-532-5p	-0.144032	0.54463
chi_circ_0026117	chi-miR-532-5p	-0.0956334	0.68837
chi_circ_0026115	chi-miR-532-5p	-0.05877	0.805592
chi_circ_0020091	chi-miR-665	-0.46129	0.0406368
chi_circ_0021673	chi-miR-671-3p	-0.291395	0.212574
chi_circ_0023667	chi-miR-671-3p	-0.161203	0.497161
chi_circ_0000608	chi-miR-671-3p	0.0644756	0.787115
chi_circ_0008539	chi-miR-671-3p	0.0319028	0.893782
chi_circ_0027616	chi-miR-671-3p	0.0134347	0.95517
chi_circ_0028577	chi-miR-671-5p	0.327724	0.158373
chi_circ_0015810	chi-miR-671-5p	0.217657	0.356614
chi_circ_0019104	chi-miR-708-5p	-0.658608	0.0015907
chi_circ_0020309	chi-miR-708-5p	0.286991	0.219885
chi_circ_0025831	chi-miR-708-5p	-0.12757	0.591976
chi_circ_0020326	chi-miR-708-5p	-0.0283639	0.905511
chi_circ_0018941	chi-miR-758	-0.41989	0.0653064
chi_circ_0014384	chi-miR-873-3p	0.381026	0.0974199
chi_circ_0014079	chi-miR-873-3p	-0.321208	0.167306
chi_circ_0017110	chi-miR-873-3p	-0.0873189	0.714322
chi_circ_0027655	chi-miR-873-3p	0.0783292	0.742724
chi_circ_0030358	chi-miR-873-3p	0.0688241	0.773106
chi_circ_0006317	chi-miR-873-3p	-0.0466508	0.845158
chi_circ_0018066	chi-miR-874-3p	-0.44001	0.052204
chi_circ_0018062	chi-miR-874-3p	-0.427846	0.059859
chi_circ_0029558	chi-miR-874-3p	-0.40693	0.0749688
chi_circ_0022784	chi-miR-874-3p	-0.397954	0.0822604
chi_circ_0026742	chi-miR-874-3p	-0.353843	0.12588
chi_circ_0021937	chi-miR-874-3p	-0.339538	0.143027
chi_circ_0021936	chi-miR-874-3p	-0.261613	0.265202
chi_circ_0020185	chi-miR-874-3p	-0.24014	0.307817
chi_circ_0003469	chi-miR-874-3p	0.194838	0.410411
chi_circ_0027460	chi-miR-874-3p	-0.176171	0.4575
chi_circ_0003718	chi-miR-874-3p	0.159128	0.502788
chi_circ_0021933	chi-miR-874-3p	0.158632	0.504138
chi_circ_0026439	chi-miR-874-3p	-0.145055	0.541745
chi_circ_0003474	chi-miR-874-3p	-0.0973599	0.683021
chi_circ_0006814	chi-miR-874-3p	0.0668695	0.779395
chi_circ_0004954	chi-miR-874-5p	0.370322	0.108002
chi_circ_0008494	chi-miR-874-5p	-0.239676	0.308783
chi_circ_0010898	chi-miR-874-5p	-0.235943	0.316605
chi_circ_0026156	chi-miR-874-5p	-0.216028	0.360315
chi_circ_0010899	chi-miR-874-5p	0.207523	0.379983
chi_circ_0018513	chi-miR-874-5p	-0.174257	0.462479
chi_circ_0005695	chi-miR-874-5p	-0.146116	0.53876
chi_circ_0029940	chi-miR-874-5p	-0.0819906	0.731115
chi_circ_0024025	chi-miR-874-5p	0.0294413	0.901938
chi_circ_0000306	chi-miR-874-5p	0.0124616	0.958415
chi_circ_0020365	chi-miR-877-3p	0.455742	0.04344
chi_circ_0024953	chi-miR-877-3p	-0.411776	0.0712391
chi_circ_0006043	chi-miR-877-3p	0.378585	0.0997631
chi_circ_0014796	chi-miR-877-3p	-0.362169	0.116601
chi_circ_0022851	chi-miR-877-3p	-0.360232	0.118715
chi_circ_0013750	chi-miR-877-3p	-0.305525	0.19021
chi_circ_0001321	chi-miR-877-3p	-0.29691	0.203649
chi_circ_0020397	chi-miR-877-3p	-0.258107	0.271892
chi_circ_0023052	chi-miR-877-3p	0.258035	0.272031
chi_circ_0011726	chi-miR-877-3p	0.2523	0.283203
chi_circ_0005613	chi-miR-877-3p	0.250214	0.287336
chi_circ_0006041	chi-miR-877-3p	-0.248479	0.290803
chi_circ_0012710	chi-miR-877-3p	-0.248171	0.29142
chi_circ_0003469	chi-miR-877-3p	-0.247943	0.29188
chi_circ_0024811	chi-miR-877-3p	-0.244814	0.298209
chi_circ_0003474	chi-miR-877-3p	-0.241488	0.305027
chi_circ_0019716	chi-miR-877-3p	0.238919	0.310359
chi_circ_0029361	chi-miR-877-3p	-0.228997	0.331473
chi_circ_0014801	chi-miR-877-3p	-0.228795	0.331911
chi_circ_0021349	chi-miR-877-3p	-0.215124	0.362376
chi_circ_0023050	chi-miR-877-3p	-0.208053	0.37874
chi_circ_0006034	chi-miR-877-3p	-0.200784	0.395987
chi_circ_0003285	chi-miR-877-3p	0.19846	0.401592
chi_circ_0000631	chi-miR-877-3p	0.194642	0.410891
chi_circ_0016436	chi-miR-877-3p	-0.179261	0.449518
chi_circ_0013739	chi-miR-877-3p	-0.158101	0.505583
chi_circ_0013740	chi-miR-877-3p	0.14368	0.545623
chi_circ_0024424	chi-miR-877-3p	0.132155	0.578616
chi_circ_0022855	chi-miR-877-3p	-0.121089	0.611079
chi_circ_0011723	chi-miR-877-3p	0.114708	0.630123
chi_circ_0014809	chi-miR-877-3p	-0.114275	0.631423
chi_circ_0029497	chi-miR-877-3p	0.103525	0.664044
chi_circ_0007036	chi-miR-877-3p	-0.0808963	0.734579
chi_circ_0020740	chi-miR-877-3p	0.0621187	0.794735
chi_circ_0022201	chi-miR-877-3p	-0.0587857	0.805541
chi_circ_0030626	chi-miR-877-3p	-0.0429585	0.857287
chi_circ_0024806	chi-miR-877-3p	0.027276	0.90912
chi_circ_0003594	chi-miR-92a-3p	-0.162244	0.49435
chi_circ_0008830	chi-miR-93-3p	-0.177014	0.455316
chi_circ_0006342	chi-miR-93-3p	-0.139756	0.556759
chi_circ_0012127	chi-miR-93-5p	0.457355	0.0426101
chi_circ_0014634	chi-miR-93-5p	0.397736	0.0824438
chi_circ_0013866	chi-miR-93-5p	-0.199822	0.398302
chi_circ_0014637	chi-miR-93-5p	0.164121	0.4893
chi_circ_0006908	chi-miR-93-5p	-0.144369	0.543679
chi_circ_0016547	chi-miR-93-5p	-0.0363479	0.87908
chi_circ_0019756	novel_1002	-0.0426232	0.85839
chi_circ_0008674	novel_1006	-0.457367	0.0426041
chi_circ_0011527	novel_1006	-0.423204	0.0629938
chi_circ_0023223	novel_1006	0.423016	0.0631233
chi_circ_0006054	novel_1006	-0.41672	0.0675781
chi_circ_0011936	novel_1006	-0.377851	0.100476
chi_circ_0022832	novel_1006	-0.331803	0.152951
chi_circ_0006057	novel_1006	-0.31855	0.171048
chi_circ_0000306	novel_1006	-0.295001	0.206709
chi_circ_0021452	novel_1006	-0.180907	0.445297
chi_circ_0005107	novel_1006	-0.140327	0.555134
chi_circ_0006043	novel_1006	0.124863	0.599925
chi_circ_0006060	novel_1006	0.0736187	0.757738
chi_circ_0029470	novel_1006	0.0545193	0.819423
chi_circ_0011932	novel_1006	0.0461139	0.846919
chi_circ_0011529	novel_1006	-0.0253792	0.915418
chi_circ_0016804	novel_1009	-0.373482	0.104795
chi_circ_0019248	novel_1009	0.34447	0.13694
chi_circ_0024966	novel_1009	-0.337479	0.145623
chi_circ_0006129	novel_1009	-0.333365	0.150909
chi_circ_0021013	novel_1009	-0.281558	0.229128
chi_circ_0008830	novel_1009	-0.253215	0.281403
chi_circ_0013530	novel_1009	0.248003	0.291759
chi_circ_0017292	novel_1009	-0.244971	0.29789
chi_circ_0030644	novel_1009	-0.240658	0.306743
chi_circ_0013055	novel_1009	0.229514	0.330352
chi_circ_0025685	novel_1009	-0.207241	0.380647
chi_circ_0023808	novel_1009	0.193537	0.413606
chi_circ_0006342	novel_1009	0.187295	0.429113
chi_circ_0023527	novel_1009	0.142513	0.548924
chi_circ_0023809	novel_1009	-0.125239	0.598818
chi_circ_0025808	novel_1009	-0.0956221	0.688405
chi_circ_0021415	novel_1009	-0.0930765	0.696317
chi_circ_0013054	novel_1009	0.0576981	0.809075
chi_circ_0023810	novel_1009	-0.0572502	0.810531
chi_circ_0025552	novel_1009	0.0335376	0.888371
chi_circ_0018108	novel_1009	0.0305861	0.898143
chi_circ_0013411	novel_1017	0.115764	0.626955
chi_circ_0028333	novel_1017	0.00641668	0.97858
chi_circ_0021542	novel_1027	0.637635	0.00249074
chi_circ_0026117	novel_1027	0.526719	0.0170304
chi_circ_0026121	novel_1027	-0.426399	0.0608234
chi_circ_0027525	novel_1027	-0.420232	0.0650648
chi_circ_0026116	novel_1027	0.417149	0.0672674
chi_circ_0003443	novel_1027	0.377958	0.100372
chi_circ_0016998	novel_1027	0.363767	0.114879
chi_circ_0025430	novel_1027	-0.334296	0.149702
chi_circ_0026115	novel_1027	0.333456	0.150791
chi_circ_0005647	novel_1027	-0.328422	0.157436
chi_circ_0024209	novel_1027	-0.308836	0.185208
chi_circ_0015397	novel_1027	-0.298021	0.201881
chi_circ_0026076	novel_1027	-0.295978	0.205139
chi_circ_0021202	novel_1027	-0.284744	0.223677
chi_circ_0018144	novel_1027	0.258328	0.271468
chi_circ_0024560	novel_1027	-0.256259	0.275462
chi_circ_0009573	novel_1027	-0.248683	0.290393
chi_circ_0002187	novel_1027	-0.247728	0.292312
chi_circ_0027655	novel_1027	0.229165	0.331108
chi_circ_0008111	novel_1027	0.217303	0.357417
chi_circ_0017203	novel_1027	0.217255	0.357526
chi_circ_0011522	novel_1027	0.190409	0.421338
chi_circ_0018147	novel_1027	0.17586	0.458305
chi_circ_0021216	novel_1027	0.159252	0.502452
chi_circ_0008114	novel_1027	-0.151	0.525122
chi_circ_0029238	novel_1027	0.146208	0.538501
chi_circ_0021211	novel_1027	0.137318	0.563732
chi_circ_0006129	novel_1027	-0.133327	0.575222
chi_circ_0029890	novel_1027	-0.121862	0.608785
chi_circ_0016161	novel_1027	0.115808	0.626822
chi_circ_0021730	novel_1027	-0.113215	0.634612
chi_circ_0017004	novel_1027	-0.106366	0.655364
chi_circ_0021213	novel_1027	-0.101775	0.669411
chi_circ_0027696	novel_1027	-0.0986014	0.679185
chi_circ_0018149	novel_1027	-0.0979938	0.681061
chi_circ_0015400	novel_1027	0.0968074	0.684731
chi_circ_0018148	novel_1027	0.075969	0.750236
chi_circ_0025741	novel_1027	-0.0578113	0.808707
chi_circ_0030233	novel_1027	0.0509043	0.831225
chi_circ_0010887	novel_1027	-0.0477067	0.841695
chi_circ_0001658	novel_1027	0.0323459	0.892315
chi_circ_0006093	novel_1027	-0.0257999	0.914021
chi_circ_0008107	novel_1027	0.0175811	0.941354
chi_circ_0003446	novel_1027	0.00292822	0.990224
chi_circ_0007383	novel_1028	-0.275756	0.239274
chi_circ_0007547	novel_1031	-0.227036	0.335744
chi_circ_0003508	novel_1031	-0.209564	0.375209
chi_circ_0027705	novel_1031	-0.13586	0.567916
chi_circ_0027702	novel_1031	0.113917	0.632501
chi_circ_0016247	novel_1031	0.0555313	0.816125
chi_circ_0026180	novel_1031	0.0477482	0.841558
chi_circ_0025887	novel_1040	-0.195918	0.407771
chi_circ_0027980	novel_1040	-0.117891	0.620595
chi_circ_0000608	novel_1040	-0.0808243	0.734807
chi_circ_0029682	novel_1046	-0.319067	0.170316
chi_circ_0012615	novel_1046	-0.0450408	0.850443
chi_circ_0029464	novel_1047	-0.438935	0.0528486
chi_circ_0003518	novel_1047	0.286625	0.220501
chi_circ_0008328	novel_1047	0.199092	0.400062
chi_circ_0029461	novel_1047	-0.0957898	0.687885
chi_circ_0029466	novel_1047	-0.0722934	0.761978
chi_circ_0008326	novel_1047	0.0587851	0.805543
chi_circ_0005482	novel_1047	-0.0105085	0.964928
chi_circ_0014552	novel_1053	-0.400465	0.0801696
chi_circ_0027843	novel_1053	-0.262105	0.264271
chi_circ_0022724	novel_1053	-0.217648	0.356634
chi_circ_0014557	novel_1053	-0.114843	0.629717
chi_circ_0002402	novel_1053	0.051203	0.830249
chi_circ_0028776	novel_1054	-0.489471	0.0284912
chi_circ_0000425	novel_1060	-0.357066	0.122228
chi_circ_0022724	novel_1060	-0.272433	0.245214
chi_circ_0017203	novel_1060	-0.237314	0.313719
chi_circ_0016647	novel_1060	-0.228891	0.331703
chi_circ_0009933	novel_1060	0.128734	0.588571
chi_circ_0027525	novel_1060	-0.119967	0.614411
chi_circ_0014652	novel_1060	-0.0904273	0.704582
chi_circ_0027289	novel_1061	0.549747	0.0120372
chi_circ_0025866	novel_1061	0.54182	0.0136007
chi_circ_0024584	novel_1061	0.48209	0.0313527
chi_circ_0024594	novel_1061	0.44247	0.0507515
chi_circ_0016760	novel_1061	-0.427902	0.0598215
chi_circ_0015311	novel_1061	-0.419535	0.0655579
chi_circ_0024899	novel_1061	0.377618	0.100703
chi_circ_0001843	novel_1061	-0.372776	0.105506
chi_circ_0008403	novel_1061	0.320044	0.168937
chi_circ_0022620	novel_1061	-0.285739	0.221993
chi_circ_0001844	novel_1061	0.262721	0.263109
chi_circ_0004405	novel_1061	-0.258629	0.270889
chi_circ_0025030	novel_1061	-0.258192	0.27173
chi_circ_0027231	novel_1061	0.233888	0.320962
chi_circ_0016599	novel_1061	-0.227917	0.333822
chi_circ_0021521	novel_1061	0.224024	0.342367
chi_circ_0016609	novel_1061	-0.212385	0.368665
chi_circ_0022618	novel_1061	-0.211683	0.370288
chi_circ_0004033	novel_1061	0.21002	0.374148
chi_circ_0015391	novel_1061	-0.197258	0.404507
chi_circ_0001841	novel_1061	-0.17566	0.458826
chi_circ_0015306	novel_1061	-0.172627	0.466741
chi_circ_0025032	novel_1061	-0.16978	0.474232
chi_circ_0010694	novel_1061	-0.15558	0.512481
chi_circ_0004396	novel_1061	-0.116193	0.625669
chi_circ_0024079	novel_1061	-0.105713	0.657355
chi_circ_0000383	novel_1061	-0.0702636	0.768483
chi_circ_0028566	novel_1061	-0.0633998	0.790591
chi_circ_0000385	novel_1061	-0.056026	0.814514
chi_circ_0001838	novel_1061	-0.051412	0.829566
chi_circ_0008676	novel_1061	0.0454913	0.848963
chi_circ_0000380	novel_1061	0.0397451	0.867869
chi_circ_0004400	novel_1061	-0.038573	0.871734
chi_circ_0024600	novel_1061	0.0153464	0.948799
chi_circ_0000382	novel_1061	0.0148516	0.950448
chi_circ_0018256	novel_1061	-0.004982	0.983369
chi_circ_0018530	novel_108	0.581969	0.00710277
chi_circ_0027231	novel_108	-0.517122	0.019548
chi_circ_0029361	novel_108	-0.494195	0.0267706
chi_circ_0011741	novel_108	0.434	0.0558868
chi_circ_0013172	novel_108	0.406034	0.0756742
chi_circ_0029363	novel_108	-0.374855	0.103424
chi_circ_0016831	novel_108	0.360736	0.118163
chi_circ_0027517	novel_108	0.353456	0.126323
chi_circ_0009552	novel_108	-0.316825	0.173506
chi_circ_0009553	novel_108	-0.300113	0.198581
chi_circ_0017110	novel_108	0.290928	0.213343
chi_circ_0008220	novel_108	-0.274241	0.24197
chi_circ_0018875	novel_108	0.273168	0.243892
chi_circ_0007681	novel_108	-0.26988	0.249841
chi_circ_0023718	novel_108	-0.261037	0.266295
chi_circ_0023778	novel_108	0.258178	0.271755
chi_circ_0029075	novel_108	0.240603	0.306857
chi_circ_0026439	novel_108	0.234081	0.320551
chi_circ_0009555	novel_108	0.230887	0.327388
chi_circ_0000357	novel_108	-0.229314	0.330785
chi_circ_0012603	novel_108	0.208956	0.376628
chi_circ_0029360	novel_108	-0.191212	0.419347
chi_circ_0005084	novel_108	0.190278	0.421663
chi_circ_0029802	novel_108	-0.180698	0.445834
chi_circ_0023717	novel_108	-0.176039	0.457841
chi_circ_0013561	novel_108	0.165556	0.485456
chi_circ_0017282	novel_108	-0.164747	0.487621
chi_circ_0027496	novel_108	0.157809	0.50638
chi_circ_0028577	novel_108	0.155858	0.511718
chi_circ_0018535	novel_108	0.131992	0.579089
chi_circ_0023727	novel_108	0.131322	0.581033
chi_circ_0008504	novel_108	0.128205	0.590118
chi_circ_0007112	novel_108	0.112093	0.637993
chi_circ_0017574	novel_108	-0.110622	0.64244
chi_circ_0023520	novel_108	-0.0875428	0.713619
chi_circ_0029558	novel_108	-0.00590522	0.980287
chi_circ_0000125	novel_114	-0.237542	0.313241
chi_circ_0018479	novel_114	-0.0644885	0.787074
chi_circ_0006914	novel_12	-0.080299	0.736472
chi_circ_0013424	novel_125	0.6347	0.0026453
chi_circ_0003953	novel_125	-0.301088	0.197054
chi_circ_0000168	novel_125	0.193828	0.412889
chi_circ_0015968	novel_125	0.170293	0.472878
chi_circ_0000171	novel_125	-0.137339	0.56367
chi_circ_0016254	novel_125	-0.133182	0.575644
chi_circ_0015141	novel_140	-0.251098	0.285581
chi_circ_0011397	novel_150	-0.0880749	0.711949
chi_circ_0011396	novel_150	-0.0230876	0.923032
chi_circ_0020216	novel_158	0.258576	0.270991
chi_circ_0015302	novel_158	0.192388	0.416436
chi_circ_0000042	novel_158	-0.11242	0.637008
chi_circ_0007723	novel_158	-0.0548109	0.818472
chi_circ_0010937	novel_162	0.363068	0.11563
chi_circ_0004315	novel_162	-0.361161	0.117697
chi_circ_0002344	novel_162	0.327555	0.1586
chi_circ_0025430	novel_162	0.252514	0.282782
chi_circ_0012186	novel_162	0.208147	0.37852
chi_circ_0025432	novel_162	-0.207636	0.379718
chi_circ_0015064	novel_162	0.178532	0.451395
chi_circ_0025434	novel_162	-0.159259	0.502433
chi_circ_0017920	novel_164	0.281737	0.228821
chi_circ_0017732	novel_164	-0.242554	0.302831
chi_circ_0001377	novel_164	-0.239361	0.309437
chi_circ_0020978	novel_164	-0.213287	0.366589
chi_circ_0003695	novel_164	0.155711	0.512122
chi_circ_0003693	novel_164	-0.126172	0.596077
chi_circ_0000837	novel_164	-0.0943216	0.692443
chi_circ_0028584	novel_164	-0.0867505	0.716107
chi_circ_0004366	novel_164	0.0664852	0.780633
chi_circ_0003696	novel_164	-0.0565965	0.812657
chi_circ_0019120	novel_164	0.0413629	0.862539
chi_circ_0022269	novel_169	-0.0840008	0.724765
chi_circ_0027076	novel_170	0.529297	0.0164004
chi_circ_0001844	novel_170	0.508496	0.022056
chi_circ_0001841	novel_170	-0.42257	0.0634313
chi_circ_0014864	novel_170	0.408422	0.0738051
chi_circ_0012951	novel_170	0.298634	0.200909
chi_circ_0000231	novel_170	0.294239	0.20794
chi_circ_0001843	novel_170	-0.286463	0.220773
chi_circ_0027140	novel_170	-0.17676	0.455972
chi_circ_0019447	novel_170	-0.154891	0.514373
chi_circ_0027503	novel_170	-0.104479	0.661123
chi_circ_0007618	novel_170	-0.0839892	0.724802
chi_circ_0001838	novel_170	-0.0559906	0.814629
chi_circ_0008107	novel_172	-0.21103	0.371801
chi_circ_0007618	novel_187	0.486917	0.029457
chi_circ_0019700	novel_187	-0.43904	0.0527856
chi_circ_0025937	novel_187	0.404032	0.0772684
chi_circ_0023519	novel_187	0.379222	0.0991475
chi_circ_0024817	novel_187	-0.370343	0.10798
chi_circ_0024007	novel_187	0.298099	0.201757
chi_circ_0019248	novel_187	0.292408	0.210916
chi_circ_0024255	novel_187	-0.242333	0.303287
chi_circ_0019716	novel_187	-0.24027	0.307548
chi_circ_0023270	novel_187	0.238432	0.311376
chi_circ_0024842	novel_187	0.226168	0.337644
chi_circ_0024005	novel_187	0.22138	0.348241
chi_circ_0007623	novel_187	0.205918	0.383762
chi_circ_0007614	novel_187	0.201289	0.394774
chi_circ_0024822	novel_187	-0.166448	0.483075
chi_circ_0024829	novel_187	-0.1662	0.483736
chi_circ_0025940	novel_187	0.0915932	0.70094
chi_circ_0014178	novel_187	-0.0854616	0.720161
chi_circ_0007628	novel_187	0.0226742	0.924407
chi_circ_0024823	novel_187	-0.0124974	0.958295
chi_circ_0023518	novel_187	0.0103311	0.96552
chi_circ_0018844	novel_188	0.392389	0.0870371
chi_circ_0018847	novel_188	0.309344	0.184448
chi_circ_0021673	novel_188	-0.0275286	0.908282
chi_circ_0029748	novel_201	-0.628376	0.00300553
chi_circ_0019087	novel_201	-0.467678	0.0375843
chi_circ_0026869	novel_201	0.455469	0.0435819
chi_circ_0005798	novel_201	0.438815	0.052921
chi_circ_0003446	novel_201	0.398688	0.0816449
chi_circ_0009089	novel_201	0.245588	0.296634
chi_circ_0007795	novel_201	0.234786	0.319054
chi_circ_0016356	novel_201	-0.22518	0.339816
chi_circ_0002042	novel_201	0.205726	0.384216
chi_circ_0014324	novel_201	0.203246	0.390097
chi_circ_0005955	novel_201	-0.0945459	0.691746
chi_circ_0021687	novel_201	-0.062441	0.793692
chi_circ_0008550	novel_201	-0.0391407	0.869862
chi_circ_0007789	novel_201	-0.0107201	0.964222
chi_circ_0018640	novel_205	-0.636217	0.00256444
chi_circ_0005239	novel_205	-0.420093	0.0651634
chi_circ_0015401	novel_205	-0.340921	0.141302
chi_circ_0015400	novel_205	0.243856	0.300163
chi_circ_0027033	novel_205	0.192162	0.416994
chi_circ_0027119	novel_205	-0.117638	0.62135
chi_circ_0018641	novel_205	0.101563	0.670061
chi_circ_0019561	novel_205	0.0399823	0.867087
chi_circ_0022608	novel_207	-0.0360206	0.880161
chi_circ_0019433	novel_228	0.200128	0.397565
chi_circ_0019410	novel_228	-0.144976	0.541967
chi_circ_0019409	novel_228	-0.00642796	0.978543
chi_circ_0005432	novel_230	-0.377174	0.101137
chi_circ_0002168	novel_231	0.505163	0.0230908
chi_circ_0026076	novel_231	-0.45448	0.0440982
chi_circ_0016498	novel_231	-0.0558669	0.815032
chi_circ_0007614	novel_235	-0.36546	0.113073
chi_circ_0024438	novel_235	0.358253	0.120903
chi_circ_0003407	novel_235	0.348188	0.132474
chi_circ_0024829	novel_235	0.329377	0.156159
chi_circ_0011283	novel_235	-0.307157	0.187733
chi_circ_0021542	novel_235	0.304001	0.192543
chi_circ_0016566	novel_235	-0.274079	0.242261
chi_circ_0010366	novel_235	-0.26552	0.257869
chi_circ_0022405	novel_235	-0.20317	0.39028
chi_circ_0000383	novel_235	-0.196732	0.405787
chi_circ_0026782	novel_235	0.191201	0.419372
chi_circ_0011230	novel_235	-0.181115	0.444764
chi_circ_0024822	novel_235	0.176837	0.455773
chi_circ_0021521	novel_235	-0.158323	0.504978
chi_circ_0015131	novel_235	-0.155745	0.512028
chi_circ_0014088	novel_235	-0.154719	0.514846
chi_circ_0006519	novel_235	-0.142117	0.550047
chi_circ_0025703	novel_235	0.135557	0.56879
chi_circ_0030346	novel_235	-0.132118	0.578725
chi_circ_0029078	novel_235	0.127632	0.591796
chi_circ_0015886	novel_235	-0.126999	0.593648
chi_circ_0024439	novel_235	0.124363	0.601396
chi_circ_0002269	novel_235	-0.123665	0.603454
chi_circ_0006517	novel_235	-0.122462	0.60701
chi_circ_0000380	novel_235	-0.119249	0.616545
chi_circ_0022325	novel_235	0.118755	0.618018
chi_circ_0006524	novel_235	0.110874	0.641677
chi_circ_0015689	novel_235	-0.0973954	0.682912
chi_circ_0029071	novel_235	0.094682	0.691323
chi_circ_0015587	novel_235	-0.0875371	0.713636
chi_circ_0017574	novel_235	0.0759171	0.750402
chi_circ_0024079	novel_235	-0.0695873	0.770655
chi_circ_0010363	novel_235	0.0660561	0.782016
chi_circ_0011224	novel_235	-0.0641278	0.788239
chi_circ_0017802	novel_235	-0.0631238	0.791484
chi_circ_0011282	novel_235	-0.0506937	0.831914
chi_circ_0022324	novel_235	-0.0453132	0.849548
chi_circ_0002270	novel_235	-0.0209399	0.930175
chi_circ_0000382	novel_235	0.0188289	0.9372
chi_circ_0004872	novel_235	0.0182677	0.939068
chi_circ_0003055	novel_235	0.00821945	0.972565
chi_circ_0029181	novel_235	0.00439525	0.985327
chi_circ_0010364	novel_235	-0.0022603	0.992454
chi_circ_0017954	novel_240	-0.490234	0.0282078
chi_circ_0017952	novel_240	-0.467329	0.0377463
chi_circ_0017956	novel_240	-0.275842	0.239121
chi_circ_0017955	novel_240	-0.260574	0.267173
chi_circ_0010778	novel_240	-0.173466	0.464543
chi_circ_0015131	novel_240	0.0198955	0.93365
chi_circ_0005718	novel_247	-0.0725246	0.761238
chi_circ_0009659	novel_247	-0.041278	0.862818
chi_circ_0020091	novel_247	0.0259917	0.913384
chi_circ_0007618	novel_249	0.555513	0.010994
chi_circ_0024817	novel_249	-0.401573	0.0792599
chi_circ_0024255	novel_249	-0.369806	0.108532
chi_circ_0019700	novel_249	-0.360381	0.118551
chi_circ_0025937	novel_249	0.338778	0.143981
chi_circ_0023270	novel_249	0.310356	0.182941
chi_circ_0019716	novel_249	-0.307407	0.187356
chi_circ_0019248	novel_249	0.292774	0.210318
chi_circ_0024007	novel_249	0.283894	0.225124
chi_circ_0024842	novel_249	0.27661	0.237764
chi_circ_0007623	novel_249	0.274989	0.240637
chi_circ_0024822	novel_249	-0.268083	0.253131
chi_circ_0007614	novel_249	0.248748	0.290263
chi_circ_0023519	novel_249	0.198259	0.402077
chi_circ_0024005	novel_249	0.193888	0.412743
chi_circ_0024829	novel_249	-0.189725	0.423039
chi_circ_0023518	novel_249	-0.169841	0.474071
chi_circ_0007628	novel_249	0.109129	0.646961
chi_circ_0014178	novel_249	-0.0504293	0.832779
chi_circ_0025940	novel_249	-0.0194261	0.935212
chi_circ_0024823	novel_249	0.0110486	0.963127
chi_circ_0014079	novel_25	-0.208638	0.37737
chi_circ_0020157	novel_254	0.306512	0.188709
chi_circ_0012159	novel_254	0.117367	0.622157
chi_circ_0005951	novel_254	-0.0746424	0.754468
chi_circ_0018106	novel_254	-0.0676875	0.776762
chi_circ_0012778	novel_262	-0.316261	0.174316
chi_circ_0003847	novel_262	-0.306143	0.18927
chi_circ_0006108	novel_262	-0.263591	0.261473
chi_circ_0018498	novel_262	0.249734	0.288294
chi_circ_0028197	novel_262	-0.241607	0.304781
chi_circ_0013661	novel_262	-0.20715	0.380861
chi_circ_0009386	novel_262	-0.160667	0.498612
chi_circ_0001439	novel_262	-0.113392	0.634078
chi_circ_0027140	novel_262	-0.0571407	0.810887
chi_circ_0010908	novel_262	0.0523374	0.826542
chi_circ_0000488	novel_269	-0.367545	0.110877
chi_circ_0028571	novel_269	0.324341	0.162969
chi_circ_0010366	novel_269	0.273682	0.242971
chi_circ_0010363	novel_269	0.223258	0.344062
chi_circ_0018156	novel_269	-0.220747	0.349656
chi_circ_0002240	novel_269	-0.21363	0.365799
chi_circ_0010364	novel_269	0.208741	0.377131
chi_circ_0012089	novel_269	0.0903412	0.704852
chi_circ_0020603	novel_271	-0.199925	0.398053
chi_circ_0014552	novel_271	-0.19261	0.41589
chi_circ_0020604	novel_271	-0.148173	0.532996
chi_circ_0014548	novel_271	-0.130309	0.583979
chi_circ_0022452	novel_275	0.319453	0.169771
chi_circ_0022454	novel_275	-0.109459	0.64596
chi_circ_0024966	novel_285	0.262443	0.263634
chi_circ_0020157	novel_285	-0.140592	0.554378
chi_circ_0021540	novel_294	-0.481456	0.0316086
chi_circ_0021541	novel_294	-0.424325	0.062226
chi_circ_0021539	novel_294	-0.392324	0.0870937
chi_circ_0021933	novel_294	-0.389805	0.0893232
chi_circ_0029558	novel_294	-0.376783	0.101519
chi_circ_0016585	novel_294	-0.342169	0.139757
chi_circ_0020091	novel_294	0.260327	0.267644
chi_circ_0022201	novel_294	0.23733	0.313685
chi_circ_0012603	novel_294	-0.22606	0.337882
chi_circ_0015344	novel_294	-0.184231	0.436836
chi_circ_0021542	novel_294	-0.15938	0.502103
chi_circ_0008950	novel_294	-0.156336	0.510408
chi_circ_0026180	novel_294	0.155342	0.513132
chi_circ_0021010	novel_294	0.0949931	0.690357
chi_circ_0028577	novel_294	0.0799995	0.737421
chi_circ_0018535	novel_294	-0.0615097	0.796707
chi_circ_0013561	novel_294	0.00244386	0.991841
chi_circ_0016436	novel_294	-0.00136218	0.995452
chi_circ_0020830	novel_297	0.494582	0.0266335
chi_circ_0020839	novel_297	0.362487	0.116257
chi_circ_0020837	novel_297	0.173509	0.46443
chi_circ_0023050	novel_297	0.162451	0.493791
chi_circ_0023052	novel_297	0.0919557	0.69981
chi_circ_0005568	novel_306	-0.257813	0.272459
chi_circ_0019542	novel_310	-0.42692	0.0604744
chi_circ_0002729	novel_310	0.41396	0.0696036
chi_circ_0005049	novel_310	0.380555	0.0978687
chi_circ_0023739	novel_310	-0.343337	0.138322
chi_circ_0015553	novel_310	0.33801	0.14495
chi_circ_0001615	novel_310	-0.317932	0.171926
chi_circ_0019543	novel_310	-0.28658	0.220576
chi_circ_0022201	novel_310	0.253256	0.281323
chi_circ_0018570	novel_310	0.237871	0.31255
chi_circ_0005053	novel_310	-0.227014	0.335792
chi_circ_0018022	novel_310	0.186725	0.430545
chi_circ_0025106	novel_310	-0.183167	0.439535
chi_circ_0014292	novel_310	0.108983	0.647404
chi_circ_0005058	novel_310	0.0929618	0.696674
chi_circ_0023775	novel_310	-0.0902157	0.705244
chi_circ_0017614	novel_310	0.0862236	0.717764
chi_circ_0023778	novel_310	-0.0636534	0.789772
chi_circ_0005060	novel_310	0.0508146	0.831519
chi_circ_0023746	novel_310	-0.021447	0.928488
chi_circ_0028925	novel_310	-0.0197494	0.934136
chi_circ_0023776	novel_310	0.0140611	0.953082
chi_circ_0025521	novel_316	-0.0203405	0.932169
chi_circ_0020326	novel_318	-0.272866	0.244434
chi_circ_0011522	novel_318	-0.267996	0.253291
chi_circ_0026624	novel_318	0.184671	0.435723
chi_circ_0020325	novel_318	-0.155792	0.511898
chi_circ_0003235	novel_318	-0.11036	0.643232
chi_circ_0021013	novel_318	0.0302743	0.899177
chi_circ_0020327	novel_318	0.0125348	0.95817
chi_circ_0022598	novel_324	0.188027	0.427277
chi_circ_0022597	novel_324	-0.0929134	0.696824
chi_circ_0018369	novel_327	0.326697	0.159758
chi_circ_0026478	novel_327	0.241133	0.30576
chi_circ_0013530	novel_327	0.180228	0.447037
chi_circ_0000779	novel_327	-0.167799	0.479481
chi_circ_0000778	novel_327	0.118254	0.61951
chi_circ_0000772	novel_327	-0.0875908	0.713468
chi_circ_0008684	novel_327	-0.0386533	0.871469
chi_circ_0027517	novel_327	-0.0173417	0.942152
chi_circ_0000304	novel_329	0.498831	0.0251628
chi_circ_0029376	novel_329	-0.432709	0.0567027
chi_circ_0030630	novel_329	0.369638	0.108705
chi_circ_0026199	novel_329	-0.363793	0.11485
chi_circ_0000306	novel_329	0.281323	0.229533
chi_circ_0030629	novel_329	0.116091	0.625976
chi_circ_0030631	novel_329	-0.0691708	0.771992
chi_circ_0016493	novel_329	-0.0576883	0.809106
chi_circ_0020286	novel_329	-0.00503735	0.983184
chi_circ_0010576	novel_332	-0.287743	0.218625
chi_circ_0010579	novel_332	-0.263744	0.261186
chi_circ_0015504	novel_332	-0.24864	0.290481
chi_circ_0011883	novel_332	-0.127904	0.590998
chi_circ_0021750	novel_332	0.121758	0.609093
chi_circ_0026896	novel_332	-0.0313756	0.895528
chi_circ_0026897	novel_332	-0.0158732	0.947043
chi_circ_0014258	novel_335	0.491696	0.0276703
chi_circ_0024415	novel_335	-0.226366	0.33721
chi_circ_0014259	novel_335	0.199002	0.40028
chi_circ_0030807	novel_335	0.151908	0.522602
chi_circ_0019248	novel_335	-0.0534056	0.823055
chi_circ_0019254	novel_335	0.0272907	0.909071
chi_circ_0023792	novel_339	0.665743	0.00135512
chi_circ_0027932	novel_339	-0.464969	0.0388561
chi_circ_0006915	novel_339	-0.359063	0.120003
chi_circ_0005699	novel_339	-0.234063	0.320589
chi_circ_0015126	novel_339	-0.194376	0.411545
chi_circ_0012192	novel_339	0.125459	0.598172
chi_circ_0013476	novel_339	0.108137	0.649972
chi_circ_0029231	novel_342	-0.226071	0.337858
chi_circ_0026346	novel_342	-0.128963	0.587903
chi_circ_0028621	novel_343	0.386581	0.092237
chi_circ_0028617	novel_343	-0.175863	0.458298
chi_circ_0026624	novel_345	0.452533	0.0451281
chi_circ_0003518	novel_349	0.50782	0.022263
chi_circ_0003679	novel_349	0.388644	0.090364
chi_circ_0019112	novel_349	0.270013	0.249598
chi_circ_0009546	novel_349	-0.240557	0.306953
chi_circ_0024012	novel_349	-0.236376	0.315692
chi_circ_0019104	novel_349	0.205788	0.384068
chi_circ_0012793	novel_349	-0.170311	0.47283
chi_circ_0002186	novel_349	0.136616	0.565746
chi_circ_0029890	novel_349	-0.108192	0.649805
chi_circ_0002865	novel_349	-0.0835008	0.726343
chi_circ_0017920	novel_349	-0.0662059	0.781533
chi_circ_0029376	novel_349	0.0176628	0.941082
chi_circ_0020592	novel_356	-0.465173	0.0387595
chi_circ_0000631	novel_356	0.454411	0.0441341
chi_circ_0004653	novel_356	-0.436822	0.0541336
chi_circ_0027705	novel_356	0.400419	0.0802075
chi_circ_0018573	novel_356	0.318175	0.17158
chi_circ_0024647	novel_356	0.286006	0.221542
chi_circ_0023389	novel_356	-0.273696	0.242945
chi_circ_0023270	novel_356	-0.222648	0.345417
chi_circ_0005265	novel_356	-0.210646	0.372691
chi_circ_0015005	novel_356	-0.206756	0.381787
chi_circ_0006825	novel_356	-0.189889	0.422632
chi_circ_0027525	novel_356	0.168377	0.477945
chi_circ_0027702	novel_356	0.159803	0.500954
chi_circ_0018577	novel_356	0.158584	0.504269
chi_circ_0022724	novel_356	-0.155722	0.51209
chi_circ_0023458	novel_356	-0.150085	0.527663
chi_circ_0018546	novel_356	0.143642	0.54573
chi_circ_0017724	novel_356	0.140141	0.555664
chi_circ_0023807	novel_356	0.129586	0.586088
chi_circ_0018579	novel_356	0.129539	0.586224
chi_circ_0001151	novel_356	-0.125857	0.597
chi_circ_0003589	novel_356	-0.122826	0.605934
chi_circ_0026199	novel_356	0.109835	0.644822
chi_circ_0016647	novel_356	-0.100462	0.673447
chi_circ_0028735	novel_356	0.0767748	0.747669
chi_circ_0023459	novel_356	-0.0676739	0.776806
chi_circ_0003766	novel_356	0.0624189	0.793764
chi_circ_0003592	novel_356	-0.0574386	0.809918
chi_circ_0029558	novel_356	-0.00571183	0.980933
chi_circ_0013828	novel_359	0.109135	0.646943
chi_circ_0024255	novel_361	0.475993	0.0338817
chi_circ_0026768	novel_361	-0.407152	0.0747952
chi_circ_0018248	novel_361	0.355816	0.123636
chi_circ_0015962	novel_361	-0.295617	0.205719
chi_circ_0016045	novel_361	-0.26037	0.267561
chi_circ_0000077	novel_361	0.254367	0.279145
chi_circ_0005309	novel_361	-0.245694	0.29642
chi_circ_0004514	novel_361	0.225985	0.338045
chi_circ_0004440	novel_361	0.215807	0.360817
chi_circ_0002951	novel_361	-0.215648	0.361181
chi_circ_0005644	novel_361	-0.208629	0.377391
chi_circ_0026628	novel_361	0.136814	0.565176
chi_circ_0015740	novel_361	-0.116048	0.626105
chi_circ_0026629	novel_361	0.115644	0.627316
chi_circ_0029561	novel_361	-0.109902	0.644618
chi_circ_0029201	novel_361	-0.104537	0.660945
chi_circ_0004510	novel_361	-0.0899538	0.706063
chi_circ_0030626	novel_361	0.0848796	0.721994
chi_circ_0008689	novel_361	-0.0815373	0.73255
chi_circ_0025714	novel_361	-0.0783252	0.742737
chi_circ_0016707	novel_361	0.0753913	0.752078
chi_circ_0015738	novel_361	-0.0488107	0.838077
chi_circ_0019248	novel_361	-0.0353402	0.88241
chi_circ_0017141	novel_361	-0.0243691	0.918773
chi_circ_0003930	novel_364	-0.344949	0.136359
chi_circ_0029372	novel_364	0.221716	0.347492
chi_circ_0004120	novel_364	-0.150093	0.527643
chi_circ_0030807	novel_364	0.107753	0.651141
chi_circ_0004117	novel_364	0.0450141	0.85053
chi_circ_0003885	novel_365	0.318536	0.171068
chi_circ_0017476	novel_365	-0.286183	0.221245
chi_circ_0015925	novel_370	-0.321436	0.166987
chi_circ_0008458	novel_370	0.242399	0.30315
chi_circ_0008459	novel_370	0.222052	0.346744
chi_circ_0012627	novel_370	-0.213164	0.366872
chi_circ_0008461	novel_370	0.208873	0.376822
chi_circ_0008463	novel_370	-0.170303	0.472852
chi_circ_0012626	novel_370	0.0710749	0.765881
chi_circ_0025739	novel_371	0.458849	0.0418522
chi_circ_0008745	novel_371	-0.267788	0.253672
chi_circ_0028606	novel_371	-0.192154	0.417014
chi_circ_0028910	novel_371	-0.171714	0.469137
chi_circ_0028607	novel_371	-0.166685	0.482444
chi_circ_0015911	novel_371	-0.151007	0.525103
chi_circ_0027598	novel_371	0.14582	0.539591
chi_circ_0012944	novel_371	-0.100184	0.674303
chi_circ_0023193	novel_371	-0.091886	0.700027
chi_circ_0015912	novel_371	0.0786888	0.741581
chi_circ_0008222	novel_371	0.0548764	0.818259
chi_circ_0015899	novel_371	0.0413395	0.862616
chi_circ_0006143	novel_371	-0.0157057	0.947601
chi_circ_0007448	novel_371	0.00423532	0.985861
chi_circ_0013371	novel_376	0.340287	0.14209
chi_circ_0021903	novel_376	-0.182049	0.442382
chi_circ_0009044	novel_376	-0.166962	0.481705
chi_circ_0012627	novel_376	-0.0916825	0.700662
chi_circ_0017925	novel_376	-0.0624116	0.793787
chi_circ_0009045	novel_376	0.0612798	0.797452
chi_circ_0025640	novel_376	0.0508665	0.831349
chi_circ_0021905	novel_376	0.0218113	0.927276
chi_circ_0011340	novel_378	-0.491065	0.0279011
chi_circ_0029071	novel_378	-0.459208	0.0416717
chi_circ_0011337	novel_378	-0.430383	0.058196
chi_circ_0016295	novel_378	-0.344125	0.13736
chi_circ_0029072	novel_378	-0.331464	0.153397
chi_circ_0011338	novel_378	-0.299792	0.199085
chi_circ_0027890	novel_378	-0.236166	0.316135
chi_circ_0018313	novel_378	0.118959	0.61741
chi_circ_0029078	novel_378	0.0677438	0.77658
chi_circ_0021009	novel_378	0.0549753	0.817936
chi_circ_0020094	novel_378	0.0366104	0.878213
chi_circ_0004280	novel_382	0.424033	0.0624248
chi_circ_0009821	novel_382	-0.132664	0.577143
chi_circ_0021673	novel_382	-0.0462832	0.846364
chi_circ_0006646	novel_383	-0.267421	0.254348
chi_circ_0006648	novel_383	0.0281106	0.906351
chi_circ_0023270	novel_384	-0.13465	0.571403
chi_circ_0027916	novel_384	0.0808304	0.734788
chi_circ_0028178	novel_384	0.0125125	0.958245
chi_circ_0021269	novel_392	-0.147016	0.536235
chi_circ_0028571	novel_396	0.306484	0.188752
chi_circ_0030724	novel_396	0.247997	0.291771
chi_circ_0002360	novel_396	-0.155492	0.512721
chi_circ_0002400	novel_396	-0.13313	0.575793
chi_circ_0018261	novel_398	-0.476448	0.0336879
chi_circ_0021238	novel_398	-0.415193	0.0686934
chi_circ_0012700	novel_398	-0.38971	0.0894077
chi_circ_0015492	novel_398	-0.197076	0.40495
chi_circ_0019512	novel_398	-0.103427	0.664345
chi_circ_0026965	novel_398	-0.0949427	0.690513
chi_circ_0019195	novel_398	0.0185514	0.938124
chi_circ_0020091	novel_398	0.00278237	0.990711
chi_circ_0028998	novel_398	-0.00127051	0.995758
chi_circ_0010683	novel_399	-0.135858	0.567923
chi_circ_0026152	novel_401	0.0617926	0.795791
chi_circ_0010532	novel_404	-0.00330026	0.988982
chi_circ_0007053	novel_407	0.345462	0.135738
chi_circ_0001844	novel_407	-0.294635	0.207299
chi_circ_0028701	novel_407	-0.204842	0.386306
chi_circ_0003747	novel_407	-0.131038	0.581858
chi_circ_0003750	novel_407	-0.120044	0.61418
chi_circ_0027147	novel_407	-0.115601	0.627445
chi_circ_0007057	novel_407	-0.023904	0.920319
chi_circ_0009089	novel_413	-0.114612	0.630412
chi_circ_0027932	novel_415	0.106497	0.654965
chi_circ_0022216	novel_419	-0.166615	0.482629
chi_circ_0022218	novel_419	0.129442	0.586507
chi_circ_0001151	novel_423	-0.0414959	0.862101
chi_circ_0007733	novel_425	-0.248354	0.291054
chi_circ_0027705	novel_426	-0.20352	0.389445
chi_circ_0027702	novel_426	0.121433	0.610057
chi_circ_0005724	novel_429	-0.376692	0.101609
chi_circ_0004611	novel_429	0.319342	0.169927
chi_circ_0017979	novel_429	-0.256745	0.27452
chi_circ_0008428	novel_429	0.215201	0.362201
chi_circ_0005725	novel_429	0.160909	0.497955
chi_circ_0008432	novel_429	-0.155612	0.512392
chi_circ_0023499	novel_429	-0.0537553	0.821914
chi_circ_0029890	novel_429	-0.00523468	0.982525
chi_circ_0030807	novel_432	0.407501	0.0745221
chi_circ_0023127	novel_432	0.353103	0.126729
chi_circ_0022832	novel_432	0.132369	0.577998
chi_circ_0019783	novel_432	0.0439304	0.854091
chi_circ_0020927	novel_432	0.0330646	0.889936
chi_circ_0002981	novel_433	-0.508565	0.022035
chi_circ_0027229	novel_433	0.152205	0.521781
chi_circ_0011990	novel_433	0.134979	0.570455
chi_circ_0002983	novel_433	-0.121868	0.608769
chi_circ_0021330	novel_433	-0.00964758	0.9678
chi_circ_0021447	novel_434	0.630556	0.00287702
chi_circ_0011735	novel_434	-0.453127	0.0448121
chi_circ_0026931	novel_434	0.425113	0.0616901
chi_circ_0015131	novel_434	0.416047	0.0680678
chi_circ_0028486	novel_434	-0.383599	0.0949934
chi_circ_0015911	novel_434	-0.3823	0.0962129
chi_circ_0011696	novel_434	-0.371267	0.107035
chi_circ_0013480	novel_434	0.354074	0.125615
chi_circ_0030626	novel_434	0.32087	0.167779
chi_circ_0026283	novel_434	-0.316727	0.173647
chi_circ_0026284	novel_434	-0.286804	0.2202
chi_circ_0023764	novel_434	-0.234569	0.319514
chi_circ_0010410	novel_434	-0.201545	0.394163
chi_circ_0007743	novel_434	0.164733	0.48766
chi_circ_0026280	novel_434	-0.113816	0.632804
chi_circ_0021279	novel_434	-0.111542	0.639659
chi_circ_0023527	novel_434	-0.0951149	0.689979
chi_circ_0015912	novel_434	-0.0723807	0.761698
chi_circ_0022620	novel_434	-0.0516628	0.828746
chi_circ_0017956	novel_434	0.0513159	0.82988
chi_circ_0020967	novel_434	-0.0363421	0.879099
chi_circ_0015915	novel_434	-0.0258614	0.913816
chi_circ_0004872	novel_434	0.0204538	0.931792
chi_circ_0019672	novel_435	0.127415	0.592431
chi_circ_0014589	novel_439	0.181834	0.442928
chi_circ_0024630	novel_439	0.0190845	0.936349
chi_circ_0006848	novel_439	-0.0107189	0.964226
chi_circ_0027940	novel_439	0.00498424	0.983361
chi_circ_0019668	novel_442	0.61566	0.00385416
chi_circ_0019671	novel_442	-0.262277	0.263947
chi_circ_0026121	novel_442	-0.0141992	0.952622
chi_circ_0023078	novel_443	-0.15768	0.506733
chi_circ_0001836	novel_444	-0.264732	0.259338
chi_circ_0003423	novel_444	-0.125528	0.597966
chi_circ_0028727	novel_444	-0.0453791	0.849332
chi_circ_0015538	novel_445	0.110469	0.642902
chi_circ_0008770	novel_447	-0.332345	0.152241
chi_circ_0008581	novel_447	0.069489	0.77097
chi_circ_0005695	novel_447	-0.042628	0.858375
chi_circ_0010771	novel_448	0.442317	0.0508407
chi_circ_0000608	novel_448	0.400238	0.0803573
chi_circ_0007751	novel_448	-0.370264	0.108061
chi_circ_0009820	novel_448	0.274009	0.242386
chi_circ_0015543	novel_448	-0.258813	0.270536
chi_circ_0007759	novel_448	-0.258403	0.271323
chi_circ_0009821	novel_448	-0.254749	0.278399
chi_circ_0007760	novel_448	-0.202821	0.391111
chi_circ_0022381	novel_448	-0.188039	0.427248
chi_circ_0003044	novel_448	0.164055	0.489476
chi_circ_0019484	novel_448	-0.157735	0.506583
chi_circ_0018066	novel_448	-0.155689	0.512181
chi_circ_0030692	novel_448	0.116316	0.625303
chi_circ_0007762	novel_448	-0.0836419	0.725897
chi_circ_0018062	novel_448	0.0781308	0.743355
chi_circ_0007773	novel_448	0.0742997	0.755562
chi_circ_0019483	novel_448	-0.0664449	0.780763
chi_circ_0006043	novel_448	0.0431876	0.856534
chi_circ_0027916	novel_448	0.0122749	0.959037
chi_circ_0022325	novel_450	-0.0426732	0.858226
chi_circ_0026782	novel_451	0.235039	0.318516
chi_circ_0015643	novel_451	-0.163492	0.490989
chi_circ_0003508	novel_451	-0.147052	0.536135
chi_circ_0011340	novel_451	-0.0653634	0.78425
chi_circ_0030541	novel_451	-0.0107823	0.964015
chi_circ_0027916	novel_454	0.541377	0.0136927
chi_circ_0022846	novel_454	-0.338918	0.143805
chi_circ_0022844	novel_454	-0.0621157	0.794745
chi_circ_0016647	novel_456	-0.0715556	0.764341
chi_circ_0024647	novel_457	0.244384	0.299086
chi_circ_0004366	novel_457	0.155123	0.513734
chi_circ_0020740	novel_460	-0.102921	0.665894
chi_circ_0013642	novel_462	0.0496615	0.835291
chi_circ_0010133	novel_466	0.537615	0.0144941
chi_circ_0003953	novel_466	0.515239	0.0200751
chi_circ_0012961	novel_466	-0.420574	0.0648244
chi_circ_0003693	novel_466	0.373227	0.105051
chi_circ_0008107	novel_466	-0.31429	0.177163
chi_circ_0023355	novel_466	0.287021	0.219836
chi_circ_0008114	novel_466	0.283348	0.226056
chi_circ_0003186	novel_466	-0.282704	0.227158
chi_circ_0003695	novel_466	-0.254422	0.279038
chi_circ_0000205	novel_466	0.231291	0.326517
chi_circ_0029890	novel_466	0.231166	0.326787
chi_circ_0008610	novel_466	-0.230843	0.327482
chi_circ_0003482	novel_466	-0.219214	0.3531
chi_circ_0008399	novel_466	-0.188939	0.424999
chi_circ_0016828	novel_466	-0.180616	0.446041
chi_circ_0012962	novel_466	-0.179888	0.447907
chi_circ_0012959	novel_466	-0.160054	0.500272
chi_circ_0018822	novel_466	-0.132206	0.578469
chi_circ_0003696	novel_466	-0.119723	0.615136
chi_circ_0008111	novel_466	-0.11862	0.61842
chi_circ_0024099	novel_466	0.103381	0.664483
chi_circ_0003483	novel_466	0.0729937	0.759737
chi_circ_0000675	novel_466	0.0461596	0.846769
chi_circ_0002810	novel_466	-0.0449514	0.850736
chi_circ_0008609	novel_466	0.0380398	0.873494
chi_circ_0005657	novel_466	-0.0358167	0.880835
chi_circ_0010778	novel_466	-0.0254662	0.915129
chi_circ_0016827	novel_466	-0.0228457	0.923836
chi_circ_0000674	novel_466	0.0186501	0.937795
chi_circ_0002054	novel_466	0.0111492	0.962791
chi_circ_0021996	novel_466	0.00943176	0.96852
chi_circ_0024979	novel_466	-0.00100399	0.996648
chi_circ_0003419	novel_467	0.404118	0.0771996
chi_circ_0012279	novel_467	0.25929	0.269624
chi_circ_0016247	novel_467	-0.173124	0.465438
chi_circ_0009876	novel_467	-0.0979916	0.681068
chi_circ_0022201	novel_467	-0.094033	0.69334
chi_circ_0028584	novel_467	0.053848	0.821612
chi_circ_0008609	novel_467	-0.0465019	0.845646
chi_circ_0010139	novel_468	0.175476	0.459303
chi_circ_0027916	novel_468	-0.131565	0.58033
chi_circ_0018244	novel_468	-0.0953836	0.689145
chi_circ_0016363	novel_468	0.0532028	0.823717
chi_circ_0029935	novel_468	0.0172817	0.942352
chi_circ_0029933	novel_468	0.00190467	0.993641
chi_circ_0026284	novel_469	-0.412832	0.0704445
chi_circ_0024966	novel_469	-0.217354	0.3573
chi_circ_0026283	novel_469	-0.202664	0.391485
chi_circ_0026280	novel_469	-0.169122	0.475972
chi_circ_0001843	novel_470	-0.613455	0.00401974
chi_circ_0001844	novel_470	0.435129	0.0551802
chi_circ_0024647	novel_470	-0.413073	0.0702642
chi_circ_0015403	novel_470	-0.370033	0.108298
chi_circ_0001838	novel_470	-0.314067	0.177488
chi_circ_0026240	novel_470	-0.251872	0.284049
chi_circ_0030847	novel_470	-0.215226	0.362143
chi_circ_0027594	novel_470	-0.212271	0.368929
chi_circ_0028547	novel_470	-0.105451	0.658155
chi_circ_0001841	novel_470	-0.059336	0.803755
chi_circ_0015401	novel_470	-0.0433655	0.855949
chi_circ_0026888	novel_471	-0.157647	0.506824
chi_circ_0019716	novel_471	0.0990395	0.677832
chi_circ_0002720	novel_473	0.410364	0.0723108
chi_circ_0006825	novel_477	0.416477	0.0677549
chi_circ_0008403	novel_477	-0.300801	0.197504
chi_circ_0005657	novel_477	0.179791	0.448157
chi_circ_0011522	novel_477	-0.0547824	0.818565
chi_circ_0029220	novel_479	-0.0968112	0.68472
chi_circ_0017920	novel_479	-0.0737252	0.757398
chi_circ_0020121	novel_479	-0.0556151	0.815852
chi_circ_0017574	novel_479	-0.0388626	0.870779
chi_circ_0001588	novel_480	-0.153448	0.518347
chi_circ_0001648	novel_481	0.516386	0.0197526
chi_circ_0028925	novel_484	-0.305671	0.189987
chi_circ_0018480	novel_484	-0.304187	0.192257
chi_circ_0010937	novel_484	-0.0945922	0.691602
chi_circ_0019561	novel_488	-0.225334	0.339476
chi_circ_0029291	novel_488	-0.223217	0.344154
chi_circ_0025424	novel_488	0.217259	0.357515
chi_circ_0025421	novel_488	-0.216357	0.359564
chi_circ_0027809	novel_488	-0.18866	0.425695
chi_circ_0025418	novel_488	0.167541	0.480166
chi_circ_0025422	novel_488	0.0986236	0.679116
chi_circ_0025423	novel_488	-0.0850942	0.721319
chi_circ_0027519	novel_488	-0.0809262	0.734484
chi_circ_0022789	novel_488	-0.0522852	0.826713
chi_circ_0025412	novel_488	0.0245264	0.918251
chi_circ_0017418	novel_491	-0.0870823	0.715065
chi_circ_0022832	novel_492	0.560597	0.0101361
chi_circ_0009793	novel_492	-0.075868	0.750558
chi_circ_0024952	novel_492	0.0267785	0.910771
chi_circ_0003076	novel_493	0.823845	8.02764e-06
chi_circ_0005644	novel_493	-0.162573	0.493462
chi_circ_0009089	novel_493	-0.0337799	0.887569
chi_circ_0013050	novel_494	-0.321251	0.167246
chi_circ_0029829	novel_494	-0.279176	0.233259
chi_circ_0003804	novel_494	0.224298	0.341761
chi_circ_0021819	novel_494	0.210031	0.374121
chi_circ_0011064	novel_494	-0.147629	0.534518
chi_circ_0013055	novel_494	0.139768	0.556726
chi_circ_0013755	novel_494	0.117058	0.623083
chi_circ_0027949	novel_494	-0.115976	0.62632
chi_circ_0000631	novel_494	0.106056	0.656309
chi_circ_0011107	novel_494	-0.0822481	0.730301
chi_circ_0003805	novel_494	-0.0684337	0.774361
chi_circ_0026199	novel_494	-0.0646861	0.786436
chi_circ_0017273	novel_494	0.0174247	0.941875
chi_circ_0022784	novel_497	-0.417878	0.0667414
chi_circ_0004915	novel_497	-0.171203	0.470479
chi_circ_0000837	novel_497	0.128786	0.588421
chi_circ_0021484	novel_497	-0.123217	0.604777
chi_circ_0021999	novel_497	-0.104648	0.660607
chi_circ_0021485	novel_497	-0.0994393	0.676599
chi_circ_0017929	novel_497	-0.0345246	0.885106
chi_circ_0021937	novel_499	-0.258912	0.270346
chi_circ_0028735	novel_500	0.359743	0.119253
chi_circ_0028734	novel_500	0.291477	0.21244
chi_circ_0029447	novel_500	-0.207114	0.380944
chi_circ_0007684	novel_500	0.206104	0.383322
chi_circ_0026117	novel_500	-0.100272	0.674033
chi_circ_0015131	novel_501	-0.468291	0.0373011
chi_circ_0007821	novel_501	0.365273	0.113271
chi_circ_0009818	novel_501	-0.344157	0.137321
chi_circ_0014258	novel_501	-0.328006	0.157993
chi_circ_0022598	novel_501	0.320023	0.168968
chi_circ_0021673	novel_501	-0.31971	0.169408
chi_circ_0029090	novel_501	0.300924	0.197311
chi_circ_0011522	novel_501	-0.273107	0.244001
chi_circ_0014259	novel_501	-0.263792	0.261096
chi_circ_0023493	novel_501	0.246403	0.294984
chi_circ_0004366	novel_501	-0.23803	0.312217
chi_circ_0010864	novel_501	-0.212163	0.369179
chi_circ_0007825	novel_501	0.203425	0.389672
chi_circ_0026517	novel_501	0.197378	0.404216
chi_circ_0004157	novel_501	0.180764	0.445663
chi_circ_0005159	novel_501	0.160422	0.499276
chi_circ_0023494	novel_501	-0.143893	0.54502
chi_circ_0026519	novel_501	0.12943	0.586543
chi_circ_0015344	novel_501	-0.125132	0.599133
chi_circ_0027114	novel_501	-0.124957	0.599647
chi_circ_0024966	novel_501	0.0502452	0.833381
chi_circ_0005695	novel_501	-0.0373856	0.875653
chi_circ_0007820	novel_501	0.0207258	0.930887
chi_circ_0013704	novel_501	0.0135483	0.954791
chi_circ_0019756	novel_501	0.00164526	0.994507
chi_circ_0024005	novel_505	0.5526	0.0115114
chi_circ_0000425	novel_505	0.434507	0.0555688
chi_circ_0012192	novel_505	0.350695	0.129521
chi_circ_0011735	novel_505	-0.316391	0.174129
chi_circ_0000515	novel_505	0.273207	0.243823
chi_circ_0016577	novel_505	0.255051	0.277809
chi_circ_0002983	novel_505	-0.227785	0.334109
chi_circ_0004925	novel_505	0.20723	0.380671
chi_circ_0002981	novel_505	-0.189226	0.424283
chi_circ_0022297	novel_505	-0.178194	0.452265
chi_circ_0005768	novel_505	-0.165425	0.485807
chi_circ_0003679	novel_505	0.0788173	0.741173
chi_circ_0024007	novel_505	-0.066636	0.780148
chi_circ_0020097	novel_505	-0.0470942	0.843703
chi_circ_0014939	novel_505	-0.0304788	0.898499
chi_circ_0026896	novel_505	-0.0138433	0.953808
chi_circ_0010908	novel_505	0.00223903	0.992525
chi_circ_0027505	novel_507	0.54689	0.0125829
chi_circ_0027843	novel_507	-0.224637	0.341012
chi_circ_0003423	novel_507	0.0710372	0.766002
chi_circ_0001844	novel_507	-0.070769	0.766862
chi_circ_0005695	novel_508	-0.405132	0.0763891
chi_circ_0012159	novel_509	0.0125288	0.958191
chi_circ_0003696	novel_513	0.449472	0.0467855
chi_circ_0003693	novel_513	-0.314772	0.176465
chi_circ_0023739	novel_513	-0.304029	0.1925
chi_circ_0023776	novel_513	-0.299426	0.19966
chi_circ_0013561	novel_513	-0.261561	0.2653
chi_circ_0023778	novel_513	-0.176009	0.45792
chi_circ_0003695	novel_513	0.126886	0.593982
chi_circ_0024952	novel_513	0.0467019	0.84499
chi_circ_0024953	novel_513	0.0394564	0.868821
chi_circ_0023775	novel_513	0.0192116	0.935926
chi_circ_0023746	novel_513	-0.00117816	0.996067
chi_circ_0024255	novel_515	-0.444953	0.0493168
chi_circ_0011803	novel_515	0.271034	0.247742
chi_circ_0014577	novel_515	-0.216443	0.35937
chi_circ_0011320	novel_515	0.186071	0.432191
chi_circ_0015915	novel_515	0.182936	0.440123
chi_circ_0015912	novel_515	0.164935	0.487119
chi_circ_0001214	novel_515	0.153966	0.516919
chi_circ_0029438	novel_515	-0.0493775	0.836221
chi_circ_0011802	novel_515	0.0207156	0.930921
chi_circ_0007096	novel_515	0.0186375	0.937837
chi_circ_0025324	novel_516	0.341674	0.140367
chi_circ_0014552	novel_516	0.331588	0.153234
chi_circ_0025505	novel_516	0.291368	0.212619
chi_circ_0026517	novel_516	-0.266133	0.256732
chi_circ_0025508	novel_516	0.249991	0.28778
chi_circ_0020063	novel_516	-0.245187	0.297449
chi_circ_0015403	novel_516	-0.243565	0.300759
chi_circ_0030807	novel_516	-0.188511	0.426067
chi_circ_0025984	novel_516	-0.181511	0.443753
chi_circ_0025499	novel_516	-0.178454	0.451597
chi_circ_0015401	novel_516	0.154151	0.516409
chi_circ_0018248	novel_516	0.142602	0.548672
chi_circ_0025501	novel_516	-0.132088	0.578812
chi_circ_0028744	novel_516	0.12435	0.601435
chi_circ_0025500	novel_516	0.103543	0.663989
chi_circ_0014557	novel_516	-0.0927761	0.697252
chi_circ_0020067	novel_516	0.0697902	0.770003
chi_circ_0025323	novel_516	0.0641803	0.788069
chi_circ_0025512	novel_516	-0.025143	0.916202
chi_circ_0023395	novel_517	0.421803	0.0639641
chi_circ_0000642	novel_517	0.270366	0.248955
chi_circ_0021521	novel_517	-0.230427	0.32838
chi_circ_0006740	novel_517	-0.2114	0.370944
chi_circ_0026660	novel_517	-0.206578	0.382206
chi_circ_0027606	novel_517	-0.182569	0.441056
chi_circ_0022766	novel_517	-0.177643	0.453688
chi_circ_0015344	novel_517	0.124262	0.601694
chi_circ_0009818	novel_519	0.340395	0.141955
chi_circ_0008157	novel_519	0.311906	0.18065
chi_circ_0013480	novel_519	-0.297125	0.203305
chi_circ_0013544	novel_519	0.203565	0.389338
chi_circ_0007684	novel_519	0.169856	0.47403
chi_circ_0020097	novel_519	0.162668	0.493206
chi_circ_0024651	novel_519	-0.159707	0.501215
chi_circ_0019783	novel_519	0.158595	0.504237
chi_circ_0004804	novel_519	-0.150238	0.527239
chi_circ_0024338	novel_519	0.11509	0.628975
chi_circ_0027524	novel_519	-0.0970663	0.68393
chi_circ_0010410	novel_519	0.0447575	0.851373
chi_circ_0017110	novel_520	-0.508488	0.0220585
chi_circ_0023667	novel_520	-0.446406	0.0484913
chi_circ_0024953	novel_520	0.437335	0.0538197
chi_circ_0026404	novel_520	0.426506	0.0607516
chi_circ_0018066	novel_520	-0.390502	0.0887015
chi_circ_0018062	novel_520	-0.307089	0.187835
chi_circ_0027705	novel_520	-0.244847	0.298142
chi_circ_0013661	novel_520	-0.227194	0.335398
chi_circ_0015064	novel_520	0.223361	0.343834
chi_circ_0027702	novel_520	-0.10883	0.647867
chi_circ_0015121	novel_521	0.454622	0.0440237
chi_circ_0001838	novel_521	-0.418899	0.0660104
chi_circ_0029590	novel_521	0.304005	0.192536
chi_circ_0014438	novel_521	0.242586	0.302765
chi_circ_0029591	novel_521	-0.174303	0.462358
chi_circ_0015118	novel_521	-0.0974008	0.682895
chi_circ_0001841	novel_521	0.0785663	0.741971
chi_circ_0002218	novel_523	0.0724732	0.761402
chi_circ_0012624	novel_523	-0.0490834	0.837184
chi_circ_0008518	novel_523	0.0215978	0.927986
chi_circ_0001529	novel_524	0.547395	0.0124851
chi_circ_0028327	novel_524	0.535795	0.0148952
chi_circ_0023052	novel_524	0.421407	0.0642401
chi_circ_0014791	novel_524	-0.393778	0.0858261
chi_circ_0017141	novel_524	-0.389538	0.0895614
chi_circ_0024447	novel_524	-0.370663	0.107653
chi_circ_0006524	novel_524	0.36868	0.109696
chi_circ_0014792	novel_524	0.361471	0.11736
chi_circ_0015131	novel_524	-0.358296	0.120854
chi_circ_0005407	novel_524	-0.349391	0.131051
chi_circ_0008299	novel_524	-0.347523	0.133265
chi_circ_0011782	novel_524	0.33593	0.147598
chi_circ_0008300	novel_524	-0.33305	0.151319
chi_circ_0013971	novel_524	0.330514	0.15465
chi_circ_0012204	novel_524	0.329555	0.155922
chi_circ_0017574	novel_524	0.327438	0.158758
chi_circ_0018962	novel_524	0.324484	0.162773
chi_circ_0014198	novel_524	-0.320424	0.168404
chi_circ_0006517	novel_524	0.318653	0.170902
chi_circ_0000631	novel_524	0.312515	0.179754
chi_circ_0011282	novel_524	0.302016	0.19561
chi_circ_0002353	novel_524	0.299747	0.199155
chi_circ_0002352	novel_524	0.291587	0.212259
chi_circ_0002633	novel_524	0.285257	0.222808
chi_circ_0026121	novel_524	-0.284782	0.223614
chi_circ_0016119	novel_524	-0.277297	0.236552
chi_circ_0011786	novel_524	0.272175	0.245678
chi_circ_0015784	novel_524	-0.265804	0.257342
chi_circ_0029218	novel_524	0.263423	0.261788
chi_circ_0022764	novel_524	-0.255642	0.276659
chi_circ_0018919	novel_524	-0.255553	0.276832
chi_circ_0029217	novel_524	-0.2513	0.28518
chi_circ_0006519	novel_524	-0.231836	0.325346
chi_circ_0017030	novel_524	0.231327	0.326441
chi_circ_0026700	novel_524	0.213308	0.36654
chi_circ_0017029	novel_524	-0.192342	0.41655
chi_circ_0005633	novel_524	-0.185882	0.432667
chi_circ_0029219	novel_524	-0.175592	0.459002
chi_circ_0013734	novel_524	-0.170575	0.472135
chi_circ_0020740	novel_524	0.168655	0.477208
chi_circ_0022364	novel_524	0.16689	0.481897
chi_circ_0018019	novel_524	0.16279	0.492877
chi_circ_0010263	novel_524	0.153472	0.51828
chi_circ_0010364	novel_524	-0.151423	0.523947
chi_circ_0011781	novel_524	0.1398	0.556635
chi_circ_0006646	novel_524	-0.139291	0.558086
chi_circ_0021124	novel_524	-0.136387	0.566402
chi_circ_0013704	novel_524	0.119447	0.615956
chi_circ_0026141	novel_524	-0.112206	0.637654
chi_circ_0029231	novel_524	0.111342	0.640261
chi_circ_0000608	novel_524	0.105858	0.656912
chi_circ_0024804	novel_524	-0.104746	0.660307
chi_circ_0012199	novel_524	-0.103316	0.664685
chi_circ_0001305	novel_524	0.0997206	0.675732
chi_circ_0006143	novel_524	0.0994992	0.676415
chi_circ_0002720	novel_524	-0.0955552	0.688612
chi_circ_0029220	novel_524	-0.0938027	0.694056
chi_circ_0006814	novel_524	-0.0837293	0.725622
chi_circ_0025539	novel_524	0.0787238	0.74147
chi_circ_0011283	novel_524	0.0782524	0.742968
chi_circ_0012198	novel_524	0.0613938	0.797082
chi_circ_0029890	novel_524	0.0596047	0.802883
chi_circ_0005134	novel_524	0.0572252	0.810612
chi_circ_0018362	novel_524	0.0569831	0.8114
chi_circ_0029667	novel_524	0.0534419	0.822937
chi_circ_0005636	novel_524	-0.044762	0.851358
chi_circ_0002762	novel_524	0.0403243	0.86596
chi_circ_0006825	novel_524	0.0378766	0.874033
chi_circ_0001644	novel_524	-0.0346611	0.884655
chi_circ_0024429	novel_524	0.0324835	0.891859
chi_circ_0025521	novel_524	-0.0297752	0.900831
chi_circ_0022201	novel_524	-0.0233277	0.922234
chi_circ_0013908	novel_524	-0.0218415	0.927176
chi_circ_0023050	novel_524	-0.0197316	0.934195
chi_circ_0024424	novel_524	-0.0152741	0.94904
chi_circ_0010363	novel_524	-0.00955456	0.96811
chi_circ_0015783	novel_524	-0.00167945	0.994393
chi_circ_0001445	novel_524	-0.00156693	0.994769
chi_circ_0024613	novel_525	-0.131163	0.581495
chi_circ_0006325	novel_526	-0.450723	0.0461025
chi_circ_0028486	novel_526	-0.35305	0.12679
chi_circ_0019981	novel_526	0.31981	0.169268
chi_circ_0017952	novel_526	-0.294645	0.207283
chi_circ_0000679	novel_526	0.167126	0.481268
chi_circ_0021996	novel_526	0.120398	0.613128
chi_circ_0017954	novel_526	-0.0437631	0.854642
chi_circ_0010937	novel_526	-0.0388648	0.870772
chi_circ_0024647	novel_528	-0.599335	0.0052257
chi_circ_0023091	novel_530	0.132782	0.576801
chi_circ_0024651	novel_530	0.118893	0.617605
chi_circ_0003273	novel_532	0.374048	0.104228
chi_circ_0027505	novel_532	-0.36793	0.110476
chi_circ_0022407	novel_532	-0.353183	0.126638
chi_circ_0025743	novel_532	0.303691	0.19302
chi_circ_0028734	novel_532	0.293377	0.209337
chi_circ_0028735	novel_532	0.293072	0.209834
chi_circ_0022405	novel_532	-0.235429	0.317692
chi_circ_0019720	novel_532	0.135848	0.567952
chi_circ_0026383	novel_532	0.0793497	0.739483
chi_circ_0016804	novel_532	-0.0678032	0.77639
chi_circ_0018546	novel_532	-0.055992	0.814625
chi_circ_0022398	novel_532	-0.0457141	0.848232
chi_circ_0012231	novel_533	0.172199	0.467863
chi_circ_0029218	novel_535	0.650958	0.00188053
chi_circ_0029219	novel_535	0.269392	0.250732
chi_circ_0029217	novel_535	0.22276	0.345168
chi_circ_0029220	novel_535	0.120142	0.61389
chi_circ_0018074	novel_536	-0.415583	0.0684074
chi_circ_0011775	novel_536	-0.384613	0.0940495
chi_circ_0018062	novel_536	-0.365918	0.112588
chi_circ_0015834	novel_536	-0.296921	0.203631
chi_circ_0022832	novel_536	-0.124114	0.602132
chi_circ_0018066	novel_536	-0.121642	0.609439
chi_circ_0024953	novel_538	0.399063	0.0813324
chi_circ_0015397	novel_538	-0.232507	0.32391
chi_circ_0018479	novel_538	-0.22635	0.337245
chi_circ_0023271	novel_538	-0.212188	0.369122
chi_circ_0012509	novel_538	-0.164536	0.488186
chi_circ_0006915	novel_538	0.151002	0.525116
chi_circ_0005699	novel_538	0.148002	0.533475
chi_circ_0015126	novel_538	-0.113331	0.634264
chi_circ_0024952	novel_538	0.0828492	0.728401
chi_circ_0023775	novel_538	-0.038869	0.870758
chi_circ_0018304	novel_538	0.0192011	0.935961
chi_circ_0012510	novel_538	-0.00539787	0.981981
chi_circ_0010282	novel_539	-0.0461263	0.846878
chi_circ_0024872	novel_545	-0.0425058	0.858777
chi_circ_0021750	novel_546	0.50904	0.0218907
chi_circ_0011668	novel_546	-0.429804	0.0585724
chi_circ_0025900	novel_546	-0.428746	0.059265
chi_circ_0025904	novel_546	-0.239914	0.308287
chi_circ_0010446	novel_546	-0.0586124	0.806104
chi_circ_0025899	novel_546	0.051127	0.830497
chi_circ_0006814	novel_55	-0.133131	0.575791
chi_circ_0002541	novel_55	0.0789507	0.74075
chi_circ_0009428	novel_557	-0.325301	0.161655
chi_circ_0021996	novel_557	-0.319406	0.169837
chi_circ_0024424	novel_557	0.31553	0.175369
chi_circ_0008628	novel_557	0.270679	0.248387
chi_circ_0011522	novel_557	-0.238575	0.311076
chi_circ_0006519	novel_557	-0.224992	0.34023
chi_circ_0006517	novel_557	0.204847	0.386295
chi_circ_0023667	novel_557	0.186288	0.431644
chi_circ_0030807	novel_557	0.17547	0.45932
chi_circ_0026117	novel_557	-0.160283	0.499652
chi_circ_0006524	novel_557	0.159711	0.501203
chi_circ_0028575	novel_557	-0.132921	0.576397
chi_circ_0027315	novel_557	-0.088851	0.709516
chi_circ_0030290	novel_557	0.074236	0.755766
chi_circ_0008220	novel_557	0.0525792	0.825752
chi_circ_0011803	novel_557	0.0387059	0.871296
chi_circ_0011802	novel_557	-0.00594007	0.980171
chi_circ_0027525	novel_557	-0.00393845	0.986852
chi_circ_0016515	novel_559	-0.0422909	0.859484
chi_circ_0019410	novel_560	0.401752	0.0791134
chi_circ_0019433	novel_560	-0.326445	0.160099
chi_circ_0019409	novel_560	-0.23458	0.31949
chi_circ_0025741	novel_564	0.456625	0.0429844
chi_circ_0004366	novel_564	0.407997	0.0741351
chi_circ_0006057	novel_564	0.373684	0.104593
chi_circ_0006054	novel_564	0.3271	0.159213
chi_circ_0000800	novel_564	-0.317334	0.172779
chi_circ_0018784	novel_564	0.273286	0.24368
chi_circ_0026519	novel_564	-0.26948	0.25057
chi_circ_0003446	novel_564	-0.258673	0.270805
chi_circ_0011441	novel_564	0.255071	0.277771
chi_circ_0018782	novel_564	-0.237472	0.313387
chi_circ_0013704	novel_564	0.223295	0.343981
chi_circ_0006043	novel_564	0.204773	0.38647
chi_circ_0015302	novel_564	-0.194942	0.410155
chi_circ_0006059	novel_564	0.152837	0.520034
chi_circ_0021542	novel_564	-0.142305	0.549514
chi_circ_0005695	novel_564	0.108934	0.647554
chi_circ_0020091	novel_564	0.0976396	0.682156
chi_circ_0019981	novel_564	-0.0881822	0.711612
chi_circ_0006041	novel_564	-0.0857776	0.719167
chi_circ_0026517	novel_564	-0.0146717	0.951047
chi_circ_0013561	novel_564	-0.00186497	0.993774
chi_circ_0020309	novel_565	-0.610196	0.0042753
chi_circ_0027619	novel_565	-0.443406	0.050207
chi_circ_0021013	novel_565	-0.410233	0.0724114
chi_circ_0025685	novel_565	-0.384843	0.0938364
chi_circ_0012494	novel_565	0.383463	0.0951203
chi_circ_0016577	novel_565	-0.373616	0.104661
chi_circ_0018923	novel_565	0.36427	0.11434
chi_circ_0014809	novel_565	0.361436	0.117398
chi_circ_0022976	novel_565	0.322892	0.164965
chi_circ_0013561	novel_565	-0.300527	0.197931
chi_circ_0007836	novel_565	-0.291398	0.21257
chi_circ_0020846	novel_565	0.285258	0.222806
chi_circ_0018480	novel_565	-0.283108	0.226466
chi_circ_0014801	novel_565	0.275421	0.239868
chi_circ_0002746	novel_565	-0.269844	0.249906
chi_circ_0012498	novel_565	0.262657	0.263231
chi_circ_0003983	novel_565	0.255957	0.276048
chi_circ_0012624	novel_565	-0.220444	0.350336
chi_circ_0020848	novel_565	-0.212562	0.368257
chi_circ_0009170	novel_565	-0.210777	0.372389
chi_circ_0016836	novel_565	-0.190061	0.422204
chi_circ_0003419	novel_565	-0.187849	0.427724
chi_circ_0017110	novel_565	-0.181529	0.443707
chi_circ_0009089	novel_565	-0.179391	0.449186
chi_circ_0027923	novel_565	0.171271	0.470301
chi_circ_0005647	novel_565	-0.170186	0.473159
chi_circ_0009171	novel_565	-0.154173	0.516349
chi_circ_0027920	novel_565	-0.123884	0.602808
chi_circ_0016899	novel_565	0.101731	0.669545
chi_circ_0014813	novel_565	0.0939067	0.693733
chi_circ_0012496	novel_565	0.0888874	0.709402
chi_circ_0005644	novel_565	0.0870028	0.715314
chi_circ_0003679	novel_565	-0.0861118	0.718115
chi_circ_0013802	novel_565	-0.0784125	0.742459
chi_circ_0003937	novel_565	0.0745844	0.754653
chi_circ_0014796	novel_565	-0.0721521	0.76243
chi_circ_0016352	novel_565	0.0687046	0.773491
chi_circ_0012619	novel_565	-0.067346	0.777861
chi_circ_0009939	novel_565	0.0595634	0.803017
chi_circ_0011696	novel_565	-0.04712	0.843618
chi_circ_0003392	novel_565	0.0351077	0.883178
chi_circ_0016547	novel_565	-0.0262386	0.912564
chi_circ_0015553	novel_565	-0.0205286	0.931543
chi_circ_0005768	novel_565	0.0138482	0.953792
chi_circ_0003988	novel_565	0.00710239	0.976292
chi_circ_0027916	novel_565	0.00577065	0.980737
chi_circ_0015968	novel_565	-0.004065	0.98643
chi_circ_0021006	novel_566	0.599923	0.00517018
chi_circ_0018368	novel_566	-0.399036	0.0813547
chi_circ_0012510	novel_566	0.390271	0.0889073
chi_circ_0027920	novel_566	0.389738	0.0893829
chi_circ_0024007	novel_566	0.3823	0.0962125
chi_circ_0009573	novel_566	-0.371279	0.107023
chi_circ_0027916	novel_566	0.348916	0.131612
chi_circ_0018367	novel_566	-0.341046	0.141146
chi_circ_0015141	novel_566	-0.334901	0.14892
chi_circ_0028369	novel_566	0.326185	0.160452
chi_circ_0021013	novel_566	0.318598	0.170981
chi_circ_0002398	novel_566	0.315419	0.175528
chi_circ_0009922	novel_566	-0.309806	0.183759
chi_circ_0020185	novel_566	-0.306369	0.188926
chi_circ_0018369	novel_566	-0.299454	0.199616
chi_circ_0001513	novel_566	-0.275892	0.239034
chi_circ_0027923	novel_566	-0.270645	0.248448
chi_circ_0026896	novel_566	0.249623	0.288515
chi_circ_0017820	novel_566	-0.235917	0.316659
chi_circ_0027699	novel_566	-0.229989	0.329324
chi_circ_0020097	novel_566	0.225756	0.338549
chi_circ_0021999	novel_566	-0.224081	0.342239
chi_circ_0021664	novel_566	0.216634	0.358936
chi_circ_0008564	novel_566	0.215909	0.360585
chi_circ_0026957	novel_566	-0.196574	0.406172
chi_circ_0022764	novel_566	0.194278	0.411784
chi_circ_0029078	novel_566	-0.185755	0.432986
chi_circ_0016352	novel_566	0.15258	0.520745
chi_circ_0002983	novel_566	-0.142519	0.548906
chi_circ_0024005	novel_566	0.105558	0.657827
chi_circ_0014265	novel_566	-0.101238	0.671063
chi_circ_0012615	novel_566	-0.100716	0.672668
chi_circ_0022216	novel_566	-0.100095	0.674579
chi_circ_0018535	novel_566	-0.0908696	0.7032
chi_circ_0011775	novel_566	-0.0881327	0.711768
chi_circ_0002853	novel_566	-0.0842884	0.723858
chi_circ_0005695	novel_566	-0.0761098	0.749787
chi_circ_0022923	novel_566	-0.067901	0.776075
chi_circ_0027619	novel_566	0.0608827	0.798739
chi_circ_0002981	novel_566	-0.0597573	0.802388
chi_circ_0024850	novel_566	-0.0582875	0.807159
chi_circ_0012509	novel_566	0.0510474	0.830757
chi_circ_0021673	novel_566	-0.0500573	0.833996
chi_circ_0008609	novel_566	0.029765	0.900865
chi_circ_0012084	novel_566	-0.0185434	0.93815
chi_circ_0017821	novel_566	-0.0165631	0.944745
chi_circ_0026121	novel_566	0.0119984	0.959959
chi_circ_0021554	novel_567	0.243149	0.30161
chi_circ_0009089	novel_567	0.121361	0.61027
chi_circ_0005786	novel_567	-0.0603979	0.80031
chi_circ_0024811	novel_567	0.0415772	0.861833
chi_circ_0023699	novel_568	-0.396383	0.0835889
chi_circ_0022784	novel_570	-0.47879	0.0327026
chi_circ_0029748	novel_570	-0.455757	0.0434323
chi_circ_0005768	novel_570	-0.43919	0.0526953
chi_circ_0008573	novel_570	0.407997	0.0741358
chi_circ_0026240	novel_570	0.387833	0.0910969
chi_circ_0028735	novel_570	0.356095	0.12332
chi_circ_0013530	novel_570	0.333517	0.150712
chi_circ_0013828	novel_570	-0.331728	0.153049
chi_circ_0018379	novel_570	-0.293505	0.209129
chi_circ_0011684	novel_570	-0.277919	0.235459
chi_circ_0021819	novel_570	0.252075	0.283648
chi_circ_0015553	novel_570	0.242228	0.303503
chi_circ_0011883	novel_570	-0.229862	0.3296
chi_circ_0011682	novel_570	0.223317	0.343932
chi_circ_0010451	novel_570	-0.162598	0.493394
chi_circ_0005695	novel_570	-0.141042	0.5531
chi_circ_0027595	novel_570	-0.140229	0.555414
chi_circ_0008374	novel_570	0.130757	0.582677
chi_circ_0003879	novel_570	0.0935524	0.694835
chi_circ_0011668	novel_570	0.0554292	0.816458
chi_circ_0008572	novel_570	0.0443803	0.852613
chi_circ_0013525	novel_570	-0.0428875	0.857521
chi_circ_0028734	novel_570	0.0383099	0.872603
chi_circ_0008228	novel_571	0.446999	0.0481577
chi_circ_0008693	novel_571	-0.259753	0.268739
chi_circ_0029621	novel_571	-0.24041	0.307259
chi_circ_0008225	novel_571	0.20972	0.374845
chi_circ_0020967	novel_571	0.206109	0.383311
chi_circ_0030196	novel_571	0.169887	0.473949
chi_circ_0025667	novel_571	0.167909	0.479188
chi_circ_0008694	novel_571	0.0864861	0.716938
chi_circ_0009787	novel_571	0.0856972	0.71942
chi_circ_0028910	novel_571	0.0499375	0.834388
chi_circ_0024966	novel_572	0.297856	0.202143
chi_circ_0025904	novel_572	-0.211993	0.369571
chi_circ_0020622	novel_572	0.175961	0.458045
chi_circ_0020978	novel_572	-0.156205	0.510767
chi_circ_0012227	novel_572	-0.077797	0.744416
chi_circ_0018535	novel_572	-0.0565574	0.812785
chi_circ_0024340	novel_572	0.0417544	0.86125
chi_circ_0028411	novel_572	0.0254437	0.915203
chi_circ_0019958	novel_575	0.210187	0.373758
chi_circ_0024736	novel_575	-0.172938	0.465927
chi_circ_0024740	novel_575	-0.15911	0.502837
chi_circ_0024741	novel_575	0.125346	0.598503
chi_circ_0024738	novel_575	-0.000770119	0.997429
chi_circ_0026478	novel_576	0.558745	0.0104421
chi_circ_0010937	novel_576	-0.251821	0.28415
chi_circ_0003285	novel_577	0.407898	0.0742124
chi_circ_0019700	novel_577	0.358836	0.120255
chi_circ_0000425	novel_577	-0.343265	0.138409
chi_circ_0015100	novel_577	-0.32548	0.16141
chi_circ_0029078	novel_577	-0.262752	0.263051
chi_circ_0029072	novel_577	-0.244129	0.299606
chi_circ_0006814	novel_577	-0.23912	0.309941
chi_circ_0013908	novel_577	0.231923	0.32516
chi_circ_0020958	novel_577	-0.208928	0.376694
chi_circ_0020786	novel_577	-0.204942	0.38607
chi_circ_0018498	novel_577	0.183238	0.439356
chi_circ_0016998	novel_577	-0.182394	0.441501
chi_circ_0024897	novel_577	-0.078158	0.743268
chi_circ_0015538	novel_577	0.073663	0.757596
chi_circ_0023254	novel_577	-0.0731542	0.759223
chi_circ_0016620	novel_577	-0.0709253	0.766361
chi_circ_0013538	novel_577	0.0646695	0.78649
chi_circ_0023409	novel_577	-0.0620647	0.79491
chi_circ_0019579	novel_577	-0.0593685	0.803649
chi_circ_0024860	novel_577	-0.056788	0.812034
chi_circ_0029071	novel_577	0.0508094	0.831536
chi_circ_0016577	novel_577	0.0422352	0.859667
chi_circ_0000608	novel_577	0.039465	0.868793
chi_circ_0015101	novel_577	0.0377255	0.874531
chi_circ_0020961	novel_577	-0.0180372	0.939836
chi_circ_0017004	novel_577	0.0116441	0.96114
chi_circ_0006814	novel_586	0.628503	0.00299793
chi_circ_0021659	novel_586	-0.436939	0.0540619
chi_circ_0015710	novel_586	-0.428949	0.0591314
chi_circ_0002221	novel_586	0.414167	0.0694502
chi_circ_0028607	novel_586	-0.408135	0.074028
chi_circ_0004459	novel_586	-0.388274	0.0906982
chi_circ_0025047	novel_586	0.343312	0.138352
chi_circ_0015312	novel_586	-0.33862	0.14418
chi_circ_0023091	novel_586	0.316382	0.174141
chi_circ_0005261	novel_586	-0.260097	0.268083
chi_circ_0012520	novel_586	-0.214604	0.363567
chi_circ_0003542	novel_586	-0.174213	0.462592
chi_circ_0003599	novel_586	0.15432	0.515944
chi_circ_0021661	novel_586	0.14256	0.548792
chi_circ_0018379	novel_586	-0.141385	0.552125
chi_circ_0029044	novel_586	-0.131115	0.581635
chi_circ_0028649	novel_586	-0.117184	0.622705
chi_circ_0015311	novel_586	-0.117099	0.622961
chi_circ_0006342	novel_586	0.0797696	0.738151
chi_circ_0021662	novel_586	0.046257	0.84645
chi_circ_0006203	novel_586	-0.0357149	0.881171
chi_circ_0015357	novel_586	-0.00434132	0.985507
chi_circ_0023667	novel_588	-0.418818	0.0660686
chi_circ_0012231	novel_588	0.398764	0.0815812
chi_circ_0015005	novel_588	-0.308383	0.185888
chi_circ_0012192	novel_588	0.0657617	0.782966
chi_circ_0003956	novel_588	0.00498547	0.983357
chi_circ_0024650	novel_589	0.206724	0.381861
chi_circ_0011494	novel_589	-0.176619	0.456337
chi_circ_0016647	novel_589	-0.0781902	0.743166
chi_circ_0012124	novel_589	0.0543185	0.820077
chi_circ_0017476	novel_589	-0.0225911	0.924683
chi_circ_0025539	novel_590	-0.456792	0.0428984
chi_circ_0021013	novel_590	-0.369914	0.108421
chi_circ_0027843	novel_590	-0.345743	0.135399
chi_circ_0001033	novel_590	0.315661	0.175179
chi_circ_0013561	novel_590	-0.222825	0.345024
chi_circ_0013505	novel_593	-0.030985	0.896822
chi_circ_0014849	novel_597	-0.410015	0.0725779
chi_circ_0028998	novel_597	0.368424	0.109961
chi_circ_0026129	novel_597	0.270343	0.248997
chi_circ_0026131	novel_597	0.177428	0.454243
chi_circ_0014678	novel_597	0.166779	0.482192
chi_circ_0010952	novel_597	0.131151	0.581531
chi_circ_0010712	novel_597	0.10947	0.645928
chi_circ_0001608	novel_597	0.103617	0.66376
chi_circ_0014729	novel_597	-0.0770212	0.746885
chi_circ_0016577	novel_597	-0.0189107	0.936927
chi_circ_0027949	novel_597	-0.00975424	0.967444
chi_circ_0008222	novel_597	0.00315823	0.989457
chi_circ_0024647	novel_598	-0.418082	0.0665952
chi_circ_0018480	novel_598	-0.358701	0.120404
chi_circ_0001439	novel_598	-0.221229	0.348579
chi_circ_0027993	novel_598	-0.138178	0.561268
chi_circ_0024480	novel_598	0.114409	0.631023
chi_circ_0022038	novel_598	-0.0880664	0.711976
chi_circ_0024482	novel_598	-0.0732073	0.759053
chi_circ_0026121	novel_598	-0.00157903	0.994728
chi_circ_0029372	novel_601	-0.132886	0.5765
chi_circ_0026107	novel_603	0.222301	0.34619
chi_circ_0029162	novel_603	0.130931	0.582171
chi_circ_0023270	novel_603	0.0886935	0.710009
chi_circ_0029667	novel_603	-0.060061	0.801402
chi_circ_0028925	novel_603	0.0129711	0.956716
chi_circ_0013497	novel_603	0.0092662	0.969072
chi_circ_0001735	novel_607	0.344727	0.136628
chi_circ_0026799	novel_607	-0.0338373	0.887379
chi_circ_0007684	novel_611	0.789909	3.43199e-05
chi_circ_0000382	novel_611	0.739145	0.000196589
chi_circ_0000380	novel_611	0.673292	0.0011385
chi_circ_0013731	novel_611	0.589911	0.00618559
chi_circ_0016083	novel_611	-0.516877	0.0196158
chi_circ_0020978	novel_611	-0.514931	0.0201624
chi_circ_0027619	novel_611	-0.490238	0.028206
chi_circ_0000385	novel_611	0.489243	0.0285765
chi_circ_0028446	novel_611	-0.479826	0.0322738
chi_circ_0000383	novel_611	0.475744	0.0339883
chi_circ_0022618	novel_611	-0.456625	0.0429842
chi_circ_0026148	novel_611	-0.397074	0.0830027
chi_circ_0012591	novel_611	0.394512	0.0851912
chi_circ_0009096	novel_611	-0.371464	0.106835
chi_circ_0029291	novel_611	0.340355	0.142005
chi_circ_0024690	novel_611	0.266404	0.256228
chi_circ_0028445	novel_611	-0.254645	0.278602
chi_circ_0009089	novel_611	0.238652	0.310917
chi_circ_0022620	novel_611	-0.232427	0.324081
chi_circ_0029290	novel_611	0.23114	0.326841
chi_circ_0016356	novel_611	0.199609	0.398815
chi_circ_0007106	novel_611	-0.199417	0.399277
chi_circ_0013732	novel_611	0.170933	0.47119
chi_circ_0010408	novel_611	0.146243	0.538405
chi_circ_0008334	novel_611	0.114605	0.630432
chi_circ_0005819	novel_611	-0.0832124	0.727254
chi_circ_0012586	novel_611	0.0285767	0.904805
chi_circ_0011932	novel_612	0.222059	0.346727
chi_circ_0015306	novel_612	-0.139345	0.557932
chi_circ_0025685	novel_612	-0.0987634	0.678684
chi_circ_0015311	novel_612	-0.0748787	0.753713
chi_circ_0025275	novel_612	-0.0417386	0.861302
chi_circ_0011936	novel_612	-0.0114228	0.961879
chi_circ_0028566	novel_612	0.00735623	0.975445
chi_circ_0020908	novel_619	0.0884671	0.710719
chi_circ_0027460	novel_620	-0.166666	0.482494
chi_circ_0016899	novel_620	-0.122172	0.607869
chi_circ_0030807	novel_620	-0.110537	0.642697
chi_circ_0013340	novel_620	0.0622261	0.794388
chi_circ_0024899	novel_620	-0.0462009	0.846634
[truncated: 658 more rows]

## Sheet: Sheet2 Pairs were screened
circRNA	miRNA	corr	p value
chi_circ_0029748	novel_201	-0.628376	0.00300552
chi_circ_0029748	novel_570	-0.455757	0.0434323
chi_circ_0029361	novel_108	-0.494195	0.0267706
chi_circ_0029071	novel_378	-0.459208	0.0416717
chi_circ_0028787	novel_692	-0.463529	0.0395459
chi_circ_0028776	novel_1054	-0.489471	0.0284912
chi_circ_0028486	novel_705	-0.451905	0.0454646
chi_circ_0028446	novel_611	-0.479826	0.0322738
chi_circ_0028369	novel_677	-0.463312	0.0396506
chi_circ_0027932	novel_339	-0.464969	0.0388561
chi_circ_0027619	novel_611	-0.490238	0.028206
chi_circ_0027231	novel_108	-0.517122	0.019548
chi_circ_0027096	chi-miR-1343	-0.498882	0.0251454
chi_circ_0026076	novel_231	-0.45448	0.0440982
chi_circ_0025539	novel_590	-0.456792	0.0428984
chi_circ_0024647	novel_528	-0.599335	0.0052257
chi_circ_0024255	novel_515	-0.444953	0.0493168
chi_circ_0023667	novel_520	-0.446406	0.0484913
chi_circ_0022784	novel_570	-0.47879	0.0327026
chi_circ_0022618	novel_611	-0.456625	0.0429842
chi_circ_0022520	chi-miR-331-3p	-0.47493	0.0343388
chi_circ_0022452	chi-miR-363-5p	-0.454093	0.0443013
chi_circ_0021923	chi-miR-204-3p	-0.539605	0.0140655
chi_circ_0021540	novel_294	-0.481456	0.0316086
chi_circ_0020978	novel_611	-0.514931	0.0201624
chi_circ_0020592	novel_356	-0.465173	0.0387595
chi_circ_0020309	novel_565	-0.610196	0.00427529
chi_circ_0020157	novel_708	-0.464585	0.039039
chi_circ_0020091	chi-miR-665	-0.46129	0.0406368
chi_circ_0019104	chi-miR-708-5p	-0.658608	0.0015907
chi_circ_0019087	novel_201	-0.467678	0.0375843
chi_circ_0018640	novel_205	-0.636217	0.00256445
chi_circ_0018261	novel_398	-0.476448	0.0336879
chi_circ_0017954	novel_240	-0.490234	0.0282078
chi_circ_0017952	novel_240	-0.467329	0.0377463
chi_circ_0017925	chi-miR-362-5p	-0.447578	0.047834
chi_circ_0017476	novel_697	-0.474356	0.034587
chi_circ_0017110	novel_520	-0.508488	0.0220585
chi_circ_0016083	novel_611	-0.516877	0.0196158
chi_circ_0015674	chi-miR-1306-5p	-0.52789	0.0167418
chi_circ_0015131	novel_501	-0.468291	0.0373011
chi_circ_0014438	chi-miR-10b-5p	-0.605718	0.00464817
chi_circ_0014427	chi-miR-23b-5p	-0.445927	0.0487622
chi_circ_0013661	novel_977	-0.488851	0.0287234
chi_circ_0013661	chi-miR-532-3p	-0.44597	0.0487378
chi_circ_0012603	novel_630	-0.505981	0.0228335
chi_circ_0011735	novel_434	-0.453127	0.0448121
chi_circ_0011340	novel_378	-0.491065	0.0279011
chi_circ_0010410	novel_637	-0.468521	0.0371953
chi_circ_0009933	chi-miR-15a-5p	-0.565394	0.00937725
chi_circ_0008674	novel_1006	-0.457367	0.0426041
chi_circ_0008399	novel_641	-0.595888	0.00556141
chi_circ_0006325	novel_526	-0.450723	0.0461025
chi_circ_0005898	novel_88	-0.523873	0.0177481
chi_circ_0003698	novel_621	-0.487684	0.0291645
chi_circ_0003693	chi-miR-1343	-0.46361	0.0395065
chi_circ_0002981	novel_433	-0.508565	0.022035
chi_circ_0002528	novel_718	-0.469866	0.0365809
chi_circ_0001843	novel_470	-0.613455	0.00401974
chi_circ_0001504	chi-miR-145-5p	-0.627988	0.00302891
chi_circ_0000342	chi-miR-181b-5p	-0.517474	0.0194505

## Sheet: Sheet3 ceRNA entwork
miRNA id	circRNA_id	cor(miRNA vs circRNA)	p value	mRNA_id	mRNAgene_id	genename	cor(miRNA vs mRNA)	p value
chi-miR-10b-5p	chi_circ_0014438	-0.605718	0.00464817	Novel_012174	XLOC_134723	Novel_012174	-0.447004	0.048155
chi-miR-10b-5p	chi_circ_0014438	-0.605718	0.00464817	XM_005681438.3	gene-FAM13A	FAM13A	-0.447908	0.04765
chi-miR-10b-5p	chi_circ_0014438	-0.605718	0.00464817	Novel_013959	XLOC_154309	Novel_013959	-0.451287	0.0457972
chi-miR-10b-5p	chi_circ_0014438	-0.605718	0.00464817	XM_005674719.3	gene-RWDD2B	RWDD2B	-0.455606	0.0435104
chi-miR-10b-5p	chi_circ_0014438	-0.605718	0.00464817	Novel_002657	XLOC_029881	Novel_002657	-0.459233	0.0416594
chi-miR-10b-5p	chi_circ_0014438	-0.605718	0.00464817	Novel_009076	XLOC_100105	Novel_009076	-0.461521	0.0405229
chi-miR-10b-5p	chi_circ_0014438	-0.605718	0.00464817	XM_005694882.3	gene-DNAH5	DNAH5	-0.461773	0.0403994
chi-miR-10b-5p	chi_circ_0014438	-0.605718	0.00464817	XM_013969394.2	gene-DYNC2H1	DYNC2H1	-0.469836	0.0365945
chi-miR-10b-5p	chi_circ_0014438	-0.605718	0.00464817	Novel_013826	XLOC_153174	Novel_013826	-0.473675	0.0348841
chi-miR-10b-5p	chi_circ_0014438	-0.605718	0.00464817	Novel_017780	XLOC_187735	Novel_017780	-0.478753	0.032718
chi-miR-10b-5p	chi_circ_0014438	-0.605718	0.00464817	Novel_019508	XLOC_203406	Novel_019508	-0.479361	0.0324658
chi-miR-10b-5p	chi_circ_0014438	-0.605718	0.00464817	Novel_012076	XLOC_133360	Novel_012076	-0.481156	0.0317302
chi-miR-10b-5p	chi_circ_0014438	-0.605718	0.00464817	Novel_018547	XLOC_195700	Novel_018547	-0.48444	0.0304182
chi-miR-10b-5p	chi_circ_0014438	-0.605718	0.00464817	XM_018061754.1	gene-CDYL2	CDYL2	-0.490209	0.028217
chi-miR-10b-5p	chi_circ_0014438	-0.605718	0.00464817	XM_005691268.3	gene-HSPA4L	HSPA4L	-0.493523	0.0270104
chi-miR-10b-5p	chi_circ_0014438	-0.605718	0.00464817	XM_018038870.1	gene-DDR1	DDR1	-0.493718	0.0269406
chi-miR-10b-5p	chi_circ_0014438	-0.605718	0.00464817	Novel_010448	XLOC_115923	Novel_010448	-0.495588	0.0262792
chi-miR-10b-5p	chi_circ_0014438	-0.605718	0.00464817	XM_018065240.1	gene-ITGA2B	ITGA2B	-0.519255	0.0189643
chi-miR-10b-5p	chi_circ_0014438	-0.605718	0.00464817	Novel_014364	XLOC_157810	Novel_014364	-0.534887	0.0150985
chi-miR-10b-5p	chi_circ_0014438	-0.605718	0.00464817	Novel_000322	XLOC_003936	Novel_000322	-0.542983	0.0133614
chi-miR-10b-5p	chi_circ_0014438	-0.605718	0.00464817	Novel_005426	XLOC_057242	Novel_005426	-0.564739	0.00947817
chi-miR-10b-5p	chi_circ_0014438	-0.605718	0.00464817	Novel_005949	XLOC_062978	Novel_005949	-0.582034	0.00709476
chi-miR-10b-5p	chi_circ_0014438	-0.605718	0.00464817	Novel_010078	XLOC_111289	Novel_010078	-0.584478	0.00680166
chi-miR-10b-5p	chi_circ_0014438	-0.605718	0.00464817	XM_018060672.1	gene-XPR1	XPR1	-0.587967	0.00640045
chi-miR-10b-5p	chi_circ_0014438	-0.605718	0.00464817	Novel_017205	XLOC_180707	Novel_017205	-0.602755	0.00490937
chi-miR-10b-5p	chi_circ_0014438	-0.605718	0.00464817	XM_018065011.1	gene-ERBB2	ERBB2	-0.604447	0.00475876
chi-miR-10b-5p	chi_circ_0014438	-0.605718	0.00464817	Novel_022296	XLOC_231203	Novel_022296	-0.612045	0.00412871
chi-miR-10b-5p	chi_circ_0014438	-0.605718	0.00464817	XM_018064667.1	gene-DNAH9	DNAH9	-0.628827	0.00297853
chi-miR-10b-5p	chi_circ_0014438	-0.605718	0.00464817	XM_005690886.3	gene-ANKRD45	ANKRD45	-0.65076	0.00188857
chi-miR-10b-5p	chi_circ_0014438	-0.605718	0.00464817	XM_018054270.1	gene-ALDH1A2	ALDH1A2	-0.683353	0.000895752
chi-miR-1306-5p	chi_circ_0015674	-0.52789	0.0167418	Novel_019100	XLOC_200399	Novel_019100	-0.445722	0.0488787
chi-miR-1306-5p	chi_circ_0015674	-0.52789	0.0167418	Novel_013836	XLOC_153285	Novel_013836	-0.446543	0.0484141
chi-miR-1306-5p	chi_circ_0015674	-0.52789	0.0167418	XM_018065384.1	gene-METRNL	METRNL	-0.446759	0.0482926
chi-miR-1306-5p	chi_circ_0015674	-0.52789	0.0167418	Novel_015569	XLOC_170005	Novel_015569	-0.447008	0.0481528
chi-miR-1306-5p	chi_circ_0015674	-0.52789	0.0167418	Novel_004368	XLOC_048579	Novel_004368	-0.447602	0.0478205
chi-miR-1306-5p	chi_circ_0015674	-0.52789	0.0167418	Novel_004433	XLOC_049292	Novel_004433	-0.448395	0.0473793
chi-miR-1306-5p	chi_circ_0015674	-0.52789	0.0167418	Novel_008992	XLOC_099608	Novel_008992	-0.44917	0.0469512
chi-miR-1306-5p	chi_circ_0015674	-0.52789	0.0167418	Novel_024088	XLOC_252226	Novel_024088	-0.450532	0.0462062
chi-miR-1306-5p	chi_circ_0015674	-0.52789	0.0167418	XM_013970544.2	gene-FNIP2	FNIP2	-0.452546	0.0451211
chi-miR-1306-5p	chi_circ_0015674	-0.52789	0.0167418	Novel_017994	XLOC_189279	Novel_017994	-0.452703	0.0450376
chi-miR-1306-5p	chi_circ_0015674	-0.52789	0.0167418	XM_018044690.1	gene-LOC102183317	LOC102183317	-0.453985	0.0443585
chi-miR-1306-5p	chi_circ_0015674	-0.52789	0.0167418	XM_018055999.1	gene-PLPP7	PLPP7	-0.454164	0.0442639
chi-miR-1306-5p	chi_circ_0015674	-0.52789	0.0167418	Novel_006438	XLOC_068644	Novel_006438	-0.454735	0.0439645
chi-miR-1306-5p	chi_circ_0015674	-0.52789	0.0167418	XM_005675709.3	gene-COL6A6	COL6A6	-0.455761	0.0434304
chi-miR-1306-5p	chi_circ_0015674	-0.52789	0.0167418	XM_018046066.1	gene-TNK2	TNK2	-0.455831	0.0433941
chi-miR-1306-5p	chi_circ_0015674	-0.52789	0.0167418	Novel_009688	XLOC_106428	Novel_009688	-0.456684	0.042954
chi-miR-1306-5p	chi_circ_0015674	-0.52789	0.0167418	Novel_001792	XLOC_020734	Novel_001792	-0.457075	0.0427531
chi-miR-1306-5p	chi_circ_0015674	-0.52789	0.0167418	Novel_005748	XLOC_061154	Novel_005748	-0.457191	0.0426938
chi-miR-1306-5p	chi_circ_0015674	-0.52789	0.0167418	XM_018063921.1	gene-ABCA6	ABCA6	-0.457204	0.0426874
chi-miR-1306-5p	chi_circ_0015674	-0.52789	0.0167418	XM_005680335.3	gene-RBMS2	RBMS2	-0.457239	0.0426693
chi-miR-1306-5p	chi_circ_0015674	-0.52789	0.0167418	XM_005690613.3	gene-DPT	DPT	-0.457473	0.0425496
chi-miR-1306-5p	chi_circ_0015674	-0.52789	0.0167418	XM_018043173.1	gene-C29H11orf95	C29H11orf95	-0.45936	0.0415957
chi-miR-1306-5p	chi_circ_0015674	-0.52789	0.0167418	XM_018048586.1	gene-IFFO1	IFFO1	-0.459768	0.0413915
chi-miR-1306-5p	chi_circ_0015674	-0.52789	0.0167418	XM_018058814.1	gene-COL19A1	COL19A1	-0.460354	0.0410995
chi-miR-1306-5p	chi_circ_0015674	-0.52789	0.0167418	XM_018055713.1	gene-DAB2IP	DAB2IP	-0.460844	0.0408567
chi-miR-1306-5p	chi_circ_0015674	-0.52789	0.0167418	Novel_014534	XLOC_159285	Novel_014534	-0.461204	0.0406791
chi-miR-1306-5p	chi_circ_0015674	-0.52789	0.0167418	Novel_003983	XLOC_044631	Novel_003983	-0.461711	0.0404299
chi-miR-1306-5p	chi_circ_0015674	-0.52789	0.0167418	Novel_007844	XLOC_085094	Novel_007844	-0.462542	0.0400237
chi-miR-1306-5p	chi_circ_0015674	-0.52789	0.0167418	XM_018060422.1	gene-PLEKHG5	PLEKHG5	-0.463671	0.0394772
chi-miR-1306-5p	chi_circ_0015674	-0.52789	0.0167418	XM_018041060.1	gene-GRID2IP	GRID2IP	-0.464362	0.0391459
chi-miR-1306-5p	chi_circ_0015674	-0.52789	0.0167418	XM_005697843.3	gene-ZNF394	ZNF394	-0.464694	0.0389872
chi-miR-1306-5p	chi_circ_0015674	-0.52789	0.0167418	XM_018040317.1	gene-AMDHD2	AMDHD2	-0.468205	0.0373406
chi-miR-1306-5p	chi_circ_0015674	-0.52789	0.0167418	XM_018044499.1	gene-CUNH9orf172	CUNH9orf172	-0.468703	0.0371119
chi-miR-1306-5p	chi_circ_0015674	-0.52789	0.0167418	XM_018053654.1	gene-CILP	CILP	-0.468733	0.037098
chi-miR-1306-5p	chi_circ_0015674	-0.52789	0.0167418	XM_018053557.1	gene-MYO9A	MYO9A	-0.469356	0.036813
chi-miR-1306-5p	chi_circ_0015674	-0.52789	0.0167418	XM_018065186.1	gene-MPP3	MPP3	-0.470108	0.0364712
chi-miR-1306-5p	chi_circ_0015674	-0.52789	0.0167418	XM_018057954.1	gene-NCOA5	NCOA5	-0.471745	0.035736
chi-miR-1306-5p	chi_circ_0015674	-0.52789	0.0167418	XM_018054172.1	gene-FBN1	FBN1	-0.472941	0.0352062
chi-miR-1306-5p	chi_circ_0015674	-0.52789	0.0167418	XM_018040316.1	gene-TBC1D24	TBC1D24	-0.473032	0.0351662
chi-miR-1306-5p	chi_circ_0015674	-0.52789	0.0167418	XM_013966514.2	gene-EPB41L2	EPB41L2	-0.47512	0.0342565
chi-miR-1306-5p	chi_circ_0015674	-0.52789	0.0167418	XM_018047105.1	gene-MTURN	MTURN	-0.47538	0.0341444
chi-miR-1306-5p	chi_circ_0015674	-0.52789	0.0167418	Novel_022936	XLOC_237005	Novel_022936	-0.476884	0.0335023
chi-miR-1306-5p	chi_circ_0015674	-0.52789	0.0167418	XM_018051382.1	gene-SLC27A1	SLC27A1	-0.477073	0.0334223
chi-miR-1306-5p	chi_circ_0015674	-0.52789	0.0167418	XM_018051214.1	gene-C7H19orf57	C7H19orf57	-0.478051	0.033011
chi-miR-1306-5p	chi_circ_0015674	-0.52789	0.0167418	Novel_017167	XLOC_180471	Novel_017167	-0.479414	0.032444
chi-miR-1306-5p	chi_circ_0015674	-0.52789	0.0167418	Novel_020134	XLOC_209253	Novel_020134	-0.480017	0.0321955
chi-miR-1306-5p	chi_circ_0015674	-0.52789	0.0167418	XM_018050261.1	gene-LOC102181119	LOC102181119	-0.48015	0.0321409
chi-miR-1306-5p	chi_circ_0015674	-0.52789	0.0167418	XM_018056939.1	gene-NINL	NINL	-0.48046	0.0320138
chi-miR-1306-5p	chi_circ_0015674	-0.52789	0.0167418	XM_018066029.1	gene-TECPR2	TECPR2	-0.481786	0.0314749
chi-miR-1306-5p	chi_circ_0015674	-0.52789	0.0167418	Novel_016150	XLOC_174134	Novel_016150	-0.482367	0.0312414
chi-miR-1306-5p	chi_circ_0015674	-0.52789	0.0167418	Novel_020310	XLOC_210515	Novel_020310	-0.484081	0.0305597
chi-miR-1306-5p	chi_circ_0015674	-0.52789	0.0167418	XM_018051929.1	gene-BNC2	BNC2	-0.484353	0.0304523
chi-miR-1306-5p	chi_circ_0015674	-0.52789	0.0167418	Novel_003985	XLOC_044759	Novel_003985	-0.48494	0.0302224
chi-miR-1306-5p	chi_circ_0015674	-0.52789	0.0167418	XM_018038993.1	gene-C23H6orf106	C23H6orf106	-0.486396	0.0296572
chi-miR-1306-5p	chi_circ_0015674	-0.52789	0.0167418	XM_018050987.1	gene-MAP2K7	MAP2K7	-0.486668	0.0295528
chi-miR-1306-5p	chi_circ_0015674	-0.52789	0.0167418	XM_013973756.2	gene-RAB44	RAB44	-0.487368	0.0292848
chi-miR-1306-5p	chi_circ_0015674	-0.52789	0.0167418	XM_018050171.1	gene-PPARGC1B	PPARGC1B	-0.490094	0.0282594
chi-miR-1306-5p	chi_circ_0015674	-0.52789	0.0167418	Novel_017109	XLOC_180009	Novel_017109	-0.490186	0.0282255
chi-miR-1306-5p	chi_circ_0015674	-0.52789	0.0167418	XM_018040345.1	gene-GIGYF1	GIGYF1	-0.490223	0.0282116
chi-miR-1306-5p	chi_circ_0015674	-0.52789	0.0167418	XM_018053359.1	gene-AKAP12	AKAP12	-0.490734	0.0280229
chi-miR-1306-5p	chi_circ_0015674	-0.52789	0.0167418	XM_018043062.1	gene-RAB3IL1	RAB3IL1	-0.490928	0.0279516
chi-miR-1306-5p	chi_circ_0015674	-0.52789	0.0167418	XM_018040645.1	gene-IL4R	IL4R	-0.491198	0.0278525
chi-miR-1306-5p	chi_circ_0015674	-0.52789	0.0167418	XM_018052738.1	gene-PXDN	PXDN	-0.492945	0.0272179
chi-miR-1306-5p	chi_circ_0015674	-0.52789	0.0167418	Novel_003037	XLOC_034289	Novel_003037	-0.494776	0.0265648
chi-miR-1306-5p	chi_circ_0015674	-0.52789	0.0167418	XM_018065203.1	gene-HDAC5	HDAC5	-0.495842	0.0261905
chi-miR-1306-5p	chi_circ_0015674	-0.52789	0.0167418	Novel_006505	XLOC_069128	Novel_006505	-0.49796	0.0254589
chi-miR-1306-5p	chi_circ_0015674	-0.52789	0.0167418	Novel_012789	XLOC_142567	Novel_012789	-0.499505	0.0249354
chi-miR-1306-5p	chi_circ_0015674	-0.52789	0.0167418	Novel_010330	XLOC_114488	Novel_010330	-0.499561	0.0249167
chi-miR-1306-5p	chi_circ_0015674	-0.52789	0.0167418	Novel_000058	XLOC_001240	Novel_000058	-0.503386	0.023658
chi-miR-1306-5p	chi_circ_0015674	-0.52789	0.0167418	XM_018063674.1	gene-TIMP2	TIMP2	-0.506158	0.0227779
chi-miR-1306-5p	chi_circ_0015674	-0.52789	0.0167418	Novel_007359	XLOC_078607	Novel_007359	-0.50639	0.0227054
chi-miR-1306-5p	chi_circ_0015674	-0.52789	0.0167418	XM_018065487.1	gene-STK10	STK10	-0.511759	0.0210788
chi-miR-1306-5p	chi_circ_0015674	-0.52789	0.0167418	XM_005676410.3	gene-NRP2	NRP2	-0.513494	0.0205734
chi-miR-1306-5p	chi_circ_0015674	-0.52789	0.0167418	XM_018039864.1	gene-SNED1	SNED1	-0.513825	0.0204783
chi-miR-1306-5p	chi_circ_0015674	-0.52789	0.0167418	Novel_001246	XLOC_014617	Novel_001246	-0.517608	0.0194137
chi-miR-1306-5p	chi_circ_0015674	-0.52789	0.0167418	XM_018043580.1	gene-TH	TH	-0.518135	0.0192689
chi-miR-1306-5p	chi_circ_0015674	-0.52789	0.0167418	Novel_024115	XLOC_252617	Novel_024115	-0.519754	0.0188298
chi-miR-1306-5p	chi_circ_0015674	-0.52789	0.0167418	XM_018038278.1	gene-PRICKLE2	PRICKLE2	-0.521707	0.0183105
chi-miR-1306-5p	chi_circ_0015674	-0.52789	0.0167418	Novel_004434	XLOC_049292	Novel_004434	-0.526432	0.0171018
chi-miR-1306-5p	chi_circ_0015674	-0.52789	0.0167418	Novel_009276	XLOC_102035	Novel_009276	-0.526572	0.0170669
chi-miR-1306-5p	chi_circ_0015674	-0.52789	0.0167418	XM_018051356.1	gene-CPAMD8	CPAMD8	-0.529483	0.0163556
chi-miR-1306-5p	chi_circ_0015674	-0.52789	0.0167418	XM_005698535.3	gene-GRK5	GRK5	-0.532713	0.0155946
chi-miR-1306-5p	chi_circ_0015674	-0.52789	0.0167418	XM_018042466.1	gene-NID1	NID1	-0.532826	0.0155685
chi-miR-1306-5p	chi_circ_0015674	-0.52789	0.0167418	Novel_004385	XLOC_048669	Novel_004385	-0.535974	0.0148552
chi-miR-1306-5p	chi_circ_0015674	-0.52789	0.0167418	XM_018057012.1	gene-CAMK1D	CAMK1D	-0.537421	0.0145364
chi-miR-1306-5p	chi_circ_0015674	-0.52789	0.0167418	Novel_002028	XLOC_024224	Novel_002028	-0.538329	0.0143391
chi-miR-1306-5p	chi_circ_0015674	-0.52789	0.0167418	XM_013970805.2	gene-MN1	MN1	-0.539496	0.0140888
chi-miR-1306-5p	chi_circ_0015674	-0.52789	0.0167418	XM_018042971.1	gene-PGGHG	PGGHG	-0.540993	0.0137727
chi-miR-1306-5p	chi_circ_0015674	-0.52789	0.0167418	XM_018043087.1	gene-VWCE	VWCE	-0.544604	0.0130339
chi-miR-1306-5p	chi_circ_0015674	-0.52789	0.0167418	XM_005677434.3	gene-TDRD10	TDRD10	-0.546022	0.0127527
chi-miR-1306-5p	chi_circ_0015674	-0.52789	0.0167418	Novel_022314	XLOC_231425	Novel_022314	-0.546397	0.0126791
chi-miR-1306-5p	chi_circ_0015674	-0.52789	0.0167418	XM_018062451.1	gene-AXL	AXL	-0.554443	0.0111817
chi-miR-1306-5p	chi_circ_0015674	-0.52789	0.0167418	Novel_011012	XLOC_121561	Novel_011012	-0.558912	0.0104142
chi-miR-1306-5p	chi_circ_0015674	-0.52789	0.0167418	XM_018055989.1	gene-ABL1	ABL1	-0.570302	0.00864944
chi-miR-1306-5p	chi_circ_0015674	-0.52789	0.0167418	XM_018053172.1	gene-SYNCRIP	SYNCRIP	-0.575417	0.00794063
chi-miR-1306-5p	chi_circ_0015674	-0.52789	0.0167418	XM_018042490.1	gene-SPOCK2	SPOCK2	-0.592708	0.00588664
chi-miR-1306-5p	chi_circ_0015674	-0.52789	0.0167418	Novel_020820	XLOC_214610	Novel_020820	-0.607818	0.00447012
chi-miR-1343	chi_circ_0003693	-0.46361	0.0395065	XM_018054851.1	gene-ARID5A	ARID5A	-0.444038	0.0498415
chi-miR-1343	chi_circ_0027096	-0.498882	0.0251454	XM_018054851.1	gene-ARID5A	ARID5A	-0.444038	0.0498415
chi-miR-1343	chi_circ_0003693	-0.46361	0.0395065	Novel_010106	XLOC_111588	Novel_010106	-0.444048	0.0498361
chi-miR-1343	chi_circ_0027096	-0.498882	0.0251454	Novel_010106	XLOC_111588	Novel_010106	-0.444048	0.0498361
chi-miR-1343	chi_circ_0003693	-0.46361	0.0395065	XM_005681420.2	gene-SMARCAD1	SMARCAD1	-0.444089	0.0498119
chi-miR-1343	chi_circ_0027096	-0.498882	0.0251454	XM_005681420.2	gene-SMARCAD1	SMARCAD1	-0.444089	0.0498119
chi-miR-1343	chi_circ_0003693	-0.46361	0.0395065	XM_018050171.1	gene-PPARGC1B	PPARGC1B	-0.444266	0.0497102
chi-miR-1343	chi_circ_0027096	-0.498882	0.0251454	XM_018050171.1	gene-PPARGC1B	PPARGC1B	-0.444266	0.0497102
chi-miR-1343	chi_circ_0003693	-0.46361	0.0395065	XM_013966975.2	gene-C10H15orf52	C10H15orf52	-0.444303	0.0496888
chi-miR-1343	chi_circ_0027096	-0.498882	0.0251454	XM_013966975.2	gene-C10H15orf52	C10H15orf52	-0.444303	0.0496888
chi-miR-1343	chi_circ_0003693	-0.46361	0.0395065	XR_001919714.1	gene-PIGL	PIGL	-0.444515	0.0495673
chi-miR-1343	chi_circ_0027096	-0.498882	0.0251454	XR_001919714.1	gene-PIGL	PIGL	-0.444515	0.0495673
chi-miR-1343	chi_circ_0003693	-0.46361	0.0395065	XM_018056260.1	gene-TMEM210	TMEM210	-0.444578	0.0495312
chi-miR-1343	chi_circ_0027096	-0.498882	0.0251454	XM_018056260.1	gene-TMEM210	TMEM210	-0.444578	0.0495312
chi-miR-1343	chi_circ_0003693	-0.46361	0.0395065	XM_018046845.1	gene-TRPV5	TRPV5	-0.444648	0.049491
chi-miR-1343	chi_circ_0027096	-0.498882	0.0251454	XM_018046845.1	gene-TRPV5	TRPV5	-0.444648	0.049491
chi-miR-1343	chi_circ_0003693	-0.46361	0.0395065	XM_018042157.1	gene-ITSN1	ITSN1	-0.444687	0.049469
chi-miR-1343	chi_circ_0027096	-0.498882	0.0251454	XM_018042157.1	gene-ITSN1	ITSN1	-0.444687	0.049469
chi-miR-1343	chi_circ_0003693	-0.46361	0.0395065	Novel_001001	XLOC_012426	Novel_001001	-0.444703	0.0494598
chi-miR-1343	chi_circ_0027096	-0.498882	0.0251454	Novel_001001	XLOC_012426	Novel_001001	-0.444703	0.0494598
chi-miR-1343	chi_circ_0003693	-0.46361	0.0395065	XM_018065197.1	gene-HDAC5	HDAC5	-0.444755	0.0494298
chi-miR-1343	chi_circ_0027096	-0.498882	0.0251454	XM_018065197.1	gene-HDAC5	HDAC5	-0.444755	0.0494298
chi-miR-1343	chi_circ_0003693	-0.46361	0.0395065	XM_018066238.1	gene-HSPG2	HSPG2	-0.445019	0.049279
chi-miR-1343	chi_circ_0027096	-0.498882	0.0251454	XM_018066238.1	gene-HSPG2	HSPG2	-0.445019	0.049279
chi-miR-1343	chi_circ_0003693	-0.46361	0.0395065	XM_018064276.1	gene-LOC102189340	LOC102189340	-0.445025	0.0492755
chi-miR-1343	chi_circ_0027096	-0.498882	0.0251454	XM_018064276.1	gene-LOC102189340	LOC102189340	-0.445025	0.0492755
chi-miR-1343	chi_circ_0003693	-0.46361	0.0395065	XM_018056243.1	gene-CYSRT1	CYSRT1	-0.445104	0.0492305
chi-miR-1343	chi_circ_0027096	-0.498882	0.0251454	XM_018056243.1	gene-CYSRT1	CYSRT1	-0.445104	0.0492305
chi-miR-1343	chi_circ_0003693	-0.46361	0.0395065	XM_018050225.1	gene-RELL2	RELL2	-0.445214	0.0491678
chi-miR-1343	chi_circ_0027096	-0.498882	0.0251454	XM_018050225.1	gene-RELL2	RELL2	-0.445214	0.0491678
chi-miR-1343	chi_circ_0003693	-0.46361	0.0395065	XM_005698393.3	gene-PKD2L1	PKD2L1	-0.445375	0.0490757
chi-miR-1343	chi_circ_0027096	-0.498882	0.0251454	XM_005698393.3	gene-PKD2L1	PKD2L1	-0.445375	0.0490757
chi-miR-1343	chi_circ_0003693	-0.46361	0.0395065	Novel_021950	XLOC_225874	Novel_021950	-0.445525	0.0489905
chi-miR-1343	chi_circ_0027096	-0.498882	0.0251454	Novel_021950	XLOC_225874	Novel_021950	-0.445525	0.0489905
chi-miR-1343	chi_circ_0003693	-0.46361	0.0395065	XM_018061339.1	gene-PITPNM2	PITPNM2	-0.445526	0.0489902
chi-miR-1343	chi_circ_0027096	-0.498882	0.0251454	XM_018061339.1	gene-PITPNM2	PITPNM2	-0.445526	0.0489902
chi-miR-1343	chi_circ_0003693	-0.46361	0.0395065	XM_018041142.1	gene-FBXW4	FBXW4	-0.445673	0.0489066
chi-miR-1343	chi_circ_0027096	-0.498882	0.0251454	XM_018041142.1	gene-FBXW4	FBXW4	-0.445673	0.0489066
chi-miR-1343	chi_circ_0003693	-0.46361	0.0395065	XM_018047707.1	gene-TNS2	TNS2	-0.445968	0.0487389
chi-miR-1343	chi_circ_0027096	-0.498882	0.0251454	XM_018047707.1	gene-TNS2	TNS2	-0.445968	0.0487389
chi-miR-1343	chi_circ_0003693	-0.46361	0.0395065	XM_018041061.1	gene-ATG16L1	ATG16L1	-0.446172	0.0486237
chi-miR-1343	chi_circ_0027096	-0.498882	0.0251454	XM_018041061.1	gene-ATG16L1	ATG16L1	-0.446172	0.0486237
chi-miR-1343	chi_circ_0003693	-0.46361	0.0395065	XM_013972231.2	gene-GRB7	GRB7	-0.446185	0.0486162
chi-miR-1343	chi_circ_0027096	-0.498882	0.0251454	XM_013972231.2	gene-GRB7	GRB7	-0.446185	0.0486162
chi-miR-1343	chi_circ_0003693	-0.46361	0.0395065	XR_001917934.1	gene-ZNF862	ZNF862	-0.446244	0.0485827
chi-miR-1343	chi_circ_0027096	-0.498882	0.0251454	XR_001917934.1	gene-ZNF862	ZNF862	-0.446244	0.0485827
chi-miR-1343	chi_circ_0003693	-0.46361	0.0395065	XM_018052868.1	gene-COL12A1	COL12A1	-0.446254	0.0485773
chi-miR-1343	chi_circ_0027096	-0.498882	0.0251454	XM_018052868.1	gene-COL12A1	COL12A1	-0.446254	0.0485773
chi-miR-1343	chi_circ_0003693	-0.46361	0.0395065	XM_018062151.1	gene-FAM65A	FAM65A	-0.446566	0.0484015
chi-miR-1343	chi_circ_0027096	-0.498882	0.0251454	XM_018062151.1	gene-FAM65A	FAM65A	-0.446566	0.0484015
chi-miR-1343	chi_circ_0003693	-0.46361	0.0395065	XM_018051629.1	gene-FLT4	FLT4	-0.446661	0.0483479
chi-miR-1343	chi_circ_0027096	-0.498882	0.0251454	XM_018051629.1	gene-FLT4	FLT4	-0.446661	0.0483479
chi-miR-1343	chi_circ_0003693	-0.46361	0.0395065	Novel_006659	XLOC_070609	Novel_006659	-0.446812	0.0482629
chi-miR-1343	chi_circ_0027096	-0.498882	0.0251454	Novel_006659	XLOC_070609	Novel_006659	-0.446812	0.0482629
chi-miR-1343	chi_circ_0003693	-0.46361	0.0395065	XM_018050061.1	gene-RASGRF2	RASGRF2	-0.446888	0.0482202
chi-miR-1343	chi_circ_0027096	-0.498882	0.0251454	XM_018050061.1	gene-RASGRF2	RASGRF2	-0.446888	0.0482202
chi-miR-1343	chi_circ_0003693	-0.46361	0.0395065	XM_018058597.1	gene-ZFAT	ZFAT	-0.44695	0.0481852
chi-miR-1343	chi_circ_0027096	-0.498882	0.0251454	XM_018058597.1	gene-ZFAT	ZFAT	-0.44695	0.0481852
chi-miR-1343	chi_circ_0003693	-0.46361	0.0395065	Novel_013903	XLOC_153978	Novel_013903	-0.447002	0.0481559
chi-miR-1343	chi_circ_0027096	-0.498882	0.0251454	Novel_013903	XLOC_153978	Novel_013903	-0.447002	0.0481559
chi-miR-1343	chi_circ_0003693	-0.46361	0.0395065	XM_005674830.2	gene-COL8A1	COL8A1	-0.447129	0.0480848
chi-miR-1343	chi_circ_0027096	-0.498882	0.0251454	XM_005674830.2	gene-COL8A1	COL8A1	-0.447129	0.0480848
chi-miR-1343	chi_circ_0003693	-0.46361	0.0395065	XM_018052431.1	gene-NTRK2	NTRK2	-0.44713	0.0480842
chi-miR-1343	chi_circ_0027096	-0.498882	0.0251454	XM_018052431.1	gene-NTRK2	NTRK2	-0.44713	0.0480842
chi-miR-1343	chi_circ_0003693	-0.46361	0.0395065	XM_018040283.1	gene-MAD1L1	MAD1L1	-0.447179	0.0480566
chi-miR-1343	chi_circ_0027096	-0.498882	0.0251454	XM_018040283.1	gene-MAD1L1	MAD1L1	-0.447179	0.0480566
chi-miR-1343	chi_circ_0003693	-0.46361	0.0395065	XM_018039441.1	gene-NEDD4L	NEDD4L	-0.447342	0.0479658
chi-miR-1343	chi_circ_0027096	-0.498882	0.0251454	XM_018039441.1	gene-NEDD4L	NEDD4L	-0.447342	0.0479658
chi-miR-1343	chi_circ_0003693	-0.46361	0.0395065	Novel_011314	XLOC_125090	Novel_011314	-0.447348	0.0479623
chi-miR-1343	chi_circ_0027096	-0.498882	0.0251454	Novel_011314	XLOC_125090	Novel_011314	-0.447348	0.0479623
chi-miR-1343	chi_circ_0003693	-0.46361	0.0395065	Novel_015778	XLOC_171700	Novel_015778	-0.447363	0.0479541
chi-miR-1343	chi_circ_0027096	-0.498882	0.0251454	Novel_015778	XLOC_171700	Novel_015778	-0.447363	0.0479541
chi-miR-1343	chi_circ_0003693	-0.46361	0.0395065	Novel_020050	XLOC_208456	Novel_020050	-0.447593	0.0478255
chi-miR-1343	chi_circ_0027096	-0.498882	0.0251454	Novel_020050	XLOC_208456	Novel_020050	-0.447593	0.0478255
chi-miR-1343	chi_circ_0003693	-0.46361	0.0395065	XM_018052056.1	gene-APBA1	APBA1	-0.448008	0.0475939
chi-miR-1343	chi_circ_0027096	-0.498882	0.0251454	XM_018052056.1	gene-APBA1	APBA1	-0.448008	0.0475939
chi-miR-1343	chi_circ_0003693	-0.46361	0.0395065	XM_018061285.1	gene-TMEM120B	TMEM120B	-0.448122	0.0475308
chi-miR-1343	chi_circ_0027096	-0.498882	0.0251454	XM_018061285.1	gene-TMEM120B	TMEM120B	-0.448122	0.0475308
chi-miR-1343	chi_circ_0003693	-0.46361	0.0395065	Novel_011006	XLOC_121550	Novel_011006	-0.448362	0.0473976
chi-miR-1343	chi_circ_0027096	-0.498882	0.0251454	Novel_011006	XLOC_121550	Novel_011006	-0.448362	0.0473976
chi-miR-1343	chi_circ_0003693	-0.46361	0.0395065	XM_018065974.1	gene-ELL3	ELL3	-0.448442	0.0473534
chi-miR-1343	chi_circ_0027096	-0.498882	0.0251454	XM_018065974.1	gene-ELL3	ELL3	-0.448442	0.0473534
chi-miR-1343	chi_circ_0003693	-0.46361	0.0395065	XM_018066271.1	gene-KIF7	KIF7	-0.448832	0.0471378
chi-miR-1343	chi_circ_0027096	-0.498882	0.0251454	XM_018066271.1	gene-KIF7	KIF7	-0.448832	0.0471378
chi-miR-1343	chi_circ_0003693	-0.46361	0.0395065	XM_018066109.1	gene-SYNM	SYNM	-0.448974	0.047059
chi-miR-1343	chi_circ_0027096	-0.498882	0.0251454	XM_018066109.1	gene-SYNM	SYNM	-0.448974	0.047059
chi-miR-1343	chi_circ_0003693	-0.46361	0.0395065	Novel_017790	XLOC_188033	Novel_017790	-0.449003	0.0470431
chi-miR-1343	chi_circ_0027096	-0.498882	0.0251454	Novel_017790	XLOC_188033	Novel_017790	-0.449003	0.0470431
chi-miR-1343	chi_circ_0003693	-0.46361	0.0395065	Novel_004162	XLOC_047496	Novel_004162	-0.449023	0.0470322
chi-miR-1343	chi_circ_0027096	-0.498882	0.0251454	Novel_004162	XLOC_047496	Novel_004162	-0.449023	0.0470322
chi-miR-1343	chi_circ_0003693	-0.46361	0.0395065	XM_018061939.1	gene-NKD1	NKD1	-0.449086	0.0469976
chi-miR-1343	chi_circ_0027096	-0.498882	0.0251454	XM_018061939.1	gene-NKD1	NKD1	-0.449086	0.0469976
chi-miR-1343	chi_circ_0003693	-0.46361	0.0395065	Novel_000754	XLOC_009227	Novel_000754	-0.449131	0.0469727
chi-miR-1343	chi_circ_0027096	-0.498882	0.0251454	Novel_000754	XLOC_009227	Novel_000754	-0.449131	0.0469727
chi-miR-1343	chi_circ_0003693	-0.46361	0.0395065	XM_018055991.1	gene-LAMC3	LAMC3	-0.449428	0.0468095
chi-miR-1343	chi_circ_0027096	-0.498882	0.0251454	XM_018055991.1	gene-LAMC3	LAMC3	-0.449428	0.0468095
chi-miR-1343	chi_circ_0003693	-0.46361	0.0395065	XM_018060404.1	gene-SLC45A1	SLC45A1	-0.449444	0.0468008
chi-miR-1343	chi_circ_0027096	-0.498882	0.0251454	XM_018060404.1	gene-SLC45A1	SLC45A1	-0.449444	0.0468008
chi-miR-1343	chi_circ_0003693	-0.46361	0.0395065	XM_018053411.1	gene-SYNJ2	SYNJ2	-0.449478	0.0467823
chi-miR-1343	chi_circ_0027096	-0.498882	0.0251454	XM_018053411.1	gene-SYNJ2	SYNJ2	-0.449478	0.0467823
chi-miR-1343	chi_circ_0003693	-0.46361	0.0395065	Novel_018289	XLOC_192574	Novel_018289	-0.449684	0.0466692
chi-miR-1343	chi_circ_0027096	-0.498882	0.0251454	Novel_018289	XLOC_192574	Novel_018289	-0.449684	0.0466692
chi-miR-1343	chi_circ_0003693	-0.46361	0.0395065	XM_018058738.1	gene-ADCK5	ADCK5	-0.449746	0.046635
chi-miR-1343	chi_circ_0027096	-0.498882	0.0251454	XM_018058738.1	gene-ADCK5	ADCK5	-0.449746	0.046635
chi-miR-1343	chi_circ_0003693	-0.46361	0.0395065	XM_018058741.1	gene-ADCK5	ADCK5	-0.44984	0.0465837
chi-miR-1343	chi_circ_0027096	-0.498882	0.0251454	XM_018058741.1	gene-ADCK5	ADCK5	-0.44984	0.0465837
chi-miR-1343	chi_circ_0003693	-0.46361	0.0395065	XM_018038432.1	gene-GATA2	GATA2	-0.450224	0.0463737
chi-miR-1343	chi_circ_0027096	-0.498882	0.0251454	XM_018038432.1	gene-GATA2	GATA2	-0.450224	0.0463737
chi-miR-1343	chi_circ_0003693	-0.46361	0.0395065	XM_018057053.1	gene-PARD3	PARD3	-0.450227	0.0463725
chi-miR-1343	chi_circ_0027096	-0.498882	0.0251454	XM_018057053.1	gene-PARD3	PARD3	-0.450227	0.0463725
chi-miR-1343	chi_circ_0003693	-0.46361	0.0395065	XM_005691891.3	gene-PKD1L2	PKD1L2	-0.450476	0.0462368
chi-miR-1343	chi_circ_0027096	-0.498882	0.0251454	XM_005691891.3	gene-PKD1L2	PKD1L2	-0.450476	0.0462368
chi-miR-1343	chi_circ_0003693	-0.46361	0.0395065	XM_018042933.1	gene-LSP1	LSP1	-0.450689	0.0461212
chi-miR-1343	chi_circ_0027096	-0.498882	0.0251454	XM_018042933.1	gene-LSP1	LSP1	-0.450689	0.0461212
chi-miR-1343	chi_circ_0003693	-0.46361	0.0395065	XM_018054152.1	gene-SPATA5L1	SPATA5L1	-0.450719	0.0461046
chi-miR-1343	chi_circ_0027096	-0.498882	0.0251454	XM_018054152.1	gene-SPATA5L1	SPATA5L1	-0.450719	0.0461046
chi-miR-1343	chi_circ_0003693	-0.46361	0.0395065	Novel_011048	XLOC_121775	Novel_011048	-0.450956	0.0459765
chi-miR-1343	chi_circ_0027096	-0.498882	0.0251454	Novel_011048	XLOC_121775	Novel_011048	-0.450956	0.0459765
chi-miR-1343	chi_circ_0003693	-0.46361	0.0395065	XM_018049793.1	gene-HTRA3	HTRA3	-0.45098	0.0459635
chi-miR-1343	chi_circ_0027096	-0.498882	0.0251454	XM_018049793.1	gene-HTRA3	HTRA3	-0.45098	0.0459635
chi-miR-1343	chi_circ_0003693	-0.46361	0.0395065	Novel_007229	XLOC_077930	Novel_007229	-0.451191	0.0458492
chi-miR-1343	chi_circ_0027096	-0.498882	0.0251454	Novel_007229	XLOC_077930	Novel_007229	-0.451191	0.0458492
chi-miR-1343	chi_circ_0003693	-0.46361	0.0395065	Novel_004067	XLOC_046472	Novel_004067	-0.451235	0.0458251
chi-miR-1343	chi_circ_0027096	-0.498882	0.0251454	Novel_004067	XLOC_046472	Novel_004067	-0.451235	0.0458251
chi-miR-1343	chi_circ_0003693	-0.46361	0.0395065	XM_018058732.1	gene-FBXL6	FBXL6	-0.451297	0.045792
chi-miR-1343	chi_circ_0027096	-0.498882	0.0251454	XM_018058732.1	gene-FBXL6	FBXL6	-0.451297	0.045792
chi-miR-1343	chi_circ_0003693	-0.46361	0.0395065	XM_018048878.1	gene-MPPED1	MPPED1	-0.451528	0.0456672
chi-miR-1343	chi_circ_0027096	-0.498882	0.0251454	XM_018048878.1	gene-MPPED1	MPPED1	-0.451528	0.0456672
chi-miR-1343	chi_circ_0003693	-0.46361	0.0395065	Novel_020115	XLOC_209247	Novel_020115	-0.451718	0.0455651
chi-miR-1343	chi_circ_0027096	-0.498882	0.0251454	Novel_020115	XLOC_209247	Novel_020115	-0.451718	0.0455651
chi-miR-1343	chi_circ_0003693	-0.46361	0.0395065	XM_018060673.1	gene-KIAA1614	KIAA1614	-0.451832	0.0455039
chi-miR-1343	chi_circ_0027096	-0.498882	0.0251454	XM_018060673.1	gene-KIAA1614	KIAA1614	-0.451832	0.0455039
chi-miR-1343	chi_circ_0003693	-0.46361	0.0395065	Novel_017994	XLOC_189279	Novel_017994	-0.451981	0.0454238
chi-miR-1343	chi_circ_0027096	-0.498882	0.0251454	Novel_017994	XLOC_189279	Novel_017994	-0.451981	0.0454238
chi-miR-1343	chi_circ_0003693	-0.46361	0.0395065	XM_018055299.1	gene-EDAR	EDAR	-0.451988	0.0454198
chi-miR-1343	chi_circ_0027096	-0.498882	0.0251454	XM_018055299.1	gene-EDAR	EDAR	-0.451988	0.0454198
chi-miR-1343	chi_circ_0003693	-0.46361	0.0395065	XM_018040104.1	gene-PKD1	PKD1	-0.452232	0.0452895
chi-miR-1343	chi_circ_0027096	-0.498882	0.0251454	XM_018040104.1	gene-PKD1	PKD1	-0.452232	0.0452895
chi-miR-1343	chi_circ_0003693	-0.46361	0.0395065	XM_018052693.1	gene-CDK5RAP2	CDK5RAP2	-0.452506	0.0451429
chi-miR-1343	chi_circ_0027096	-0.498882	0.0251454	XM_018052693.1	gene-CDK5RAP2	CDK5RAP2	-0.452506	0.0451429
chi-miR-1343	chi_circ_0003693	-0.46361	0.0395065	Novel_001663	XLOC_019727	Novel_001663	-0.452535	0.0451271
chi-miR-1343	chi_circ_0027096	-0.498882	0.0251454	Novel_001663	XLOC_019727	Novel_001663	-0.452535	0.0451271
chi-miR-1343	chi_circ_0003693	-0.46361	0.0395065	XM_018058700.1	gene-OPLAH	OPLAH	-0.452859	0.0449544
chi-miR-1343	chi_circ_0027096	-0.498882	0.0251454	XM_018058700.1	gene-OPLAH	OPLAH	-0.452859	0.0449544
chi-miR-1343	chi_circ_0003693	-0.46361	0.0395065	Novel_022249	XLOC_230470	Novel_022249	-0.452892	0.0449368
chi-miR-1343	chi_circ_0027096	-0.498882	0.0251454	Novel_022249	XLOC_230470	Novel_022249	-0.452892	0.0449368
chi-miR-1343	chi_circ_0003693	-0.46361	0.0395065	Novel_007082	XLOC_076287	Novel_007082	-0.453127	0.0448121
chi-miR-1343	chi_circ_0027096	-0.498882	0.0251454	Novel_007082	XLOC_076287	Novel_007082	-0.453127	0.0448121
chi-miR-1343	chi_circ_0003693	-0.46361	0.0395065	XM_018061334.1	gene-HIP1R	HIP1R	-0.453595	0.0445643
chi-miR-1343	chi_circ_0027096	-0.498882	0.0251454	XM_018061334.1	gene-HIP1R	HIP1R	-0.453595	0.0445643
chi-miR-1343	chi_circ_0003693	-0.46361	0.0395065	XM_018047448.1	gene-VWC2	VWC2	-0.453842	0.0444337
chi-miR-1343	chi_circ_0027096	-0.498882	0.0251454	XM_018047448.1	gene-VWC2	VWC2	-0.453842	0.0444337
chi-miR-1343	chi_circ_0003693	-0.46361	0.0395065	Novel_011996	XLOC_132608	Novel_011996	-0.453951	0.044376
chi-miR-1343	chi_circ_0027096	-0.498882	0.0251454	Novel_011996	XLOC_132608	Novel_011996	-0.453951	0.044376
chi-miR-1343	chi_circ_0003693	-0.46361	0.0395065	XM_018044280.1	gene-PODN	PODN	-0.453978	0.0443618
chi-miR-1343	chi_circ_0027096	-0.498882	0.0251454	XM_018044280.1	gene-PODN	PODN	-0.453978	0.0443618
chi-miR-1343	chi_circ_0003693	-0.46361	0.0395065	XM_018057060.1	gene-PARD3	PARD3	-0.454102	0.0442967
chi-miR-1343	chi_circ_0027096	-0.498882	0.0251454	XM_018057060.1	gene-PARD3	PARD3	-0.454102	0.0442967
chi-miR-1343	chi_circ_0003693	-0.46361	0.0395065	Novel_018715	XLOC_197558	Novel_018715	-0.454161	0.0442655
chi-miR-1343	chi_circ_0027096	-0.498882	0.0251454	Novel_018715	XLOC_197558	Novel_018715	-0.454161	0.0442655
chi-miR-1343	chi_circ_0003693	-0.46361	0.0395065	Novel_008716	XLOC_095625	Novel_008716	-0.454448	0.0441146
chi-miR-1343	chi_circ_0027096	-0.498882	0.0251454	Novel_008716	XLOC_095625	Novel_008716	-0.454448	0.0441146
chi-miR-1343	chi_circ_0003693	-0.46361	0.0395065	XM_018064612.1	gene-PER1	PER1	-0.454743	0.04396
chi-miR-1343	chi_circ_0027096	-0.498882	0.0251454	XM_018064612.1	gene-PER1	PER1	-0.454743	0.04396
chi-miR-1343	chi_circ_0003693	-0.46361	0.0395065	XM_013970544.2	gene-FNIP2	FNIP2	-0.454807	0.0439269
chi-miR-1343	chi_circ_0027096	-0.498882	0.0251454	XM_013970544.2	gene-FNIP2	FNIP2	-0.454807	0.0439269
chi-miR-1343	chi_circ_0003693	-0.46361	0.0395065	Novel_008718	XLOC_095660	Novel_008718	-0.455223	0.0437099
chi-miR-1343	chi_circ_0027096	-0.498882	0.0251454	Novel_008718	XLOC_095660	Novel_008718	-0.455223	0.0437099
chi-miR-1343	chi_circ_0003693	-0.46361	0.0395065	XM_018055970.1	gene-FNBP1	FNBP1	-0.455493	0.0435694
chi-miR-1343	chi_circ_0027096	-0.498882	0.0251454	XM_018055970.1	gene-FNBP1	FNBP1	-0.455493	0.0435694
chi-miR-1343	chi_circ_0003693	-0.46361	0.0395065	Novel_013068	XLOC_145101	Novel_013068	-0.455591	0.0435182
chi-miR-1343	chi_circ_0027096	-0.498882	0.0251454	Novel_013068	XLOC_145101	Novel_013068	-0.455591	0.0435182
chi-miR-1343	chi_circ_0003693	-0.46361	0.0395065	XM_018066596.1	gene-TMEM179	TMEM179	-0.455639	0.0434933
chi-miR-1343	chi_circ_0027096	-0.498882	0.0251454	XM_018066596.1	gene-TMEM179	TMEM179	-0.455639	0.0434933
chi-miR-1343	chi_circ_0003693	-0.46361	0.0395065	XM_018052272.1	gene-HR	HR	-0.455866	0.0433759
chi-miR-1343	chi_circ_0027096	-0.498882	0.0251454	XM_018052272.1	gene-HR	HR	-0.455866	0.0433759
chi-miR-1343	chi_circ_0003693	-0.46361	0.0395065	Novel_002965	XLOC_033586	Novel_002965	-0.455871	0.0433731
chi-miR-1343	chi_circ_0027096	-0.498882	0.0251454	Novel_002965	XLOC_033586	Novel_002965	-0.455871	0.0433731
chi-miR-1343	chi_circ_0003693	-0.46361	0.0395065	XM_018057407.1	gene-ADAM33	ADAM33	-0.456148	0.0432297
chi-miR-1343	chi_circ_0027096	-0.498882	0.0251454	XM_018057407.1	gene-ADAM33	ADAM33	-0.456148	0.0432297
chi-miR-1343	chi_circ_0003693	-0.46361	0.0395065	XM_018041265.1	gene-PAOX	PAOX	-0.45628	0.0431619
chi-miR-1343	chi_circ_0027096	-0.498882	0.0251454	XM_018041265.1	gene-PAOX	PAOX	-0.45628	0.0431619
chi-miR-1343	chi_circ_0003693	-0.46361	0.0395065	XM_018061624.1	gene-RNF175	RNF175	-0.456303	0.0431501
chi-miR-1343	chi_circ_0027096	-0.498882	0.0251454	XM_018061624.1	gene-RNF175	RNF175	-0.456303	0.0431501
chi-miR-1343	chi_circ_0003693	-0.46361	0.0395065	Novel_021122	XLOC_216446	Novel_021122	-0.456307	0.0431479
chi-miR-1343	chi_circ_0027096	-0.498882	0.0251454	Novel_021122	XLOC_216446	Novel_021122	-0.456307	0.0431479
chi-miR-1343	chi_circ_0003693	-0.46361	0.0395065	XM_005695982.2	gene-SLC25A20	SLC25A20	-0.456407	0.0430966
chi-miR-1343	chi_circ_0027096	-0.498882	0.0251454	XM_005695982.2	gene-SLC25A20	SLC25A20	-0.456407	0.0430966
chi-miR-1343	chi_circ_0003693	-0.46361	0.0395065	XM_018043781.1	gene-ARHGAP6	ARHGAP6	-0.456411	0.0430945
chi-miR-1343	chi_circ_0027096	-0.498882	0.0251454	XM_018043781.1	gene-ARHGAP6	ARHGAP6	-0.456411	0.0430945
chi-miR-1343	chi_circ_0003693	-0.46361	0.0395065	Novel_013759	XLOC_151797	Novel_013759	-0.456443	0.0430779
chi-miR-1343	chi_circ_0027096	-0.498882	0.0251454	Novel_013759	XLOC_151797	Novel_013759	-0.456443	0.0430779
chi-miR-1343	chi_circ_0003693	-0.46361	0.0395065	XM_018057248.1	gene-RIN2	RIN2	-0.456663	0.0429646
chi-miR-1343	chi_circ_0027096	-0.498882	0.0251454	XM_018057248.1	gene-RIN2	RIN2	-0.456663	0.0429646
chi-miR-1343	chi_circ_0003693	-0.46361	0.0395065	XM_018042886.1	gene-MAP4K2	MAP4K2	-0.456669	0.0429616
chi-miR-1343	chi_circ_0027096	-0.498882	0.0251454	XM_018042886.1	gene-MAP4K2	MAP4K2	-0.456669	0.0429616
chi-miR-1343	chi_circ_0003693	-0.46361	0.0395065	XM_018060358.1	gene-PEX14	PEX14	-0.456952	0.0428162
chi-miR-1343	chi_circ_0027096	-0.498882	0.0251454	XM_018060358.1	gene-PEX14	PEX14	-0.456952	0.0428162
chi-miR-1343	chi_circ_0003693	-0.46361	0.0395065	Novel_017608	XLOC_185156	Novel_017608	-0.4571	0.0427407
chi-miR-1343	chi_circ_0027096	-0.498882	0.0251454	Novel_017608	XLOC_185156	Novel_017608	-0.4571	0.0427407
chi-miR-1343	chi_circ_0003693	-0.46361	0.0395065	XM_018061096.1	gene-KCTD10	KCTD10	-0.457132	0.0427239
chi-miR-1343	chi_circ_0027096	-0.498882	0.0251454	XM_018061096.1	gene-KCTD10	KCTD10	-0.457132	0.0427239
chi-miR-1343	chi_circ_0003693	-0.46361	0.0395065	Novel_021146	XLOC_216544	Novel_021146	-0.457155	0.0427122
chi-miR-1343	chi_circ_0027096	-0.498882	0.0251454	Novel_021146	XLOC_216544	Novel_021146	-0.457155	0.0427122
chi-miR-1343	chi_circ_0003693	-0.46361	0.0395065	Novel_000836	XLOC_010692	Novel_000836	-0.457265	0.0426559
chi-miR-1343	chi_circ_0027096	-0.498882	0.0251454	Novel_000836	XLOC_010692	Novel_000836	-0.457265	0.0426559
chi-miR-1343	chi_circ_0003693	-0.46361	0.0395065	XM_018066051.1	gene-TNFAIP2	TNFAIP2	-0.457278	0.0426494
chi-miR-1343	chi_circ_0027096	-0.498882	0.0251454	XM_018066051.1	gene-TNFAIP2	TNFAIP2	-0.457278	0.0426494
chi-miR-1343	chi_circ_0003693	-0.46361	0.0395065	XM_018051382.1	gene-SLC27A1	SLC27A1	-0.457349	0.0426131
chi-miR-1343	chi_circ_0027096	-0.498882	0.0251454	XM_018051382.1	gene-SLC27A1	SLC27A1	-0.457349	0.0426131
chi-miR-1343	chi_circ_0003693	-0.46361	0.0395065	Novel_015139	XLOC_165465	Novel_015139	-0.457606	0.0424819
chi-miR-1343	chi_circ_0027096	-0.498882	0.0251454	Novel_015139	XLOC_165465	Novel_015139	-0.457606	0.0424819
chi-miR-1343	chi_circ_0003693	-0.46361	0.0395065	XR_001919398.1	gene-DDX51	DDX51	-0.457705	0.0424316
chi-miR-1343	chi_circ_0027096	-0.498882	0.0251454	XR_001919398.1	gene-DDX51	DDX51	-0.457705	0.0424316
chi-miR-1343	chi_circ_0003693	-0.46361	0.0395065	XM_018058691.1	gene-MAPK15	MAPK15	-0.45779	0.0423881
chi-miR-1343	chi_circ_0027096	-0.498882	0.0251454	XM_018058691.1	gene-MAPK15	MAPK15	-0.45779	0.0423881
chi-miR-1343	chi_circ_0003693	-0.46361	0.0395065	XM_018064818.1	gene-MPRIP	MPRIP	-0.457821	0.0423725
chi-miR-1343	chi_circ_0027096	-0.498882	0.0251454	XM_018064818.1	gene-MPRIP	MPRIP	-0.457821	0.0423725
chi-miR-1343	chi_circ_0003693	-0.46361	0.0395065	XM_018041455.1	gene-LOC108634032	LOC108634032	-0.45797	0.0422967
chi-miR-1343	chi_circ_0027096	-0.498882	0.0251454	XM_018041455.1	gene-LOC108634032	LOC108634032	-0.45797	0.0422967
chi-miR-1343	chi_circ_0003693	-0.46361	0.0395065	XM_018049774.1	gene-SORCS2	SORCS2	-0.458099	0.0422315
chi-miR-1343	chi_circ_0027096	-0.498882	0.0251454	XM_018049774.1	gene-SORCS2	SORCS2	-0.458099	0.0422315
chi-miR-1343	chi_circ_0003693	-0.46361	0.0395065	Novel_020737	XLOC_214250	Novel_020737	-0.458195	0.0421825
chi-miR-1343	chi_circ_0027096	-0.498882	0.0251454	Novel_020737	XLOC_214250	Novel_020737	-0.458195	0.0421825
chi-miR-1343	chi_circ_0003693	-0.46361	0.0395065	XM_018044657.1	gene-MSANTD1	MSANTD1	-0.458231	0.0421645
chi-miR-1343	chi_circ_0027096	-0.498882	0.0251454	XM_018044657.1	gene-MSANTD1	MSANTD1	-0.458231	0.0421645
chi-miR-1343	chi_circ_0003693	-0.46361	0.0395065	XM_005675868.3	gene-COL5A2	COL5A2	-0.458416	0.0420709
chi-miR-1343	chi_circ_0027096	-0.498882	0.0251454	XM_005675868.3	gene-COL5A2	COL5A2	-0.458416	0.0420709
chi-miR-1343	chi_circ_0003693	-0.46361	0.0395065	Novel_014176	XLOC_156028	Novel_014176	-0.458585	0.0419855
chi-miR-1343	chi_circ_0027096	-0.498882	0.0251454	Novel_014176	XLOC_156028	Novel_014176	-0.458585	0.0419855
chi-miR-1343	chi_circ_0003693	-0.46361	0.0395065	XM_018040418.1	gene-UNKL	UNKL	-0.45868	0.0419372
chi-miR-1343	chi_circ_0027096	-0.498882	0.0251454	XM_018040418.1	gene-UNKL	UNKL	-0.45868	0.0419372
chi-miR-1343	chi_circ_0003693	-0.46361	0.0395065	XM_005692123.3	gene-HSF4	HSF4	-0.458681	0.0419371
chi-miR-1343	chi_circ_0027096	-0.498882	0.0251454	XM_005692123.3	gene-HSF4	HSF4	-0.458681	0.0419371
chi-miR-1343	chi_circ_0003693	-0.46361	0.0395065	Novel_005709	XLOC_060720	Novel_005709	-0.458723	0.0419156
chi-miR-1343	chi_circ_0027096	-0.498882	0.0251454	Novel_005709	XLOC_060720	Novel_005709	-0.458723	0.0419156
chi-miR-1343	chi_circ_0003693	-0.46361	0.0395065	Novel_005585	XLOC_058997	Novel_005585	-0.458785	0.0418844
chi-miR-1343	chi_circ_0027096	-0.498882	0.0251454	Novel_005585	XLOC_058997	Novel_005585	-0.458785	0.0418844
chi-miR-1343	chi_circ_0003693	-0.46361	0.0395065	XM_018060855.1	gene-PPP1R12B	PPP1R12B	-0.458859	0.0418472
chi-miR-1343	chi_circ_0027096	-0.498882	0.0251454	XM_018060855.1	gene-PPP1R12B	PPP1R12B	-0.458859	0.0418472
chi-miR-1343	chi_circ_0003693	-0.46361	0.0395065	XM_018058651.1	gene-TSNARE1	TSNARE1	-0.458867	0.0418431
chi-miR-1343	chi_circ_0027096	-0.498882	0.0251454	XM_018058651.1	gene-TSNARE1	TSNARE1	-0.458867	0.0418431
chi-miR-1343	chi_circ_0003693	-0.46361	0.0395065	XM_013971226.1	gene-POLR2I	POLR2I	-0.459308	0.0416216
chi-miR-1343	chi_circ_0027096	-0.498882	0.0251454	XM_013971226.1	gene-POLR2I	POLR2I	-0.459308	0.0416216
chi-miR-1343	chi_circ_0003693	-0.46361	0.0395065	XM_018046767.1	gene-LOC102190581	LOC102190581	-0.459393	0.0415791
chi-miR-1343	chi_circ_0027096	-0.498882	0.0251454	XM_018046767.1	gene-LOC102190581	LOC102190581	-0.459393	0.0415791
chi-miR-1343	chi_circ_0003693	-0.46361	0.0395065	XM_005697470.3	gene-ZNF174	ZNF174	-0.459443	0.0415538
chi-miR-1343	chi_circ_0027096	-0.498882	0.0251454	XM_005697470.3	gene-ZNF174	ZNF174	-0.459443	0.0415538
chi-miR-1343	chi_circ_0003693	-0.46361	0.0395065	Novel_010061	XLOC_111201	Novel_010061	-0.459494	0.0415282
chi-miR-1343	chi_circ_0027096	-0.498882	0.0251454	Novel_010061	XLOC_111201	Novel_010061	-0.459494	0.0415282
chi-miR-1343	chi_circ_0003693	-0.46361	0.0395065	XM_018047889.1	gene-PCED1B	PCED1B	-0.459542	0.0415045
chi-miR-1343	chi_circ_0027096	-0.498882	0.0251454	XM_018047889.1	gene-PCED1B	PCED1B	-0.459542	0.0415045
chi-miR-1343	chi_circ_0003693	-0.46361	0.0395065	Novel_022936	XLOC_237005	Novel_022936	-0.459758	0.0413961
chi-miR-1343	chi_circ_0027096	-0.498882	0.0251454	Novel_022936	XLOC_237005	Novel_022936	-0.459758	0.0413961
chi-miR-1343	chi_circ_0003693	-0.46361	0.0395065	Novel_008041	XLOC_087906	Novel_008041	-0.459935	0.0413079
chi-miR-1343	chi_circ_0027096	-0.498882	0.0251454	Novel_008041	XLOC_087906	Novel_008041	-0.459935	0.0413079
chi-miR-1343	chi_circ_0003693	-0.46361	0.0395065	XM_018040549.1	gene-HIP1	HIP1	-0.460251	0.0411509
chi-miR-1343	chi_circ_0027096	-0.498882	0.0251454	XM_018040549.1	gene-HIP1	HIP1	-0.460251	0.0411509
chi-miR-1343	chi_circ_0003693	-0.46361	0.0395065	XM_018051254.1	gene-MAST1	MAST1	-0.460305	0.0411236
chi-miR-1343	chi_circ_0027096	-0.498882	0.0251454	XM_018051254.1	gene-MAST1	MAST1	-0.460305	0.0411236
chi-miR-1343	chi_circ_0003693	-0.46361	0.0395065	XM_018038686.1	gene-DST	DST	-0.460591	0.0409817
chi-miR-1343	chi_circ_0027096	-0.498882	0.0251454	XM_018038686.1	gene-DST	DST	-0.460591	0.0409817
chi-miR-1343	chi_circ_0003693	-0.46361	0.0395065	XM_018059727.1	gene-SCN4B	SCN4B	-0.460635	0.0409601
chi-miR-1343	chi_circ_0027096	-0.498882	0.0251454	XM_018059727.1	gene-SCN4B	SCN4B	-0.460635	0.0409601
chi-miR-1343	chi_circ_0003693	-0.46361	0.0395065	XM_018044303.1	gene-LOC108634474	LOC108634474	-0.460693	0.0409314
chi-miR-1343	chi_circ_0027096	-0.498882	0.0251454	XM_018044303.1	gene-LOC108634474	LOC108634474	-0.460693	0.0409314
chi-miR-1343	chi_circ_0003693	-0.46361	0.0395065	XM_018061978.1	gene-MYLK3	MYLK3	-0.460828	0.0408646
chi-miR-1343	chi_circ_0027096	-0.498882	0.0251454	XM_018061978.1	gene-MYLK3	MYLK3	-0.460828	0.0408646
chi-miR-1343	chi_circ_0003693	-0.46361	0.0395065	Novel_005085	XLOC_054748	Novel_005085	-0.46098	0.0407894
chi-miR-1343	chi_circ_0027096	-0.498882	0.0251454	Novel_005085	XLOC_054748	Novel_005085	-0.46098	0.0407894
chi-miR-1343	chi_circ_0003693	-0.46361	0.0395065	XM_018063725.1	gene-MFSD11	MFSD11	-0.46101	0.0407748
chi-miR-1343	chi_circ_0027096	-0.498882	0.0251454	XM_018063725.1	gene-MFSD11	MFSD11	-0.46101	0.0407748
chi-miR-1343	chi_circ_0003693	-0.46361	0.0395065	XM_018067236.1	gene-TXNRD3	TXNRD3	-0.461194	0.040684
chi-miR-1343	chi_circ_0027096	-0.498882	0.0251454	XM_018067236.1	gene-TXNRD3	TXNRD3	-0.461194	0.040684
chi-miR-1343	chi_circ_0003693	-0.46361	0.0395065	Novel_018290	XLOC_192579	Novel_018290	-0.461322	0.040621
chi-miR-1343	chi_circ_0027096	-0.498882	0.0251454	Novel_018290	XLOC_192579	Novel_018290	-0.461322	0.040621
chi-miR-1343	chi_circ_0003693	-0.46361	0.0395065	XM_018065198.1	gene-HDAC5	HDAC5	-0.461444	0.0405611
chi-miR-1343	chi_circ_0027096	-0.498882	0.0251454	XM_018065198.1	gene-HDAC5	HDAC5	-0.461444	0.0405611
chi-miR-1343	chi_circ_0003693	-0.46361	0.0395065	XM_018056149.1	gene-ADAMTS13	ADAMTS13	-0.461511	0.0405277
chi-miR-1343	chi_circ_0027096	-0.498882	0.0251454	XM_018056149.1	gene-ADAMTS13	ADAMTS13	-0.461511	0.0405277
chi-miR-1343	chi_circ_0003693	-0.46361	0.0395065	Novel_003621	XLOC_040992	Novel_003621	-0.461837	0.0403681
chi-miR-1343	chi_circ_0027096	-0.498882	0.0251454	Novel_003621	XLOC_040992	Novel_003621	-0.461837	0.0403681
chi-miR-1343	chi_circ_0003693	-0.46361	0.0395065	XM_005697652.3	gene-APOBR	APOBR	-0.461955	0.0403104
chi-miR-1343	chi_circ_0027096	-0.498882	0.0251454	XM_005697652.3	gene-APOBR	APOBR	-0.461955	0.0403104
chi-miR-1343	chi_circ_0003693	-0.46361	0.0395065	XM_018043562.1	gene-CDC42EP2	CDC42EP2	-0.461964	0.0403059
chi-miR-1343	chi_circ_0027096	-0.498882	0.0251454	XM_018043562.1	gene-CDC42EP2	CDC42EP2	-0.461964	0.0403059
chi-miR-1343	chi_circ_0003693	-0.46361	0.0395065	Novel_020398	XLOC_211560	Novel_020398	-0.462439	0.0400739
chi-miR-1343	chi_circ_0027096	-0.498882	0.0251454	Novel_020398	XLOC_211560	Novel_020398	-0.462439	0.0400739
chi-miR-1343	chi_circ_0003693	-0.46361	0.0395065	XM_018055186.1	gene-PRKCE	PRKCE	-0.462527	0.0400311
chi-miR-1343	chi_circ_0027096	-0.498882	0.0251454	XM_018055186.1	gene-PRKCE	PRKCE	-0.462527	0.0400311
chi-miR-1343	chi_circ_0003693	-0.46361	0.0395065	Novel_002046	XLOC_024432	Novel_002046	-0.462527	0.040031
chi-miR-1343	chi_circ_0027096	-0.498882	0.0251454	Novel_002046	XLOC_024432	Novel_002046	-0.462527	0.040031
chi-miR-1343	chi_circ_0003693	-0.46361	0.0395065	XM_018039201.1	gene-TMEM14A	TMEM14A	-0.462556	0.0400168
chi-miR-1343	chi_circ_0027096	-0.498882	0.0251454	XM_018039201.1	gene-TMEM14A	TMEM14A	-0.462556	0.0400168
chi-miR-1343	chi_circ_0003693	-0.46361	0.0395065	XM_005691316.3	gene-ZNF10	ZNF10	-0.462732	0.0399314
chi-miR-1343	chi_circ_0027096	-0.498882	0.0251454	XM_005691316.3	gene-ZNF10	ZNF10	-0.462732	0.0399314
chi-miR-1343	chi_circ_0003693	-0.46361	0.0395065	Novel_015792	XLOC_171980	Novel_015792	-0.462936	0.0398325
chi-miR-1343	chi_circ_0027096	-0.498882	0.0251454	Novel_015792	XLOC_171980	Novel_015792	-0.462936	0.0398325
chi-miR-1343	chi_circ_0003693	-0.46361	0.0395065	XM_018057586.1	gene-LOC108637403	LOC108637403	-0.462968	0.0398168
chi-miR-1343	chi_circ_0027096	-0.498882	0.0251454	XM_018057586.1	gene-LOC108637403	LOC108637403	-0.462968	0.0398168
chi-miR-1343	chi_circ_0003693	-0.46361	0.0395065	XM_018066931.1	gene-PTPRG	PTPRG	-0.463136	0.0397355
chi-miR-1343	chi_circ_0027096	-0.498882	0.0251454	XM_018066931.1	gene-PTPRG	PTPRG	-0.463136	0.0397355
chi-miR-1343	chi_circ_0003693	-0.46361	0.0395065	XM_018059026.1	gene-DTX4	DTX4	-0.463255	0.0396782
chi-miR-1343	chi_circ_0027096	-0.498882	0.0251454	XM_018059026.1	gene-DTX4	DTX4	-0.463255	0.0396782
chi-miR-1343	chi_circ_0003693	-0.46361	0.0395065	XM_018060348.1	gene-LOC102184360	LOC102184360	-0.463377	0.0396192
chi-miR-1343	chi_circ_0027096	-0.498882	0.0251454	XM_018060348.1	gene-LOC102184360	LOC102184360	-0.463377	0.0396192
chi-miR-1343	chi_circ_0003693	-0.46361	0.0395065	Novel_002041	XLOC_024340	Novel_002041	-0.463416	0.0396001
chi-miR-1343	chi_circ_0027096	-0.498882	0.0251454	Novel_002041	XLOC_024340	Novel_002041	-0.463416	0.0396001
chi-miR-1343	chi_circ_0003693	-0.46361	0.0395065	Novel_010846	XLOC_120488	Novel_010846	-0.463432	0.0395924
chi-miR-1343	chi_circ_0027096	-0.498882	0.0251454	Novel_010846	XLOC_120488	Novel_010846	-0.463432	0.0395924
chi-miR-1343	chi_circ_0003693	-0.46361	0.0395065	XM_013968205.2	gene-ZC3H13	ZC3H13	-0.463721	0.0394532
chi-miR-1343	chi_circ_0027096	-0.498882	0.0251454	XM_013968205.2	gene-ZC3H13	ZC3H13	-0.463721	0.0394532
chi-miR-1343	chi_circ_0003693	-0.46361	0.0395065	XM_018042414.1	gene-KCNMA1	KCNMA1	-0.46381	0.0394104
chi-miR-1343	chi_circ_0027096	-0.498882	0.0251454	XM_018042414.1	gene-KCNMA1	KCNMA1	-0.46381	0.0394104
chi-miR-1343	chi_circ_0003693	-0.46361	0.0395065	XM_018051196.1	gene-PALM3	PALM3	-0.463966	0.0393353
chi-miR-1343	chi_circ_0027096	-0.498882	0.0251454	XM_018051196.1	gene-PALM3	PALM3	-0.463966	0.0393353
chi-miR-1343	chi_circ_0003693	-0.46361	0.0395065	Novel_022808	XLOC_236187	Novel_022808	-0.464122	0.0392605
chi-miR-1343	chi_circ_0027096	-0.498882	0.0251454	Novel_022808	XLOC_236187	Novel_022808	-0.464122	0.0392605
chi-miR-1343	chi_circ_0003693	-0.46361	0.0395065	XM_018046430.1	gene-PBX1	PBX1	-0.464458	0.0390999
chi-miR-1343	chi_circ_0027096	-0.498882	0.0251454	XM_018046430.1	gene-PBX1	PBX1	-0.464458	0.0390999
chi-miR-1343	chi_circ_0003693	-0.46361	0.0395065	XM_018060869.1	gene-NAV1	NAV1	-0.464515	0.0390725
chi-miR-1343	chi_circ_0027096	-0.498882	0.0251454	XM_018060869.1	gene-NAV1	NAV1	-0.464515	0.0390725
chi-miR-1343	chi_circ_0003693	-0.46361	0.0395065	Novel_005786	XLOC_061531	Novel_005786	-0.464538	0.0390616
chi-miR-1343	chi_circ_0027096	-0.498882	0.0251454	Novel_005786	XLOC_061531	Novel_005786	-0.464538	0.0390616
chi-miR-1343	chi_circ_0003693	-0.46361	0.0395065	Novel_021525	XLOC_220510	Novel_021525	-0.464559	0.0390515
chi-miR-1343	chi_circ_0027096	-0.498882	0.0251454	Novel_021525	XLOC_220510	Novel_021525	-0.464559	0.0390515
chi-miR-1343	chi_circ_0003693	-0.46361	0.0395065	XM_018049541.1	gene-RUFY3	RUFY3	-0.464646	0.03901
chi-miR-1343	chi_circ_0027096	-0.498882	0.0251454	XM_018049541.1	gene-RUFY3	RUFY3	-0.464646	0.03901
chi-miR-1343	chi_circ_0003693	-0.46361	0.0395065	XM_018052726.1	gene-TRAPPC12	TRAPPC12	-0.464847	0.0389145
chi-miR-1343	chi_circ_0027096	-0.498882	0.0251454	XM_018052726.1	gene-TRAPPC12	TRAPPC12	-0.464847	0.0389145
chi-miR-1343	chi_circ_0003693	-0.46361	0.0395065	XM_018044976.1	gene-RASA3	RASA3	-0.464867	0.0389048
chi-miR-1343	chi_circ_0027096	-0.498882	0.0251454	XM_018044976.1	gene-RASA3	RASA3	-0.464867	0.0389048
chi-miR-1343	chi_circ_0003693	-0.46361	0.0395065	Novel_019594	XLOC_203947	Novel_019594	-0.464868	0.0389042
chi-miR-1343	chi_circ_0027096	-0.498882	0.0251454	Novel_019594	XLOC_203947	Novel_019594	-0.464868	0.0389042
chi-miR-1343	chi_circ_0003693	-0.46361	0.0395065	Novel_015042	XLOC_164350	Novel_015042	-0.464957	0.0388622
chi-miR-1343	chi_circ_0027096	-0.498882	0.0251454	Novel_015042	XLOC_164350	Novel_015042	-0.464957	0.0388622
chi-miR-1343	chi_circ_0003693	-0.46361	0.0395065	XM_013972612.2	gene-TMEM102	TMEM102	-0.465026	0.0388293
chi-miR-1343	chi_circ_0027096	-0.498882	0.0251454	XM_013972612.2	gene-TMEM102	TMEM102	-0.465026	0.0388293
chi-miR-1343	chi_circ_0003693	-0.46361	0.0395065	XM_018049791.1	gene-SH3TC1	SH3TC1	-0.46512	0.0387844
chi-miR-1343	chi_circ_0027096	-0.498882	0.0251454	XM_018049791.1	gene-SH3TC1	SH3TC1	-0.46512	0.0387844
chi-miR-1343	chi_circ_0003693	-0.46361	0.0395065	Novel_015468	XLOC_169549	Novel_015468	-0.465391	0.038656
chi-miR-1343	chi_circ_0027096	-0.498882	0.0251454	Novel_015468	XLOC_169549	Novel_015468	-0.465391	0.038656
chi-miR-1343	chi_circ_0003693	-0.46361	0.0395065	XM_018060414.1	gene-THAP3	THAP3	-0.465416	0.0386439
chi-miR-1343	chi_circ_0027096	-0.498882	0.0251454	XM_018060414.1	gene-THAP3	THAP3	-0.465416	0.0386439
chi-miR-1343	chi_circ_0003693	-0.46361	0.0395065	XR_001918874.1	gene-CARD9	CARD9	-0.465459	0.038624
chi-miR-1343	chi_circ_0027096	-0.498882	0.0251454	XR_001918874.1	gene-CARD9	CARD9	-0.465459	0.038624
chi-miR-1343	chi_circ_0003693	-0.46361	0.0395065	XM_018058967.1	gene-SPEG	SPEG	-0.465547	0.0385823
chi-miR-1343	chi_circ_0027096	-0.498882	0.0251454	XM_018058967.1	gene-SPEG	SPEG	-0.465547	0.0385823
chi-miR-1343	chi_circ_0003693	-0.46361	0.0395065	XM_018062539.1	gene-SMG9	SMG9	-0.465628	0.038544
chi-miR-1343	chi_circ_0027096	-0.498882	0.0251454	XM_018062539.1	gene-SMG9	SMG9	-0.465628	0.038544
chi-miR-1343	chi_circ_0003693	-0.46361	0.0395065	XM_018040016.1	gene-FBXL19	FBXL19	-0.465648	0.0385344
chi-miR-1343	chi_circ_0027096	-0.498882	0.0251454	XM_018040016.1	gene-FBXL19	FBXL19	-0.465648	0.0385344
chi-miR-1343	chi_circ_0003693	-0.46361	0.0395065	XM_018045188.1	gene-LOC106502819	LOC106502819	-0.46565	0.0385333
chi-miR-1343	chi_circ_0027096	-0.498882	0.0251454	XM_018045188.1	gene-LOC106502819	LOC106502819	-0.46565	0.0385333
chi-miR-1343	chi_circ_0003693	-0.46361	0.0395065	Novel_013630	XLOC_150477	Novel_013630	-0.465999	0.0383689
chi-miR-1343	chi_circ_0027096	-0.498882	0.0251454	Novel_013630	XLOC_150477	Novel_013630	-0.465999	0.0383689
chi-miR-1343	chi_circ_0003693	-0.46361	0.0395065	XM_018053659.1	gene-RASL12	RASL12	-0.466004	0.0383664
chi-miR-1343	chi_circ_0027096	-0.498882	0.0251454	XM_018053659.1	gene-RASL12	RASL12	-0.466004	0.0383664
chi-miR-1343	chi_circ_0003693	-0.46361	0.0395065	XM_018051607.1	gene-SQSTM1	SQSTM1	-0.466379	0.0381901
chi-miR-1343	chi_circ_0027096	-0.498882	0.0251454	XM_018051607.1	gene-SQSTM1	SQSTM1	-0.466379	0.0381901
chi-miR-1343	chi_circ_0003693	-0.46361	0.0395065	Novel_017645	XLOC_185753	Novel_017645	-0.466553	0.0381084
chi-miR-1343	chi_circ_0027096	-0.498882	0.0251454	Novel_017645	XLOC_185753	Novel_017645	-0.466553	0.0381084
chi-miR-1343	chi_circ_0003693	-0.46361	0.0395065	XM_018052428.1	gene-NTRK2	NTRK2	-0.466753	0.0380152
chi-miR-1343	chi_circ_0027096	-0.498882	0.0251454	XM_018052428.1	gene-NTRK2	NTRK2	-0.466753	0.0380152
chi-miR-1343	chi_circ_0003693	-0.46361	0.0395065	XM_018043796.1	gene-LOC102188297	LOC102188297	-0.466963	0.0379167
chi-miR-1343	chi_circ_0027096	-0.498882	0.0251454	XM_018043796.1	gene-LOC102188297	LOC102188297	-0.466963	0.0379167
chi-miR-1343	chi_circ_0003693	-0.46361	0.0395065	Novel_009681	XLOC_106408	Novel_009681	-0.466985	0.0379067
chi-miR-1343	chi_circ_0027096	-0.498882	0.0251454	Novel_009681	XLOC_106408	Novel_009681	-0.466985	0.0379067
chi-miR-1343	chi_circ_0003693	-0.46361	0.0395065	Novel_002265	XLOC_025829	Novel_002265	-0.467055	0.0378741
chi-miR-1343	chi_circ_0027096	-0.498882	0.0251454	Novel_002265	XLOC_025829	Novel_002265	-0.467055	0.0378741
chi-miR-1343	chi_circ_0003693	-0.46361	0.0395065	XM_018061914.1	gene-CDK10	CDK10	-0.467145	0.037832
chi-miR-1343	chi_circ_0027096	-0.498882	0.0251454	XM_018061914.1	gene-CDK10	CDK10	-0.467145	0.037832
chi-miR-1343	chi_circ_0003693	-0.46361	0.0395065	Novel_001021	XLOC_012621	Novel_001021	-0.467468	0.0376817
chi-miR-1343	chi_circ_0027096	-0.498882	0.0251454	Novel_001021	XLOC_012621	Novel_001021	-0.467468	0.0376817
chi-miR-1343	chi_circ_0003693	-0.46361	0.0395065	XM_018041637.1	gene-JAKMIP3	JAKMIP3	-0.467594	0.0376235
chi-miR-1343	chi_circ_0027096	-0.498882	0.0251454	XM_018041637.1	gene-JAKMIP3	JAKMIP3	-0.467594	0.0376235
chi-miR-1343	chi_circ_0003693	-0.46361	0.0395065	Novel_020776	XLOC_214471	Novel_020776	-0.468	0.0374353
chi-miR-1343	chi_circ_0027096	-0.498882	0.0251454	Novel_020776	XLOC_214471	Novel_020776	-0.468	0.0374353
chi-miR-1343	chi_circ_0003693	-0.46361	0.0395065	XM_018040874.1	gene-BCL7C	BCL7C	-0.468116	0.0373818
chi-miR-1343	chi_circ_0027096	-0.498882	0.0251454	XM_018040874.1	gene-BCL7C	BCL7C	-0.468116	0.0373818
chi-miR-1343	chi_circ_0003693	-0.46361	0.0395065	Novel_013263	XLOC_147007	Novel_013263	-0.468316	0.0372898
chi-miR-1343	chi_circ_0027096	-0.498882	0.0251454	Novel_013263	XLOC_147007	Novel_013263	-0.468316	0.0372898
chi-miR-1343	chi_circ_0003693	-0.46361	0.0395065	XM_018048586.1	gene-IFFO1	IFFO1	-0.468446	0.0372297
chi-miR-1343	chi_circ_0027096	-0.498882	0.0251454	XM_018048586.1	gene-IFFO1	IFFO1	-0.468446	0.0372297
chi-miR-1343	chi_circ_0003693	-0.46361	0.0395065	XM_005684863.3	gene-FUCA2	FUCA2	-0.468456	0.037225
chi-miR-1343	chi_circ_0027096	-0.498882	0.0251454	XM_005684863.3	gene-FUCA2	FUCA2	-0.468456	0.037225
chi-miR-1343	chi_circ_0003693	-0.46361	0.0395065	XM_018047644.1	gene-ZNF385A	ZNF385A	-0.468592	0.0371625
chi-miR-1343	chi_circ_0027096	-0.498882	0.0251454	XM_018047644.1	gene-ZNF385A	ZNF385A	-0.468592	0.0371625
chi-miR-1343	chi_circ_0003693	-0.46361	0.0395065	XM_005691807.3	gene-ADAT1	ADAT1	-0.468621	0.0371495
chi-miR-1343	chi_circ_0027096	-0.498882	0.0251454	XM_005691807.3	gene-ADAT1	ADAT1	-0.468621	0.0371495
chi-miR-1343	chi_circ_0003693	-0.46361	0.0395065	XM_018064815.1	gene-MPRIP	MPRIP	-0.468624	0.0371478
chi-miR-1343	chi_circ_0027096	-0.498882	0.0251454	XM_018064815.1	gene-MPRIP	MPRIP	-0.468624	0.0371478
chi-miR-1343	chi_circ_0003693	-0.46361	0.0395065	XM_018050261.1	gene-LOC102181119	LOC102181119	-0.468715	0.037106
chi-miR-1343	chi_circ_0027096	-0.498882	0.0251454	XM_018050261.1	gene-LOC102181119	LOC102181119	-0.468715	0.037106
chi-miR-1343	chi_circ_0003693	-0.46361	0.0395065	XM_018047617.1	gene-ATP2B1	ATP2B1	-0.468722	0.0371032
chi-miR-1343	chi_circ_0027096	-0.498882	0.0251454	XM_018047617.1	gene-ATP2B1	ATP2B1	-0.468722	0.0371032
chi-miR-1343	chi_circ_0003693	-0.46361	0.0395065	Novel_010564	XLOC_116381	Novel_010564	-0.468811	0.0370623
chi-miR-1343	chi_circ_0027096	-0.498882	0.0251454	Novel_010564	XLOC_116381	Novel_010564	-0.468811	0.0370623
chi-miR-1343	chi_circ_0003693	-0.46361	0.0395065	XM_005689869.3	gene-LOC102169978	LOC102169978	-0.469489	0.0367522
chi-miR-1343	chi_circ_0027096	-0.498882	0.0251454	XM_005689869.3	gene-LOC102169978	LOC102169978	-0.469489	0.0367522
chi-miR-1343	chi_circ_0003693	-0.46361	0.0395065	XM_018044375.1	gene-PPM1F	PPM1F	-0.469634	0.0366866
chi-miR-1343	chi_circ_0027096	-0.498882	0.0251454	XM_018044375.1	gene-PPM1F	PPM1F	-0.469634	0.0366866
chi-miR-1343	chi_circ_0003693	-0.46361	0.0395065	Novel_001332	XLOC_015756	Novel_001332	-0.469686	0.0366626
chi-miR-1343	chi_circ_0027096	-0.498882	0.0251454	Novel_001332	XLOC_015756	Novel_001332	-0.469686	0.0366626
chi-miR-1343	chi_circ_0003693	-0.46361	0.0395065	XM_018053769.1	gene-RYR3	RYR3	-0.469863	0.0365822
chi-miR-1343	chi_circ_0027096	-0.498882	0.0251454	XM_018053769.1	gene-RYR3	RYR3	-0.469863	0.0365822
chi-miR-1343	chi_circ_0003693	-0.46361	0.0395065	Novel_004178	XLOC_047556	Novel_004178	-0.469869	0.0365796
chi-miR-1343	chi_circ_0027096	-0.498882	0.0251454	Novel_004178	XLOC_047556	Novel_004178	-0.469869	0.0365796
chi-miR-1343	chi_circ_0003693	-0.46361	0.0395065	Novel_023772	XLOC_249520	Novel_023772	-0.469919	0.036557
chi-miR-1343	chi_circ_0027096	-0.498882	0.0251454	Novel_023772	XLOC_249520	Novel_023772	-0.469919	0.036557
chi-miR-1343	chi_circ_0003693	-0.46361	0.0395065	Novel_022929	XLOC_236995	Novel_022929	-0.470091	0.0364789
chi-miR-1343	chi_circ_0027096	-0.498882	0.0251454	Novel_022929	XLOC_236995	Novel_022929	-0.470091	0.0364789
chi-miR-1343	chi_circ_0003693	-0.46361	0.0395065	Novel_007936	XLOC_086056	Novel_007936	-0.470112	0.0364693
chi-miR-1343	chi_circ_0027096	-0.498882	0.0251454	Novel_007936	XLOC_086056	Novel_007936	-0.470112	0.0364693
chi-miR-1343	chi_circ_0003693	-0.46361	0.0395065	XM_018062435.1	gene-NUMBL	NUMBL	-0.470141	0.0364563
chi-miR-1343	chi_circ_0027096	-0.498882	0.0251454	XM_018062435.1	gene-NUMBL	NUMBL	-0.470141	0.0364563
chi-miR-1343	chi_circ_0003693	-0.46361	0.0395065	XM_018046768.1	gene-LOC102190581	LOC102190581	-0.470286	0.0363908
chi-miR-1343	chi_circ_0027096	-0.498882	0.0251454	XM_018046768.1	gene-LOC102190581	LOC102190581	-0.470286	0.0363908
chi-miR-1343	chi_circ_0003693	-0.46361	0.0395065	XM_018060958.1	gene-SMTN	SMTN	-0.470376	0.03635
chi-miR-1343	chi_circ_0027096	-0.498882	0.0251454	XM_018060958.1	gene-SMTN	SMTN	-0.470376	0.03635
chi-miR-1343	chi_circ_0003693	-0.46361	0.0395065	XM_018063991.1	gene-LOC106503194	LOC106503194	-0.470646	0.0362284
chi-miR-1343	chi_circ_0027096	-0.498882	0.0251454	XM_018063991.1	gene-LOC106503194	LOC106503194	-0.470646	0.0362284
chi-miR-1343	chi_circ_0003693	-0.46361	0.0395065	XM_018044196.1	gene-BCORL1	BCORL1	-0.470754	0.0361796
chi-miR-1343	chi_circ_0027096	-0.498882	0.0251454	XM_018044196.1	gene-BCORL1	BCORL1	-0.470754	0.0361796
chi-miR-1343	chi_circ_0003693	-0.46361	0.0395065	XM_018054738.1	gene-LOC102172072	LOC102172072	-0.470902	0.0361133
chi-miR-1343	chi_circ_0027096	-0.498882	0.0251454	XM_018054738.1	gene-LOC102172072	LOC102172072	-0.470902	0.0361133
chi-miR-1343	chi_circ_0003693	-0.46361	0.0395065	XM_005684816.2	gene-GJA10	GJA10	-0.470959	0.0360876
chi-miR-1343	chi_circ_0027096	-0.498882	0.0251454	XM_005684816.2	gene-GJA10	GJA10	-0.470959	0.0360876
chi-miR-1343	chi_circ_0003693	-0.46361	0.0395065	Novel_019123	XLOC_200428	Novel_019123	-0.471839	0.0356944
chi-miR-1343	chi_circ_0027096	-0.498882	0.0251454	Novel_019123	XLOC_200428	Novel_019123	-0.471839	0.0356944
chi-miR-1343	chi_circ_0003693	-0.46361	0.0395065	XM_018049328.1	gene-LOC108636217	LOC108636217	-0.47191	0.0356624
chi-miR-1343	chi_circ_0027096	-0.498882	0.0251454	XM_018049328.1	gene-LOC108636217	LOC108636217	-0.47191	0.0356624
chi-miR-1343	chi_circ_0003693	-0.46361	0.0395065	Novel_016731	XLOC_177482	Novel_016731	-0.472051	0.0355997
chi-miR-1343	chi_circ_0027096	-0.498882	0.0251454	Novel_016731	XLOC_177482	Novel_016731	-0.472051	0.0355997
chi-miR-1343	chi_circ_0003693	-0.46361	0.0395065	Novel_020460	XLOC_212100	Novel_020460	-0.472175	0.0355446
chi-miR-1343	chi_circ_0027096	-0.498882	0.0251454	Novel_020460	XLOC_212100	Novel_020460	-0.472175	0.0355446
chi-miR-1343	chi_circ_0003693	-0.46361	0.0395065	XM_018039130.1	gene-CDYL	CDYL	-0.472409	0.0354411
chi-miR-1343	chi_circ_0027096	-0.498882	0.0251454	XM_018039130.1	gene-CDYL	CDYL	-0.472409	0.0354411
chi-miR-1343	chi_circ_0003693	-0.46361	0.0395065	XM_018047105.1	gene-MTURN	MTURN	-0.472416	0.0354378
chi-miR-1343	chi_circ_0027096	-0.498882	0.0251454	XM_018047105.1	gene-MTURN	MTURN	-0.472416	0.0354378
chi-miR-1343	chi_circ_0003693	-0.46361	0.0395065	XM_018038915.1	gene-TNXB	TNXB	-0.472447	0.0354241
chi-miR-1343	chi_circ_0027096	-0.498882	0.0251454	XM_018038915.1	gene-TNXB	TNXB	-0.472447	0.0354241
chi-miR-1343	chi_circ_0003693	-0.46361	0.0395065	XM_018051929.1	gene-BNC2	BNC2	-0.472611	0.0353519
chi-miR-1343	chi_circ_0027096	-0.498882	0.0251454	XM_018051929.1	gene-BNC2	BNC2	-0.472611	0.0353519
chi-miR-1343	chi_circ_0003693	-0.46361	0.0395065	XM_018052495.1	gene-BICD2	BICD2	-0.472621	0.0353472
chi-miR-1343	chi_circ_0027096	-0.498882	0.0251454	XM_018052495.1	gene-BICD2	BICD2	-0.472621	0.0353472
chi-miR-1343	chi_circ_0003693	-0.46361	0.0395065	Novel_009525	XLOC_104721	Novel_009525	-0.472636	0.0353406
chi-miR-1343	chi_circ_0027096	-0.498882	0.0251454	Novel_009525	XLOC_104721	Novel_009525	-0.472636	0.0353406
chi-miR-1343	chi_circ_0003693	-0.46361	0.0395065	Novel_022193	XLOC_229740	Novel_022193	-0.472734	0.0352972
chi-miR-1343	chi_circ_0027096	-0.498882	0.0251454	Novel_022193	XLOC_229740	Novel_022193	-0.472734	0.0352972
chi-miR-1343	chi_circ_0003693	-0.46361	0.0395065	XM_018060733.1	gene-PTPN14	PTPN14	-0.472956	0.0351996
chi-miR-1343	chi_circ_0027096	-0.498882	0.0251454	XM_018060733.1	gene-PTPN14	PTPN14	-0.472956	0.0351996
chi-miR-1343	chi_circ_0003693	-0.46361	0.0395065	Novel_004831	XLOC_053000	Novel_004831	-0.472982	0.035188
chi-miR-1343	chi_circ_0027096	-0.498882	0.0251454	Novel_004831	XLOC_053000	Novel_004831	-0.472982	0.035188
chi-miR-1343	chi_circ_0003693	-0.46361	0.0395065	XM_005681615.3	gene-LNX1	LNX1	-0.473051	0.0351579
chi-miR-1343	chi_circ_0027096	-0.498882	0.0251454	XM_005681615.3	gene-LNX1	LNX1	-0.473051	0.0351579
chi-miR-1343	chi_circ_0003693	-0.46361	0.0395065	XM_018046863.1	gene-DENND2A	DENND2A	-0.473261	0.0350653
chi-miR-1343	chi_circ_0027096	-0.498882	0.0251454	XM_018046863.1	gene-DENND2A	DENND2A	-0.473261	0.0350653
chi-miR-1343	chi_circ_0003693	-0.46361	0.0395065	XM_018044964.1	gene-GRTP1	GRTP1	-0.473266	0.0350634
chi-miR-1343	chi_circ_0027096	-0.498882	0.0251454	XM_018044964.1	gene-GRTP1	GRTP1	-0.473266	0.0350634
chi-miR-1343	chi_circ_0003693	-0.46361	0.0395065	Novel_007864	XLOC_085198	Novel_007864	-0.473423	0.0349942
chi-miR-1343	chi_circ_0027096	-0.498882	0.0251454	Novel_007864	XLOC_085198	Novel_007864	-0.473423	0.0349942
chi-miR-1343	chi_circ_0003693	-0.46361	0.0395065	Novel_011632	XLOC_129495	Novel_011632	-0.473461	0.0349776
chi-miR-1343	chi_circ_0027096	-0.498882	0.0251454	Novel_011632	XLOC_129495	Novel_011632	-0.473461	0.0349776
chi-miR-1343	chi_circ_0003693	-0.46361	0.0395065	XM_018040738.1	gene-ELN	ELN	-0.473533	0.0349463
chi-miR-1343	chi_circ_0027096	-0.498882	0.0251454	XM_018040738.1	gene-ELN	ELN	-0.473533	0.0349463
chi-miR-1343	chi_circ_0003693	-0.46361	0.0395065	XM_018044978.1	gene-RASA3	RASA3	-0.473764	0.0348449
chi-miR-1343	chi_circ_0027096	-0.498882	0.0251454	XM_018044978.1	gene-RASA3	RASA3	-0.473764	0.0348449
chi-miR-1343	chi_circ_0003693	-0.46361	0.0395065	XM_018063550.1	gene-ZNF446	ZNF446	-0.473833	0.034815
chi-miR-1343	chi_circ_0027096	-0.498882	0.0251454	XM_018063550.1	gene-ZNF446	ZNF446	-0.473833	0.034815
chi-miR-1343	chi_circ_0003693	-0.46361	0.0395065	XM_018056866.1	gene-DUSP15	DUSP15	-0.47392	0.0347771
chi-miR-1343	chi_circ_0027096	-0.498882	0.0251454	XM_018056866.1	gene-DUSP15	DUSP15	-0.47392	0.0347771
chi-miR-1343	chi_circ_0003693	-0.46361	0.0395065	Novel_011038	XLOC_121684	Novel_011038	-0.474323	0.0346017
chi-miR-1343	chi_circ_0027096	-0.498882	0.0251454	Novel_011038	XLOC_121684	Novel_011038	-0.474323	0.0346017
chi-miR-1343	chi_circ_0003693	-0.46361	0.0395065	XM_018052231.1	gene-COL15A1	COL15A1	-0.474477	0.0345345
chi-miR-1343	chi_circ_0027096	-0.498882	0.0251454	XM_018052231.1	gene-COL15A1	COL15A1	-0.474477	0.0345345
chi-miR-1343	chi_circ_0003693	-0.46361	0.0395065	Novel_010599	XLOC_116572	Novel_010599	-0.474611	0.0344767
chi-miR-1343	chi_circ_0027096	-0.498882	0.0251454	Novel_010599	XLOC_116572	Novel_010599	-0.474611	0.0344767
chi-miR-1343	chi_circ_0003693	-0.46361	0.0395065	Novel_001533	XLOC_018887	Novel_001533	-0.474679	0.0344471
chi-miR-1343	chi_circ_0027096	-0.498882	0.0251454	Novel_001533	XLOC_018887	Novel_001533	-0.474679	0.0344471
chi-miR-1343	chi_circ_0003693	-0.46361	0.0395065	Novel_006190	XLOC_065695	Novel_006190	-0.474708	0.0344347
chi-miR-1343	chi_circ_0027096	-0.498882	0.0251454	Novel_006190	XLOC_065695	Novel_006190	-0.474708	0.0344347
chi-miR-1343	chi_circ_0003693	-0.46361	0.0395065	XM_018046228.1	gene-EFNA1	EFNA1	-0.475047	0.0342882
chi-miR-1343	chi_circ_0027096	-0.498882	0.0251454	XM_018046228.1	gene-EFNA1	EFNA1	-0.475047	0.0342882
chi-miR-1343	chi_circ_0003693	-0.46361	0.0395065	Novel_001904	XLOC_022275	Novel_001904	-0.475149	0.0342442
chi-miR-1343	chi_circ_0027096	-0.498882	0.0251454	Novel_001904	XLOC_022275	Novel_001904	-0.475149	0.0342442
chi-miR-1343	chi_circ_0003693	-0.46361	0.0395065	XM_018066738.1	gene-LOC102172305	LOC102172305	-0.475228	0.0342102
chi-miR-1343	chi_circ_0027096	-0.498882	0.0251454	XM_018066738.1	gene-LOC102172305	LOC102172305	-0.475228	0.0342102
chi-miR-1343	chi_circ_0003693	-0.46361	0.0395065	XM_018058603.1	gene-COL22A1	COL22A1	-0.475353	0.034156
chi-miR-1343	chi_circ_0027096	-0.498882	0.0251454	XM_018058603.1	gene-COL22A1	COL22A1	-0.475353	0.034156
chi-miR-1343	chi_circ_0003693	-0.46361	0.0395065	XM_018066576.1	gene-SSTR1	SSTR1	-0.475404	0.0341345
chi-miR-1343	chi_circ_0027096	-0.498882	0.0251454	XM_018066576.1	gene-SSTR1	SSTR1	-0.475404	0.0341345
chi-miR-1343	chi_circ_0003693	-0.46361	0.0395065	Novel_019691	XLOC_205058	Novel_019691	-0.475427	0.0341242
chi-miR-1343	chi_circ_0027096	-0.498882	0.0251454	Novel_019691	XLOC_205058	Novel_019691	-0.475427	0.0341242
chi-miR-1343	chi_circ_0003693	-0.46361	0.0395065	Novel_005497	XLOC_057444	Novel_005497	-0.475467	0.0341072
chi-miR-1343	chi_circ_0027096	-0.498882	0.0251454	Novel_005497	XLOC_057444	Novel_005497	-0.475467	0.0341072
chi-miR-1343	chi_circ_0003693	-0.46361	0.0395065	Novel_007416	XLOC_078810	Novel_007416	-0.47569	0.0340114
chi-miR-1343	chi_circ_0027096	-0.498882	0.0251454	Novel_007416	XLOC_078810	Novel_007416	-0.47569	0.0340114
chi-miR-1343	chi_circ_0003693	-0.46361	0.0395065	Novel_007375	XLOC_078652	Novel_007375	-0.475706	0.0340048
chi-miR-1343	chi_circ_0027096	-0.498882	0.0251454	Novel_007375	XLOC_078652	Novel_007375	-0.475706	0.0340048
chi-miR-1343	chi_circ_0003693	-0.46361	0.0395065	Novel_014374	XLOC_157835	Novel_014374	-0.475742	0.033989
chi-miR-1343	chi_circ_0027096	-0.498882	0.0251454	Novel_014374	XLOC_157835	Novel_014374	-0.475742	0.033989
chi-miR-1343	chi_circ_0003693	-0.46361	0.0395065	Novel_014350	XLOC_157633	Novel_014350	-0.47584	0.0339473
chi-miR-1343	chi_circ_0027096	-0.498882	0.0251454	Novel_014350	XLOC_157633	Novel_014350	-0.47584	0.0339473
chi-miR-1343	chi_circ_0003693	-0.46361	0.0395065	Novel_008558	XLOC_093628	Novel_008558	-0.475903	0.0339201
chi-miR-1343	chi_circ_0027096	-0.498882	0.0251454	Novel_008558	XLOC_093628	Novel_008558	-0.475903	0.0339201
chi-miR-1343	chi_circ_0003693	-0.46361	0.0395065	XM_018052201.1	gene-COL18A1	COL18A1	-0.476356	0.0337267
chi-miR-1343	chi_circ_0027096	-0.498882	0.0251454	XM_018052201.1	gene-COL18A1	COL18A1	-0.476356	0.0337267
chi-miR-1343	chi_circ_0003693	-0.46361	0.0395065	XM_018040034.1	gene-CRAMP1	CRAMP1	-0.476483	0.0336728
chi-miR-1343	chi_circ_0027096	-0.498882	0.0251454	XM_018040034.1	gene-CRAMP1	CRAMP1	-0.476483	0.0336728
chi-miR-1343	chi_circ_0003693	-0.46361	0.0395065	XM_018061593.1	gene-SH3D19	SH3D19	-0.47661	0.0336189
chi-miR-1343	chi_circ_0027096	-0.498882	0.0251454	XM_018061593.1	gene-SH3D19	SH3D19	-0.47661	0.0336189
chi-miR-1343	chi_circ_0003693	-0.46361	0.0395065	XM_018051036.1	gene-TYK2	TYK2	-0.476662	0.0335966
chi-miR-1343	chi_circ_0027096	-0.498882	0.0251454	XM_018051036.1	gene-TYK2	TYK2	-0.476662	0.0335966
chi-miR-1343	chi_circ_0003693	-0.46361	0.0395065	XM_018055971.1	gene-FNBP1	FNBP1	-0.477201	0.0333685
chi-miR-1343	chi_circ_0027096	-0.498882	0.0251454	XM_018055971.1	gene-FNBP1	FNBP1	-0.477201	0.0333685
chi-miR-1343	chi_circ_0003693	-0.46361	0.0395065	XM_018047198.1	gene-STARD3NL	STARD3NL	-0.477448	0.0332641
chi-miR-1343	chi_circ_0027096	-0.498882	0.0251454	XM_018047198.1	gene-STARD3NL	STARD3NL	-0.477448	0.0332641
chi-miR-1343	chi_circ_0003693	-0.46361	0.0395065	XM_018065200.1	gene-HDAC5	HDAC5	-0.477452	0.0332625
chi-miR-1343	chi_circ_0027096	-0.498882	0.0251454	XM_018065200.1	gene-HDAC5	HDAC5	-0.477452	0.0332625
chi-miR-1343	chi_circ_0003693	-0.46361	0.0395065	XM_018042473.1	gene-LOC102174628	LOC102174628	-0.477454	0.0332617
chi-miR-1343	chi_circ_0027096	-0.498882	0.0251454	XM_018042473.1	gene-LOC102174628	LOC102174628	-0.477454	0.0332617
chi-miR-1343	chi_circ_0003693	-0.46361	0.0395065	XM_018054066.1	gene-SPTB	SPTB	-0.477633	0.0331862
chi-miR-1343	chi_circ_0027096	-0.498882	0.0251454	XM_018054066.1	gene-SPTB	SPTB	-0.477633	0.0331862
chi-miR-1343	chi_circ_0003693	-0.46361	0.0395065	XM_018065487.1	gene-STK10	STK10	-0.477792	0.0331196
chi-miR-1343	chi_circ_0027096	-0.498882	0.0251454	XM_018065487.1	gene-STK10	STK10	-0.477792	0.0331196
chi-miR-1343	chi_circ_0003693	-0.46361	0.0395065	XM_018043062.1	gene-RAB3IL1	RAB3IL1	-0.47797	0.0330446
chi-miR-1343	chi_circ_0027096	-0.498882	0.0251454	XM_018043062.1	gene-RAB3IL1	RAB3IL1	-0.47797	0.0330446
chi-miR-1343	chi_circ_0003693	-0.46361	0.0395065	XM_018038983.1	gene-UBR2	UBR2	-0.478374	0.0328758
chi-miR-1343	chi_circ_0027096	-0.498882	0.0251454	XM_018038983.1	gene-UBR2	UBR2	-0.478374	0.0328758
chi-miR-1343	chi_circ_0003693	-0.46361	0.0395065	Novel_005462	XLOC_057325	Novel_005462	-0.47883	0.0326859
chi-miR-1343	chi_circ_0027096	-0.498882	0.0251454	Novel_005462	XLOC_057325	Novel_005462	-0.47883	0.0326859
chi-miR-1343	chi_circ_0003693	-0.46361	0.0395065	XM_018061283.1	gene-LOC102177554	LOC102177554	-0.479117	0.0325668
chi-miR-1343	chi_circ_0027096	-0.498882	0.0251454	XM_018061283.1	gene-LOC102177554	LOC102177554	-0.479117	0.0325668
chi-miR-1343	chi_circ_0003693	-0.46361	0.0395065	Novel_020616	XLOC_213569	Novel_020616	-0.479255	0.0325094
chi-miR-1343	chi_circ_0027096	-0.498882	0.0251454	Novel_020616	XLOC_213569	Novel_020616	-0.479255	0.0325094
chi-miR-1343	chi_circ_0003693	-0.46361	0.0395065	XM_018045893.1	gene-KCNC4	KCNC4	-0.47929	0.0324951
chi-miR-1343	chi_circ_0027096	-0.498882	0.0251454	XM_018045893.1	gene-KCNC4	KCNC4	-0.47929	0.0324951
chi-miR-1343	chi_circ_0003693	-0.46361	0.0395065	XM_018066950.1	gene-ZXDC	ZXDC	-0.47948	0.0324165
chi-miR-1343	chi_circ_0027096	-0.498882	0.0251454	XM_018066950.1	gene-ZXDC	ZXDC	-0.47948	0.0324165
chi-miR-1343	chi_circ_0003693	-0.46361	0.0395065	Novel_008598	XLOC_094145	Novel_008598	-0.479723	0.0323162
chi-miR-1343	chi_circ_0027096	-0.498882	0.0251454	Novel_008598	XLOC_094145	Novel_008598	-0.479723	0.0323162
chi-miR-1343	chi_circ_0003693	-0.46361	0.0395065	XM_005696573.3	gene-SAPCD1	SAPCD1	-0.479836	0.0322698
chi-miR-1343	chi_circ_0027096	-0.498882	0.0251454	XM_005696573.3	gene-SAPCD1	SAPCD1	-0.479836	0.0322698
chi-miR-1343	chi_circ_0003693	-0.46361	0.0395065	XR_001917883.1	gene-DCAF8	DCAF8	-0.4799	0.0322436
chi-miR-1343	chi_circ_0027096	-0.498882	0.0251454	XR_001917883.1	gene-DCAF8	DCAF8	-0.4799	0.0322436
chi-miR-1343	chi_circ_0003693	-0.46361	0.0395065	XM_018048743.1	gene-SOX10	SOX10	-0.480267	0.0320927
chi-miR-1343	chi_circ_0027096	-0.498882	0.0251454	XM_018048743.1	gene-SOX10	SOX10	-0.480267	0.0320927
chi-miR-1343	chi_circ_0003693	-0.46361	0.0395065	XM_018058107.1	gene-ZNF362	ZNF362	-0.480287	0.0320846
chi-miR-1343	chi_circ_0027096	-0.498882	0.0251454	XM_018058107.1	gene-ZNF362	ZNF362	-0.480287	0.0320846
chi-miR-1343	chi_circ_0003693	-0.46361	0.0395065	Novel_013892	XLOC_153941	Novel_013892	-0.480309	0.0320756
chi-miR-1343	chi_circ_0027096	-0.498882	0.0251454	Novel_013892	XLOC_153941	Novel_013892	-0.480309	0.0320756
chi-miR-1343	chi_circ_0003693	-0.46361	0.0395065	XM_018047691.1	gene-RARG	RARG	-0.480364	0.0320529
chi-miR-1343	chi_circ_0027096	-0.498882	0.0251454	XM_018047691.1	gene-RARG	RARG	-0.480364	0.0320529
chi-miR-1343	chi_circ_0003693	-0.46361	0.0395065	XM_018055428.1	gene-CEP68	CEP68	-0.480537	0.0319823
chi-miR-1343	chi_circ_0027096	-0.498882	0.0251454	XM_018055428.1	gene-CEP68	CEP68	-0.480537	0.0319823
chi-miR-1343	chi_circ_0003693	-0.46361	0.0395065	XM_018040742.1	gene-ELN	ELN	-0.480705	0.0319139
chi-miR-1343	chi_circ_0027096	-0.498882	0.0251454	XM_018040742.1	gene-ELN	ELN	-0.480705	0.0319139
chi-miR-1343	chi_circ_0003693	-0.46361	0.0395065	Novel_010537	XLOC_116310	Novel_010537	-0.480782	0.0318824
chi-miR-1343	chi_circ_0027096	-0.498882	0.0251454	Novel_010537	XLOC_116310	Novel_010537	-0.480782	0.0318824
chi-miR-1343	chi_circ_0003693	-0.46361	0.0395065	XM_018050114.1	gene-CYFIP2	CYFIP2	-0.480845	0.0318566
chi-miR-1343	chi_circ_0027096	-0.498882	0.0251454	XM_018050114.1	gene-CYFIP2	CYFIP2	-0.480845	0.0318566
chi-miR-1343	chi_circ_0003693	-0.46361	0.0395065	Novel_006698	XLOC_070746	Novel_006698	-0.481073	0.0317637
chi-miR-1343	chi_circ_0027096	-0.498882	0.0251454	Novel_006698	XLOC_070746	Novel_006698	-0.481073	0.0317637
chi-miR-1343	chi_circ_0003693	-0.46361	0.0395065	Novel_019223	XLOC_200875	Novel_019223	-0.48124	0.0316961
chi-miR-1343	chi_circ_0027096	-0.498882	0.0251454	Novel_019223	XLOC_200875	Novel_019223	-0.48124	0.0316961
chi-miR-1343	chi_circ_0003693	-0.46361	0.0395065	Novel_015887	XLOC_172862	Novel_015887	-0.481258	0.0316889
chi-miR-1343	chi_circ_0027096	-0.498882	0.0251454	Novel_015887	XLOC_172862	Novel_015887	-0.481258	0.0316889
chi-miR-1343	chi_circ_0003693	-0.46361	0.0395065	Novel_016562	XLOC_176632	Novel_016562	-0.481467	0.0316042
chi-miR-1343	chi_circ_0027096	-0.498882	0.0251454	Novel_016562	XLOC_176632	Novel_016562	-0.481467	0.0316042
chi-miR-1343	chi_circ_0003693	-0.46361	0.0395065	XM_018041627.1	gene-MAP7D1	MAP7D1	-0.48172	0.0315017
chi-miR-1343	chi_circ_0027096	-0.498882	0.0251454	XM_018041627.1	gene-MAP7D1	MAP7D1	-0.48172	0.0315017
chi-miR-1343	chi_circ_0003693	-0.46361	0.0395065	XM_018063768.1	gene-EVPL	EVPL	-0.48173	0.0314977
chi-miR-1343	chi_circ_0027096	-0.498882	0.0251454	XM_018063768.1	gene-EVPL	EVPL	-0.48173	0.0314977
chi-miR-1343	chi_circ_0003693	-0.46361	0.0395065	XM_018040061.1	gene-EME2	EME2	-0.481827	0.0314585
chi-miR-1343	chi_circ_0027096	-0.498882	0.0251454	XM_018040061.1	gene-EME2	EME2	-0.481827	0.0314585
chi-miR-1343	chi_circ_0003693	-0.46361	0.0395065	Novel_020091	XLOC_208699	Novel_020091	-0.482106	0.0313461
chi-miR-1343	chi_circ_0027096	-0.498882	0.0251454	Novel_020091	XLOC_208699	Novel_020091	-0.482106	0.0313461
chi-miR-1343	chi_circ_0003693	-0.46361	0.0395065	Novel_015853	XLOC_172522	Novel_015853	-0.482362	0.0312432
chi-miR-1343	chi_circ_0027096	-0.498882	0.0251454	Novel_015853	XLOC_172522	Novel_015853	-0.482362	0.0312432
chi-miR-1343	chi_circ_0003693	-0.46361	0.0395065	XM_018049829.1	gene-ZFYVE28	ZFYVE28	-0.482458	0.0312049
chi-miR-1343	chi_circ_0027096	-0.498882	0.0251454	XM_018049829.1	gene-ZFYVE28	ZFYVE28	-0.482458	0.0312049
chi-miR-1343	chi_circ_0003693	-0.46361	0.0395065	Novel_018787	XLOC_197742	Novel_018787	-0.482571	0.0311596
chi-miR-1343	chi_circ_0027096	-0.498882	0.0251454	Novel_018787	XLOC_197742	Novel_018787	-0.482571	0.0311596
chi-miR-1343	chi_circ_0003693	-0.46361	0.0395065	XM_018040111.1	gene-SLC9A3R2	SLC9A3R2	-0.482704	0.0311065
chi-miR-1343	chi_circ_0027096	-0.498882	0.0251454	XM_018040111.1	gene-SLC9A3R2	SLC9A3R2	-0.482704	0.0311065
chi-miR-1343	chi_circ_0003693	-0.46361	0.0395065	XM_018053168.1	gene-TBC1D5	TBC1D5	-0.482736	0.0310937
chi-miR-1343	chi_circ_0027096	-0.498882	0.0251454	XM_018053168.1	gene-TBC1D5	TBC1D5	-0.482736	0.0310937
chi-miR-1343	chi_circ_0003693	-0.46361	0.0395065	XM_018050520.1	gene-SHC2	SHC2	-0.483238	0.0308933
chi-miR-1343	chi_circ_0027096	-0.498882	0.0251454	XM_018050520.1	gene-SHC2	SHC2	-0.483238	0.0308933
chi-miR-1343	chi_circ_0003693	-0.46361	0.0395065	XM_013966022.2	gene-TESK1	TESK1	-0.483291	0.0308723
chi-miR-1343	chi_circ_0027096	-0.498882	0.0251454	XM_013966022.2	gene-TESK1	TESK1	-0.483291	0.0308723
chi-miR-1343	chi_circ_0003693	-0.46361	0.0395065	XM_018040737.1	gene-ELN	ELN	-0.483364	0.0308434
chi-miR-1343	chi_circ_0027096	-0.498882	0.0251454	XM_018040737.1	gene-ELN	ELN	-0.483364	0.0308434
chi-miR-1343	chi_circ_0003693	-0.46361	0.0395065	XM_018065241.1	gene-ITGA2B	ITGA2B	-0.483478	0.0307979
chi-miR-1343	chi_circ_0027096	-0.498882	0.0251454	XM_018065241.1	gene-ITGA2B	ITGA2B	-0.483478	0.0307979
chi-miR-1343	chi_circ_0003693	-0.46361	0.0395065	Novel_016220	XLOC_174578	Novel_016220	-0.483521	0.0307809
chi-miR-1343	chi_circ_0027096	-0.498882	0.0251454	Novel_016220	XLOC_174578	Novel_016220	-0.483521	0.0307809
chi-miR-1343	chi_circ_0003693	-0.46361	0.0395065	XM_018062629.1	gene-DMPK	DMPK	-0.483791	0.030674
chi-miR-1343	chi_circ_0027096	-0.498882	0.0251454	XM_018062629.1	gene-DMPK	DMPK	-0.483791	0.030674
chi-miR-1343	chi_circ_0003693	-0.46361	0.0395065	XM_018053497.1	gene-DLL1	DLL1	-0.484905	0.0302359
chi-miR-1343	chi_circ_0027096	-0.498882	0.0251454	XM_018053497.1	gene-DLL1	DLL1	-0.484905	0.0302359
chi-miR-1343	chi_circ_0003693	-0.46361	0.0395065	XM_018048050.1	gene-LRP1	LRP1	-0.484985	0.0302048
chi-miR-1343	chi_circ_0027096	-0.498882	0.0251454	XM_018048050.1	gene-LRP1	LRP1	-0.484985	0.0302048
chi-miR-1343	chi_circ_0003693	-0.46361	0.0395065	Novel_021517	XLOC_220454	Novel_021517	-0.484989	0.0302032
chi-miR-1343	chi_circ_0027096	-0.498882	0.0251454	Novel_021517	XLOC_220454	Novel_021517	-0.484989	0.0302032
chi-miR-1343	chi_circ_0003693	-0.46361	0.0395065	Novel_015551	XLOC_169913	Novel_015551	-0.485034	0.0301856
chi-miR-1343	chi_circ_0027096	-0.498882	0.0251454	Novel_015551	XLOC_169913	Novel_015551	-0.485034	0.0301856
chi-miR-1343	chi_circ_0003693	-0.46361	0.0395065	Novel_013219	XLOC_146472	Novel_013219	-0.485157	0.0301376
chi-miR-1343	chi_circ_0027096	-0.498882	0.0251454	Novel_013219	XLOC_146472	Novel_013219	-0.485157	0.0301376
chi-miR-1343	chi_circ_0003693	-0.46361	0.0395065	XM_018051457.1	gene-CRTC1	CRTC1	-0.485224	0.0301115
chi-miR-1343	chi_circ_0027096	-0.498882	0.0251454	XM_018051457.1	gene-CRTC1	CRTC1	-0.485224	0.0301115
chi-miR-1343	chi_circ_0003693	-0.46361	0.0395065	XM_018059476.1	gene-DCHS1	DCHS1	-0.485373	0.0300534
chi-miR-1343	chi_circ_0027096	-0.498882	0.0251454	XM_018059476.1	gene-DCHS1	DCHS1	-0.485373	0.0300534
chi-miR-1343	chi_circ_0003693	-0.46361	0.0395065	XM_018047658.1	gene-CALCOCO1	CALCOCO1	-0.485458	0.0300202
chi-miR-1343	chi_circ_0027096	-0.498882	0.0251454	XM_018047658.1	gene-CALCOCO1	CALCOCO1	-0.485458	0.0300202
chi-miR-1343	chi_circ_0003693	-0.46361	0.0395065	XM_013967166.2	gene-SHF	SHF	-0.485472	0.0300151
chi-miR-1343	chi_circ_0027096	-0.498882	0.0251454	XM_013967166.2	gene-SHF	SHF	-0.485472	0.0300151
chi-miR-1343	chi_circ_0003693	-0.46361	0.0395065	XM_018040083.1	gene-RHBDF1	RHBDF1	-0.485928	0.0298381
chi-miR-1343	chi_circ_0027096	-0.498882	0.0251454	XM_018040083.1	gene-RHBDF1	RHBDF1	-0.485928	0.0298381
chi-miR-1343	chi_circ_0003693	-0.46361	0.0395065	XM_005692248.3	gene-KIAA0355	KIAA0355	-0.485939	0.0298339
chi-miR-1343	chi_circ_0027096	-0.498882	0.0251454	XM_005692248.3	gene-KIAA0355	KIAA0355	-0.485939	0.0298339
chi-miR-1343	chi_circ_0003693	-0.46361	0.0395065	XM_018047890.1	gene-PCED1B	PCED1B	-0.485997	0.0298112
chi-miR-1343	chi_circ_0027096	-0.498882	0.0251454	XM_018047890.1	gene-PCED1B	PCED1B	-0.485997	0.0298112
chi-miR-1343	chi_circ_0003693	-0.46361	0.0395065	Novel_020474	XLOC_212148	Novel_020474	-0.486072	0.0297823
chi-miR-1343	chi_circ_0027096	-0.498882	0.0251454	Novel_020474	XLOC_212148	Novel_020474	-0.486072	0.0297823
chi-miR-1343	chi_circ_0003693	-0.46361	0.0395065	XM_018051021.1	gene-DNMT1	DNMT1	-0.486293	0.029697
chi-miR-1343	chi_circ_0027096	-0.498882	0.0251454	XM_018051021.1	gene-DNMT1	DNMT1	-0.486293	0.029697
chi-miR-1343	chi_circ_0003693	-0.46361	0.0395065	XM_018062819.1	gene-PNKP	PNKP	-0.486583	0.0295853
chi-miR-1343	chi_circ_0027096	-0.498882	0.0251454	XM_018062819.1	gene-PNKP	PNKP	-0.486583	0.0295853
chi-miR-1343	chi_circ_0003693	-0.46361	0.0395065	XM_018040363.1	gene-KCTD5	KCTD5	-0.486881	0.029471
chi-miR-1343	chi_circ_0027096	-0.498882	0.0251454	XM_018040363.1	gene-KCTD5	KCTD5	-0.486881	0.029471
chi-miR-1343	chi_circ_0003693	-0.46361	0.0395065	XM_018042466.1	gene-NID1	NID1	-0.487344	0.029294
chi-miR-1343	chi_circ_0027096	-0.498882	0.0251454	XM_018042466.1	gene-NID1	NID1	-0.487344	0.029294
chi-miR-1343	chi_circ_0003693	-0.46361	0.0395065	XM_018044995.1	gene-PROZ	PROZ	-0.487704	0.0291568
chi-miR-1343	chi_circ_0027096	-0.498882	0.0251454	XM_018044995.1	gene-PROZ	PROZ	-0.487704	0.0291568
chi-miR-1343	chi_circ_0003693	-0.46361	0.0395065	XM_018043332.1	gene-OSBPL5	OSBPL5	-0.488092	0.0290097
chi-miR-1343	chi_circ_0027096	-0.498882	0.0251454	XM_018043332.1	gene-OSBPL5	OSBPL5	-0.488092	0.0290097
chi-miR-1343	chi_circ_0003693	-0.46361	0.0395065	XM_018061036.1	gene-EMID1	EMID1	-0.488423	0.0288845
chi-miR-1343	chi_circ_0027096	-0.498882	0.0251454	XM_018061036.1	gene-EMID1	EMID1	-0.488423	0.0288845
chi-miR-1343	chi_circ_0003693	-0.46361	0.0395065	XM_018042385.1	gene-KAT6B	KAT6B	-0.488631	0.0288063
chi-miR-1343	chi_circ_0027096	-0.498882	0.0251454	XM_018042385.1	gene-KAT6B	KAT6B	-0.488631	0.0288063
chi-miR-1343	chi_circ_0003693	-0.46361	0.0395065	XM_018042472.1	gene-LOC102175187	LOC102175187	-0.488813	0.0287377
chi-miR-1343	chi_circ_0027096	-0.498882	0.0251454	XM_018042472.1	gene-LOC102175187	LOC102175187	-0.488813	0.0287377
chi-miR-1343	chi_circ_0003693	-0.46361	0.0395065	XM_018065143.1	gene-WNK4	WNK4	-0.488996	0.0286689
chi-miR-1343	chi_circ_0027096	-0.498882	0.0251454	XM_018065143.1	gene-WNK4	WNK4	-0.488996	0.0286689
chi-miR-1343	chi_circ_0003693	-0.46361	0.0395065	XM_005680956.2	gene-ING4	ING4	-0.489097	0.0286311
chi-miR-1343	chi_circ_0027096	-0.498882	0.0251454	XM_005680956.2	gene-ING4	ING4	-0.489097	0.0286311
chi-miR-1343	chi_circ_0003693	-0.46361	0.0395065	XM_018058262.1	gene-MTDH	MTDH	-0.48958	0.0284507
chi-miR-1343	chi_circ_0027096	-0.498882	0.0251454	XM_018058262.1	gene-MTDH	MTDH	-0.48958	0.0284507
chi-miR-1343	chi_circ_0003693	-0.46361	0.0395065	XM_018041882.1	gene-ACSL1	ACSL1	-0.489889	0.0283357
chi-miR-1343	chi_circ_0027096	-0.498882	0.0251454	XM_018041882.1	gene-ACSL1	ACSL1	-0.489889	0.0283357
chi-miR-1343	chi_circ_0003693	-0.46361	0.0395065	XM_018048961.1	gene-PPP6R2	PPP6R2	-0.489979	0.0283021
chi-miR-1343	chi_circ_0027096	-0.498882	0.0251454	XM_018048961.1	gene-PPP6R2	PPP6R2	-0.489979	0.0283021
chi-miR-1343	chi_circ_0003693	-0.46361	0.0395065	Novel_017335	XLOC_181511	Novel_017335	-0.490471	0.0281202
chi-miR-1343	chi_circ_0027096	-0.498882	0.0251454	Novel_017335	XLOC_181511	Novel_017335	-0.490471	0.0281202
chi-miR-1343	chi_circ_0003693	-0.46361	0.0395065	XM_018057175.1	gene-ARHGAP12	ARHGAP12	-0.490523	0.0281008
chi-miR-1343	chi_circ_0027096	-0.498882	0.0251454	XM_018057175.1	gene-ARHGAP12	ARHGAP12	-0.490523	0.0281008
chi-miR-1343	chi_circ_0003693	-0.46361	0.0395065	Novel_013697	XLOC_150983	Novel_013697	-0.490829	0.027988
chi-miR-1343	chi_circ_0027096	-0.498882	0.0251454	Novel_013697	XLOC_150983	Novel_013697	-0.490829	0.027988
chi-miR-1343	chi_circ_0003693	-0.46361	0.0395065	Novel_019210	XLOC_200789	Novel_019210	-0.491073	0.0278984
chi-miR-1343	chi_circ_0027096	-0.498882	0.0251454	Novel_019210	XLOC_200789	Novel_019210	-0.491073	0.0278984
chi-miR-1343	chi_circ_0003693	-0.46361	0.0395065	XM_018050952.1	gene-KANK3	KANK3	-0.491352	0.0277962
chi-miR-1343	chi_circ_0027096	-0.498882	0.0251454	XM_018050952.1	gene-KANK3	KANK3	-0.491352	0.0277962
chi-miR-1343	chi_circ_0003693	-0.46361	0.0395065	XM_018063819.1	gene-TSEN54	TSEN54	-0.491551	0.0277231
chi-miR-1343	chi_circ_0027096	-0.498882	0.0251454	XM_018063819.1	gene-TSEN54	TSEN54	-0.491551	0.0277231
chi-miR-1343	chi_circ_0003693	-0.46361	0.0395065	XM_018041646.1	gene-MAP7D1	MAP7D1	-0.491991	0.0275628
chi-miR-1343	chi_circ_0027096	-0.498882	0.0251454	XM_018041646.1	gene-MAP7D1	MAP7D1	-0.491991	0.0275628
chi-miR-1343	chi_circ_0003693	-0.46361	0.0395065	XM_018047009.1	gene-AEBP1	AEBP1	-0.492061	0.0275376
chi-miR-1343	chi_circ_0027096	-0.498882	0.0251454	XM_018047009.1	gene-AEBP1	AEBP1	-0.492061	0.0275376
chi-miR-1343	chi_circ_0003693	-0.46361	0.0395065	Novel_015009	XLOC_164123	Novel_015009	-0.492602	0.0273415
chi-miR-1343	chi_circ_0027096	-0.498882	0.0251454	Novel_015009	XLOC_164123	Novel_015009	-0.492602	0.0273415
chi-miR-1343	chi_circ_0003693	-0.46361	0.0395065	Novel_002791	XLOC_030807	Novel_002791	-0.49266	0.0273204
chi-miR-1343	chi_circ_0027096	-0.498882	0.0251454	Novel_002791	XLOC_030807	Novel_002791	-0.49266	0.0273204
chi-miR-1343	chi_circ_0003693	-0.46361	0.0395065	XM_018058039.1	gene-KCNG1	KCNG1	-0.492775	0.0272791
chi-miR-1343	chi_circ_0027096	-0.498882	0.0251454	XM_018058039.1	gene-KCNG1	KCNG1	-0.492775	0.0272791
chi-miR-1343	chi_circ_0003693	-0.46361	0.0395065	Novel_015987	XLOC_173390	Novel_015987	-0.492784	0.0272757
chi-miR-1343	chi_circ_0027096	-0.498882	0.0251454	Novel_015987	XLOC_173390	Novel_015987	-0.492784	0.0272757
chi-miR-1343	chi_circ_0003693	-0.46361	0.0395065	XM_018040155.1	gene-FLYWCH1	FLYWCH1	-0.492897	0.0272352
chi-miR-1343	chi_circ_0027096	-0.498882	0.0251454	XM_018040155.1	gene-FLYWCH1	FLYWCH1	-0.492897	0.0272352
chi-miR-1343	chi_circ_0003693	-0.46361	0.0395065	XM_018060552.1	gene-TNFRSF18	TNFRSF18	-0.493558	0.0269976
chi-miR-1343	chi_circ_0027096	-0.498882	0.0251454	XM_018060552.1	gene-TNFRSF18	TNFRSF18	-0.493558	0.0269976
chi-miR-1343	chi_circ_0003693	-0.46361	0.0395065	XM_018062680.1	gene-EHD2	EHD2	-0.493896	0.026877
chi-miR-1343	chi_circ_0027096	-0.498882	0.0251454	XM_018062680.1	gene-EHD2	EHD2	-0.493896	0.026877
chi-miR-1343	chi_circ_0003693	-0.46361	0.0395065	XM_018059376.1	gene-ARHGEF17	ARHGEF17	-0.494096	0.0268058
chi-miR-1343	chi_circ_0027096	-0.498882	0.0251454	XM_018059376.1	gene-ARHGEF17	ARHGEF17	-0.494096	0.0268058
chi-miR-1343	chi_circ_0003693	-0.46361	0.0395065	Novel_013032	XLOC_144818	Novel_013032	-0.49411	0.0268007
chi-miR-1343	chi_circ_0027096	-0.498882	0.0251454	Novel_013032	XLOC_144818	Novel_013032	-0.49411	0.0268007
chi-miR-1343	chi_circ_0003693	-0.46361	0.0395065	XM_018057408.1	gene-ADAM33	ADAM33	-0.494541	0.026648
chi-miR-1343	chi_circ_0027096	-0.498882	0.0251454	XM_018057408.1	gene-ADAM33	ADAM33	-0.494541	0.026648
chi-miR-1343	chi_circ_0003693	-0.46361	0.0395065	XM_018060521.1	gene-TMEM240	TMEM240	-0.49485	0.0265387
chi-miR-1343	chi_circ_0027096	-0.498882	0.0251454	XM_018060521.1	gene-TMEM240	TMEM240	-0.49485	0.0265387
chi-miR-1343	chi_circ_0003693	-0.46361	0.0395065	XM_018041405.1	gene-ADD3	ADD3	-0.495268	0.0263914
chi-miR-1343	chi_circ_0027096	-0.498882	0.0251454	XM_018041405.1	gene-ADD3	ADD3	-0.495268	0.0263914
chi-miR-1343	chi_circ_0003693	-0.46361	0.0395065	XM_018054342.1	gene-PLEKHO2	PLEKHO2	-0.495418	0.0263388
chi-miR-1343	chi_circ_0027096	-0.498882	0.0251454	XM_018054342.1	gene-PLEKHO2	PLEKHO2	-0.495418	0.0263388
chi-miR-1343	chi_circ_0003693	-0.46361	0.0395065	XM_018043251.1	gene-LRP5	LRP5	-0.495507	0.0263076
chi-miR-1343	chi_circ_0027096	-0.498882	0.0251454	XM_018043251.1	gene-LRP5	LRP5	-0.495507	0.0263076
chi-miR-1343	chi_circ_0003693	-0.46361	0.0395065	XM_018042941.1	gene-LSP1	LSP1	-0.495753	0.0262216
chi-miR-1343	chi_circ_0027096	-0.498882	0.0251454	XM_018042941.1	gene-LSP1	LSP1	-0.495753	0.0262216
chi-miR-1343	chi_circ_0003693	-0.46361	0.0395065	Novel_020663	XLOC_213841	Novel_020663	-0.495916	0.0261646
chi-miR-1343	chi_circ_0027096	-0.498882	0.0251454	Novel_020663	XLOC_213841	Novel_020663	-0.495916	0.0261646
chi-miR-1343	chi_circ_0003693	-0.46361	0.0395065	XM_018048991.1	gene-LOC102189751	LOC102189751	-0.495929	0.02616
chi-miR-1343	chi_circ_0027096	-0.498882	0.0251454	XM_018048991.1	gene-LOC102189751	LOC102189751	-0.495929	0.02616
chi-miR-1343	chi_circ_0003693	-0.46361	0.0395065	XM_018050939.1	gene-DENND1C	DENND1C	-0.49595	0.0261525
chi-miR-1343	chi_circ_0027096	-0.498882	0.0251454	XM_018050939.1	gene-DENND1C	DENND1C	-0.49595	0.0261525
chi-miR-1343	chi_circ_0003693	-0.46361	0.0395065	XM_018057421.1	gene-LZTS3	LZTS3	-0.496695	0.0258938
chi-miR-1343	chi_circ_0027096	-0.498882	0.0251454	XM_018057421.1	gene-LZTS3	LZTS3	-0.496695	0.0258938
chi-miR-1343	chi_circ_0003693	-0.46361	0.0395065	XM_018044767.1	gene-SRPK3	SRPK3	-0.49771	0.0255444
chi-miR-1343	chi_circ_0027096	-0.498882	0.0251454	XM_018044767.1	gene-SRPK3	SRPK3	-0.49771	0.0255444
chi-miR-1343	chi_circ_0003693	-0.46361	0.0395065	Novel_007315	XLOC_078248	Novel_007315	-0.497722	0.0255403
chi-miR-1343	chi_circ_0027096	-0.498882	0.0251454	Novel_007315	XLOC_078248	Novel_007315	-0.497722	0.0255403
chi-miR-1343	chi_circ_0003693	-0.46361	0.0395065	Novel_007916	XLOC_085758	Novel_007916	-0.498007	0.0254428
chi-miR-1343	chi_circ_0027096	-0.498882	0.0251454	Novel_007916	XLOC_085758	Novel_007916	-0.498007	0.0254428
chi-miR-1343	chi_circ_0003693	-0.46361	0.0395065	Novel_004580	XLOC_050358	Novel_004580	-0.498166	0.0253886
chi-miR-1343	chi_circ_0027096	-0.498882	0.0251454	Novel_004580	XLOC_050358	Novel_004580	-0.498166	0.0253886
chi-miR-1343	chi_circ_0003693	-0.46361	0.0395065	Novel_006822	XLOC_071244	Novel_006822	-0.498351	0.0253257
chi-miR-1343	chi_circ_0027096	-0.498882	0.0251454	Novel_006822	XLOC_071244	Novel_006822	-0.498351	0.0253257
chi-miR-1343	chi_circ_0003693	-0.46361	0.0395065	XM_018058917.1	gene-DNHD1	DNHD1	-0.499074	0.0250806
chi-miR-1343	chi_circ_0027096	-0.498882	0.0251454	XM_018058917.1	gene-DNHD1	DNHD1	-0.499074	0.0250806
chi-miR-1343	chi_circ_0003693	-0.46361	0.0395065	Novel_022690	XLOC_234682	Novel_022690	-0.499088	0.0250757
chi-miR-1343	chi_circ_0027096	-0.498882	0.0251454	Novel_022690	XLOC_234682	Novel_022690	-0.499088	0.0250757
chi-miR-1343	chi_circ_0003693	-0.46361	0.0395065	Novel_009901	XLOC_109703	Novel_009901	-0.49912	0.0250651
chi-miR-1343	chi_circ_0027096	-0.498882	0.0251454	Novel_009901	XLOC_109703	Novel_009901	-0.49912	0.0250651
chi-miR-1343	chi_circ_0003693	-0.46361	0.0395065	XM_013975832.2	gene-ST3GAL4	ST3GAL4	-0.499175	0.0250464
chi-miR-1343	chi_circ_0027096	-0.498882	0.0251454	XM_013975832.2	gene-ST3GAL4	ST3GAL4	-0.499175	0.0250464
chi-miR-1343	chi_circ_0003693	-0.46361	0.0395065	XM_018052207.1	gene-COL18A1	COL18A1	-0.499289	0.0250082
chi-miR-1343	chi_circ_0027096	-0.498882	0.0251454	XM_018052207.1	gene-COL18A1	COL18A1	-0.499289	0.0250082
chi-miR-1343	chi_circ_0003693	-0.46361	0.0395065	Novel_024008	XLOC_251421	Novel_024008	-0.499297	0.0250053
chi-miR-1343	chi_circ_0027096	-0.498882	0.0251454	Novel_024008	XLOC_251421	Novel_024008	-0.499297	0.0250053
chi-miR-1343	chi_circ_0003693	-0.46361	0.0395065	Novel_011679	XLOC_130018	Novel_011679	-0.499423	0.0249629
chi-miR-1343	chi_circ_0027096	-0.498882	0.0251454	Novel_011679	XLOC_130018	Novel_011679	-0.499423	0.0249629
chi-miR-1343	chi_circ_0003693	-0.46361	0.0395065	Novel_017609	XLOC_185156	Novel_017609	-0.499491	0.0249402
chi-miR-1343	chi_circ_0027096	-0.498882	0.0251454	Novel_017609	XLOC_185156	Novel_017609	-0.499491	0.0249402
chi-miR-1343	chi_circ_0003693	-0.46361	0.0395065	Novel_015851	XLOC_172522	Novel_015851	-0.499555	0.0249188
chi-miR-1343	chi_circ_0027096	-0.498882	0.0251454	Novel_015851	XLOC_172522	Novel_015851	-0.499555	0.0249188
chi-miR-1343	chi_circ_0003693	-0.46361	0.0395065	Novel_021466	XLOC_219504	Novel_021466	-0.499879	0.0248099
chi-miR-1343	chi_circ_0027096	-0.498882	0.0251454	Novel_021466	XLOC_219504	Novel_021466	-0.499879	0.0248099
chi-miR-1343	chi_circ_0003693	-0.46361	0.0395065	Novel_012186	XLOC_134879	Novel_012186	-0.500375	0.0246444
chi-miR-1343	chi_circ_0027096	-0.498882	0.0251454	Novel_012186	XLOC_134879	Novel_012186	-0.500375	0.0246444
chi-miR-1343	chi_circ_0003693	-0.46361	0.0395065	XM_018057152.1	gene-EPB41	EPB41	-0.500387	0.0246406
chi-miR-1343	chi_circ_0027096	-0.498882	0.0251454	XM_018057152.1	gene-EPB41	EPB41	-0.500387	0.0246406
chi-miR-1343	chi_circ_0003693	-0.46361	0.0395065	Novel_002211	XLOC_025377	Novel_002211	-0.500663	0.0245486
chi-miR-1343	chi_circ_0027096	-0.498882	0.0251454	Novel_002211	XLOC_025377	Novel_002211	-0.500663	0.0245486
chi-miR-1343	chi_circ_0003693	-0.46361	0.0395065	XM_005693985.3	gene-STRADA	STRADA	-0.500804	0.024502
chi-miR-1343	chi_circ_0027096	-0.498882	0.0251454	XM_005693985.3	gene-STRADA	STRADA	-0.500804	0.024502
chi-miR-1343	chi_circ_0003693	-0.46361	0.0395065	Novel_011169	XLOC_123316	Novel_011169	-0.501032	0.0244266
chi-miR-1343	chi_circ_0027096	-0.498882	0.0251454	Novel_011169	XLOC_123316	Novel_011169	-0.501032	0.0244266
chi-miR-1343	chi_circ_0003693	-0.46361	0.0395065	XM_018042935.1	gene-LSP1	LSP1	-0.501066	0.0244152
chi-miR-1343	chi_circ_0027096	-0.498882	0.0251454	XM_018042935.1	gene-LSP1	LSP1	-0.501066	0.0244152
chi-miR-1343	chi_circ_0003693	-0.46361	0.0395065	XM_018044492.1	gene-LOC102183974	LOC102183974	-0.501182	0.0243771
chi-miR-1343	chi_circ_0027096	-0.498882	0.0251454	XM_018044492.1	gene-LOC102183974	LOC102183974	-0.501182	0.0243771
chi-miR-1343	chi_circ_0003693	-0.46361	0.0395065	XM_005686247.3	gene-GPAT2	GPAT2	-0.501197	0.0243721
chi-miR-1343	chi_circ_0027096	-0.498882	0.0251454	XM_005686247.3	gene-GPAT2	GPAT2	-0.501197	0.0243721
chi-miR-1343	chi_circ_0003693	-0.46361	0.0395065	XM_018057848.1	gene-KIAA1755	KIAA1755	-0.501305	0.0243363
chi-miR-1343	chi_circ_0027096	-0.498882	0.0251454	XM_018057848.1	gene-KIAA1755	KIAA1755	-0.501305	0.0243363
chi-miR-1343	chi_circ_0003693	-0.46361	0.0395065	XM_018046397.1	gene-ARHGAP30	ARHGAP30	-0.501337	0.0243259
chi-miR-1343	chi_circ_0027096	-0.498882	0.0251454	XM_018046397.1	gene-ARHGAP30	ARHGAP30	-0.501337	0.0243259
chi-miR-1343	chi_circ_0003693	-0.46361	0.0395065	XM_018055045.1	gene-RAB11FIP5	RAB11FIP5	-0.501415	0.0243003
chi-miR-1343	chi_circ_0027096	-0.498882	0.0251454	XM_018055045.1	gene-RAB11FIP5	RAB11FIP5	-0.501415	0.0243003
chi-miR-1343	chi_circ_0003693	-0.46361	0.0395065	XM_018058716.1	gene-WDR97	WDR97	-0.501893	0.0241431
chi-miR-1343	chi_circ_0027096	-0.498882	0.0251454	XM_018058716.1	gene-WDR97	WDR97	-0.501893	0.0241431
chi-miR-1343	chi_circ_0003693	-0.46361	0.0395065	XM_018045638.1	gene-TSPAN4	TSPAN4	-0.502225	0.0240346
chi-miR-1343	chi_circ_0027096	-0.498882	0.0251454	XM_018045638.1	gene-TSPAN4	TSPAN4	-0.502225	0.0240346
chi-miR-1343	chi_circ_0003693	-0.46361	0.0395065	XM_005695329.3	gene-CPSF2	CPSF2	-0.502271	0.0240195
chi-miR-1343	chi_circ_0027096	-0.498882	0.0251454	XM_005695329.3	gene-CPSF2	CPSF2	-0.502271	0.0240195
chi-miR-1343	chi_circ_0003693	-0.46361	0.0395065	XM_018063952.1	gene-CEP112	CEP112	-0.502463	0.0239572
chi-miR-1343	chi_circ_0027096	-0.498882	0.0251454	XM_018063952.1	gene-CEP112	CEP112	-0.502463	0.0239572
chi-miR-1343	chi_circ_0003693	-0.46361	0.0395065	Novel_008709	XLOC_095469	Novel_008709	-0.502475	0.0239531
chi-miR-1343	chi_circ_0027096	-0.498882	0.0251454	Novel_008709	XLOC_095469	Novel_008709	-0.502475	0.0239531
chi-miR-1343	chi_circ_0003693	-0.46361	0.0395065	XM_018040480.1	gene-SNN	SNN	-0.50339	0.0236567
chi-miR-1343	chi_circ_0027096	-0.498882	0.0251454	XM_018040480.1	gene-SNN	SNN	-0.50339	0.0236567
chi-miR-1343	chi_circ_0003693	-0.46361	0.0395065	XM_018056125.1	gene-EGFL7	EGFL7	-0.50342	0.023647
chi-miR-1343	chi_circ_0027096	-0.498882	0.0251454	XM_018056125.1	gene-EGFL7	EGFL7	-0.50342	0.023647
chi-miR-1343	chi_circ_0003693	-0.46361	0.0395065	XM_013970972.2	gene-MLKL	MLKL	-0.503517	0.0236161
chi-miR-1343	chi_circ_0027096	-0.498882	0.0251454	XM_013970972.2	gene-MLKL	MLKL	-0.503517	0.0236161
chi-miR-1343	chi_circ_0003693	-0.46361	0.0395065	XM_018042196.1	gene-VCL	VCL	-0.504067	0.0234393
chi-miR-1343	chi_circ_0027096	-0.498882	0.0251454	XM_018042196.1	gene-VCL	VCL	-0.504067	0.0234393
chi-miR-1343	chi_circ_0003693	-0.46361	0.0395065	Novel_020806	XLOC_214583	Novel_020806	-0.504409	0.0233301
chi-miR-1343	chi_circ_0027096	-0.498882	0.0251454	Novel_020806	XLOC_214583	Novel_020806	-0.504409	0.0233301
chi-miR-1343	chi_circ_0003693	-0.46361	0.0395065	Novel_001112	XLOC_013353	Novel_001112	-0.504451	0.0233169
chi-miR-1343	chi_circ_0027096	-0.498882	0.0251454	Novel_001112	XLOC_013353	Novel_001112	-0.504451	0.0233169
chi-miR-1343	chi_circ_0003693	-0.46361	0.0395065	XM_018064934.1	gene-HOXB6	HOXB6	-0.504522	0.0232944
chi-miR-1343	chi_circ_0027096	-0.498882	0.0251454	XM_018064934.1	gene-HOXB6	HOXB6	-0.504522	0.0232944
chi-miR-1343	chi_circ_0003693	-0.46361	0.0395065	XM_018045740.1	gene-ZNF644	ZNF644	-0.50474	0.0232251
chi-miR-1343	chi_circ_0027096	-0.498882	0.0251454	XM_018045740.1	gene-ZNF644	ZNF644	-0.50474	0.0232251
chi-miR-1343	chi_circ_0003693	-0.46361	0.0395065	Novel_007659	XLOC_083333	Novel_007659	-0.50514	0.0230982
chi-miR-1343	chi_circ_0027096	-0.498882	0.0251454	Novel_007659	XLOC_083333	Novel_007659	-0.50514	0.0230982
chi-miR-1343	chi_circ_0003693	-0.46361	0.0395065	XM_013968223.2	gene-TNFRSF19	TNFRSF19	-0.505202	0.0230784
chi-miR-1343	chi_circ_0027096	-0.498882	0.0251454	XM_013968223.2	gene-TNFRSF19	TNFRSF19	-0.505202	0.0230784
chi-miR-1343	chi_circ_0003693	-0.46361	0.0395065	Novel_005500	XLOC_057444	Novel_005500	-0.505204	0.023078
chi-miR-1343	chi_circ_0027096	-0.498882	0.0251454	Novel_005500	XLOC_057444	Novel_005500	-0.505204	0.023078
chi-miR-1343	chi_circ_0003693	-0.46361	0.0395065	XM_013971097.2	gene-LOC102177559	LOC102177559	-0.505257	0.0230613
chi-miR-1343	chi_circ_0027096	-0.498882	0.0251454	XM_013971097.2	gene-LOC102177559	LOC102177559	-0.505257	0.0230613
chi-miR-1343	chi_circ_0003693	-0.46361	0.0395065	Novel_013086	XLOC_145161	Novel_013086	-0.505267	0.023058
chi-miR-1343	chi_circ_0027096	-0.498882	0.0251454	Novel_013086	XLOC_145161	Novel_013086	-0.505267	0.023058
chi-miR-1343	chi_circ_0003693	-0.46361	0.0395065	XM_005685674.3	gene-CA12	CA12	-0.505344	0.0230337
chi-miR-1343	chi_circ_0027096	-0.498882	0.0251454	XM_005685674.3	gene-CA12	CA12	-0.505344	0.0230337
chi-miR-1343	chi_circ_0003693	-0.46361	0.0395065	XM_018064403.1	gene-RTN4RL1	RTN4RL1	-0.505543	0.0229711
chi-miR-1343	chi_circ_0027096	-0.498882	0.0251454	XM_018064403.1	gene-RTN4RL1	RTN4RL1	-0.505543	0.0229711
chi-miR-1343	chi_circ_0003693	-0.46361	0.0395065	XM_018058948.1	gene-OBSL1	OBSL1	-0.50558	0.0229594
chi-miR-1343	chi_circ_0027096	-0.498882	0.0251454	XM_018058948.1	gene-OBSL1	OBSL1	-0.50558	0.0229594
chi-miR-1343	chi_circ_0003693	-0.46361	0.0395065	Novel_011000	XLOC_121524	Novel_011000	-0.505695	0.0229232
chi-miR-1343	chi_circ_0027096	-0.498882	0.0251454	Novel_011000	XLOC_121524	Novel_011000	-0.505695	0.0229232
chi-miR-1343	chi_circ_0003693	-0.46361	0.0395065	Novel_009009	XLOC_099828	Novel_009009	-0.505875	0.0228667
chi-miR-1343	chi_circ_0027096	-0.498882	0.0251454	Novel_009009	XLOC_099828	Novel_009009	-0.505875	0.0228667
chi-miR-1343	chi_circ_0003693	-0.46361	0.0395065	XM_018043070.1	gene-ARTN	ARTN	-0.505943	0.0228452
chi-miR-1343	chi_circ_0027096	-0.498882	0.0251454	XM_018043070.1	gene-ARTN	ARTN	-0.505943	0.0228452
chi-miR-1343	chi_circ_0003693	-0.46361	0.0395065	XM_018060083.1	gene-IKBKE	IKBKE	-0.505972	0.0228361
chi-miR-1343	chi_circ_0027096	-0.498882	0.0251454	XM_018060083.1	gene-IKBKE	IKBKE	-0.505972	0.0228361
chi-miR-1343	chi_circ_0003693	-0.46361	0.0395065	XM_018041470.1	gene-PWWP2B	PWWP2B	-0.506737	0.0225974
chi-miR-1343	chi_circ_0027096	-0.498882	0.0251454	XM_018041470.1	gene-PWWP2B	PWWP2B	-0.506737	0.0225974
chi-miR-1343	chi_circ_0003693	-0.46361	0.0395065	XM_018056875.1	gene-SNX21	SNX21	-0.506739	0.0225969
chi-miR-1343	chi_circ_0027096	-0.498882	0.0251454	XM_018056875.1	gene-SNX21	SNX21	-0.506739	0.0225969
chi-miR-1343	chi_circ_0003693	-0.46361	0.0395065	XM_005683187.2	gene-CCDC69	CCDC69	-0.506774	0.0225859
chi-miR-1343	chi_circ_0027096	-0.498882	0.0251454	XM_005683187.2	gene-CCDC69	CCDC69	-0.506774	0.0225859
chi-miR-1343	chi_circ_0003693	-0.46361	0.0395065	Novel_008757	XLOC_096524	Novel_008757	-0.506835	0.0225669
chi-miR-1343	chi_circ_0027096	-0.498882	0.0251454	Novel_008757	XLOC_096524	Novel_008757	-0.506835	0.0225669
chi-miR-1343	chi_circ_0003693	-0.46361	0.0395065	XM_018066641.1	gene-LOC102183372	LOC102183372	-0.506836	0.0225667
chi-miR-1343	chi_circ_0027096	-0.498882	0.0251454	XM_018066641.1	gene-LOC102183372	LOC102183372	-0.506836	0.0225667
chi-miR-1343	chi_circ_0003693	-0.46361	0.0395065	XM_018065523.1	gene-LOC102190263	LOC102190263	-0.507001	0.0225154
chi-miR-1343	chi_circ_0027096	-0.498882	0.0251454	XM_018065523.1	gene-LOC102190263	LOC102190263	-0.507001	0.0225154
chi-miR-1343	chi_circ_0003693	-0.46361	0.0395065	XM_018061806.1	gene-KIAA0513	KIAA0513	-0.507156	0.0224675
chi-miR-1343	chi_circ_0027096	-0.498882	0.0251454	XM_018061806.1	gene-KIAA0513	KIAA0513	-0.507156	0.0224675
chi-miR-1343	chi_circ_0003693	-0.46361	0.0395065	Novel_006730	XLOC_070848	Novel_006730	-0.508062	0.0221887
chi-miR-1343	chi_circ_0027096	-0.498882	0.0251454	Novel_006730	XLOC_070848	Novel_006730	-0.508062	0.0221887
chi-miR-1343	chi_circ_0003693	-0.46361	0.0395065	XM_018046769.1	gene-LOC102190581	LOC102190581	-0.508556	0.0220377
chi-miR-1343	chi_circ_0027096	-0.498882	0.0251454	XM_018046769.1	gene-LOC102190581	LOC102190581	-0.508556	0.0220377
chi-miR-1343	chi_circ_0003693	-0.46361	0.0395065	XM_018047097.1	gene-CHRD	CHRD	-0.50916	0.0218542
chi-miR-1343	chi_circ_0027096	-0.498882	0.0251454	XM_018047097.1	gene-CHRD	CHRD	-0.50916	0.0218542
chi-miR-1343	chi_circ_0003693	-0.46361	0.0395065	Novel_016177	XLOC_174205	Novel_016177	-0.509525	0.0217441
chi-miR-1343	chi_circ_0027096	-0.498882	0.0251454	Novel_016177	XLOC_174205	Novel_016177	-0.509525	0.0217441
chi-miR-1343	chi_circ_0003693	-0.46361	0.0395065	Novel_011832	XLOC_131001	Novel_011832	-0.510828	0.021354
chi-miR-1343	chi_circ_0027096	-0.498882	0.0251454	Novel_011832	XLOC_131001	Novel_011832	-0.510828	0.021354
chi-miR-1343	chi_circ_0003693	-0.46361	0.0395065	XM_018051390.1	gene-UNC13A	UNC13A	-0.510874	0.0213405
chi-miR-1343	chi_circ_0027096	-0.498882	0.0251454	XM_018051390.1	gene-UNC13A	UNC13A	-0.510874	0.0213405
chi-miR-1343	chi_circ_0003693	-0.46361	0.0395065	XM_018042253.1	gene-ZCCHC24	ZCCHC24	-0.511141	0.0212612
chi-miR-1343	chi_circ_0027096	-0.498882	0.0251454	XM_018042253.1	gene-ZCCHC24	ZCCHC24	-0.511141	0.0212612
chi-miR-1343	chi_circ_0003693	-0.46361	0.0395065	Novel_015091	XLOC_164559	Novel_015091	-0.51162	0.0211197
chi-miR-1343	chi_circ_0027096	-0.498882	0.0251454	Novel_015091	XLOC_164559	Novel_015091	-0.51162	0.0211197
chi-miR-1343	chi_circ_0003693	-0.46361	0.0395065	XM_018039695.1	gene-CABLES1	CABLES1	-0.511645	0.0211123
chi-miR-1343	chi_circ_0027096	-0.498882	0.0251454	XM_018039695.1	gene-CABLES1	CABLES1	-0.511645	0.0211123
chi-miR-1343	chi_circ_0003693	-0.46361	0.0395065	Novel_008593	XLOC_094105	Novel_008593	-0.511804	0.0210656
chi-miR-1343	chi_circ_0027096	-0.498882	0.0251454	Novel_008593	XLOC_094105	Novel_008593	-0.511804	0.0210656
chi-miR-1343	chi_circ_0003693	-0.46361	0.0395065	XM_018045752.1	gene-TGFBR3	TGFBR3	-0.511904	0.0210363
chi-miR-1343	chi_circ_0027096	-0.498882	0.0251454	XM_018045752.1	gene-TGFBR3	TGFBR3	-0.511904	0.0210363
chi-miR-1343	chi_circ_0003693	-0.46361	0.0395065	XM_018042847.1	gene-EHBP1L1	EHBP1L1	-0.511928	0.0210291
chi-miR-1343	chi_circ_0027096	-0.498882	0.0251454	XM_018042847.1	gene-EHBP1L1	EHBP1L1	-0.511928	0.0210291
chi-miR-1343	chi_circ_0003693	-0.46361	0.0395065	XM_005676678.3	gene-EIF4E2	EIF4E2	-0.51217	0.0209584
chi-miR-1343	chi_circ_0027096	-0.498882	0.0251454	XM_005676678.3	gene-EIF4E2	EIF4E2	-0.51217	0.0209584
chi-miR-1343	chi_circ_0003693	-0.46361	0.0395065	Novel_014525	XLOC_159283	Novel_014525	-0.512236	0.0209391
chi-miR-1343	chi_circ_0027096	-0.498882	0.0251454	Novel_014525	XLOC_159283	Novel_014525	-0.512236	0.0209391
chi-miR-1343	chi_circ_0003693	-0.46361	0.0395065	Novel_002786	XLOC_030792	Novel_002786	-0.51243	0.0208824
chi-miR-1343	chi_circ_0027096	-0.498882	0.0251454	Novel_002786	XLOC_030792	Novel_002786	-0.51243	0.0208824
chi-miR-1343	chi_circ_0003693	-0.46361	0.0395065	XM_018061831.1	gene-KLHDC4	KLHDC4	-0.512694	0.0208053
chi-miR-1343	chi_circ_0027096	-0.498882	0.0251454	XM_018061831.1	gene-KLHDC4	KLHDC4	-0.512694	0.0208053
chi-miR-1343	chi_circ_0003693	-0.46361	0.0395065	Novel_015569	XLOC_170005	Novel_015569	-0.512914	0.0207412
chi-miR-1343	chi_circ_0027096	-0.498882	0.0251454	Novel_015569	XLOC_170005	Novel_015569	-0.512914	0.0207412
chi-miR-1343	chi_circ_0003693	-0.46361	0.0395065	XM_018057914.1	gene-PABPC1L	PABPC1L	-0.512992	0.0207187
chi-miR-1343	chi_circ_0027096	-0.498882	0.0251454	XM_018057914.1	gene-PABPC1L	PABPC1L	-0.512992	0.0207187
chi-miR-1343	chi_circ_0003693	-0.46361	0.0395065	Novel_006841	XLOC_071309	Novel_006841	-0.513048	0.0207024
chi-miR-1343	chi_circ_0027096	-0.498882	0.0251454	Novel_006841	XLOC_071309	Novel_006841	-0.513048	0.0207024
chi-miR-1343	chi_circ_0003693	-0.46361	0.0395065	Novel_012358	XLOC_136168	Novel_012358	-0.513063	0.0206981
chi-miR-1343	chi_circ_0027096	-0.498882	0.0251454	Novel_012358	XLOC_136168	Novel_012358	-0.513063	0.0206981
chi-miR-1343	chi_circ_0003693	-0.46361	0.0395065	XM_018066739.1	gene-LOC108638604	LOC108638604	-0.513494	0.0205735
chi-miR-1343	chi_circ_0027096	-0.498882	0.0251454	XM_018066739.1	gene-LOC108638604	LOC108638604	-0.513494	0.0205735
chi-miR-1343	chi_circ_0003693	-0.46361	0.0395065	XM_018049302.1	gene-PDLIM5	PDLIM5	-0.513579	0.020549
chi-miR-1343	chi_circ_0027096	-0.498882	0.0251454	XM_018049302.1	gene-PDLIM5	PDLIM5	-0.513579	0.020549
chi-miR-1343	chi_circ_0003693	-0.46361	0.0395065	Novel_014644	XLOC_160007	Novel_014644	-0.513677	0.0205209
chi-miR-1343	chi_circ_0027096	-0.498882	0.0251454	Novel_014644	XLOC_160007	Novel_014644	-0.513677	0.0205209
chi-miR-1343	chi_circ_0003693	-0.46361	0.0395065	XM_018065186.1	gene-MPP3	MPP3	-0.513788	0.0204888
chi-miR-1343	chi_circ_0027096	-0.498882	0.0251454	XM_018065186.1	gene-MPP3	MPP3	-0.513788	0.0204888
chi-miR-1343	chi_circ_0003693	-0.46361	0.0395065	Novel_013939	XLOC_154300	Novel_013939	-0.51391	0.0204537
chi-miR-1343	chi_circ_0027096	-0.498882	0.0251454	Novel_013939	XLOC_154300	Novel_013939	-0.51391	0.0204537
chi-miR-1343	chi_circ_0003693	-0.46361	0.0395065	Novel_007224	XLOC_077884	Novel_007224	-0.514013	0.0204242
chi-miR-1343	chi_circ_0027096	-0.498882	0.0251454	Novel_007224	XLOC_077884	Novel_007224	-0.514013	0.0204242
chi-miR-1343	chi_circ_0003693	-0.46361	0.0395065	XM_018066647.1	gene-USP19	USP19	-0.51454	0.0202734
chi-miR-1343	chi_circ_0027096	-0.498882	0.0251454	XM_018066647.1	gene-USP19	USP19	-0.51454	0.0202734
chi-miR-1343	chi_circ_0003693	-0.46361	0.0395065	Novel_017109	XLOC_180009	Novel_017109	-0.514652	0.0202417
chi-miR-1343	chi_circ_0027096	-0.498882	0.0251454	Novel_017109	XLOC_180009	Novel_017109	-0.514652	0.0202417
chi-miR-1343	chi_circ_0003693	-0.46361	0.0395065	XM_018059644.1	gene-GRIK4	GRIK4	-0.515092	0.0201165
chi-miR-1343	chi_circ_0027096	-0.498882	0.0251454	XM_018059644.1	gene-GRIK4	GRIK4	-0.515092	0.0201165
chi-miR-1343	chi_circ_0003693	-0.46361	0.0395065	XM_018064386.1	gene-MYO1C	MYO1C	-0.515234	0.0200764
chi-miR-1343	chi_circ_0027096	-0.498882	0.0251454	XM_018064386.1	gene-MYO1C	MYO1C	-0.515234	0.0200764
chi-miR-1343	chi_circ_0003693	-0.46361	0.0395065	XM_018060588.1	gene-PLEKHM2	PLEKHM2	-0.51572	0.0199394
chi-miR-1343	chi_circ_0027096	-0.498882	0.0251454	XM_018060588.1	gene-PLEKHM2	PLEKHM2	-0.51572	0.0199394
chi-miR-1343	chi_circ_0003693	-0.46361	0.0395065	Novel_006508	XLOC_069128	Novel_006508	-0.515828	0.019909
chi-miR-1343	chi_circ_0027096	-0.498882	0.0251454	Novel_006508	XLOC_069128	Novel_006508	-0.515828	0.019909
chi-miR-1343	chi_circ_0003693	-0.46361	0.0395065	Novel_010108	XLOC_111589	Novel_010108	-0.51589	0.0198916
chi-miR-1343	chi_circ_0027096	-0.498882	0.0251454	Novel_010108	XLOC_111589	Novel_010108	-0.51589	0.0198916
chi-miR-1343	chi_circ_0003693	-0.46361	0.0395065	Novel_022940	XLOC_237041	Novel_022940	-0.515973	0.0198681
chi-miR-1343	chi_circ_0027096	-0.498882	0.0251454	Novel_022940	XLOC_237041	Novel_022940	-0.515973	0.0198681
chi-miR-1343	chi_circ_0003693	-0.46361	0.0395065	XM_018062750.1	gene-BAX	BAX	-0.516091	0.0198351
chi-miR-1343	chi_circ_0027096	-0.498882	0.0251454	XM_018062750.1	gene-BAX	BAX	-0.516091	0.0198351
chi-miR-1343	chi_circ_0003693	-0.46361	0.0395065	XM_018044352.1	gene-LOC108634506	LOC108634506	-0.516333	0.0197674
chi-miR-1343	chi_circ_0027096	-0.498882	0.0251454	XM_018044352.1	gene-LOC108634506	LOC108634506	-0.516333	0.0197674
chi-miR-1343	chi_circ_0003693	-0.46361	0.0395065	XM_018046878.1	gene-KLRG2	KLRG2	-0.516625	0.0196858
chi-miR-1343	chi_circ_0027096	-0.498882	0.0251454	XM_018046878.1	gene-KLRG2	KLRG2	-0.516625	0.0196858
chi-miR-1343	chi_circ_0003693	-0.46361	0.0395065	Novel_020845	XLOC_214638	Novel_020845	-0.516655	0.0196777
chi-miR-1343	chi_circ_0027096	-0.498882	0.0251454	Novel_020845	XLOC_214638	Novel_020845	-0.516655	0.0196777
chi-miR-1343	chi_circ_0003693	-0.46361	0.0395065	Novel_019238	XLOC_200958	Novel_019238	-0.516696	0.0196661
chi-miR-1343	chi_circ_0027096	-0.498882	0.0251454	Novel_019238	XLOC_200958	Novel_019238	-0.516696	0.0196661
chi-miR-1343	chi_circ_0003693	-0.46361	0.0395065	XM_018046808.1	gene-ZNF746	ZNF746	-0.51677	0.0196456
chi-miR-1343	chi_circ_0027096	-0.498882	0.0251454	XM_018046808.1	gene-ZNF746	ZNF746	-0.51677	0.0196456
chi-miR-1343	chi_circ_0003693	-0.46361	0.0395065	Novel_017034	XLOC_179674	Novel_017034	-0.516827	0.0196299
chi-miR-1343	chi_circ_0027096	-0.498882	0.0251454	Novel_017034	XLOC_179674	Novel_017034	-0.516827	0.0196299
chi-miR-1343	chi_circ_0003693	-0.46361	0.0395065	XM_005693986.3	gene-STRADA	STRADA	-0.51789	0.0193361
chi-miR-1343	chi_circ_0027096	-0.498882	0.0251454	XM_005693986.3	gene-STRADA	STRADA	-0.51789	0.0193361
chi-miR-1343	chi_circ_0003693	-0.46361	0.0395065	Novel_002057	XLOC_024459	Novel_002057	-0.517896	0.0193344
chi-miR-1343	chi_circ_0027096	-0.498882	0.0251454	Novel_002057	XLOC_024459	Novel_002057	-0.517896	0.0193344
chi-miR-1343	chi_circ_0003693	-0.46361	0.0395065	XM_018061683.1	gene-ST3GAL2	ST3GAL2	-0.517934	0.019324
chi-miR-1343	chi_circ_0027096	-0.498882	0.0251454	XM_018061683.1	gene-ST3GAL2	ST3GAL2	-0.517934	0.019324
chi-miR-1343	chi_circ_0003693	-0.46361	0.0395065	Novel_003085	XLOC_034605	Novel_003085	-0.518134	0.0192693
chi-miR-1343	chi_circ_0027096	-0.498882	0.0251454	Novel_003085	XLOC_034605	Novel_003085	-0.518134	0.0192693
chi-miR-1343	chi_circ_0003693	-0.46361	0.0395065	XM_018042516.1	gene-CHST3	CHST3	-0.518211	0.0192482
chi-miR-1343	chi_circ_0027096	-0.498882	0.0251454	XM_018042516.1	gene-CHST3	CHST3	-0.518211	0.0192482
chi-miR-1343	chi_circ_0003693	-0.46361	0.0395065	XM_018065939.1	gene-AHNAK2	AHNAK2	-0.518381	0.0192016
chi-miR-1343	chi_circ_0027096	-0.498882	0.0251454	XM_018065939.1	gene-AHNAK2	AHNAK2	-0.518381	0.0192016
chi-miR-1343	chi_circ_0003693	-0.46361	0.0395065	XM_018047052.1	gene-TNS3	TNS3	-0.518739	0.019104
chi-miR-1343	chi_circ_0027096	-0.498882	0.0251454	XM_018047052.1	gene-TNS3	TNS3	-0.518739	0.019104
chi-miR-1343	chi_circ_0003693	-0.46361	0.0395065	Novel_012331	XLOC_136028	Novel_012331	-0.518876	0.019067
chi-miR-1343	chi_circ_0027096	-0.498882	0.0251454	Novel_012331	XLOC_136028	Novel_012331	-0.518876	0.019067
chi-miR-1343	chi_circ_0003693	-0.46361	0.0395065	XM_018062708.1	gene-LMTK3	LMTK3	-0.518961	0.0190439
chi-miR-1343	chi_circ_0027096	-0.498882	0.0251454	XM_018062708.1	gene-LMTK3	LMTK3	-0.518961	0.0190439
chi-miR-1343	chi_circ_0003693	-0.46361	0.0395065	XM_018042942.1	gene-LSP1	LSP1	-0.518984	0.0190376
chi-miR-1343	chi_circ_0027096	-0.498882	0.0251454	XM_018042942.1	gene-LSP1	LSP1	-0.518984	0.0190376
chi-miR-1343	chi_circ_0003693	-0.46361	0.0395065	XM_013970805.2	gene-MN1	MN1	-0.519547	0.0188854
chi-miR-1343	chi_circ_0027096	-0.498882	0.0251454	XM_013970805.2	gene-MN1	MN1	-0.519547	0.0188854
chi-miR-1343	chi_circ_0003693	-0.46361	0.0395065	Novel_021447	XLOC_219389	Novel_021447	-0.519559	0.0188822
chi-miR-1343	chi_circ_0027096	-0.498882	0.0251454	Novel_021447	XLOC_219389	Novel_021447	-0.519559	0.0188822
chi-miR-1343	chi_circ_0003693	-0.46361	0.0395065	Novel_005325	XLOC_056695	Novel_005325	-0.520512	0.018627
chi-miR-1343	chi_circ_0027096	-0.498882	0.0251454	Novel_005325	XLOC_056695	Novel_005325	-0.520512	0.018627
chi-miR-1343	chi_circ_0003693	-0.46361	0.0395065	Novel_023168	XLOC_240731	Novel_023168	-0.520649	0.0185903
chi-miR-1343	chi_circ_0027096	-0.498882	0.0251454	Novel_023168	XLOC_240731	Novel_023168	-0.520649	0.0185903
chi-miR-1343	chi_circ_0003693	-0.46361	0.0395065	XM_013974025.2	gene-GPANK1	GPANK1	-0.521694	0.0183139
chi-miR-1343	chi_circ_0027096	-0.498882	0.0251454	XM_013974025.2	gene-GPANK1	GPANK1	-0.521694	0.0183139
chi-miR-1343	chi_circ_0003693	-0.46361	0.0395065	XM_018043010.1	gene-TSPAN32	TSPAN32	-0.521875	0.0182663
chi-miR-1343	chi_circ_0027096	-0.498882	0.0251454	XM_018043010.1	gene-TSPAN32	TSPAN32	-0.521875	0.0182663
chi-miR-1343	chi_circ_0003693	-0.46361	0.0395065	XM_018066886.1	gene-XPC	XPC	-0.522064	0.018217
chi-miR-1343	chi_circ_0027096	-0.498882	0.0251454	XM_018066886.1	gene-XPC	XPC	-0.522064	0.018217
chi-miR-1343	chi_circ_0003693	-0.46361	0.0395065	Novel_023601	XLOC_248012	Novel_023601	-0.52245	0.018116
chi-miR-1343	chi_circ_0027096	-0.498882	0.0251454	Novel_023601	XLOC_248012	Novel_023601	-0.52245	0.018116
chi-miR-1343	chi_circ_0003693	-0.46361	0.0395065	XM_018061503.1	gene-TRPC3	TRPC3	-0.522838	0.0180152
chi-miR-1343	chi_circ_0027096	-0.498882	0.0251454	XM_018061503.1	gene-TRPC3	TRPC3	-0.522838	0.0180152
chi-miR-1343	chi_circ_0003693	-0.46361	0.0395065	XM_005688005.3	gene-ZNF438	ZNF438	-0.522849	0.0180124
chi-miR-1343	chi_circ_0027096	-0.498882	0.0251454	XM_005688005.3	gene-ZNF438	ZNF438	-0.522849	0.0180124
chi-miR-1343	chi_circ_0003693	-0.46361	0.0395065	Novel_012078	XLOC_133424	Novel_012078	-0.523456	0.0178555
chi-miR-1343	chi_circ_0027096	-0.498882	0.0251454	Novel_012078	XLOC_133424	Novel_012078	-0.523456	0.0178555
chi-miR-1343	chi_circ_0003693	-0.46361	0.0395065	Novel_012159	XLOC_134467	Novel_012159	-0.523546	0.0178322
chi-miR-1343	chi_circ_0027096	-0.498882	0.0251454	Novel_012159	XLOC_134467	Novel_012159	-0.523546	0.0178322
chi-miR-1343	chi_circ_0003693	-0.46361	0.0395065	Novel_020867	XLOC_214718	Novel_020867	-0.523803	0.0177662
chi-miR-1343	chi_circ_0027096	-0.498882	0.0251454	Novel_020867	XLOC_214718	Novel_020867	-0.523803	0.0177662
chi-miR-1343	chi_circ_0003693	-0.46361	0.0395065	XM_018058957.1	gene-ASIC4	ASIC4	-0.523839	0.0177568
chi-miR-1343	chi_circ_0027096	-0.498882	0.0251454	XM_018058957.1	gene-ASIC4	ASIC4	-0.523839	0.0177568
chi-miR-1343	chi_circ_0003693	-0.46361	0.0395065	XM_018063104.1	gene-PPP1R12C	PPP1R12C	-0.524071	0.0176974
chi-miR-1343	chi_circ_0027096	-0.498882	0.0251454	XM_018063104.1	gene-PPP1R12C	PPP1R12C	-0.524071	0.0176974
chi-miR-1343	chi_circ_0003693	-0.46361	0.0395065	XM_018041610.1	gene-MAP7D1	MAP7D1	-0.524198	0.0176651
chi-miR-1343	chi_circ_0027096	-0.498882	0.0251454	XM_018041610.1	gene-MAP7D1	MAP7D1	-0.524198	0.0176651
chi-miR-1343	chi_circ_0003693	-0.46361	0.0395065	XM_018043594.1	gene-KCNK4	KCNK4	-0.524262	0.0176486
chi-miR-1343	chi_circ_0027096	-0.498882	0.0251454	XM_018043594.1	gene-KCNK4	KCNK4	-0.524262	0.0176486
chi-miR-1343	chi_circ_0003693	-0.46361	0.0395065	Novel_017179	XLOC_180512	Novel_017179	-0.525239	0.0174006
chi-miR-1343	chi_circ_0027096	-0.498882	0.0251454	Novel_017179	XLOC_180512	Novel_017179	-0.525239	0.0174006
chi-miR-1343	chi_circ_0003693	-0.46361	0.0395065	XM_005693264.3	gene-PROCA1	PROCA1	-0.526341	0.0171243
chi-miR-1343	chi_circ_0027096	-0.498882	0.0251454	XM_005693264.3	gene-PROCA1	PROCA1	-0.526341	0.0171243
chi-miR-1343	chi_circ_0003693	-0.46361	0.0395065	Novel_010330	XLOC_114488	Novel_010330	-0.526541	0.0170747
chi-miR-1343	chi_circ_0027096	-0.498882	0.0251454	Novel_010330	XLOC_114488	Novel_010330	-0.526541	0.0170747
chi-miR-1343	chi_circ_0003693	-0.46361	0.0395065	Novel_009181	XLOC_101050	Novel_009181	-0.526664	0.0170439
chi-miR-1343	chi_circ_0027096	-0.498882	0.0251454	Novel_009181	XLOC_101050	Novel_009181	-0.526664	0.0170439
chi-miR-1343	chi_circ_0003693	-0.46361	0.0395065	Novel_000928	XLOC_011997	Novel_000928	-0.527418	0.0168577
chi-miR-1343	chi_circ_0027096	-0.498882	0.0251454	Novel_000928	XLOC_011997	Novel_000928	-0.527418	0.0168577
chi-miR-1343	chi_circ_0003693	-0.46361	0.0395065	XM_018044475.1	gene-PDCD1	PDCD1	-0.527435	0.0168536
chi-miR-1343	chi_circ_0027096	-0.498882	0.0251454	XM_018044475.1	gene-PDCD1	PDCD1	-0.527435	0.0168536
chi-miR-1343	chi_circ_0003693	-0.46361	0.0395065	Novel_000916	XLOC_011906	Novel_000916	-0.527768	0.0167717
chi-miR-1343	chi_circ_0027096	-0.498882	0.0251454	Novel_000916	XLOC_011906	Novel_000916	-0.527768	0.0167717
chi-miR-1343	chi_circ_0003693	-0.46361	0.0395065	Novel_020941	XLOC_215505	Novel_020941	-0.527838	0.0167545
chi-miR-1343	chi_circ_0027096	-0.498882	0.0251454	Novel_020941	XLOC_215505	Novel_020941	-0.527838	0.0167545
chi-miR-1343	chi_circ_0003693	-0.46361	0.0395065	XM_018050601.1	gene-PDLIM7	PDLIM7	-0.527881	0.0167441
chi-miR-1343	chi_circ_0027096	-0.498882	0.0251454	XM_018050601.1	gene-PDLIM7	PDLIM7	-0.527881	0.0167441
chi-miR-1343	chi_circ_0003693	-0.46361	0.0395065	XM_005693694.3	gene-GNGT2	GNGT2	-0.527912	0.0167366
chi-miR-1343	chi_circ_0027096	-0.498882	0.0251454	XM_005693694.3	gene-GNGT2	GNGT2	-0.527912	0.0167366
chi-miR-1343	chi_circ_0003693	-0.46361	0.0395065	Novel_012642	XLOC_140553	Novel_012642	-0.528192	0.0166682
chi-miR-1343	chi_circ_0027096	-0.498882	0.0251454	Novel_012642	XLOC_140553	Novel_012642	-0.528192	0.0166682
chi-miR-1343	chi_circ_0003693	-0.46361	0.0395065	Novel_006198	XLOC_065815	Novel_006198	-0.528432	0.0166098
chi-miR-1343	chi_circ_0027096	-0.498882	0.0251454	Novel_006198	XLOC_065815	Novel_006198	-0.528432	0.0166098
chi-miR-1343	chi_circ_0003693	-0.46361	0.0395065	XM_018050765.1	gene-AMH	AMH	-0.528851	0.016508
chi-miR-1343	chi_circ_0027096	-0.498882	0.0251454	XM_018050765.1	gene-AMH	AMH	-0.528851	0.016508
chi-miR-1343	chi_circ_0003693	-0.46361	0.0395065	Novel_019516	XLOC_203430	Novel_019516	-0.528999	0.0164723
chi-miR-1343	chi_circ_0027096	-0.498882	0.0251454	Novel_019516	XLOC_203430	Novel_019516	-0.528999	0.0164723
chi-miR-1343	chi_circ_0003693	-0.46361	0.0395065	XM_018057403.1	gene-ADAM33	ADAM33	-0.529344	0.0163892
chi-miR-1343	chi_circ_0027096	-0.498882	0.0251454	XM_018057403.1	gene-ADAM33	ADAM33	-0.529344	0.0163892
chi-miR-1343	chi_circ_0003693	-0.46361	0.0395065	XM_018066272.1	gene-KIF7	KIF7	-0.52942	0.0163708
chi-miR-1343	chi_circ_0027096	-0.498882	0.0251454	XM_018066272.1	gene-KIF7	KIF7	-0.52942	0.0163708
chi-miR-1343	chi_circ_0003693	-0.46361	0.0395065	XM_018059700.1	gene-CXCR5	CXCR5	-0.529878	0.016261
chi-miR-1343	chi_circ_0027096	-0.498882	0.0251454	XM_018059700.1	gene-CXCR5	CXCR5	-0.529878	0.016261
chi-miR-1343	chi_circ_0003693	-0.46361	0.0395065	XM_013973756.2	gene-RAB44	RAB44	-0.530021	0.0162269
chi-miR-1343	chi_circ_0027096	-0.498882	0.0251454	XM_013973756.2	gene-RAB44	RAB44	-0.530021	0.0162269
chi-miR-1343	chi_circ_0003693	-0.46361	0.0395065	Novel_005166	XLOC_055139	Novel_005166	-0.53035	0.0161485
chi-miR-1343	chi_circ_0027096	-0.498882	0.0251454	Novel_005166	XLOC_055139	Novel_005166	-0.53035	0.0161485
chi-miR-1343	chi_circ_0003693	-0.46361	0.0395065	XR_001919850.1	gene-LOC102191280	LOC102191280	-0.531046	0.0159838
chi-miR-1343	chi_circ_0027096	-0.498882	0.0251454	XR_001919850.1	gene-LOC102191280	LOC102191280	-0.531046	0.0159838
chi-miR-1343	chi_circ_0003693	-0.46361	0.0395065	Novel_018935	XLOC_198826	Novel_018935	-0.53114	0.0159617
chi-miR-1343	chi_circ_0027096	-0.498882	0.0251454	Novel_018935	XLOC_198826	Novel_018935	-0.53114	0.0159617
chi-miR-1343	chi_circ_0003693	-0.46361	0.0395065	XM_018050864.1	gene-TMIGD2	TMIGD2	-0.531599	0.0158537
chi-miR-1343	chi_circ_0027096	-0.498882	0.0251454	XM_018050864.1	gene-TMIGD2	TMIGD2	-0.531599	0.0158537
chi-miR-1343	chi_circ_0003693	-0.46361	0.0395065	Novel_014594	XLOC_159636	Novel_014594	-0.531624	0.015848
chi-miR-1343	chi_circ_0027096	-0.498882	0.0251454	Novel_014594	XLOC_159636	Novel_014594	-0.531624	0.015848
chi-miR-1343	chi_circ_0003693	-0.46361	0.0395065	XM_018052738.1	gene-PXDN	PXDN	-0.531968	0.0157675
chi-miR-1343	chi_circ_0027096	-0.498882	0.0251454	XM_018052738.1	gene-PXDN	PXDN	-0.531968	0.0157675
chi-miR-1343	chi_circ_0003693	-0.46361	0.0395065	Novel_019833	XLOC_206271	Novel_019833	-0.532325	0.0156846
chi-miR-1343	chi_circ_0027096	-0.498882	0.0251454	Novel_019833	XLOC_206271	Novel_019833	-0.532325	0.0156846
chi-miR-1343	chi_circ_0003693	-0.46361	0.0395065	Novel_003198	XLOC_035842	Novel_003198	-0.532448	0.015656
chi-miR-1343	chi_circ_0027096	-0.498882	0.0251454	Novel_003198	XLOC_035842	Novel_003198	-0.532448	0.015656
chi-miR-1343	chi_circ_0003693	-0.46361	0.0395065	Novel_024115	XLOC_252617	Novel_024115	-0.532933	0.0155438
chi-miR-1343	chi_circ_0027096	-0.498882	0.0251454	Novel_024115	XLOC_252617	Novel_024115	-0.532933	0.0155438
chi-miR-1343	chi_circ_0003693	-0.46361	0.0395065	XM_018058024.1	gene-FAM65C	FAM65C	-0.533098	0.0155059
chi-miR-1343	chi_circ_0027096	-0.498882	0.0251454	XM_018058024.1	gene-FAM65C	FAM65C	-0.533098	0.0155059
chi-miR-1343	chi_circ_0003693	-0.46361	0.0395065	XM_018064773.1	gene-FLII	FLII	-0.533477	0.0154187
chi-miR-1343	chi_circ_0027096	-0.498882	0.0251454	XM_018064773.1	gene-FLII	FLII	-0.533477	0.0154187
chi-miR-1343	chi_circ_0003693	-0.46361	0.0395065	Novel_012379	XLOC_136440	Novel_012379	-0.534269	0.0152382
chi-miR-1343	chi_circ_0027096	-0.498882	0.0251454	Novel_012379	XLOC_136440	Novel_012379	-0.534269	0.0152382
chi-miR-1343	chi_circ_0003693	-0.46361	0.0395065	XM_013976840.2	gene-P2RY8	P2RY8	-0.534847	0.0151075
chi-miR-1343	chi_circ_0027096	-0.498882	0.0251454	XM_013976840.2	gene-P2RY8	P2RY8	-0.534847	0.0151075
chi-miR-1343	chi_circ_0003693	-0.46361	0.0395065	XM_018061588.1	gene-NR3C2	NR3C2	-0.535231	0.0150213
chi-miR-1343	chi_circ_0027096	-0.498882	0.0251454	XM_018061588.1	gene-NR3C2	NR3C2	-0.535231	0.0150213
chi-miR-1343	chi_circ_0003693	-0.46361	0.0395065	XM_018045129.1	gene-FLNA	FLNA	-0.535883	0.0148755
chi-miR-1343	chi_circ_0027096	-0.498882	0.0251454	XM_018045129.1	gene-FLNA	FLNA	-0.535883	0.0148755
chi-miR-1343	chi_circ_0003693	-0.46361	0.0395065	Novel_007582	XLOC_082205	Novel_007582	-0.536206	0.0148039
chi-miR-1343	chi_circ_0027096	-0.498882	0.0251454	Novel_007582	XLOC_082205	Novel_007582	-0.536206	0.0148039
chi-miR-1343	chi_circ_0003693	-0.46361	0.0395065	XM_013964352.2	gene-CBX7	CBX7	-0.536578	0.0147214
chi-miR-1343	chi_circ_0027096	-0.498882	0.0251454	XM_013964352.2	gene-CBX7	CBX7	-0.536578	0.0147214
chi-miR-1343	chi_circ_0003693	-0.46361	0.0395065	XM_018040317.1	gene-AMDHD2	AMDHD2	-0.537346	0.0145527
chi-miR-1343	chi_circ_0027096	-0.498882	0.0251454	XM_018040317.1	gene-AMDHD2	AMDHD2	-0.537346	0.0145527
chi-miR-1343	chi_circ_0003693	-0.46361	0.0395065	XM_018066084.1	gene-PPP1R13B	PPP1R13B	-0.537519	0.0145151
chi-miR-1343	chi_circ_0027096	-0.498882	0.0251454	XM_018066084.1	gene-PPP1R13B	PPP1R13B	-0.537519	0.0145151
chi-miR-1343	chi_circ_0003693	-0.46361	0.0395065	XM_018046316.1	gene-PEAR1	PEAR1	-0.537545	0.0145093
chi-miR-1343	chi_circ_0027096	-0.498882	0.0251454	XM_018046316.1	gene-PEAR1	PEAR1	-0.537545	0.0145093
chi-miR-1343	chi_circ_0003693	-0.46361	0.0395065	Novel_000622	XLOC_006922	Novel_000622	-0.537686	0.0144786
chi-miR-1343	chi_circ_0027096	-0.498882	0.0251454	Novel_000622	XLOC_006922	Novel_000622	-0.537686	0.0144786
chi-miR-1343	chi_circ_0003693	-0.46361	0.0395065	Novel_001644	XLOC_019592	Novel_001644	-0.537848	0.0144433
chi-miR-1343	chi_circ_0027096	-0.498882	0.0251454	Novel_001644	XLOC_019592	Novel_001644	-0.537848	0.0144433
chi-miR-1343	chi_circ_0003693	-0.46361	0.0395065	Novel_018351	XLOC_193067	Novel_018351	-0.537877	0.0144369
chi-miR-1343	chi_circ_0027096	-0.498882	0.0251454	Novel_018351	XLOC_193067	Novel_018351	-0.537877	0.0144369
chi-miR-1343	chi_circ_0003693	-0.46361	0.0395065	XM_005709616.3	gene-ANKRD34A	ANKRD34A	-0.537921	0.0144274
chi-miR-1343	chi_circ_0027096	-0.498882	0.0251454	XM_005709616.3	gene-ANKRD34A	ANKRD34A	-0.537921	0.0144274
chi-miR-1343	chi_circ_0003693	-0.46361	0.0395065	Novel_016735	XLOC_177532	Novel_016735	-0.538649	0.01427
chi-miR-1343	chi_circ_0027096	-0.498882	0.0251454	Novel_016735	XLOC_177532	Novel_016735	-0.538649	0.01427
chi-miR-1343	chi_circ_0003693	-0.46361	0.0395065	XM_018066215.1	gene-ARHGAP5	ARHGAP5	-0.538664	0.0142669
chi-miR-1343	chi_circ_0027096	-0.498882	0.0251454	XM_018066215.1	gene-ARHGAP5	ARHGAP5	-0.538664	0.0142669
chi-miR-1343	chi_circ_0003693	-0.46361	0.0395065	Novel_016818	XLOC_177935	Novel_016818	-0.5389	0.0142162
chi-miR-1343	chi_circ_0027096	-0.498882	0.0251454	Novel_016818	XLOC_177935	Novel_016818	-0.5389	0.0142162
chi-miR-1343	chi_circ_0003693	-0.46361	0.0395065	XM_018057853.1	gene-RALGAPB	RALGAPB	-0.539496	0.0140886
chi-miR-1343	chi_circ_0027096	-0.498882	0.0251454	XM_018057853.1	gene-RALGAPB	RALGAPB	-0.539496	0.0140886
chi-miR-1343	chi_circ_0003693	-0.46361	0.0395065	XM_018046066.1	gene-TNK2	TNK2	-0.54048	0.0138803
chi-miR-1343	chi_circ_0027096	-0.498882	0.0251454	XM_018046066.1	gene-TNK2	TNK2	-0.54048	0.0138803
chi-miR-1343	chi_circ_0003693	-0.46361	0.0395065	Novel_001147	XLOC_013679	Novel_001147	-0.540855	0.0138017
chi-miR-1343	chi_circ_0027096	-0.498882	0.0251454	Novel_001147	XLOC_013679	Novel_001147	-0.540855	0.0138017
chi-miR-1343	chi_circ_0003693	-0.46361	0.0395065	XM_018063792.1	gene-UNC13D	UNC13D	-0.540878	0.0137968
chi-miR-1343	chi_circ_0027096	-0.498882	0.0251454	XM_018063792.1	gene-UNC13D	UNC13D	-0.540878	0.0137968
chi-miR-1343	chi_circ_0003693	-0.46361	0.0395065	Novel_006434	XLOC_068623	Novel_006434	-0.541035	0.013764
chi-miR-1343	chi_circ_0027096	-0.498882	0.0251454	Novel_006434	XLOC_068623	Novel_006434	-0.541035	0.013764
chi-miR-1343	chi_circ_0003693	-0.46361	0.0395065	Novel_020491	XLOC_212232	Novel_020491	-0.541716	0.0136222
chi-miR-1343	chi_circ_0027096	-0.498882	0.0251454	Novel_020491	XLOC_212232	Novel_020491	-0.541716	0.0136222
chi-miR-1343	chi_circ_0003693	-0.46361	0.0395065	Novel_000863	XLOC_011392	Novel_000863	-0.541835	0.0135974
chi-miR-1343	chi_circ_0027096	-0.498882	0.0251454	Novel_000863	XLOC_011392	Novel_000863	-0.541835	0.0135974
chi-miR-1343	chi_circ_0003693	-0.46361	0.0395065	XM_018065966.1	gene-CRTC3	CRTC3	-0.541846	0.0135953
chi-miR-1343	chi_circ_0027096	-0.498882	0.0251454	XM_018065966.1	gene-CRTC3	CRTC3	-0.541846	0.0135953
chi-miR-1343	chi_circ_0003693	-0.46361	0.0395065	XM_005701390.3	gene-COL9A3	COL9A3	-0.54191	0.0135819
chi-miR-1343	chi_circ_0027096	-0.498882	0.0251454	XM_005701390.3	gene-COL9A3	COL9A3	-0.54191	0.0135819
chi-miR-1343	chi_circ_0003693	-0.46361	0.0395065	XM_018059398.1	gene-PDE2A	PDE2A	-0.542057	0.0135515
chi-miR-1343	chi_circ_0027096	-0.498882	0.0251454	XM_018059398.1	gene-PDE2A	PDE2A	-0.542057	0.0135515
chi-miR-1343	chi_circ_0003693	-0.46361	0.0395065	XM_018046471.1	gene-KIF1A	KIF1A	-0.542111	0.0135404
chi-miR-1343	chi_circ_0027096	-0.498882	0.0251454	XM_018046471.1	gene-KIF1A	KIF1A	-0.542111	0.0135404
chi-miR-1343	chi_circ_0003693	-0.46361	0.0395065	Novel_000358	XLOC_004310	Novel_000358	-0.542166	0.0135291
chi-miR-1343	chi_circ_0027096	-0.498882	0.0251454	Novel_000358	XLOC_004310	Novel_000358	-0.542166	0.0135291
chi-miR-1343	chi_circ_0003693	-0.46361	0.0395065	XM_018043956.1	gene-STARD8	STARD8	-0.542176	0.0135271
chi-miR-1343	chi_circ_0027096	-0.498882	0.0251454	XM_018043956.1	gene-STARD8	STARD8	-0.542176	0.0135271
chi-miR-1343	chi_circ_0003693	-0.46361	0.0395065	Novel_006012	XLOC_063778	Novel_006012	-0.542362	0.0134888
chi-miR-1343	chi_circ_0027096	-0.498882	0.0251454	Novel_006012	XLOC_063778	Novel_006012	-0.542362	0.0134888
chi-miR-1343	chi_circ_0003693	-0.46361	0.0395065	XM_018063379.1	gene-TANC1	TANC1	-0.54341	0.0132746
chi-miR-1343	chi_circ_0027096	-0.498882	0.0251454	XM_018063379.1	gene-TANC1	TANC1	-0.54341	0.0132746
chi-miR-1343	chi_circ_0003693	-0.46361	0.0395065	XM_013967341.2	gene-GSTZ1	GSTZ1	-0.54346	0.0132645
chi-miR-1343	chi_circ_0027096	-0.498882	0.0251454	XM_013967341.2	gene-GSTZ1	GSTZ1	-0.54346	0.0132645
chi-miR-1343	chi_circ_0003693	-0.46361	0.0395065	XM_018057202.1	gene-KIAA1462	KIAA1462	-0.543749	0.0132059
chi-miR-1343	chi_circ_0027096	-0.498882	0.0251454	XM_018057202.1	gene-KIAA1462	KIAA1462	-0.543749	0.0132059
chi-miR-1343	chi_circ_0003693	-0.46361	0.0395065	XM_018045199.1	gene-BGN	BGN	-0.544048	0.0131455
chi-miR-1343	chi_circ_0027096	-0.498882	0.0251454	XM_018045199.1	gene-BGN	BGN	-0.544048	0.0131455
chi-miR-1343	chi_circ_0003693	-0.46361	0.0395065	XM_018038278.1	gene-PRICKLE2	PRICKLE2	-0.544423	0.0130702
chi-miR-1343	chi_circ_0027096	-0.498882	0.0251454	XM_018038278.1	gene-PRICKLE2	PRICKLE2	-0.544423	0.0130702
chi-miR-1343	chi_circ_0003693	-0.46361	0.0395065	XM_018050466.1	gene-SBNO2	SBNO2	-0.544641	0.0130264
chi-miR-1343	chi_circ_0027096	-0.498882	0.0251454	XM_018050466.1	gene-SBNO2	SBNO2	-0.544641	0.0130264
chi-miR-1343	chi_circ_0003693	-0.46361	0.0395065	Novel_013074	XLOC_145109	Novel_013074	-0.544686	0.0130175
chi-miR-1343	chi_circ_0027096	-0.498882	0.0251454	Novel_013074	XLOC_145109	Novel_013074	-0.544686	0.0130175
chi-miR-1343	chi_circ_0003693	-0.46361	0.0395065	XM_018050378.1	gene-JADE2	JADE2	-0.545182	0.0129186
chi-miR-1343	chi_circ_0027096	-0.498882	0.0251454	XM_018050378.1	gene-JADE2	JADE2	-0.545182	0.0129186
chi-miR-1343	chi_circ_0003693	-0.46361	0.0395065	XM_018040415.1	gene-UNKL	UNKL	-0.545189	0.0129173
chi-miR-1343	chi_circ_0027096	-0.498882	0.0251454	XM_018040415.1	gene-UNKL	UNKL	-0.545189	0.0129173
chi-miR-1343	chi_circ_0003693	-0.46361	0.0395065	Novel_012314	XLOC_135882	Novel_012314	-0.545293	0.0128966
chi-miR-1343	chi_circ_0027096	-0.498882	0.0251454	Novel_012314	XLOC_135882	Novel_012314	-0.545293	0.0128966
chi-miR-1343	chi_circ_0003693	-0.46361	0.0395065	XM_018064696.1	gene-LRRC75A	LRRC75A	-0.546434	0.0126719
chi-miR-1343	chi_circ_0027096	-0.498882	0.0251454	XM_018064696.1	gene-LRRC75A	LRRC75A	-0.546434	0.0126719
chi-miR-1343	chi_circ_0003693	-0.46361	0.0395065	XM_005677953.3	gene-AMIGO1	AMIGO1	-0.546917	0.0125776
chi-miR-1343	chi_circ_0027096	-0.498882	0.0251454	XM_005677953.3	gene-AMIGO1	AMIGO1	-0.546917	0.0125776
chi-miR-1343	chi_circ_0003693	-0.46361	0.0395065	XM_018055989.1	gene-ABL1	ABL1	-0.547041	0.0125537
chi-miR-1343	chi_circ_0027096	-0.498882	0.0251454	XM_018055989.1	gene-ABL1	ABL1	-0.547041	0.0125537
chi-miR-1343	chi_circ_0003693	-0.46361	0.0395065	XM_018043612.1	gene-TSGA10IP	TSGA10IP	-0.547906	0.0123867
chi-miR-1343	chi_circ_0027096	-0.498882	0.0251454	XM_018043612.1	gene-TSGA10IP	TSGA10IP	-0.547906	0.0123867
chi-miR-1343	chi_circ_0003693	-0.46361	0.0395065	XM_018056078.1	gene-UBAC1	UBAC1	-0.547969	0.0123745
chi-miR-1343	chi_circ_0027096	-0.498882	0.0251454	XM_018056078.1	gene-UBAC1	UBAC1	-0.547969	0.0123745
chi-miR-1343	chi_circ_0003693	-0.46361	0.0395065	Novel_007275	XLOC_078166	Novel_007275	-0.548384	0.0122952
chi-miR-1343	chi_circ_0027096	-0.498882	0.0251454	Novel_007275	XLOC_078166	Novel_007275	-0.548384	0.0122952
chi-miR-1343	chi_circ_0003693	-0.46361	0.0395065	Novel_021671	XLOC_222519	Novel_021671	-0.548407	0.0122906
chi-miR-1343	chi_circ_0027096	-0.498882	0.0251454	Novel_021671	XLOC_222519	Novel_021671	-0.548407	0.0122906
chi-miR-1343	chi_circ_0003693	-0.46361	0.0395065	Novel_008151	XLOC_089225	Novel_008151	-0.549656	0.0120542
chi-miR-1343	chi_circ_0027096	-0.498882	0.0251454	Novel_008151	XLOC_089225	Novel_008151	-0.549656	0.0120542
chi-miR-1343	chi_circ_0003693	-0.46361	0.0395065	XM_013974991.2	gene-HS3ST2	HS3ST2	-0.54989	0.0120104
chi-miR-1343	chi_circ_0027096	-0.498882	0.0251454	XM_013974991.2	gene-HS3ST2	HS3ST2	-0.54989	0.0120104
chi-miR-1343	chi_circ_0003693	-0.46361	0.0395065	XM_018052037.1	gene-SMARCA2	SMARCA2	-0.550233	0.0119463
chi-miR-1343	chi_circ_0027096	-0.498882	0.0251454	XM_018052037.1	gene-SMARCA2	SMARCA2	-0.550233	0.0119463
chi-miR-1343	chi_circ_0003693	-0.46361	0.0395065	XM_005685365.3	gene-CHD8	CHD8	-0.550271	0.0119393
chi-miR-1343	chi_circ_0027096	-0.498882	0.0251454	XM_005685365.3	gene-CHD8	CHD8	-0.550271	0.0119393
chi-miR-1343	chi_circ_0003693	-0.46361	0.0395065	XM_005689386.3	gene-MTMR2	MTMR2	-0.550382	0.0119185
chi-miR-1343	chi_circ_0027096	-0.498882	0.0251454	XM_005689386.3	gene-MTMR2	MTMR2	-0.550382	0.0119185
chi-miR-1343	chi_circ_0003693	-0.46361	0.0395065	XM_018051676.1	gene-LOC108636441	LOC108636441	-0.550476	0.011901
chi-miR-1343	chi_circ_0027096	-0.498882	0.0251454	XM_018051676.1	gene-LOC108636441	LOC108636441	-0.550476	0.011901
chi-miR-1343	chi_circ_0003693	-0.46361	0.0395065	XM_018048339.1	gene-LOC102180704	LOC102180704	-0.550821	0.011837
chi-miR-1343	chi_circ_0027096	-0.498882	0.0251454	XM_018048339.1	gene-LOC102180704	LOC102180704	-0.550821	0.011837
chi-miR-1343	chi_circ_0003693	-0.46361	0.0395065	XM_013969560.2	gene-SCN2B	SCN2B	-0.551249	0.0117581
chi-miR-1343	chi_circ_0027096	-0.498882	0.0251454	XM_013969560.2	gene-SCN2B	SCN2B	-0.551249	0.0117581
chi-miR-1343	chi_circ_0003693	-0.46361	0.0395065	Novel_017173	XLOC_180486	Novel_017173	-0.551943	0.0116309
chi-miR-1343	chi_circ_0027096	-0.498882	0.0251454	Novel_017173	XLOC_180486	Novel_017173	-0.551943	0.0116309
chi-miR-1343	chi_circ_0003693	-0.46361	0.0395065	XM_005697689.3	gene-PRRT2	PRRT2	-0.551969	0.0116261
chi-miR-1343	chi_circ_0027096	-0.498882	0.0251454	XM_005697689.3	gene-PRRT2	PRRT2	-0.551969	0.0116261
chi-miR-1343	chi_circ_0003693	-0.46361	0.0395065	XM_013971049.2	gene-ADGRG5	ADGRG5	-0.552156	0.0115921
chi-miR-1343	chi_circ_0027096	-0.498882	0.0251454	XM_013971049.2	gene-ADGRG5	ADGRG5	-0.552156	0.0115921
chi-miR-1343	chi_circ_0003693	-0.46361	0.0395065	Novel_008928	XLOC_098995	Novel_008928	-0.552569	0.011517
chi-miR-1343	chi_circ_0027096	-0.498882	0.0251454	Novel_008928	XLOC_098995	Novel_008928	-0.552569	0.011517
chi-miR-1343	chi_circ_0003693	-0.46361	0.0395065	XM_005683911.3	gene-TBC1D2	TBC1D2	-0.55283	0.0114699
chi-miR-1343	chi_circ_0027096	-0.498882	0.0251454	XM_005683911.3	gene-TBC1D2	TBC1D2	-0.55283	0.0114699
chi-miR-1343	chi_circ_0003693	-0.46361	0.0395065	XM_018051347.1	gene-C7H19orf44	C7H19orf44	-0.553085	0.011424
chi-miR-1343	chi_circ_0027096	-0.498882	0.0251454	XM_018051347.1	gene-C7H19orf44	C7H19orf44	-0.553085	0.011424
chi-miR-1343	chi_circ_0003693	-0.46361	0.0395065	Novel_002270	XLOC_026061	Novel_002270	-0.553581	0.0113351
chi-miR-1343	chi_circ_0027096	-0.498882	0.0251454	Novel_002270	XLOC_026061	Novel_002270	-0.553581	0.0113351
chi-miR-1343	chi_circ_0003693	-0.46361	0.0395065	Novel_002028	XLOC_024224	Novel_002028	-0.555035	0.0110776
chi-miR-1343	chi_circ_0027096	-0.498882	0.0251454	Novel_002028	XLOC_024224	Novel_002028	-0.555035	0.0110776
chi-miR-1343	chi_circ_0003693	-0.46361	0.0395065	XM_018055427.1	gene-CEP68	CEP68	-0.555418	0.0110105
chi-miR-1343	chi_circ_0027096	-0.498882	0.0251454	XM_018055427.1	gene-CEP68	CEP68	-0.555418	0.0110105
chi-miR-1343	chi_circ_0003693	-0.46361	0.0395065	XM_018062042.1	gene-CCDC102A	CCDC102A	-0.556205	0.0108739
chi-miR-1343	chi_circ_0027096	-0.498882	0.0251454	XM_018062042.1	gene-CCDC102A	CCDC102A	-0.556205	0.0108739
chi-miR-1343	chi_circ_0003693	-0.46361	0.0395065	XM_018054607.1	gene-AP1G2	AP1G2	-0.556806	0.0107703
chi-miR-1343	chi_circ_0027096	-0.498882	0.0251454	XM_018054607.1	gene-AP1G2	AP1G2	-0.556806	0.0107703
chi-miR-1343	chi_circ_0003693	-0.46361	0.0395065	Novel_005544	XLOC_058593	Novel_005544	-0.557306	0.0106849
chi-miR-1343	chi_circ_0027096	-0.498882	0.0251454	Novel_005544	XLOC_058593	Novel_005544	-0.557306	0.0106849
chi-miR-1343	chi_circ_0003693	-0.46361	0.0395065	XM_018043520.1	gene-MRGPRF	MRGPRF	-0.558071	0.0105553
chi-miR-1343	chi_circ_0027096	-0.498882	0.0251454	XM_018043520.1	gene-MRGPRF	MRGPRF	-0.558071	0.0105553
chi-miR-1343	chi_circ_0003693	-0.46361	0.0395065	XM_018048956.1	gene-MAPK12	MAPK12	-0.558613	0.0104641
chi-miR-1343	chi_circ_0027096	-0.498882	0.0251454	XM_018048956.1	gene-MAPK12	MAPK12	-0.558613	0.0104641
chi-miR-1343	chi_circ_0003693	-0.46361	0.0395065	Novel_014534	XLOC_159285	Novel_014534	-0.558702	0.0104492
chi-miR-1343	chi_circ_0027096	-0.498882	0.0251454	Novel_014534	XLOC_159285	Novel_014534	-0.558702	0.0104492
chi-miR-1343	chi_circ_0003693	-0.46361	0.0395065	XM_018046954.1	gene-FLNC	FLNC	-0.558734	0.0104439
chi-miR-1343	chi_circ_0027096	-0.498882	0.0251454	XM_018046954.1	gene-FLNC	FLNC	-0.558734	0.0104439
chi-miR-1343	chi_circ_0003693	-0.46361	0.0395065	Novel_017104	XLOC_179986	Novel_017104	-0.559641	0.0102932
chi-miR-1343	chi_circ_0027096	-0.498882	0.0251454	Novel_017104	XLOC_179986	Novel_017104	-0.559641	0.0102932
chi-miR-1343	chi_circ_0003693	-0.46361	0.0395065	XM_018057402.1	gene-ADAM33	ADAM33	-0.560972	0.0100751
chi-miR-1343	chi_circ_0027096	-0.498882	0.0251454	XM_018057402.1	gene-ADAM33	ADAM33	-0.560972	0.0100751
chi-miR-1343	chi_circ_0003693	-0.46361	0.0395065	XM_018056199.1	gene-CACNA1B	CACNA1B	-0.561148	0.0100465
chi-miR-1343	chi_circ_0027096	-0.498882	0.0251454	XM_018056199.1	gene-CACNA1B	CACNA1B	-0.561148	0.0100465
chi-miR-1343	chi_circ_0003693	-0.46361	0.0395065	XM_013975141.2	gene-SEC31B	SEC31B	-0.561565	0.00997905
chi-miR-1343	chi_circ_0027096	-0.498882	0.0251454	XM_013975141.2	gene-SEC31B	SEC31B	-0.561565	0.00997905
chi-miR-1343	chi_circ_0003693	-0.46361	0.0395065	XM_018038271.1	gene-CELSR3	CELSR3	-0.561859	0.00993188
chi-miR-1343	chi_circ_0027096	-0.498882	0.0251454	XM_018038271.1	gene-CELSR3	CELSR3	-0.561859	0.00993188
chi-miR-1343	chi_circ_0003693	-0.46361	0.0395065	Novel_000478	XLOC_005010	Novel_000478	-0.561922	0.00992175
chi-miR-1343	chi_circ_0027096	-0.498882	0.0251454	Novel_000478	XLOC_005010	Novel_000478	-0.561922	0.00992175
chi-miR-1343	chi_circ_0003693	-0.46361	0.0395065	Novel_010839	XLOC_120318	Novel_010839	-0.562045	0.00990205
chi-miR-1343	chi_circ_0027096	-0.498882	0.0251454	Novel_010839	XLOC_120318	Novel_010839	-0.562045	0.00990205
chi-miR-1343	chi_circ_0003693	-0.46361	0.0395065	XM_018057734.1	gene-LOC108637417	LOC108637417	-0.562159	0.00988379
chi-miR-1343	chi_circ_0027096	-0.498882	0.0251454	XM_018057734.1	gene-LOC108637417	LOC108637417	-0.562159	0.00988379
chi-miR-1343	chi_circ_0003693	-0.46361	0.0395065	XM_018062518.1	gene-XRCC1	XRCC1	-0.562422	0.0098417
chi-miR-1343	chi_circ_0027096	-0.498882	0.0251454	XM_018062518.1	gene-XRCC1	XRCC1	-0.562422	0.0098417
chi-miR-1343	chi_circ_0003693	-0.46361	0.0395065	XM_018058364.1	gene-TRPS1	TRPS1	-0.564983	0.00944041
chi-miR-1343	chi_circ_0027096	-0.498882	0.0251454	XM_018058364.1	gene-TRPS1	TRPS1	-0.564983	0.00944041
chi-miR-1343	chi_circ_0003693	-0.46361	0.0395065	XM_005688518.3	gene-MYL9	MYL9	-0.564992	0.00943905
chi-miR-1343	chi_circ_0027096	-0.498882	0.0251454	XM_005688518.3	gene-MYL9	MYL9	-0.564992	0.00943905
chi-miR-1343	chi_circ_0003693	-0.46361	0.0395065	Novel_009369	XLOC_102710	Novel_009369	-0.565785	0.0093176
chi-miR-1343	chi_circ_0027096	-0.498882	0.0251454	Novel_009369	XLOC_102710	Novel_009369	-0.565785	0.0093176
chi-miR-1343	chi_circ_0003693	-0.46361	0.0395065	Novel_018071	XLOC_189826	Novel_018071	-0.565833	0.00931021
chi-miR-1343	chi_circ_0027096	-0.498882	0.0251454	Novel_018071	XLOC_189826	Novel_018071	-0.565833	0.00931021
chi-miR-1343	chi_circ_0003693	-0.46361	0.0395065	XM_018064757.1	gene-LOC102183919	LOC102183919	-0.566093	0.00927071
chi-miR-1343	chi_circ_0027096	-0.498882	0.0251454	XM_018064757.1	gene-LOC102183919	LOC102183919	-0.566093	0.00927071
chi-miR-1343	chi_circ_0003693	-0.46361	0.0395065	Novel_019935	XLOC_206968	Novel_019935	-0.56666	0.00918492
chi-miR-1343	chi_circ_0027096	-0.498882	0.0251454	Novel_019935	XLOC_206968	Novel_019935	-0.56666	0.00918492
chi-miR-1343	chi_circ_0003693	-0.46361	0.0395065	Novel_022881	XLOC_236741	Novel_022881	-0.566674	0.00918291
chi-miR-1343	chi_circ_0027096	-0.498882	0.0251454	Novel_022881	XLOC_236741	Novel_022881	-0.566674	0.00918291
chi-miR-1343	chi_circ_0003693	-0.46361	0.0395065	XM_018066305.1	gene-ADAMTS17	ADAMTS17	-0.567842	0.0090083
chi-miR-1343	chi_circ_0027096	-0.498882	0.0251454	XM_018066305.1	gene-ADAMTS17	ADAMTS17	-0.567842	0.0090083
chi-miR-1343	chi_circ_0003693	-0.46361	0.0395065	XM_018057469.1	gene-RGS19	RGS19	-0.568218	0.00895264
chi-miR-1343	chi_circ_0027096	-0.498882	0.0251454	XM_018057469.1	gene-RGS19	RGS19	-0.568218	0.00895264
chi-miR-1343	chi_circ_0003693	-0.46361	0.0395065	Novel_011020	XLOC_121582	Novel_011020	-0.569552	0.00875764
chi-miR-1343	chi_circ_0027096	-0.498882	0.0251454	Novel_011020	XLOC_121582	Novel_011020	-0.569552	0.00875764
chi-miR-1343	chi_circ_0003693	-0.46361	0.0395065	XM_018057476.1	gene-TCEA2	TCEA2	-0.569697	0.00873657
chi-miR-1343	chi_circ_0027096	-0.498882	0.0251454	XM_018057476.1	gene-TCEA2	TCEA2	-0.569697	0.00873657
chi-miR-1343	chi_circ_0003693	-0.46361	0.0395065	XM_018055783.1	gene-MVB12B	MVB12B	-0.571317	0.00850486
chi-miR-1343	chi_circ_0027096	-0.498882	0.0251454	XM_018055783.1	gene-MVB12B	MVB12B	-0.571317	0.00850486
chi-miR-1343	chi_circ_0003693	-0.46361	0.0395065	XM_018056099.1	gene-CARD9	CARD9	-0.571398	0.00849334
chi-miR-1343	chi_circ_0027096	-0.498882	0.0251454	XM_018056099.1	gene-CARD9	CARD9	-0.571398	0.00849334
chi-miR-1343	chi_circ_0003693	-0.46361	0.0395065	XM_005683067.2	gene-FCHSD1	FCHSD1	-0.572333	0.00836213
chi-miR-1343	chi_circ_0027096	-0.498882	0.0251454	XM_005683067.2	gene-FCHSD1	FCHSD1	-0.572333	0.00836213
chi-miR-1343	chi_circ_0003693	-0.46361	0.0395065	XM_018048555.1	gene-GNB3	GNB3	-0.572454	0.00834522
chi-miR-1343	chi_circ_0027096	-0.498882	0.0251454	XM_018048555.1	gene-GNB3	GNB3	-0.572454	0.00834522
chi-miR-1343	chi_circ_0003693	-0.46361	0.0395065	XM_018061665.1	gene-MTSS1L	MTSS1L	-0.573863	0.00815077
chi-miR-1343	chi_circ_0027096	-0.498882	0.0251454	XM_018061665.1	gene-MTSS1L	MTSS1L	-0.573863	0.00815077
chi-miR-1343	chi_circ_0003693	-0.46361	0.0395065	XM_018044587.1	gene-MTMR1	MTMR1	-0.573958	0.00813786
chi-miR-1343	chi_circ_0027096	-0.498882	0.0251454	XM_018044587.1	gene-MTMR1	MTMR1	-0.573958	0.00813786
chi-miR-1343	chi_circ_0003693	-0.46361	0.0395065	XM_018054646.1	gene-FBXO42	FBXO42	-0.575048	0.00799013
chi-miR-1343	chi_circ_0027096	-0.498882	0.0251454	XM_018054646.1	gene-FBXO42	FBXO42	-0.575048	0.00799013
chi-miR-1343	chi_circ_0003693	-0.46361	0.0395065	Novel_006505	XLOC_069128	Novel_006505	-0.576096	0.00785025
chi-miR-1343	chi_circ_0027096	-0.498882	0.0251454	Novel_006505	XLOC_069128	Novel_006505	-0.576096	0.00785025
chi-miR-1343	chi_circ_0003693	-0.46361	0.0395065	XM_018040284.1	gene-SNX8	SNX8	-0.576382	0.00781237
chi-miR-1343	chi_circ_0027096	-0.498882	0.0251454	XM_018040284.1	gene-SNX8	SNX8	-0.576382	0.00781237
chi-miR-1343	chi_circ_0003693	-0.46361	0.0395065	XM_018067096.1	gene-CACNA2D2	CACNA2D2	-0.578154	0.00758131
chi-miR-1343	chi_circ_0027096	-0.498882	0.0251454	XM_018067096.1	gene-CACNA2D2	CACNA2D2	-0.578154	0.00758131
chi-miR-1343	chi_circ_0003693	-0.46361	0.0395065	XM_018053650.1	gene-IGDCC4	IGDCC4	-0.578971	0.00747667
chi-miR-1343	chi_circ_0027096	-0.498882	0.0251454	XM_018053650.1	gene-IGDCC4	IGDCC4	-0.578971	0.00747667
chi-miR-1343	chi_circ_0003693	-0.46361	0.0395065	XM_018050795.1	gene-TLE2	TLE2	-0.579276	0.00743792
chi-miR-1343	chi_circ_0027096	-0.498882	0.0251454	XM_018050795.1	gene-TLE2	TLE2	-0.579276	0.00743792
chi-miR-1343	chi_circ_0003693	-0.46361	0.0395065	XM_018040612.1	gene-E4F1	E4F1	-0.579512	0.00740806
chi-miR-1343	chi_circ_0027096	-0.498882	0.0251454	XM_018040612.1	gene-E4F1	E4F1	-0.579512	0.00740806
chi-miR-1343	chi_circ_0003693	-0.46361	0.0395065	XM_005699866.3	gene-PPP2R5B	PPP2R5B	-0.579602	0.00739664
chi-miR-1343	chi_circ_0027096	-0.498882	0.0251454	XM_005699866.3	gene-PPP2R5B	PPP2R5B	-0.579602	0.00739664
chi-miR-1343	chi_circ_0003693	-0.46361	0.0395065	Novel_023908	XLOC_250562	Novel_023908	-0.57971	0.00738299
chi-miR-1343	chi_circ_0027096	-0.498882	0.0251454	Novel_023908	XLOC_250562	Novel_023908	-0.57971	0.00738299
chi-miR-1343	chi_circ_0003693	-0.46361	0.0395065	Novel_018948	XLOC_198852	Novel_018948	-0.580062	0.00733869
chi-miR-1343	chi_circ_0027096	-0.498882	0.0251454	Novel_018948	XLOC_198852	Novel_018948	-0.580062	0.00733869
chi-miR-1343	chi_circ_0003693	-0.46361	0.0395065	XM_018063964.1	gene-CEP112	CEP112	-0.580503	0.00728366
chi-miR-1343	chi_circ_0027096	-0.498882	0.0251454	XM_018063964.1	gene-CEP112	CEP112	-0.580503	0.00728366
chi-miR-1343	chi_circ_0003693	-0.46361	0.0395065	Novel_017119	XLOC_180081	Novel_017119	-0.58052	0.00728155
chi-miR-1343	chi_circ_0027096	-0.498882	0.0251454	Novel_017119	XLOC_180081	Novel_017119	-0.58052	0.00728155
chi-miR-1343	chi_circ_0003693	-0.46361	0.0395065	XM_018066144.1	gene-RIN3	RIN3	-0.580654	0.00726485
chi-miR-1343	chi_circ_0027096	-0.498882	0.0251454	XM_018066144.1	gene-RIN3	RIN3	-0.580654	0.00726485
chi-miR-1343	chi_circ_0003693	-0.46361	0.0395065	XM_018042514.1	gene-ARHGAP22	ARHGAP22	-0.580937	0.00722967
chi-miR-1343	chi_circ_0027096	-0.498882	0.0251454	XM_018042514.1	gene-ARHGAP22	ARHGAP22	-0.580937	0.00722967
chi-miR-1343	chi_circ_0003693	-0.46361	0.0395065	XM_013972229.2	gene-GRB7	GRB7	-0.58148	0.00716259
chi-miR-1343	chi_circ_0027096	-0.498882	0.0251454	XM_013972229.2	gene-GRB7	GRB7	-0.58148	0.00716259
chi-miR-1343	chi_circ_0003693	-0.46361	0.0395065	Novel_006501	XLOC_069113	Novel_006501	-0.581562	0.00715251
chi-miR-1343	chi_circ_0027096	-0.498882	0.0251454	Novel_006501	XLOC_069113	Novel_006501	-0.581562	0.00715251
chi-miR-1343	chi_circ_0003693	-0.46361	0.0395065	XM_018062436.1	gene-NUMBL	NUMBL	-0.582728	0.0070105
chi-miR-1343	chi_circ_0027096	-0.498882	0.0251454	XM_018062436.1	gene-NUMBL	NUMBL	-0.582728	0.0070105
chi-miR-1343	chi_circ_0003693	-0.46361	0.0395065	XM_018045753.1	gene-TGFBR3	TGFBR3	-0.583088	0.00696718
chi-miR-1343	chi_circ_0027096	-0.498882	0.0251454	XM_018045753.1	gene-TGFBR3	TGFBR3	-0.583088	0.00696718
chi-miR-1343	chi_circ_0003693	-0.46361	0.0395065	XM_018054394.1	gene-CDAN1	CDAN1	-0.583237	0.00694925
chi-miR-1343	chi_circ_0027096	-0.498882	0.0251454	XM_018054394.1	gene-CDAN1	CDAN1	-0.583237	0.00694925
chi-miR-1343	chi_circ_0003693	-0.46361	0.0395065	Novel_019011	XLOC_199926	Novel_019011	-0.584768	0.00676754
chi-miR-1343	chi_circ_0027096	-0.498882	0.0251454	Novel_019011	XLOC_199926	Novel_019011	-0.584768	0.00676754
chi-miR-1343	chi_circ_0003693	-0.46361	0.0395065	Novel_022234	XLOC_230384	Novel_022234	-0.586299	0.00658975
chi-miR-1343	chi_circ_0027096	-0.498882	0.0251454	Novel_022234	XLOC_230384	Novel_022234	-0.586299	0.00658975
chi-miR-1343	chi_circ_0003693	-0.46361	0.0395065	XM_018051100.1	gene-KANK2	KANK2	-0.58653	0.00656331
chi-miR-1343	chi_circ_0027096	-0.498882	0.0251454	XM_018051100.1	gene-KANK2	KANK2	-0.58653	0.00656331
chi-miR-1343	chi_circ_0003693	-0.46361	0.0395065	XM_018066983.1	gene-VGLL4	VGLL4	-0.586825	0.00652961
chi-miR-1343	chi_circ_0027096	-0.498882	0.0251454	XM_018066983.1	gene-VGLL4	VGLL4	-0.586825	0.00652961
chi-miR-1343	chi_circ_0003693	-0.46361	0.0395065	XM_005680335.3	gene-RBMS2	RBMS2	-0.587199	0.00648714
chi-miR-1343	chi_circ_0027096	-0.498882	0.0251454	XM_005680335.3	gene-RBMS2	RBMS2	-0.587199	0.00648714
chi-miR-1343	chi_circ_0003693	-0.46361	0.0395065	XM_018043580.1	gene-TH	TH	-0.587923	0.00640544
chi-miR-1343	chi_circ_0027096	-0.498882	0.0251454	XM_018043580.1	gene-TH	TH	-0.587923	0.00640544
chi-miR-1343	chi_circ_0003693	-0.46361	0.0395065	XM_018040112.1	gene-SLC9A3R2	SLC9A3R2	-0.588411	0.00635084
chi-miR-1343	chi_circ_0027096	-0.498882	0.0251454	XM_018040112.1	gene-SLC9A3R2	SLC9A3R2	-0.588411	0.00635084
chi-miR-1343	chi_circ_0003693	-0.46361	0.0395065	XM_018044442.1	gene-DHRSX	DHRSX	-0.588639	0.00632555
chi-miR-1343	chi_circ_0027096	-0.498882	0.0251454	XM_018044442.1	gene-DHRSX	DHRSX	-0.588639	0.00632555
chi-miR-1343	chi_circ_0003693	-0.46361	0.0395065	XM_018065021.1	gene-THRA	THRA	-0.588933	0.00629289
chi-miR-1343	chi_circ_0027096	-0.498882	0.0251454	XM_018065021.1	gene-THRA	THRA	-0.588933	0.00629289
chi-miR-1343	chi_circ_0003693	-0.46361	0.0395065	XM_018049834.1	gene-FAM193A	FAM193A	-0.589354	0.00624649
chi-miR-1343	chi_circ_0027096	-0.498882	0.0251454	XM_018049834.1	gene-FAM193A	FAM193A	-0.589354	0.00624649
chi-miR-1343	chi_circ_0003693	-0.46361	0.0395065	XM_018066754.1	gene-ARIH2	ARIH2	-0.589984	0.00617753
chi-miR-1343	chi_circ_0027096	-0.498882	0.0251454	XM_018066754.1	gene-ARIH2	ARIH2	-0.589984	0.00617753
chi-miR-1343	chi_circ_0003693	-0.46361	0.0395065	Novel_013392	XLOC_148188	Novel_013392	-0.590153	0.00615919
chi-miR-1343	chi_circ_0027096	-0.498882	0.0251454	Novel_013392	XLOC_148188	Novel_013392	-0.590153	0.00615919
chi-miR-1343	chi_circ_0003693	-0.46361	0.0395065	XM_018066268.1	gene-CSPG4	CSPG4	-0.590373	0.00613538
chi-miR-1343	chi_circ_0027096	-0.498882	0.0251454	XM_018066268.1	gene-CSPG4	CSPG4	-0.590373	0.00613538
chi-miR-1343	chi_circ_0003693	-0.46361	0.0395065	XM_005676410.3	gene-NRP2	NRP2	-0.591265	0.00603935
chi-miR-1343	chi_circ_0027096	-0.498882	0.0251454	XM_005676410.3	gene-NRP2	NRP2	-0.591265	0.00603935
chi-miR-1343	chi_circ_0003693	-0.46361	0.0395065	XM_018050185.1	gene-DPYSL3	DPYSL3	-0.591302	0.00603541
chi-miR-1343	chi_circ_0027096	-0.498882	0.0251454	XM_018050185.1	gene-DPYSL3	DPYSL3	-0.591302	0.00603541
chi-miR-1343	chi_circ_0003693	-0.46361	0.0395065	Novel_016470	XLOC_175973	Novel_016470	-0.592448	0.005914
chi-miR-1343	chi_circ_0027096	-0.498882	0.0251454	Novel_016470	XLOC_175973	Novel_016470	-0.592448	0.005914
chi-miR-1343	chi_circ_0003693	-0.46361	0.0395065	XM_018040988.1	gene-C25H16orf59	C25H16orf59	-0.593104	0.00584533
chi-miR-1343	chi_circ_0027096	-0.498882	0.0251454	XM_018040988.1	gene-C25H16orf59	C25H16orf59	-0.593104	0.00584533
chi-miR-1343	chi_circ_0003693	-0.46361	0.0395065	XM_018042971.1	gene-PGGHG	PGGHG	-0.593619	0.00579191
chi-miR-1343	chi_circ_0027096	-0.498882	0.0251454	XM_018042971.1	gene-PGGHG	PGGHG	-0.593619	0.00579191
chi-miR-1343	chi_circ_0003693	-0.46361	0.0395065	XM_018040080.1	gene-IL9R	IL9R	-0.593863	0.00576683
chi-miR-1343	chi_circ_0027096	-0.498882	0.0251454	XM_018040080.1	gene-IL9R	IL9R	-0.593863	0.00576683
chi-miR-1343	chi_circ_0003693	-0.46361	0.0395065	XM_018057758.1	gene-MMP24	MMP24	-0.596602	0.0054905
chi-miR-1343	chi_circ_0027096	-0.498882	0.0251454	XM_018057758.1	gene-MMP24	MMP24	-0.596602	0.0054905
chi-miR-1343	chi_circ_0003693	-0.46361	0.0395065	Novel_020677	XLOC_213958	Novel_020677	-0.59743	0.00540914
chi-miR-1343	chi_circ_0027096	-0.498882	0.0251454	Novel_020677	XLOC_213958	Novel_020677	-0.59743	0.00540914
chi-miR-1343	chi_circ_0003693	-0.46361	0.0395065	XM_018065432.1	gene-RAC3	RAC3	-0.597543	0.00539807
chi-miR-1343	chi_circ_0027096	-0.498882	0.0251454	XM_018065432.1	gene-RAC3	RAC3	-0.597543	0.00539807
chi-miR-1343	chi_circ_0003693	-0.46361	0.0395065	Novel_013869	XLOC_153419	Novel_013869	-0.597727	0.0053802
chi-miR-1343	chi_circ_0027096	-0.498882	0.0251454	Novel_013869	XLOC_153419	Novel_013869	-0.597727	0.0053802
chi-miR-1343	chi_circ_0003693	-0.46361	0.0395065	XM_018063883.1	gene-RGS9	RGS9	-0.598089	0.00534508
chi-miR-1343	chi_circ_0027096	-0.498882	0.0251454	XM_018063883.1	gene-RGS9	RGS9	-0.598089	0.00534508
chi-miR-1343	chi_circ_0003693	-0.46361	0.0395065	XM_018039049.1	gene-C23H6orf132	C23H6orf132	-0.598327	0.00532211
chi-miR-1343	chi_circ_0027096	-0.498882	0.0251454	XM_018039049.1	gene-C23H6orf132	C23H6orf132	-0.598327	0.00532211
chi-miR-1343	chi_circ_0003693	-0.46361	0.0395065	XM_018051356.1	gene-CPAMD8	CPAMD8	-0.600078	0.00515562
chi-miR-1343	chi_circ_0027096	-0.498882	0.0251454	XM_018051356.1	gene-CPAMD8	CPAMD8	-0.600078	0.00515562
chi-miR-1343	chi_circ_0003693	-0.46361	0.0395065	Novel_023572	XLOC_247796	Novel_023572	-0.600744	0.00509339
chi-miR-1343	chi_circ_0027096	-0.498882	0.0251454	Novel_023572	XLOC_247796	Novel_023572	-0.600744	0.00509339
chi-miR-1343	chi_circ_0003693	-0.46361	0.0395065	Novel_018556	XLOC_195871	Novel_018556	-0.602381	0.00494311
chi-miR-1343	chi_circ_0027096	-0.498882	0.0251454	Novel_018556	XLOC_195871	Novel_018556	-0.602381	0.00494311
chi-miR-1343	chi_circ_0003693	-0.46361	0.0395065	Novel_006507	XLOC_069128	Novel_006507	-0.6027	0.00491432
chi-miR-1343	chi_circ_0027096	-0.498882	0.0251454	Novel_006507	XLOC_069128	Novel_006507	-0.6027	0.00491432
chi-miR-1343	chi_circ_0003693	-0.46361	0.0395065	XM_018048010.1	gene-ARHGEF25	ARHGEF25	-0.604007	0.00479757
chi-miR-1343	chi_circ_0027096	-0.498882	0.0251454	XM_018048010.1	gene-ARHGEF25	ARHGEF25	-0.604007	0.00479757
chi-miR-1343	chi_circ_0003693	-0.46361	0.0395065	XM_018048989.1	gene-NCAPH2	NCAPH2	-0.604241	0.00477691
chi-miR-1343	chi_circ_0027096	-0.498882	0.0251454	XM_018048989.1	gene-NCAPH2	NCAPH2	-0.604241	0.00477691
chi-miR-1343	chi_circ_0003693	-0.46361	0.0395065	XM_018065383.1	gene-PITPNC1	PITPNC1	-0.604837	0.0047246
chi-miR-1343	chi_circ_0027096	-0.498882	0.0251454	XM_018065383.1	gene-PITPNC1	PITPNC1	-0.604837	0.0047246
chi-miR-1343	chi_circ_0003693	-0.46361	0.0395065	Novel_015772	XLOC_171672	Novel_015772	-0.605201	0.00469285
chi-miR-1343	chi_circ_0027096	-0.498882	0.0251454	Novel_015772	XLOC_171672	Novel_015772	-0.605201	0.00469285
chi-miR-1343	chi_circ_0003693	-0.46361	0.0395065	Novel_009682	XLOC_106418	Novel_009682	-0.605233	0.0046901
chi-miR-1343	chi_circ_0027096	-0.498882	0.0251454	Novel_009682	XLOC_106418	Novel_009682	-0.605233	0.0046901
chi-miR-1343	chi_circ_0003693	-0.46361	0.0395065	XM_018056939.1	gene-NINL	NINL	-0.60619	0.00460767
chi-miR-1343	chi_circ_0027096	-0.498882	0.0251454	XM_018056939.1	gene-NINL	NINL	-0.60619	0.00460767
chi-miR-1343	chi_circ_0003693	-0.46361	0.0395065	XM_018062451.1	gene-AXL	AXL	-0.607013	0.00453766
chi-miR-1343	chi_circ_0027096	-0.498882	0.0251454	XM_018062451.1	gene-AXL	AXL	-0.607013	0.00453766
chi-miR-1343	chi_circ_0003693	-0.46361	0.0395065	XM_018042542.1	gene-DISC1	DISC1	-0.607518	0.00449516
chi-miR-1343	chi_circ_0027096	-0.498882	0.0251454	XM_018042542.1	gene-DISC1	DISC1	-0.607518	0.00449516
chi-miR-1343	chi_circ_0003693	-0.46361	0.0395065	XM_018054022.1	gene-SLC8A3	SLC8A3	-0.607737	0.00447683
chi-miR-1343	chi_circ_0027096	-0.498882	0.0251454	XM_018054022.1	gene-SLC8A3	SLC8A3	-0.607737	0.00447683
chi-miR-1343	chi_circ_0003693	-0.46361	0.0395065	XM_018066029.1	gene-TECPR2	TECPR2	-0.608865	0.00438346
chi-miR-1343	chi_circ_0027096	-0.498882	0.0251454	XM_018066029.1	gene-TECPR2	TECPR2	-0.608865	0.00438346
chi-miR-1343	chi_circ_0003693	-0.46361	0.0395065	XM_018061254.1	gene-CUX2	CUX2	-0.60929	0.00434864
chi-miR-1343	chi_circ_0027096	-0.498882	0.0251454	XM_018061254.1	gene-CUX2	CUX2	-0.60929	0.00434864
chi-miR-1343	chi_circ_0003693	-0.46361	0.0395065	Novel_000058	XLOC_001240	Novel_000058	-0.610852	0.00422283
chi-miR-1343	chi_circ_0027096	-0.498882	0.0251454	Novel_000058	XLOC_001240	Novel_000058	-0.610852	0.00422283
chi-miR-1343	chi_circ_0003693	-0.46361	0.0395065	Novel_009914	XLOC_109770	Novel_009914	-0.611271	0.00418953
chi-miR-1343	chi_circ_0027096	-0.498882	0.0251454	Novel_009914	XLOC_109770	Novel_009914	-0.611271	0.00418953
chi-miR-1343	chi_circ_0003693	-0.46361	0.0395065	XM_018042945.1	gene-LSP1	LSP1	-0.612129	0.00412218
chi-miR-1343	chi_circ_0027096	-0.498882	0.0251454	XM_018042945.1	gene-LSP1	LSP1	-0.612129	0.00412218
chi-miR-1343	chi_circ_0003693	-0.46361	0.0395065	XM_018045185.1	gene-LOC106502819	LOC106502819	-0.614675	0.00392739
chi-miR-1343	chi_circ_0027096	-0.498882	0.0251454	XM_018045185.1	gene-LOC106502819	LOC106502819	-0.614675	0.00392739
chi-miR-1343	chi_circ_0003693	-0.46361	0.0395065	XM_018050947.1	gene-ADAMTS10	ADAMTS10	-0.617609	0.00371253
chi-miR-1343	chi_circ_0027096	-0.498882	0.0251454	XM_018050947.1	gene-ADAMTS10	ADAMTS10	-0.617609	0.00371253
chi-miR-1343	chi_circ_0003693	-0.46361	0.0395065	XM_018042205.1	gene-USP54	USP54	-0.620244	0.00352789
chi-miR-1343	chi_circ_0027096	-0.498882	0.0251454	XM_018042205.1	gene-USP54	USP54	-0.620244	0.00352789
chi-miR-1343	chi_circ_0003693	-0.46361	0.0395065	XM_018061000.1	gene-MTMR3	MTMR3	-0.621356	0.00345234
chi-miR-1343	chi_circ_0027096	-0.498882	0.0251454	XM_018061000.1	gene-MTMR3	MTMR3	-0.621356	0.00345234
chi-miR-1343	chi_circ_0003693	-0.46361	0.0395065	Novel_013975	XLOC_154347	Novel_013975	-0.623835	0.00328867
chi-miR-1343	chi_circ_0027096	-0.498882	0.0251454	Novel_013975	XLOC_154347	Novel_013975	-0.623835	0.00328867
chi-miR-1343	chi_circ_0003693	-0.46361	0.0395065	XM_018040346.1	gene-GIGYF1	GIGYF1	-0.625262	0.00319738
chi-miR-1343	chi_circ_0027096	-0.498882	0.0251454	XM_018040346.1	gene-GIGYF1	GIGYF1	-0.625262	0.00319738
chi-miR-1343	chi_circ_0003693	-0.46361	0.0395065	Novel_020448	XLOC_212065	Novel_020448	-0.627034	0.00308702
chi-miR-1343	chi_circ_0027096	-0.498882	0.0251454	Novel_020448	XLOC_212065	Novel_020448	-0.627034	0.00308702
chi-miR-1343	chi_circ_0003693	-0.46361	0.0395065	XM_018056700.1	gene-ATP7B	ATP7B	-0.627198	0.00307694
chi-miR-1343	chi_circ_0027096	-0.498882	0.0251454	XM_018056700.1	gene-ATP7B	ATP7B	-0.627198	0.00307694
chi-miR-1343	chi_circ_0003693	-0.46361	0.0395065	XM_018044705.1	gene-LOC102186926	LOC102186926	-0.628575	0.00299362
chi-miR-1343	chi_circ_0027096	-0.498882	0.0251454	XM_018044705.1	gene-LOC102186926	LOC102186926	-0.628575	0.00299362
chi-miR-1343	chi_circ_0003693	-0.46361	0.0395065	XM_018041626.1	gene-GFRA1	GFRA1	-0.628836	0.00297805
chi-miR-1343	chi_circ_0027096	-0.498882	0.0251454	XM_018041626.1	gene-GFRA1	GFRA1	-0.628836	0.00297805
chi-miR-1343	chi_circ_0003693	-0.46361	0.0395065	Novel_013443	XLOC_148655	Novel_013443	-0.636063	0.00257252
chi-miR-1343	chi_circ_0027096	-0.498882	0.0251454	Novel_013443	XLOC_148655	Novel_013443	-0.636063	0.00257252
chi-miR-1343	chi_circ_0003693	-0.46361	0.0395065	XM_018040345.1	gene-GIGYF1	GIGYF1	-0.636809	0.00253343
chi-miR-1343	chi_circ_0027096	-0.498882	0.0251454	XM_018040345.1	gene-GIGYF1	GIGYF1	-0.636809	0.00253343
chi-miR-1343	chi_circ_0003693	-0.46361	0.0395065	Novel_011755	XLOC_130584	Novel_011755	-0.638684	0.00243738
chi-miR-1343	chi_circ_0027096	-0.498882	0.0251454	Novel_011755	XLOC_130584	Novel_011755	-0.638684	0.00243738
chi-miR-1343	chi_circ_0003693	-0.46361	0.0395065	Novel_021371	XLOC_218580	Novel_021371	-0.639367	0.00240315
chi-miR-1343	chi_circ_0027096	-0.498882	0.0251454	Novel_021371	XLOC_218580	Novel_021371	-0.639367	0.00240315
chi-miR-1343	chi_circ_0003693	-0.46361	0.0395065	XM_018040740.1	gene-ELN	ELN	-0.640197	0.00236206
chi-miR-1343	chi_circ_0027096	-0.498882	0.0251454	XM_018040740.1	gene-ELN	ELN	-0.640197	0.00236206
chi-miR-1343	chi_circ_0003693	-0.46361	0.0395065	XM_018040645.1	gene-IL4R	IL4R	-0.641689	0.00228975
chi-miR-1343	chi_circ_0027096	-0.498882	0.0251454	XM_018040645.1	gene-IL4R	IL4R	-0.641689	0.00228975
chi-miR-1343	chi_circ_0003693	-0.46361	0.0395065	XM_018038905.1	gene-TEAD3	TEAD3	-0.64309	0.00222348
chi-miR-1343	chi_circ_0027096	-0.498882	0.0251454	XM_018038905.1	gene-TEAD3	TEAD3	-0.64309	0.00222348
chi-miR-1343	chi_circ_0003693	-0.46361	0.0395065	Novel_022706	XLOC_234887	Novel_022706	-0.657381	0.00163448
chi-miR-1343	chi_circ_0027096	-0.498882	0.0251454	Novel_022706	XLOC_234887	Novel_022706	-0.657381	0.00163448
chi-miR-1343	chi_circ_0003693	-0.46361	0.0395065	XM_018046896.1	gene-WDR91	WDR91	-0.657547	0.00162849
chi-miR-1343	chi_circ_0027096	-0.498882	0.0251454	XM_018046896.1	gene-WDR91	WDR91	-0.657547	0.00162849
chi-miR-1343	chi_circ_0003693	-0.46361	0.0395065	XM_018059416.1	gene-NUMA1	NUMA1	-0.658032	0.00161113
chi-miR-1343	chi_circ_0027096	-0.498882	0.0251454	XM_018059416.1	gene-NUMA1	NUMA1	-0.658032	0.00161113
chi-miR-1343	chi_circ_0003693	-0.46361	0.0395065	XM_018052304.1	gene-SORBS3	SORBS3	-0.659946	0.00154406
chi-miR-1343	chi_circ_0027096	-0.498882	0.0251454	XM_018052304.1	gene-SORBS3	SORBS3	-0.659946	0.00154406
chi-miR-1343	chi_circ_0003693	-0.46361	0.0395065	XM_018059164.1	gene-DGKZ	DGKZ	-0.661131	0.00150374
chi-miR-1343	chi_circ_0027096	-0.498882	0.0251454	XM_018059164.1	gene-DGKZ	DGKZ	-0.661131	0.00150374
chi-miR-1343	chi_circ_0003693	-0.46361	0.0395065	XM_018051214.1	gene-C7H19orf57	C7H19orf57	-0.662033	0.00147363
chi-miR-1343	chi_circ_0027096	-0.498882	0.0251454	XM_018051214.1	gene-C7H19orf57	C7H19orf57	-0.662033	0.00147363
chi-miR-1343	chi_circ_0003693	-0.46361	0.0395065	Novel_001610	XLOC_019446	Novel_001610	-0.662282	0.00146542
chi-miR-1343	chi_circ_0027096	-0.498882	0.0251454	Novel_001610	XLOC_019446	Novel_001610	-0.662282	0.00146542
chi-miR-1343	chi_circ_0003693	-0.46361	0.0395065	XM_018052213.1	gene-COL18A1	COL18A1	-0.663325	0.00143142
chi-miR-1343	chi_circ_0027096	-0.498882	0.0251454	XM_018052213.1	gene-COL18A1	COL18A1	-0.663325	0.00143142
chi-miR-1343	chi_circ_0003693	-0.46361	0.0395065	XM_018061748.1	gene-DOK4	DOK4	-0.671281	0.00119314
chi-miR-1343	chi_circ_0027096	-0.498882	0.0251454	XM_018061748.1	gene-DOK4	DOK4	-0.671281	0.00119314
chi-miR-1343	chi_circ_0003693	-0.46361	0.0395065	XM_018044467.1	gene-CERK	CERK	-0.671759	0.00117994
chi-miR-1343	chi_circ_0027096	-0.498882	0.0251454	XM_018044467.1	gene-CERK	CERK	-0.671759	0.00117994
chi-miR-1343	chi_circ_0003693	-0.46361	0.0395065	XM_018040726.1	gene-CLCN7	CLCN7	-0.672349	0.00116384
chi-miR-1343	chi_circ_0027096	-0.498882	0.0251454	XM_018040726.1	gene-CLCN7	CLCN7	-0.672349	0.00116384
chi-miR-1343	chi_circ_0003693	-0.46361	0.0395065	Novel_007193	XLOC_077763	Novel_007193	-0.672496	0.00115986
chi-miR-1343	chi_circ_0027096	-0.498882	0.0251454	Novel_007193	XLOC_077763	Novel_007193	-0.672496	0.00115986
chi-miR-1343	chi_circ_0003693	-0.46361	0.0395065	XM_018054637.1	gene-ARHGEF19	ARHGEF19	-0.674259	0.00111299
chi-miR-1343	chi_circ_0027096	-0.498882	0.0251454	XM_018054637.1	gene-ARHGEF19	ARHGEF19	-0.674259	0.00111299
chi-miR-1343	chi_circ_0003693	-0.46361	0.0395065	Novel_015342	XLOC_167937	Novel_015342	-0.678529	0.00100602
chi-miR-1343	chi_circ_0027096	-0.498882	0.0251454	Novel_015342	XLOC_167937	Novel_015342	-0.678529	0.00100602
chi-miR-1343	chi_circ_0003693	-0.46361	0.0395065	XR_001919887.1	gene-LOC102188534	LOC102188534	-0.679951	0.000972394
chi-miR-1343	chi_circ_0027096	-0.498882	0.0251454	XR_001919887.1	gene-LOC102188534	LOC102188534	-0.679951	0.000972394
chi-miR-1343	chi_circ_0003693	-0.46361	0.0395065	XM_018043222.1	gene-PELI3	PELI3	-0.700314	0.000585282
chi-miR-1343	chi_circ_0027096	-0.498882	0.0251454	XM_018043222.1	gene-PELI3	PELI3	-0.700314	0.000585282
chi-miR-1343	chi_circ_0003693	-0.46361	0.0395065	XM_018044255.1	gene-LOC102182655	LOC102182655	-0.700689	0.000579614
chi-miR-1343	chi_circ_0027096	-0.498882	0.0251454	XM_018044255.1	gene-LOC102182655	LOC102182655	-0.700689	0.000579614
chi-miR-1343	chi_circ_0003693	-0.46361	0.0395065	XM_018046770.1	gene-LOC102190581	LOC102190581	-0.701755	0.000563754
chi-miR-1343	chi_circ_0027096	-0.498882	0.0251454	XM_018046770.1	gene-LOC102190581	LOC102190581	-0.701755	0.000563754
chi-miR-1343	chi_circ_0003693	-0.46361	0.0395065	Novel_019100	XLOC_200399	Novel_019100	-0.706779	0.000493891
chi-miR-1343	chi_circ_0027096	-0.498882	0.0251454	Novel_019100	XLOC_200399	Novel_019100	-0.706779	0.000493891
chi-miR-1343	chi_circ_0003693	-0.46361	0.0395065	Novel_020820	XLOC_214610	Novel_020820	-0.723226	0.000314135
chi-miR-1343	chi_circ_0027096	-0.498882	0.0251454	Novel_020820	XLOC_214610	Novel_020820	-0.723226	0.000314135
chi-miR-1343	chi_circ_0003693	-0.46361	0.0395065	XM_018038497.1	gene-VEGFA	VEGFA	-0.73766	0.000205659
chi-miR-1343	chi_circ_0027096	-0.498882	0.0251454	XM_018038497.1	gene-VEGFA	VEGFA	-0.73766	0.000205659
chi-miR-1343	chi_circ_0003693	-0.46361	0.0395065	XM_018059066.1	gene-SLC43A1	SLC43A1	-0.746962	0.00015428
chi-miR-1343	chi_circ_0027096	-0.498882	0.0251454	XM_018059066.1	gene-SLC43A1	SLC43A1	-0.746962	0.00015428
chi-miR-1343	chi_circ_0003693	-0.46361	0.0395065	XM_018053639.1	gene-DENND4A	DENND4A	-0.747598	0.000151211
chi-miR-1343	chi_circ_0027096	-0.498882	0.0251454	XM_018053639.1	gene-DENND4A	DENND4A	-0.747598	0.000151211
chi-miR-1343	chi_circ_0003693	-0.46361	0.0395065	XM_018067214.1	gene-IQSEC1	IQSEC1	-0.777387	5.5e-05
chi-miR-1343	chi_circ_0027096	-0.498882	0.0251454	XM_018067214.1	gene-IQSEC1	IQSEC1	-0.777387	5.5e-05
chi-miR-1343	chi_circ_0003693	-0.46361	0.0395065	XM_018065300.1	gene-KANSL1	KANSL1	-0.781487	4.73e-05
chi-miR-1343	chi_circ_0027096	-0.498882	0.0251454	XM_018065300.1	gene-KANSL1	KANSL1	-0.781487	4.73e-05
chi-miR-1343	chi_circ_0003693	-0.46361	0.0395065	XM_005690163.3	gene-DDB2	DDB2	-0.791046	3.28e-05
chi-miR-1343	chi_circ_0027096	-0.498882	0.0251454	XM_005690163.3	gene-DDB2	DDB2	-0.791046	3.28e-05
chi-miR-145-5p	chi_circ_0001504	-0.627988	0.00302891	XM_018060617.1	gene-RABGAP1L	RABGAP1L	-0.444322	0.049678
chi-miR-145-5p	chi_circ_0001504	-0.627988	0.00302891	Novel_013724	XLOC_151496	Novel_013724	-0.44453	0.0495585
chi-miR-145-5p	chi_circ_0001504	-0.627988	0.00302891	Novel_010431	XLOC_115857	Novel_010431	-0.445436	0.0490408
chi-miR-145-5p	chi_circ_0001504	-0.627988	0.00302891	Novel_021818	XLOC_224098	Novel_021818	-0.44551	0.0489992
chi-miR-145-5p	chi_circ_0001504	-0.627988	0.00302891	Novel_000203	XLOC_002631	Novel_000203	-0.445806	0.0488308
chi-miR-145-5p	chi_circ_0001504	-0.627988	0.00302891	Novel_008036	XLOC_087906	Novel_008036	-0.445885	0.0487859
chi-miR-145-5p	chi_circ_0001504	-0.627988	0.00302891	Novel_005335	XLOC_056722	Novel_005335	-0.446094	0.048668
chi-miR-145-5p	chi_circ_0001504	-0.627988	0.00302891	Novel_008678	XLOC_095274	Novel_008678	-0.446198	0.048609
chi-miR-145-5p	chi_circ_0001504	-0.627988	0.00302891	XM_005694562.3	gene-TMEM171	TMEM171	-0.446199	0.0486084
chi-miR-145-5p	chi_circ_0001504	-0.627988	0.00302891	XM_018061452.1	gene-CEP97	CEP97	-0.446254	0.0485776
chi-miR-145-5p	chi_circ_0001504	-0.627988	0.00302891	XM_018052034.1	gene-SMARCA2	SMARCA2	-0.446388	0.0485017
chi-miR-145-5p	chi_circ_0001504	-0.627988	0.00302891	Novel_002379	XLOC_027492	Novel_002379	-0.446553	0.0484084
chi-miR-145-5p	chi_circ_0001504	-0.627988	0.00302891	Novel_004263	XLOC_047824	Novel_004263	-0.446587	0.0483895
chi-miR-145-5p	chi_circ_0001504	-0.627988	0.00302891	Novel_008674	XLOC_095227	Novel_008674	-0.446821	0.048258
chi-miR-145-5p	chi_circ_0001504	-0.627988	0.00302891	Novel_004162	XLOC_047496	Novel_004162	-0.447085	0.0481097
chi-miR-145-5p	chi_circ_0001504	-0.627988	0.00302891	XM_018056924.1	gene-JAG1	JAG1	-0.447427	0.0479183
chi-miR-145-5p	chi_circ_0001504	-0.627988	0.00302891	XM_018044154.1	gene-ARMCX5	ARMCX5	-0.447468	0.0478952
chi-miR-145-5p	chi_circ_0001504	-0.627988	0.00302891	Novel_010192	XLOC_112728	Novel_010192	-0.44755	0.0478497
chi-miR-145-5p	chi_circ_0001504	-0.627988	0.00302891	XM_005687701.3	gene-TGDS	TGDS	-0.44789	0.0476598
chi-miR-145-5p	chi_circ_0001504	-0.627988	0.00302891	XM_018039566.1	gene-EPG5	EPG5	-0.448237	0.047467
chi-miR-145-5p	chi_circ_0001504	-0.627988	0.00302891	XM_018058388.1	gene-ZFHX4	ZFHX4	-0.448664	0.0472306
chi-miR-145-5p	chi_circ_0001504	-0.627988	0.00302891	XM_018050245.1	gene-LOC102182782	LOC102182782	-0.4489	0.0471003
chi-miR-145-5p	chi_circ_0001504	-0.627988	0.00302891	Novel_005554	XLOC_058663	Novel_005554	-0.44905	0.0470174
chi-miR-145-5p	chi_circ_0001504	-0.627988	0.00302891	XM_013963716.2	gene-CEP290	CEP290	-0.449089	0.046996
chi-miR-145-5p	chi_circ_0001504	-0.627988	0.00302891	Novel_004902	XLOC_053070	Novel_004902	-0.449411	0.0468187
chi-miR-145-5p	chi_circ_0001504	-0.627988	0.00302891	XM_013964639.2	gene-CLOCK	CLOCK	-0.450426	0.0462642
chi-miR-145-5p	chi_circ_0001504	-0.627988	0.00302891	XM_005695543.3	gene-GOLGA4	GOLGA4	-0.450738	0.0460943
chi-miR-145-5p	chi_circ_0001504	-0.627988	0.00302891	Novel_007813	XLOC_084527	Novel_007813	-0.45081	0.0460556
chi-miR-145-5p	chi_circ_0001504	-0.627988	0.00302891	XM_005699347.3	gene-WDFY4	WDFY4	-0.45088	0.0460176
chi-miR-145-5p	chi_circ_0001504	-0.627988	0.00302891	Novel_011605	XLOC_129169	Novel_011605	-0.451344	0.0457664
chi-miR-145-5p	chi_circ_0001504	-0.627988	0.00302891	XM_018038688.1	gene-DST	DST	-0.451432	0.0457191
chi-miR-145-5p	chi_circ_0001504	-0.627988	0.00302891	XM_018053378.1	gene-SYNE1	SYNE1	-0.451621	0.0456172
chi-miR-145-5p	chi_circ_0001504	-0.627988	0.00302891	XM_018044626.1	gene-USP24	USP24	-0.451803	0.045519
chi-miR-145-5p	chi_circ_0001504	-0.627988	0.00302891	XM_018065953.1	gene-TP53BP1	TP53BP1	-0.451867	0.0454849
chi-miR-145-5p	chi_circ_0001504	-0.627988	0.00302891	XM_005680343.3	gene-TIMELESS	TIMELESS	-0.45199	0.0454189
chi-miR-145-5p	chi_circ_0001504	-0.627988	0.00302891	Novel_020951	XLOC_215622	Novel_020951	-0.452224	0.0452933
chi-miR-145-5p	chi_circ_0001504	-0.627988	0.00302891	XM_018053282.1	gene-HIVEP2	HIVEP2	-0.452781	0.044996
chi-miR-145-5p	chi_circ_0001504	-0.627988	0.00302891	Novel_014678	XLOC_160208	Novel_014678	-0.453114	0.0448188
chi-miR-145-5p	chi_circ_0001504	-0.627988	0.00302891	Novel_017516	XLOC_183759	Novel_017516	-0.453623	0.0445493
chi-miR-145-5p	chi_circ_0001504	-0.627988	0.00302891	XM_018064145.1	gene-MED13	MED13	-0.454126	0.0442843
chi-miR-145-5p	chi_circ_0001504	-0.627988	0.00302891	Novel_016754	XLOC_177620	Novel_016754	-0.454149	0.044272
chi-miR-145-5p	chi_circ_0001504	-0.627988	0.00302891	Novel_000819	XLOC_010289	Novel_000819	-0.454406	0.0441368
chi-miR-145-5p	chi_circ_0001504	-0.627988	0.00302891	Novel_022749	XLOC_235538	Novel_022749	-0.454825	0.0439175
chi-miR-145-5p	chi_circ_0001504	-0.627988	0.00302891	Novel_007491	XLOC_080275	Novel_007491	-0.455139	0.0437533
chi-miR-145-5p	chi_circ_0001504	-0.627988	0.00302891	Novel_002323	XLOC_026709	Novel_002323	-0.455322	0.0436584
chi-miR-145-5p	chi_circ_0001504	-0.627988	0.00302891	XM_005684768.3	gene-VNN1	VNN1	-0.455738	0.043442
chi-miR-145-5p	chi_circ_0001504	-0.627988	0.00302891	XM_018067216.1	gene-SPICE1	SPICE1	-0.456794	0.0428972
chi-miR-145-5p	chi_circ_0001504	-0.627988	0.00302891	XM_018047070.1	gene-MPP6	MPP6	-0.456908	0.042839
chi-miR-145-5p	chi_circ_0001504	-0.627988	0.00302891	XM_018047074.1	gene-OSBPL3	OSBPL3	-0.456945	0.04282
chi-miR-145-5p	chi_circ_0001504	-0.627988	0.00302891	XM_013968405.2	gene-MAP3K19	MAP3K19	-0.457541	0.042515
chi-miR-145-5p	chi_circ_0001504	-0.627988	0.00302891	Novel_008798	XLOC_096981	Novel_008798	-0.45767	0.0424492
chi-miR-145-5p	chi_circ_0001504	-0.627988	0.00302891	XM_018058290.1	gene-VPS13B	VPS13B	-0.457845	0.0423604
chi-miR-145-5p	chi_circ_0001504	-0.627988	0.00302891	XM_005681519.3	gene-KLB	KLB	-0.457855	0.0423552
chi-miR-145-5p	chi_circ_0001504	-0.627988	0.00302891	XM_018053374.1	gene-SYNE1	SYNE1	-0.458231	0.0421645
chi-miR-145-5p	chi_circ_0001504	-0.627988	0.00302891	Novel_021071	XLOC_216178	Novel_021071	-0.458533	0.0420116
chi-miR-145-5p	chi_circ_0001504	-0.627988	0.00302891	XM_005698494.3	gene-NRAP	NRAP	-0.458704	0.0419252
chi-miR-145-5p	chi_circ_0001504	-0.627988	0.00302891	Novel_006188	XLOC_065690	Novel_006188	-0.458774	0.0418901
chi-miR-145-5p	chi_circ_0001504	-0.627988	0.00302891	XM_018049467.1	gene-CLOCK	CLOCK	-0.459109	0.0417217
chi-miR-145-5p	chi_circ_0001504	-0.627988	0.00302891	Novel_015951	XLOC_173265	Novel_015951	-0.459149	0.0417016
chi-miR-145-5p	chi_circ_0001504	-0.627988	0.00302891	XM_018057094.1	gene-KIAA1217	KIAA1217	-0.459314	0.0416185
chi-miR-145-5p	chi_circ_0001504	-0.627988	0.00302891	Novel_004298	XLOC_048114	Novel_004298	-0.459496	0.0415274
chi-miR-145-5p	chi_circ_0001504	-0.627988	0.00302891	Novel_014291	XLOC_157115	Novel_014291	-0.459656	0.0414473
chi-miR-145-5p	chi_circ_0001504	-0.627988	0.00302891	Novel_005114	XLOC_054824	Novel_005114	-0.459688	0.0414312
chi-miR-145-5p	chi_circ_0001504	-0.627988	0.00302891	Novel_018867	XLOC_198344	Novel_018867	-0.459882	0.0413346
chi-miR-145-5p	chi_circ_0001504	-0.627988	0.00302891	XM_018056624.1	gene-FRY	FRY	-0.460353	0.0411001
chi-miR-145-5p	chi_circ_0001504	-0.627988	0.00302891	Novel_010789	XLOC_119659	Novel_010789	-0.46043	0.0410617
chi-miR-145-5p	chi_circ_0001504	-0.627988	0.00302891	XM_018046916.1	gene-PLXNA4	PLXNA4	-0.460582	0.0409863
chi-miR-145-5p	chi_circ_0001504	-0.627988	0.00302891	XM_018061000.1	gene-MTMR3	MTMR3	-0.460636	0.0409598
chi-miR-145-5p	chi_circ_0001504	-0.627988	0.00302891	Novel_012519	XLOC_138587	Novel_012519	-0.46212	0.0402294
chi-miR-145-5p	chi_circ_0001504	-0.627988	0.00302891	Novel_002026	XLOC_024128	Novel_002026	-0.462585	0.040003
chi-miR-145-5p	chi_circ_0001504	-0.627988	0.00302891	Novel_010221	XLOC_113345	Novel_010221	-0.462823	0.0398875
chi-miR-145-5p	chi_circ_0001504	-0.627988	0.00302891	Novel_002918	XLOC_032902	Novel_002918	-0.462836	0.0398811
chi-miR-145-5p	chi_circ_0001504	-0.627988	0.00302891	Novel_006528	XLOC_069355	Novel_006528	-0.463204	0.0397025
chi-miR-145-5p	chi_circ_0001504	-0.627988	0.00302891	Novel_014207	XLOC_156425	Novel_014207	-0.463587	0.0395177
chi-miR-145-5p	chi_circ_0001504	-0.627988	0.00302891	XM_005679786.3	gene-C5H12orf29	C5H12orf29	-0.464682	0.0389931
chi-miR-145-5p	chi_circ_0001504	-0.627988	0.00302891	Novel_003065	XLOC_034434	Novel_003065	-0.464828	0.0389236
chi-miR-145-5p	chi_circ_0001504	-0.627988	0.00302891	XM_018039173.1	gene-ANKRD66	ANKRD66	-0.464865	0.0389055
chi-miR-145-5p	chi_circ_0001504	-0.627988	0.00302891	XM_018061392.1	gene-HECW2	HECW2	-0.464897	0.0388904
chi-miR-145-5p	chi_circ_0001504	-0.627988	0.00302891	Novel_007438	XLOC_079089	Novel_007438	-0.465029	0.0388277
chi-miR-145-5p	chi_circ_0001504	-0.627988	0.00302891	Novel_017097	XLOC_179878	Novel_017097	-0.465117	0.038786
chi-miR-145-5p	chi_circ_0001504	-0.627988	0.00302891	XM_013965945.2	gene-KIAA2026	KIAA2026	-0.465593	0.0385605
chi-miR-145-5p	chi_circ_0001504	-0.627988	0.00302891	Novel_001998	XLOC_023953	Novel_001998	-0.465646	0.0385354
chi-miR-145-5p	chi_circ_0001504	-0.627988	0.00302891	XM_018055557.1	gene-DNAJC27	DNAJC27	-0.465665	0.0385263
chi-miR-145-5p	chi_circ_0001504	-0.627988	0.00302891	XM_018045474.1	gene-ANKRD13C	ANKRD13C	-0.46575	0.0384864
chi-miR-145-5p	chi_circ_0001504	-0.627988	0.00302891	XM_018053829.1	gene-RPS6KA5	RPS6KA5	-0.465816	0.038455
chi-miR-145-5p	chi_circ_0001504	-0.627988	0.00302891	XM_005678922.2	gene-VPS50	VPS50	-0.465938	0.0383974
chi-miR-145-5p	chi_circ_0001504	-0.627988	0.00302891	XM_013966685.2	gene-APC	APC	-0.466038	0.0383503
chi-miR-145-5p	chi_circ_0001504	-0.627988	0.00302891	XM_005686857.3	gene-SPDYA	SPDYA	-0.466071	0.0383347
chi-miR-145-5p	chi_circ_0001504	-0.627988	0.00302891	Novel_020596	XLOC_213541	Novel_020596	-0.466283	0.0382352
chi-miR-145-5p	chi_circ_0001504	-0.627988	0.00302891	XM_018058085.1	gene-RIMS2	RIMS2	-0.466576	0.0380979
chi-miR-145-5p	chi_circ_0001504	-0.627988	0.00302891	Novel_001013	XLOC_012459	Novel_001013	-0.46663	0.0380727
chi-miR-145-5p	chi_circ_0001504	-0.627988	0.00302891	Novel_023413	XLOC_245484	Novel_023413	-0.466762	0.0380108
chi-miR-145-5p	chi_circ_0001504	-0.627988	0.00302891	Novel_006827	XLOC_071277	Novel_006827	-0.467067	0.0378684
chi-miR-145-5p	chi_circ_0001504	-0.627988	0.00302891	XM_018053258.1	gene-ARFGEF3	ARFGEF3	-0.467151	0.0378291
chi-miR-145-5p	chi_circ_0001504	-0.627988	0.00302891	XM_018049676.1	gene-HELQ	HELQ	-0.467367	0.037729
chi-miR-145-5p	chi_circ_0001504	-0.627988	0.00302891	Novel_019996	XLOC_207852	Novel_019996	-0.46831	0.0372922
chi-miR-145-5p	chi_circ_0001504	-0.627988	0.00302891	Novel_014488	XLOC_158903	Novel_014488	-0.468728	0.0371001
chi-miR-145-5p	chi_circ_0001504	-0.627988	0.00302891	Novel_002378	XLOC_027492	Novel_002378	-0.469115	0.0369231
chi-miR-145-5p	chi_circ_0001504	-0.627988	0.00302891	Novel_012843	XLOC_143049	Novel_012843	-0.469835	0.0365951
chi-miR-145-5p	chi_circ_0001504	-0.627988	0.00302891	XM_018065597.1	gene-CREBRF	CREBRF	-0.471041	0.036051
chi-miR-145-5p	chi_circ_0001504	-0.627988	0.00302891	XM_005689969.3	gene-PGM2L1	PGM2L1	-0.471296	0.0359367
chi-miR-145-5p	chi_circ_0001504	-0.627988	0.00302891	Novel_012075	XLOC_133344	Novel_012075	-0.471343	0.0359154
chi-miR-145-5p	chi_circ_0001504	-0.627988	0.00302891	Novel_012742	XLOC_141433	Novel_012742	-0.471952	0.0356439
chi-miR-145-5p	chi_circ_0001504	-0.627988	0.00302891	Novel_013601	XLOC_150250	Novel_013601	-0.472003	0.0356213
chi-miR-145-5p	chi_circ_0001504	-0.627988	0.00302891	Novel_022960	XLOC_237353	Novel_022960	-0.472923	0.0352141
chi-miR-145-5p	chi_circ_0001504	-0.627988	0.00302891	XR_001918693.1	gene-VPS39	VPS39	-0.473116	0.0351294
chi-miR-145-5p	chi_circ_0001504	-0.627988	0.00302891	Novel_000328	XLOC_003936	Novel_000328	-0.473312	0.0350432
chi-miR-145-5p	chi_circ_0001504	-0.627988	0.00302891	Novel_005514	XLOC_057856	Novel_005514	-0.473472	0.0349728
chi-miR-145-5p	chi_circ_0001504	-0.627988	0.00302891	Novel_000997	XLOC_012424	Novel_000997	-0.473515	0.0349542
chi-miR-145-5p	chi_circ_0001504	-0.627988	0.00302891	XM_018056495.1	gene-FBXL3	FBXL3	-0.473713	0.0348673
chi-miR-145-5p	chi_circ_0001504	-0.627988	0.00302891	XM_018052885.1	gene-PHIP	PHIP	-0.47376	0.0348468
chi-miR-145-5p	chi_circ_0001504	-0.627988	0.00302891	XM_018047459.1	gene-MCF2L2	MCF2L2	-0.473802	0.0348284
chi-miR-145-5p	chi_circ_0001504	-0.627988	0.00302891	Novel_016492	XLOC_176065	Novel_016492	-0.473828	0.0348173
chi-miR-145-5p	chi_circ_0001504	-0.627988	0.00302891	Novel_021231	XLOC_217415	Novel_021231	-0.473834	0.0348144
chi-miR-145-5p	chi_circ_0001504	-0.627988	0.00302891	XM_018053305.1	gene-UTRN	UTRN	-0.474022	0.0347324
chi-miR-145-5p	chi_circ_0001504	-0.627988	0.00302891	XM_018057216.1	gene-ARMC4	ARMC4	-0.474164	0.0346707
chi-miR-145-5p	chi_circ_0001504	-0.627988	0.00302891	Novel_014769	XLOC_160617	Novel_014769	-0.474628	0.034469
chi-miR-145-5p	chi_circ_0001504	-0.627988	0.00302891	XM_013963717.2	gene-CEP290	CEP290	-0.475314	0.0341728
chi-miR-145-5p	chi_circ_0001504	-0.627988	0.00302891	Novel_012728	XLOC_141384	Novel_012728	-0.47545	0.0341147
chi-miR-145-5p	chi_circ_0001504	-0.627988	0.00302891	XM_018055241.1	gene-SPTBN1	SPTBN1	-0.475646	0.0340301
chi-miR-145-5p	chi_circ_0001504	-0.627988	0.00302891	XM_005687942.3	gene-ENKUR	ENKUR	-0.476142	0.0338183
chi-miR-145-5p	chi_circ_0001504	-0.627988	0.00302891	Novel_009110	XLOC_100498	Novel_009110	-0.476288	0.0337557
chi-miR-145-5p	chi_circ_0001504	-0.627988	0.00302891	XM_005686884.2	gene-IFT172	IFT172	-0.476513	0.0336601
chi-miR-145-5p	chi_circ_0001504	-0.627988	0.00302891	XM_018046327.1	gene-ARHGEF11	ARHGEF11	-0.476595	0.033625
chi-miR-145-5p	chi_circ_0001504	-0.627988	0.00302891	Novel_001371	XLOC_016239	Novel_001371	-0.476658	0.0335983
chi-miR-145-5p	chi_circ_0001504	-0.627988	0.00302891	Novel_011999	XLOC_132654	Novel_011999	-0.477783	0.0331234
chi-miR-145-5p	chi_circ_0001504	-0.627988	0.00302891	Novel_014501	XLOC_159082	Novel_014501	-0.478555	0.0328003
chi-miR-145-5p	chi_circ_0001504	-0.627988	0.00302891	Novel_024202	XLOC_253624	Novel_024202	-0.478569	0.0327943
chi-miR-145-5p	chi_circ_0001504	-0.627988	0.00302891	XM_018064198.1	gene-DDX52	DDX52	-0.478605	0.0327796
chi-miR-145-5p	chi_circ_0001504	-0.627988	0.00302891	XM_018059783.1	gene-BCO2	BCO2	-0.478709	0.0327363
chi-miR-145-5p	chi_circ_0001504	-0.627988	0.00302891	Novel_013330	XLOC_147700	Novel_013330	-0.478731	0.0327269
chi-miR-145-5p	chi_circ_0001504	-0.627988	0.00302891	Novel_009736	XLOC_107161	Novel_009736	-0.478805	0.0326962
chi-miR-145-5p	chi_circ_0001504	-0.627988	0.00302891	XR_001918076.1	gene-CFAP54	CFAP54	-0.478936	0.0326418
chi-miR-145-5p	chi_circ_0001504	-0.627988	0.00302891	XM_018043909.1	gene-LOC108634342	LOC108634342	-0.479237	0.0325169
chi-miR-145-5p	chi_circ_0001504	-0.627988	0.00302891	Novel_007578	XLOC_082144	Novel_007578	-0.479549	0.032388
chi-miR-145-5p	chi_circ_0001504	-0.627988	0.00302891	Novel_020571	XLOC_213273	Novel_020571	-0.479573	0.0323783
chi-miR-145-5p	chi_circ_0001504	-0.627988	0.00302891	XM_005694686.3	gene-GPBP1	GPBP1	-0.479706	0.0323232
chi-miR-145-5p	chi_circ_0001504	-0.627988	0.00302891	Novel_008104	XLOC_088827	Novel_008104	-0.480317	0.0320723
chi-miR-145-5p	chi_circ_0001504	-0.627988	0.00302891	Novel_002706	XLOC_030442	Novel_002706	-0.480746	0.0318969
chi-miR-145-5p	chi_circ_0001504	-0.627988	0.00302891	XM_005691373.3	gene-MPHOSPH9	MPHOSPH9	-0.480964	0.031808
chi-miR-145-5p	chi_circ_0001504	-0.627988	0.00302891	Novel_015952	XLOC_173265	Novel_015952	-0.481	0.0317935
chi-miR-145-5p	chi_circ_0001504	-0.627988	0.00302891	XM_005685661.3	gene-TRIP4	TRIP4	-0.48123	0.0317001
chi-miR-145-5p	chi_circ_0001504	-0.627988	0.00302891	XM_018065618.1	gene-RICTOR	RICTOR	-0.481333	0.0316582
chi-miR-145-5p	chi_circ_0001504	-0.627988	0.00302891	XM_013972703.2	gene-LCP2	LCP2	-0.481426	0.0316206
chi-miR-145-5p	chi_circ_0001504	-0.627988	0.00302891	Novel_007486	XLOC_079956	Novel_007486	-0.48283	0.0310558
chi-miR-145-5p	chi_circ_0001504	-0.627988	0.00302891	XR_001919884.1	gene-LOC102188534	LOC102188534	-0.482959	0.0310044
chi-miR-145-5p	chi_circ_0001504	-0.627988	0.00302891	Novel_017772	XLOC_187689	Novel_017772	-0.483736	0.0306957
chi-miR-145-5p	chi_circ_0001504	-0.627988	0.00302891	Novel_021211	XLOC_217157	Novel_021211	-0.484852	0.0302565
chi-miR-145-5p	chi_circ_0001504	-0.627988	0.00302891	Novel_009957	XLOC_110114	Novel_009957	-0.485179	0.0301289
chi-miR-145-5p	chi_circ_0001504	-0.627988	0.00302891	XM_018045832.1	gene-LOC108635581	LOC108635581	-0.485728	0.0299155
chi-miR-145-5p	chi_circ_0001504	-0.627988	0.00302891	Novel_015228	XLOC_166678	Novel_015228	-0.48597	0.0298217
chi-miR-145-5p	chi_circ_0001504	-0.627988	0.00302891	Novel_023667	XLOC_248693	Novel_023667	-0.486271	0.0297054
chi-miR-145-5p	chi_circ_0001504	-0.627988	0.00302891	XM_018062452.1	gene-SPOPL	SPOPL	-0.487385	0.0292783
chi-miR-145-5p	chi_circ_0001504	-0.627988	0.00302891	XM_018065664.1	gene-C20H5orf42	C20H5orf42	-0.487526	0.0292247
chi-miR-145-5p	chi_circ_0001504	-0.627988	0.00302891	Novel_022808	XLOC_236187	Novel_022808	-0.488091	0.0290099
chi-miR-145-5p	chi_circ_0001504	-0.627988	0.00302891	XM_018044918.1	gene-PATJ	PATJ	-0.488635	0.0288049
chi-miR-145-5p	chi_circ_0001504	-0.627988	0.00302891	Novel_006578	XLOC_070319	Novel_006578	-0.488687	0.0287852
chi-miR-145-5p	chi_circ_0001504	-0.627988	0.00302891	Novel_014460	XLOC_158763	Novel_014460	-0.48877	0.0287539
chi-miR-145-5p	chi_circ_0001504	-0.627988	0.00302891	Novel_011289	XLOC_124631	Novel_011289	-0.489315	0.0285496
chi-miR-145-5p	chi_circ_0001504	-0.627988	0.00302891	XM_018065954.1	gene-TP53BP1	TP53BP1	-0.489323	0.0285467
chi-miR-145-5p	chi_circ_0001504	-0.627988	0.00302891	XM_013963718.2	gene-CEP290	CEP290	-0.489364	0.0285314
chi-miR-145-5p	chi_circ_0001504	-0.627988	0.00302891	XM_018049353.1	gene-STIM2	STIM2	-0.489573	0.0284534
chi-miR-145-5p	chi_circ_0001504	-0.627988	0.00302891	XM_018058855.1	gene-COL4A3	COL4A3	-0.490025	0.0282853
chi-miR-145-5p	chi_circ_0001504	-0.627988	0.00302891	XM_018048651.1	gene-KDM5A	KDM5A	-0.490083	0.0282635
chi-miR-145-5p	chi_circ_0001504	-0.627988	0.00302891	Novel_002481	XLOC_028804	Novel_002481	-0.490856	0.0279782
chi-miR-145-5p	chi_circ_0001504	-0.627988	0.00302891	Novel_003366	XLOC_037129	Novel_003366	-0.491698	0.0276698
chi-miR-145-5p	chi_circ_0001504	-0.627988	0.00302891	XM_005691198.3	gene-PRMT9	PRMT9	-0.491704	0.0276676
chi-miR-145-5p	chi_circ_0001504	-0.627988	0.00302891	XM_018061506.1	gene-KIAA1109	KIAA1109	-0.492119	0.0275164
chi-miR-145-5p	chi_circ_0001504	-0.627988	0.00302891	XM_018044213.1	gene-RBM41	RBM41	-0.493157	0.0271416
chi-miR-145-5p	chi_circ_0001504	-0.627988	0.00302891	Novel_015391	XLOC_169098	Novel_015391	-0.493237	0.0271128
chi-miR-145-5p	chi_circ_0001504	-0.627988	0.00302891	XM_018041766.1	gene-TEX15	TEX15	-0.493474	0.0270278
chi-miR-145-5p	chi_circ_0001504	-0.627988	0.00302891	Novel_010121	XLOC_111667	Novel_010121	-0.493937	0.0268624
chi-miR-145-5p	chi_circ_0001504	-0.627988	0.00302891	Novel_024129	XLOC_252715	Novel_024129	-0.494041	0.0268256
chi-miR-145-5p	chi_circ_0001504	-0.627988	0.00302891	XM_018057773.1	gene-CPNE1	CPNE1	-0.49529	0.0263837
chi-miR-145-5p	chi_circ_0001504	-0.627988	0.00302891	Novel_008775	XLOC_096877	Novel_008775	-0.495465	0.0263223
chi-miR-145-5p	chi_circ_0001504	-0.627988	0.00302891	Novel_021320	XLOC_218167	Novel_021320	-0.496259	0.026045
chi-miR-145-5p	chi_circ_0001504	-0.627988	0.00302891	XM_018042683.1	gene-AHNAK	AHNAK	-0.496324	0.0260225
chi-miR-145-5p	chi_circ_0001504	-0.627988	0.00302891	XM_018053560.1	gene-MYO9A	MYO9A	-0.49686	0.0258367
chi-miR-145-5p	chi_circ_0001504	-0.627988	0.00302891	Novel_009115	XLOC_100539	Novel_009115	-0.497273	0.0256942
chi-miR-145-5p	chi_circ_0001504	-0.627988	0.00302891	XM_005679288.3	gene-OSBPL3	OSBPL3	-0.49757	0.0255922
chi-miR-145-5p	chi_circ_0001504	-0.627988	0.00302891	Novel_008939	XLOC_099120	Novel_008939	-0.497703	0.0255466
chi-miR-145-5p	chi_circ_0001504	-0.627988	0.00302891	Novel_007041	XLOC_075903	Novel_007041	-0.497764	0.025526
chi-miR-145-5p	chi_circ_0001504	-0.627988	0.00302891	Novel_011658	XLOC_129866	Novel_011658	-0.497855	0.0254949
chi-miR-145-5p	chi_circ_0001504	-0.627988	0.00302891	Novel_007141	XLOC_076894	Novel_007141	-0.497983	0.0254511
chi-miR-145-5p	chi_circ_0001504	-0.627988	0.00302891	XM_013970118.2	gene-GPATCH2	GPATCH2	-0.498077	0.0254191
chi-miR-145-5p	chi_circ_0001504	-0.627988	0.00302891	XM_018062192.1	gene-MAP3K19	MAP3K19	-0.498296	0.0253444
chi-miR-145-5p	chi_circ_0001504	-0.627988	0.00302891	XM_018059721.1	gene-KMT2A	KMT2A	-0.498839	0.0251598
chi-miR-145-5p	chi_circ_0001504	-0.627988	0.00302891	Novel_021824	XLOC_224108	Novel_021824	-0.498961	0.0251186
chi-miR-145-5p	chi_circ_0001504	-0.627988	0.00302891	Novel_020481	XLOC_212193	Novel_020481	-0.498975	0.025114
chi-miR-145-5p	chi_circ_0001504	-0.627988	0.00302891	Novel_019147	XLOC_200467	Novel_019147	-0.499245	0.025023
chi-miR-145-5p	chi_circ_0001504	-0.627988	0.00302891	XM_013968170.2	gene-N4BP2L2	N4BP2L2	-0.499727	0.0248611
chi-miR-145-5p	chi_circ_0001504	-0.627988	0.00302891	XM_005676462.3	gene-RPE	RPE	-0.499877	0.0248107
chi-miR-145-5p	chi_circ_0001504	-0.627988	0.00302891	XM_018061569.1	gene-SMARCA5	SMARCA5	-0.501072	0.0244135
chi-miR-145-5p	chi_circ_0001504	-0.627988	0.00302891	XM_018053349.1	gene-RAET1E	RAET1E	-0.501167	0.0243818
chi-miR-145-5p	chi_circ_0001504	-0.627988	0.00302891	XM_005683751.3	gene-GDA	GDA	-0.501218	0.0243651
chi-miR-145-5p	chi_circ_0001504	-0.627988	0.00302891	Novel_008429	XLOC_091399	Novel_008429	-0.501255	0.024353
chi-miR-145-5p	chi_circ_0001504	-0.627988	0.00302891	Novel_002266	XLOC_025829	Novel_002266	-0.501265	0.0243495
chi-miR-145-5p	chi_circ_0001504	-0.627988	0.00302891	Novel_010744	XLOC_118966	Novel_010744	-0.501444	0.0242908
chi-miR-145-5p	chi_circ_0001504	-0.627988	0.00302891	Novel_002002	XLOC_023953	Novel_002002	-0.50189	0.0241443
chi-miR-145-5p	chi_circ_0001504	-0.627988	0.00302891	Novel_003293	XLOC_036558	Novel_003293	-0.501951	0.0241244
chi-miR-145-5p	chi_circ_0001504	-0.627988	0.00302891	Novel_020074	XLOC_208695	Novel_020074	-0.502314	0.0240056
chi-miR-145-5p	chi_circ_0001504	-0.627988	0.00302891	XM_005700913.3	gene-USP9X	USP9X	-0.502466	0.023956
chi-miR-145-5p	chi_circ_0001504	-0.627988	0.00302891	XM_018049712.1	gene-RASA2	RASA2	-0.503698	0.0235578
chi-miR-145-5p	chi_circ_0001504	-0.627988	0.00302891	Novel_023496	XLOC_246574	Novel_023496	-0.503858	0.0235066
chi-miR-145-5p	chi_circ_0001504	-0.627988	0.00302891	Novel_024254	XLOC_254379	Novel_024254	-0.504393	0.0233353
chi-miR-145-5p	chi_circ_0001504	-0.627988	0.00302891	XM_018045166.1	gene-ARMCX4	ARMCX4	-0.504544	0.0232874
chi-miR-145-5p	chi_circ_0001504	-0.627988	0.00302891	Novel_010873	XLOC_120895	Novel_010873	-0.504602	0.0232686
chi-miR-145-5p	chi_circ_0001504	-0.627988	0.00302891	Novel_006044	XLOC_064104	Novel_006044	-0.506079	0.0228026
chi-miR-145-5p	chi_circ_0001504	-0.627988	0.00302891	XM_018061574.1	gene-SMAD1	SMAD1	-0.506295	0.0227352
chi-miR-145-5p	chi_circ_0001504	-0.627988	0.00302891	XM_018055302.1	gene-LOC102172632	LOC102172632	-0.506913	0.0225427
chi-miR-145-5p	chi_circ_0001504	-0.627988	0.00302891	XM_013965775.2	gene-RASA1	RASA1	-0.507494	0.0223632
chi-miR-145-5p	chi_circ_0001504	-0.627988	0.00302891	XM_005686044.3	gene-RBM25	RBM25	-0.507815	0.0222643
chi-miR-145-5p	chi_circ_0001504	-0.627988	0.00302891	XM_018042460.1	gene-RYR2	RYR2	-0.507861	0.0222502
chi-miR-145-5p	chi_circ_0001504	-0.627988	0.00302891	XM_018044570.1	gene-USP9X	USP9X	-0.508083	0.0221823
chi-miR-145-5p	chi_circ_0001504	-0.627988	0.00302891	Novel_012511	XLOC_138434	Novel_012511	-0.508109	0.0221741
chi-miR-145-5p	chi_circ_0001504	-0.627988	0.00302891	Novel_014212	XLOC_156440	Novel_014212	-0.508759	0.0219759
chi-miR-145-5p	chi_circ_0001504	-0.627988	0.00302891	XM_018051573.1	gene-LOC102176218	LOC102176218	-0.509227	0.0218342
chi-miR-145-5p	chi_circ_0001504	-0.627988	0.00302891	XM_005695547.3	gene-GOLGA4	GOLGA4	-0.509337	0.0218007
chi-miR-145-5p	chi_circ_0001504	-0.627988	0.00302891	XM_018043623.1	gene-OPHN1	OPHN1	-0.509465	0.0217622
chi-miR-145-5p	chi_circ_0001504	-0.627988	0.00302891	XM_018043380.1	gene-CDON	CDON	-0.509657	0.0217044
chi-miR-145-5p	chi_circ_0001504	-0.627988	0.00302891	XM_005681513.3	gene-KLHL5	KLHL5	-0.51057	0.0214309
chi-miR-145-5p	chi_circ_0001504	-0.627988	0.00302891	XM_018065616.1	gene-RICTOR	RICTOR	-0.512226	0.0209419
chi-miR-145-5p	chi_circ_0001504	-0.627988	0.00302891	XM_018050333.1	gene-LOC102186477	LOC102186477	-0.513106	0.0206856
chi-miR-145-5p	chi_circ_0001504	-0.627988	0.00302891	Novel_020033	XLOC_208083	Novel_020033	-0.513827	0.0204775
chi-miR-145-5p	chi_circ_0001504	-0.627988	0.00302891	Novel_021230	XLOC_217414	Novel_021230	-0.514179	0.0203765
chi-miR-145-5p	chi_circ_0001504	-0.627988	0.00302891	XM_018039083.1	gene-ZNF318	ZNF318	-0.514494	0.0202866
chi-miR-145-5p	chi_circ_0001504	-0.627988	0.00302891	XM_018039647.1	gene-MALT1	MALT1	-0.514753	0.0202129
chi-miR-145-5p	chi_circ_0001504	-0.627988	0.00302891	Novel_007314	XLOC_078248	Novel_007314	-0.514779	0.0202054
chi-miR-145-5p	chi_circ_0001504	-0.627988	0.00302891	Novel_023564	XLOC_247746	Novel_023564	-0.514796	0.0202006
chi-miR-145-5p	chi_circ_0001504	-0.627988	0.00302891	XM_005676493.3	gene-ERBB4	ERBB4	-0.515162	0.0200967
chi-miR-145-5p	chi_circ_0001504	-0.627988	0.00302891	Novel_022305	XLOC_231286	Novel_022305	-0.515549	0.0199876
chi-miR-145-5p	chi_circ_0001504	-0.627988	0.00302891	Novel_021228	XLOC_217414	Novel_021228	-0.51583	0.0199084
chi-miR-145-5p	chi_circ_0001504	-0.627988	0.00302891	Novel_019008	XLOC_199922	Novel_019008	-0.516233	0.0197954
chi-miR-145-5p	chi_circ_0001504	-0.627988	0.00302891	Novel_010182	XLOC_112695	Novel_010182	-0.516479	0.0197267
chi-miR-145-5p	chi_circ_0001504	-0.627988	0.00302891	XM_018049433.1	gene-FRYL	FRYL	-0.516528	0.019713
chi-miR-145-5p	chi_circ_0001504	-0.627988	0.00302891	XM_018047508.1	gene-ABCA13	ABCA13	-0.516554	0.0197057
chi-miR-145-5p	chi_circ_0001504	-0.627988	0.00302891	XM_005681728.2	gene-ENAM	ENAM	-0.517447	0.019458
chi-miR-145-5p	chi_circ_0001504	-0.627988	0.00302891	XM_018049359.1	gene-PCDH7	PCDH7	-0.517523	0.0194371
chi-miR-145-5p	chi_circ_0001504	-0.627988	0.00302891	XM_005686055.3	gene-DNAL1	DNAL1	-0.51768	0.0193938
chi-miR-145-5p	chi_circ_0001504	-0.627988	0.00302891	Novel_001864	XLOC_021648	Novel_001864	-0.517879	0.0193393
chi-miR-145-5p	chi_circ_0001504	-0.627988	0.00302891	Novel_005923	XLOC_062744	Novel_005923	-0.518001	0.0193057
chi-miR-145-5p	chi_circ_0001504	-0.627988	0.00302891	Novel_022304	XLOC_231285	Novel_022304	-0.518374	0.0192037
chi-miR-145-5p	chi_circ_0001504	-0.627988	0.00302891	XM_005676621.3	gene-DOCK10	DOCK10	-0.519371	0.0189328
chi-miR-145-5p	chi_circ_0001504	-0.627988	0.00302891	XM_018044927.1	gene-PATJ	PATJ	-0.519409	0.0189225
chi-miR-145-5p	chi_circ_0001504	-0.627988	0.00302891	XM_005676119.3	gene-KCNJ3	KCNJ3	-0.519756	0.0188291
chi-miR-145-5p	chi_circ_0001504	-0.627988	0.00302891	Novel_021689	XLOC_222945	Novel_021689	-0.519939	0.0187801
chi-miR-145-5p	chi_circ_0001504	-0.627988	0.00302891	Novel_022740	XLOC_235315	Novel_022740	-0.520226	0.0187032
chi-miR-145-5p	chi_circ_0001504	-0.627988	0.00302891	XM_013976193.2	gene-RBM41	RBM41	-0.520533	0.0186213
chi-miR-145-5p	chi_circ_0001504	-0.627988	0.00302891	XR_001296649.2	gene-PER3	PER3	-0.520595	0.0186048
chi-miR-145-5p	chi_circ_0001504	-0.627988	0.00302891	Novel_008528	XLOC_092687	Novel_008528	-0.520834	0.0185412
chi-miR-145-5p	chi_circ_0001504	-0.627988	0.00302891	Novel_012224	XLOC_135361	Novel_012224	-0.521631	0.0183306
chi-miR-145-5p	chi_circ_0001504	-0.627988	0.00302891	Novel_018519	XLOC_195288	Novel_018519	-0.521868	0.0182682
chi-miR-145-5p	chi_circ_0001504	-0.627988	0.00302891	Novel_006957	XLOC_075115	Novel_006957	-0.522568	0.0180854
chi-miR-145-5p	chi_circ_0001504	-0.627988	0.00302891	Novel_016239	XLOC_174627	Novel_016239	-0.52434	0.0176288
chi-miR-145-5p	chi_circ_0001504	-0.627988	0.00302891	Novel_012119	XLOC_134121	Novel_012119	-0.524442	0.0176029
chi-miR-145-5p	chi_circ_0001504	-0.627988	0.00302891	XM_018047898.1	gene-ARID2	ARID2	-0.524816	0.0175078
chi-miR-145-5p	chi_circ_0001504	-0.627988	0.00302891	Novel_004302	XLOC_048114	Novel_004302	-0.524821	0.0175064
chi-miR-145-5p	chi_circ_0001504	-0.627988	0.00302891	Novel_001888	XLOC_022085	Novel_001888	-0.524845	0.0175003
chi-miR-145-5p	chi_circ_0001504	-0.627988	0.00302891	XM_018055305.1	gene-CCDC138	CCDC138	-0.524883	0.0174907
chi-miR-145-5p	chi_circ_0001504	-0.627988	0.00302891	Novel_009248	XLOC_101640	Novel_009248	-0.525295	0.0173866
chi-miR-145-5p	chi_circ_0001504	-0.627988	0.00302891	Novel_006448	XLOC_068718	Novel_006448	-0.52539	0.0173626
chi-miR-145-5p	chi_circ_0001504	-0.627988	0.00302891	Novel_015390	XLOC_169098	Novel_015390	-0.525764	0.0172685
chi-miR-145-5p	chi_circ_0001504	-0.627988	0.00302891	Novel_014210	XLOC_156428	Novel_014210	-0.525958	0.01722
chi-miR-145-5p	chi_circ_0001504	-0.627988	0.00302891	XM_005690979.3	gene-TPR	TPR	-0.526372	0.0171166
chi-miR-145-5p	chi_circ_0001504	-0.627988	0.00302891	XM_018054916.1	gene-REV1	REV1	-0.526677	0.0170409
chi-miR-145-5p	chi_circ_0001504	-0.627988	0.00302891	XM_013969062.2	gene-ZFP41	ZFP41	-0.52712	0.0169311
chi-miR-145-5p	chi_circ_0001504	-0.627988	0.00302891	Novel_018531	XLOC_195334	Novel_018531	-0.527166	0.0169198
chi-miR-145-5p	chi_circ_0001504	-0.627988	0.00302891	Novel_008475	XLOC_092088	Novel_008475	-0.527261	0.0168964
chi-miR-145-5p	chi_circ_0001504	-0.627988	0.00302891	Novel_002927	XLOC_032997	Novel_002927	-0.527384	0.016866
chi-miR-145-5p	chi_circ_0001504	-0.627988	0.00302891	Novel_012354	XLOC_136151	Novel_012354	-0.527588	0.016816
chi-miR-145-5p	chi_circ_0001504	-0.627988	0.00302891	XM_018065362.1	gene-SMURF2	SMURF2	-0.528534	0.0165849
chi-miR-145-5p	chi_circ_0001504	-0.627988	0.00302891	Novel_020545	XLOC_213162	Novel_020545	-0.528688	0.0165476
chi-miR-145-5p	chi_circ_0001504	-0.627988	0.00302891	Novel_001021	XLOC_012621	Novel_001021	-0.528738	0.0165354
chi-miR-145-5p	chi_circ_0001504	-0.627988	0.00302891	Novel_019853	XLOC_206411	Novel_019853	-0.529044	0.0164615
chi-miR-145-5p	chi_circ_0001504	-0.627988	0.00302891	XM_018046858.1	gene-BRAF	BRAF	-0.529213	0.0164207
chi-miR-145-5p	chi_circ_0001504	-0.627988	0.00302891	XM_018061462.1	gene-ZNF605	ZNF605	-0.529291	0.0164018
chi-miR-145-5p	chi_circ_0001504	-0.627988	0.00302891	Novel_014236	XLOC_156513	Novel_014236	-0.529305	0.0163985
chi-miR-145-5p	chi_circ_0001504	-0.627988	0.00302891	Novel_008094	XLOC_088732	Novel_008094	-0.529622	0.0163224
chi-miR-145-5p	chi_circ_0001504	-0.627988	0.00302891	XM_018046264.1	gene-DAP3	DAP3	-0.529744	0.0162932
chi-miR-145-5p	chi_circ_0001504	-0.627988	0.00302891	Novel_003922	XLOC_043852	Novel_003922	-0.529827	0.0162733
chi-miR-145-5p	chi_circ_0001504	-0.627988	0.00302891	XM_018055244.1	gene-SPTBN1	SPTBN1	-0.530381	0.0161412
chi-miR-145-5p	chi_circ_0001504	-0.627988	0.00302891	XM_005694535.3	gene-CREBRF	CREBRF	-0.530431	0.0161293
chi-miR-145-5p	chi_circ_0001504	-0.627988	0.00302891	Novel_012925	XLOC_143895	Novel_012925	-0.5308	0.0160418
chi-miR-145-5p	chi_circ_0001504	-0.627988	0.00302891	Novel_011012	XLOC_121561	Novel_011012	-0.530968	0.0160023
chi-miR-145-5p	chi_circ_0001504	-0.627988	0.00302891	XM_005694882.3	gene-DNAH5	DNAH5	-0.531608	0.0158516
chi-miR-145-5p	chi_circ_0001504	-0.627988	0.00302891	Novel_014113	XLOC_155572	Novel_014113	-0.531749	0.0158187
chi-miR-145-5p	chi_circ_0001504	-0.627988	0.00302891	Novel_010170	XLOC_112333	Novel_010170	-0.532728	0.0155912
chi-miR-145-5p	chi_circ_0001504	-0.627988	0.00302891	XM_018053375.1	gene-SYNE1	SYNE1	-0.533074	0.0155113
chi-miR-145-5p	chi_circ_0001504	-0.627988	0.00302891	XM_018049629.1	gene-BMP2K	BMP2K	-0.533441	0.0154271
chi-miR-145-5p	chi_circ_0001504	-0.627988	0.00302891	Novel_007797	XLOC_084326	Novel_007797	-0.533457	0.0154233
chi-miR-145-5p	chi_circ_0001504	-0.627988	0.00302891	XM_005695829.3	gene-ARHGEF3	ARHGEF3	-0.533734	0.0153601
chi-miR-145-5p	chi_circ_0001504	-0.627988	0.00302891	XM_018046243.1	gene-ASH1L	ASH1L	-0.534077	0.0152819
chi-miR-145-5p	chi_circ_0001504	-0.627988	0.00302891	Novel_016057	XLOC_173791	Novel_016057	-0.534428	0.0152022
chi-miR-145-5p	chi_circ_0001504	-0.627988	0.00302891	XM_005691347.2	gene-DNAH10	DNAH10	-0.534467	0.0151933
chi-miR-145-5p	chi_circ_0001504	-0.627988	0.00302891	Novel_001383	XLOC_016717	Novel_001383	-0.534469	0.0151929
chi-miR-145-5p	chi_circ_0001504	-0.627988	0.00302891	XM_018052035.1	gene-SMARCA2	SMARCA2	-0.5346	0.0151632
chi-miR-145-5p	chi_circ_0001504	-0.627988	0.00302891	XM_018055301.1	gene-LOC102172632	LOC102172632	-0.535436	0.0149753
chi-miR-145-5p	chi_circ_0001504	-0.627988	0.00302891	XM_018055198.1	gene-TTC7A	TTC7A	-0.535555	0.0149486
chi-miR-145-5p	chi_circ_0001504	-0.627988	0.00302891	Novel_011870	XLOC_131341	Novel_011870	-0.535594	0.0149399
chi-miR-145-5p	chi_circ_0001504	-0.627988	0.00302891	XM_018047962.1	gene-CPSF6	CPSF6	-0.535643	0.0149289
chi-miR-145-5p	chi_circ_0001504	-0.627988	0.00302891	Novel_000724	XLOC_008648	Novel_000724	-0.536074	0.014833
chi-miR-145-5p	chi_circ_0001504	-0.627988	0.00302891	Novel_015368	XLOC_168631	Novel_015368	-0.536249	0.0147943
chi-miR-145-5p	chi_circ_0001504	-0.627988	0.00302891	XM_013964525.2	gene-NAALADL2	NAALADL2	-0.536369	0.0147677
chi-miR-145-5p	chi_circ_0001504	-0.627988	0.00302891	XM_018056722.1	gene-FNDC3A	FNDC3A	-0.536537	0.0147306
chi-miR-145-5p	chi_circ_0001504	-0.627988	0.00302891	Novel_001863	XLOC_021648	Novel_001863	-0.536559	0.0147257
chi-miR-145-5p	chi_circ_0001504	-0.627988	0.00302891	Novel_014033	XLOC_154729	Novel_014033	-0.537657	0.014485
chi-miR-145-5p	chi_circ_0001504	-0.627988	0.00302891	XM_005675370.3	gene-WDR49	WDR49	-0.537807	0.0144523
chi-miR-145-5p	chi_circ_0001504	-0.627988	0.00302891	Novel_002004	XLOC_023953	Novel_002004	-0.538622	0.0142759
chi-miR-145-5p	chi_circ_0001504	-0.627988	0.00302891	Novel_007505	XLOC_080395	Novel_007505	-0.53884	0.0142291
chi-miR-145-5p	chi_circ_0001504	-0.627988	0.00302891	XM_018049438.1	gene-FRYL	FRYL	-0.539338	0.0141223
chi-miR-145-5p	chi_circ_0001504	-0.627988	0.00302891	Novel_012880	XLOC_143503	Novel_012880	-0.539565	0.0140739
chi-miR-145-5p	chi_circ_0001504	-0.627988	0.00302891	XM_018052887.1	gene-PHIP	PHIP	-0.54089	0.0137942
chi-miR-145-5p	chi_circ_0001504	-0.627988	0.00302891	Novel_015835	XLOC_172390	Novel_015835	-0.541097	0.0137511
chi-miR-145-5p	chi_circ_0001504	-0.627988	0.00302891	XM_018055307.1	gene-CCDC138	CCDC138	-0.541314	0.0137058
chi-miR-145-5p	chi_circ_0001504	-0.627988	0.00302891	XM_018053525.1	gene-WDR27	WDR27	-0.541404	0.013687
chi-miR-145-5p	chi_circ_0001504	-0.627988	0.00302891	XM_018059024.1	gene-LOC102177263	LOC102177263	-0.541424	0.0136828
chi-miR-145-5p	chi_circ_0001504	-0.627988	0.00302891	XM_018058300.1	gene-RGS22	RGS22	-0.542547	0.0134507
chi-miR-145-5p	chi_circ_0001504	-0.627988	0.00302891	XM_005676494.3	gene-ERBB4	ERBB4	-0.542623	0.0134352
chi-miR-145-5p	chi_circ_0001504	-0.627988	0.00302891	Novel_021373	XLOC_218682	Novel_021373	-0.542984	0.0133613
chi-miR-145-5p	chi_circ_0001504	-0.627988	0.00302891	XM_018047336.1	gene-DNAH11	DNAH11	-0.543165	0.0133244
chi-miR-145-5p	chi_circ_0001504	-0.627988	0.00302891	Novel_005348	XLOC_056774	Novel_005348	-0.543646	0.0132266
chi-miR-145-5p	chi_circ_0001504	-0.627988	0.00302891	XM_005684719.3	gene-CEP162	CEP162	-0.543717	0.0132124
chi-miR-145-5p	chi_circ_0001504	-0.627988	0.00302891	XM_005676205.3	gene-NCKAP5	NCKAP5	-0.543993	0.0131567
chi-miR-145-5p	chi_circ_0001504	-0.627988	0.00302891	Novel_023013	XLOC_238232	Novel_023013	-0.544537	0.0130472
chi-miR-145-5p	chi_circ_0001504	-0.627988	0.00302891	Novel_015757	XLOC_171434	Novel_015757	-0.544638	0.0130272
chi-miR-145-5p	chi_circ_0001504	-0.627988	0.00302891	XM_018040278.1	gene-CUX1	CUX1	-0.544706	0.0130135
chi-miR-145-5p	chi_circ_0001504	-0.627988	0.00302891	XM_005685753.3	gene-UNC13C	UNC13C	-0.54473	0.0130087
chi-miR-145-5p	chi_circ_0001504	-0.627988	0.00302891	Novel_001702	XLOC_019959	Novel_001702	-0.545294	0.0128964
chi-miR-145-5p	chi_circ_0001504	-0.627988	0.00302891	XM_018044194.1	gene-OCRL	OCRL	-0.545509	0.0128539
chi-miR-145-5p	chi_circ_0001504	-0.627988	0.00302891	Novel_004271	XLOC_047970	Novel_004271	-0.545532	0.0128492
chi-miR-145-5p	chi_circ_0001504	-0.627988	0.00302891	XM_005680630.3	gene-CFAP54	CFAP54	-0.54559	0.0128378
chi-miR-145-5p	chi_circ_0001504	-0.627988	0.00302891	Novel_003499	XLOC_039171	Novel_003499	-0.54566	0.0128239
chi-miR-145-5p	chi_circ_0001504	-0.627988	0.00302891	XM_018058379.1	gene-ZNF704	ZNF704	-0.545911	0.0127744
chi-miR-145-5p	chi_circ_0001504	-0.627988	0.00302891	Novel_004504	XLOC_049674	Novel_004504	-0.54665	0.0126297
chi-miR-145-5p	chi_circ_0001504	-0.627988	0.00302891	XM_005679307.3	gene-CFAP69	CFAP69	-0.546827	0.0125953
chi-miR-145-5p	chi_circ_0001504	-0.627988	0.00302891	Novel_009607	XLOC_105794	Novel_009607	-0.547355	0.0124927
chi-miR-145-5p	chi_circ_0001504	-0.627988	0.00302891	Novel_009382	XLOC_103054	Novel_009382	-0.549291	0.0121229
chi-miR-145-5p	chi_circ_0001504	-0.627988	0.00302891	XM_018055284.1	gene-KIAA1841	KIAA1841	-0.549505	0.0120826
chi-miR-145-5p	chi_circ_0001504	-0.627988	0.00302891	XM_018054330.1	gene-HERC1	HERC1	-0.550399	0.0119153
chi-miR-145-5p	chi_circ_0001504	-0.627988	0.00302891	Novel_008443	XLOC_091728	Novel_008443	-0.551819	0.0116535
chi-miR-145-5p	chi_circ_0001504	-0.627988	0.00302891	XR_001918158.1	gene-HLTF	HLTF	-0.55191	0.0116368
chi-miR-145-5p	chi_circ_0001504	-0.627988	0.00302891	Novel_001801	XLOC_020798	Novel_001801	-0.552154	0.0115924
chi-miR-145-5p	chi_circ_0001504	-0.627988	0.00302891	XM_018042183.1	gene-ANK3	ANK3	-0.552187	0.0115863
chi-miR-145-5p	chi_circ_0001504	-0.627988	0.00302891	Novel_001076	XLOC_013217	Novel_001076	-0.553601	0.0113313
chi-miR-145-5p	chi_circ_0001504	-0.627988	0.00302891	Novel_020948	XLOC_215603	Novel_020948	-0.553734	0.0113076
chi-miR-145-5p	chi_circ_0001504	-0.627988	0.00302891	Novel_023352	XLOC_244127	Novel_023352	-0.554332	0.0112013
chi-miR-145-5p	chi_circ_0001504	-0.627988	0.00302891	XM_013969875.2	gene-TTC17	TTC17	-0.554507	0.0111704
chi-miR-145-5p	chi_circ_0001504	-0.627988	0.00302891	Novel_006120	XLOC_064991	Novel_006120	-0.555466	0.0110021
chi-miR-145-5p	chi_circ_0001504	-0.627988	0.00302891	Novel_001289	XLOC_015184	Novel_001289	-0.556726	0.0107841
chi-miR-145-5p	chi_circ_0001504	-0.627988	0.00302891	Novel_010267	XLOC_113738	Novel_010267	-0.556835	0.0107654
chi-miR-145-5p	chi_circ_0001504	-0.627988	0.00302891	Novel_008526	XLOC_092682	Novel_008526	-0.55716	0.0107098
chi-miR-145-5p	chi_circ_0001504	-0.627988	0.00302891	Novel_008490	XLOC_092142	Novel_008490	-0.5574	0.0106689
chi-miR-145-5p	chi_circ_0001504	-0.627988	0.00302891	Novel_006016	XLOC_063850	Novel_006016	-0.557771	0.0106059
chi-miR-145-5p	chi_circ_0001504	-0.627988	0.00302891	Novel_008049	XLOC_087906	Novel_008049	-0.558114	0.010548
chi-miR-145-5p	chi_circ_0001504	-0.627988	0.00302891	XM_018041736.1	gene-CFAP58	CFAP58	-0.558284	0.0105194
chi-miR-145-5p	chi_circ_0001504	-0.627988	0.00302891	Novel_000389	XLOC_004458	Novel_000389	-0.559197	0.0103667
chi-miR-145-5p	chi_circ_0001504	-0.627988	0.00302891	XM_013971151.2	gene-ZNF567	ZNF567	-0.559626	0.0102955
chi-miR-145-5p	chi_circ_0001504	-0.627988	0.00302891	Novel_016324	XLOC_175187	Novel_016324	-0.559838	0.0102607
chi-miR-145-5p	chi_circ_0001504	-0.627988	0.00302891	Novel_021963	XLOC_225992	Novel_021963	-0.559853	0.0102581
chi-miR-145-5p	chi_circ_0001504	-0.627988	0.00302891	XM_005674997.3	gene-POLQ	POLQ	-0.559993	0.010235
chi-miR-145-5p	chi_circ_0001504	-0.627988	0.00302891	XM_018058299.1	gene-RGS22	RGS22	-0.56	0.0102339
chi-miR-145-5p	chi_circ_0001504	-0.627988	0.00302891	XM_005684887.3	gene-SHPRH	SHPRH	-0.560035	0.0102282
chi-miR-145-5p	chi_circ_0001504	-0.627988	0.00302891	XM_005696038.2	gene-CCR5	CCR5	-0.560192	0.0102024
chi-miR-145-5p	chi_circ_0001504	-0.627988	0.00302891	XM_018038889.1	gene-EXOC2	EXOC2	-0.560439	0.0101619
chi-miR-145-5p	chi_circ_0001504	-0.627988	0.00302891	XM_005695544.2	gene-GOLGA4	GOLGA4	-0.56073	0.0101144
chi-miR-145-5p	chi_circ_0001504	-0.627988	0.00302891	Novel_001885	XLOC_022085	Novel_001885	-0.560804	0.0101023
chi-miR-145-5p	chi_circ_0001504	-0.627988	0.00302891	Novel_016919	XLOC_178926	Novel_016919	-0.56102	0.0100672
chi-miR-145-5p	chi_circ_0001504	-0.627988	0.00302891	Novel_017389	XLOC_182081	Novel_017389	-0.563473	0.00967542
chi-miR-145-5p	chi_circ_0001504	-0.627988	0.00302891	Novel_010852	XLOC_120530	Novel_010852	-0.564064	0.00958295
chi-miR-145-5p	chi_circ_0001504	-0.627988	0.00302891	XM_005690741.3	gene-PER3	PER3	-0.56542	0.00937333
chi-miR-145-5p	chi_circ_0001504	-0.627988	0.00302891	Novel_009508	XLOC_104644	Novel_009508	-0.567682	0.00903212
chi-miR-145-5p	chi_circ_0001504	-0.627988	0.00302891	Novel_023128	XLOC_240347	Novel_023128	-0.568409	0.00892448
chi-miR-145-5p	chi_circ_0001504	-0.627988	0.00302891	XM_018054289.1	gene-VPS13C	VPS13C	-0.568732	0.00887703
chi-miR-145-5p	chi_circ_0001504	-0.627988	0.00302891	XM_005683451.3	gene-ERAP1	ERAP1	-0.569156	0.00881513
chi-miR-145-5p	chi_circ_0001504	-0.627988	0.00302891	XM_005675860.2	gene-PMS1	PMS1	-0.56945	0.00877244
chi-miR-145-5p	chi_circ_0001504	-0.627988	0.00302891	XM_018040496.1	gene-SMG1	SMG1	-0.571415	0.00849101
chi-miR-145-5p	chi_circ_0001504	-0.627988	0.00302891	Novel_024267	XLOC_254553	Novel_024267	-0.572356	0.00835885
chi-miR-145-5p	chi_circ_0001504	-0.627988	0.00302891	XM_018060259.1	gene-AKT3	AKT3	-0.57289	0.00828463
chi-miR-145-5p	chi_circ_0001504	-0.627988	0.00302891	Novel_024208	XLOC_253771	Novel_024208	-0.573068	0.00825998
chi-miR-145-5p	chi_circ_0001504	-0.627988	0.00302891	XM_005683717.3	gene-PIP5K1B	PIP5K1B	-0.573209	0.00824057
chi-miR-145-5p	chi_circ_0001504	-0.627988	0.00302891	XM_005694685.3	gene-GPBP1	GPBP1	-0.573462	0.00820579
chi-miR-145-5p	chi_circ_0001504	-0.627988	0.00302891	XM_005685780.3	gene-TRPM7	TRPM7	-0.573635	0.00818205
chi-miR-145-5p	chi_circ_0001504	-0.627988	0.00302891	Novel_021964	XLOC_226010	Novel_021964	-0.573637	0.00818167
chi-miR-145-5p	chi_circ_0001504	-0.627988	0.00302891	XM_018050239.1	gene-LOC102191519	LOC102191519	-0.573919	0.00814313
chi-miR-145-5p	chi_circ_0001504	-0.627988	0.00302891	XM_018053035.1	gene-ANKRD28	ANKRD28	-0.573975	0.00813549
chi-miR-145-5p	chi_circ_0001504	-0.627988	0.00302891	Novel_022769	XLOC_235622	Novel_022769	-0.57527	0.00796038
chi-miR-145-5p	chi_circ_0001504	-0.627988	0.00302891	Novel_021716	XLOC_223290	Novel_021716	-0.575318	0.00795388
chi-miR-145-5p	chi_circ_0001504	-0.627988	0.00302891	Novel_001275	XLOC_014910	Novel_001275	-0.575322	0.00795333
chi-miR-145-5p	chi_circ_0001504	-0.627988	0.00302891	XM_005683438.2	gene-FAM81B	FAM81B	-0.575936	0.00787141
chi-miR-145-5p	chi_circ_0001504	-0.627988	0.00302891	Novel_005024	XLOC_053919	Novel_005024	-0.576186	0.00783832
chi-miR-145-5p	chi_circ_0001504	-0.627988	0.00302891	Novel_010189	XLOC_112726	Novel_010189	-0.576357	0.00781573
chi-miR-145-5p	chi_circ_0001504	-0.627988	0.00302891	XM_018045688.1	gene-WDR63	WDR63	-0.577489	0.00766736
chi-miR-145-5p	chi_circ_0001504	-0.627988	0.00302891	Novel_000060	XLOC_001291	Novel_000060	-0.578565	0.00752847
chi-miR-145-5p	chi_circ_0001504	-0.627988	0.00302891	Novel_011107	XLOC_122191	Novel_011107	-0.579987	0.00734818
chi-miR-145-5p	chi_circ_0001504	-0.627988	0.00302891	XM_018038686.1	gene-DST	DST	-0.580162	0.00732628
chi-miR-145-5p	chi_circ_0001504	-0.627988	0.00302891	XM_005694690.3	gene-MAP3K1	MAP3K1	-0.580271	0.0073126
chi-miR-145-5p	chi_circ_0001504	-0.627988	0.00302891	XM_018052469.1	gene-PTCH1	PTCH1	-0.580291	0.00731006
chi-miR-145-5p	chi_circ_0001504	-0.627988	0.00302891	Novel_007015	XLOC_075689	Novel_007015	-0.580402	0.00729617
chi-miR-145-5p	chi_circ_0001504	-0.627988	0.00302891	XM_005693028.3	gene-C18H19orf18	C18H19orf18	-0.580933	0.00723015
chi-miR-145-5p	chi_circ_0001504	-0.627988	0.00302891	Novel_021474	XLOC_219582	Novel_021474	-0.581031	0.00721804
chi-miR-145-5p	chi_circ_0001504	-0.627988	0.00302891	XM_013963032.2	gene-IQCA1	IQCA1	-0.581698	0.00713588
chi-miR-145-5p	chi_circ_0001504	-0.627988	0.00302891	Novel_000665	XLOC_008310	Novel_000665	-0.582524	0.00703519
chi-miR-145-5p	chi_circ_0001504	-0.627988	0.00302891	Novel_015286	XLOC_166957	Novel_015286	-0.582879	0.00699228
chi-miR-145-5p	chi_circ_0001504	-0.627988	0.00302891	Novel_019342	XLOC_202165	Novel_019342	-0.583303	0.0069413
chi-miR-145-5p	chi_circ_0001504	-0.627988	0.00302891	XM_018052886.1	gene-PHIP	PHIP	-0.583358	0.00693471
chi-miR-145-5p	chi_circ_0001504	-0.627988	0.00302891	Novel_023290	XLOC_242669	Novel_023290	-0.583521	0.00691521
chi-miR-145-5p	chi_circ_0001504	-0.627988	0.00302891	XM_013963869.2	gene-ABCD2	ABCD2	-0.585109	0.00672766
chi-miR-145-5p	chi_circ_0001504	-0.627988	0.00302891	XR_001918010.1	gene-TTC14	TTC14	-0.585582	0.00667261
chi-miR-145-5p	chi_circ_0001504	-0.627988	0.00302891	Novel_008742	XLOC_095932	Novel_008742	-0.586278	0.00659222
chi-miR-145-5p	chi_circ_0001504	-0.627988	0.00302891	Novel_008801	XLOC_096981	Novel_008801	-0.58664	0.00655075
chi-miR-145-5p	chi_circ_0001504	-0.627988	0.00302891	Novel_002925	XLOC_032966	Novel_002925	-0.589033	0.00628193
chi-miR-145-5p	chi_circ_0001504	-0.627988	0.00302891	Novel_019993	XLOC_207682	Novel_019993	-0.589091	0.00627543
chi-miR-145-5p	chi_circ_0001504	-0.627988	0.00302891	Novel_021979	XLOC_226796	Novel_021979	-0.590387	0.00613377
chi-miR-145-5p	chi_circ_0001504	-0.627988	0.00302891	Novel_000794	XLOC_009662	Novel_000794	-0.590962	0.00607184
chi-miR-145-5p	chi_circ_0001504	-0.627988	0.00302891	Novel_001344	XLOC_015863	Novel_001344	-0.591414	0.00602338
chi-miR-145-5p	chi_circ_0001504	-0.627988	0.00302891	Novel_008750	XLOC_096139	Novel_008750	-0.592279	0.00593177
chi-miR-145-5p	chi_circ_0001504	-0.627988	0.00302891	XM_013964800.2	gene-CC2D2A	CC2D2A	-0.592294	0.00593016
chi-miR-145-5p	chi_circ_0001504	-0.627988	0.00302891	Novel_000838	XLOC_010867	Novel_000838	-0.59383	0.00577019
chi-miR-145-5p	chi_circ_0001504	-0.627988	0.00302891	Novel_004098	XLOC_047136	Novel_004098	-0.595354	0.00561499
chi-miR-145-5p	chi_circ_0001504	-0.627988	0.00302891	XM_018066673.1	gene-DNAH12	DNAH12	-0.595571	0.00559313
chi-miR-145-5p	chi_circ_0001504	-0.627988	0.00302891	Novel_008512	XLOC_092401	Novel_008512	-0.595611	0.00558919
chi-miR-145-5p	chi_circ_0001504	-0.627988	0.00302891	XM_018054768.1	gene-DNAH6	DNAH6	-0.59571	0.00557923
chi-miR-145-5p	chi_circ_0001504	-0.627988	0.00302891	Novel_023549	XLOC_247465	Novel_023549	-0.596939	0.00545726
chi-miR-145-5p	chi_circ_0001504	-0.627988	0.00302891	Novel_022039	XLOC_227827	Novel_022039	-0.598695	0.00528676
chi-miR-145-5p	chi_circ_0001504	-0.627988	0.00302891	Novel_010172	XLOC_112411	Novel_010172	-0.59981	0.00518084
chi-miR-145-5p	chi_circ_0001504	-0.627988	0.00302891	Novel_020527	XLOC_213077	Novel_020527	-0.601873	0.00498936
chi-miR-145-5p	chi_circ_0001504	-0.627988	0.00302891	XR_001918049.1	gene-PCED1B	PCED1B	-0.602249	0.00495512
chi-miR-145-5p	chi_circ_0001504	-0.627988	0.00302891	Novel_010651	XLOC_117035	Novel_010651	-0.602392	0.00494212
chi-miR-145-5p	chi_circ_0001504	-0.627988	0.00302891	Novel_001870	XLOC_021657	Novel_001870	-0.60288	0.00489808
chi-miR-145-5p	chi_circ_0001504	-0.627988	0.00302891	XM_018067147.1	gene-SPICE1	SPICE1	-0.603242	0.00486557
chi-miR-145-5p	chi_circ_0001504	-0.627988	0.00302891	Novel_012116	XLOC_134121	Novel_012116	-0.604863	0.00472228
chi-miR-145-5p	chi_circ_0001504	-0.627988	0.00302891	Novel_021385	XLOC_218781	Novel_021385	-0.6061	0.00461532
chi-miR-145-5p	chi_circ_0001504	-0.627988	0.00302891	XM_005681248.3	gene-MARCH1	44621	-0.606608	0.00457199
chi-miR-145-5p	chi_circ_0001504	-0.627988	0.00302891	Novel_008419	XLOC_091212	Novel_008419	-0.608837	0.00438572
chi-miR-145-5p	chi_circ_0001504	-0.627988	0.00302891	Novel_001871	XLOC_021665	Novel_001871	-0.609147	0.00436034
chi-miR-145-5p	chi_circ_0001504	-0.627988	0.00302891	Novel_003772	XLOC_041825	Novel_003772	-0.611425	0.00417735
chi-miR-145-5p	chi_circ_0001504	-0.627988	0.00302891	XM_018058296.1	gene-RGS22	RGS22	-0.613309	0.00403096
chi-miR-145-5p	chi_circ_0001504	-0.627988	0.00302891	Novel_014779	XLOC_160918	Novel_014779	-0.614026	0.0039763
chi-miR-145-5p	chi_circ_0001504	-0.627988	0.00302891	Novel_017109	XLOC_180009	Novel_017109	-0.614181	0.00396457
chi-miR-145-5p	chi_circ_0001504	-0.627988	0.00302891	Novel_004022	XLOC_045482	Novel_004022	-0.616205	0.00381408
chi-miR-145-5p	chi_circ_0001504	-0.627988	0.00302891	Novel_000581	XLOC_005993	Novel_000581	-0.617018	0.00375501
chi-miR-145-5p	chi_circ_0001504	-0.627988	0.00302891	Novel_001873	XLOC_021685	Novel_001873	-0.617253	0.00373806
chi-miR-145-5p	chi_circ_0001504	-0.627988	0.00302891	Novel_006906	XLOC_072647	Novel_006906	-0.618533	0.00364686
chi-miR-145-5p	chi_circ_0001504	-0.627988	0.00302891	Novel_023291	XLOC_242675	Novel_023291	-0.619326	0.00359134
chi-miR-145-5p	chi_circ_0001504	-0.627988	0.00302891	Novel_021354	XLOC_218464	Novel_021354	-0.624756	0.00322951
chi-miR-145-5p	chi_circ_0001504	-0.627988	0.00302891	Novel_013358	XLOC_147977	Novel_013358	-0.626575	0.00311528
chi-miR-145-5p	chi_circ_0001504	-0.627988	0.00302891	XM_013963898.2	gene-C5H12orf56	C5H12orf56	-0.629799	0.00292109
chi-miR-145-5p	chi_circ_0001504	-0.627988	0.00302891	Novel_003005	XLOC_033949	Novel_003005	-0.632169	0.00278488
chi-miR-145-5p	chi_circ_0001504	-0.627988	0.00302891	Novel_018460	XLOC_194641	Novel_018460	-0.632647	0.00275804
chi-miR-145-5p	chi_circ_0001504	-0.627988	0.00302891	Novel_018541	XLOC_195503	Novel_018541	-0.633049	0.00273565
[truncated: 17,178 more rows]

## Sheet: Sheet4 Target genes
gene name
MAECH1
MAECH7
MAECH8
AAMP
AARS2
ABCA1
ABCA13
ABCA4
ABCA6
ABCC8
ABCD1
ABCD2
ABCD4
ABL1
ACAA1
ACACA
ACACB
ACOX1
ACRC
ACSL1
ACVRL1
ADAM15
ADAM33
ADAMTS10
ADAMTS13
ADAMTS16
ADAMTS17
ADAR
ADAT1
ADCK1
ADCK5
ADD3
ADGRA1
ADGRB3
ADGRF3
ADGRG5
ADGRG6
ADGRL1
ADNP
ADRA2B
ADSSL1
AEBP1
AFAP1
AFF4
AGER
AGFG1
AGFG2
AGPAT3
AGRN
AHDC1
AHNAK
AHNAK2
AKAP11
AKAP12
AKAP4
AKAP6
AKAP9
AKT2
AKT3
ALAD
ALDH16A1
ALDH1A2
ALG3
ALMS1
ALPK3
ALS2CL
AMBRA1
AMDHD2
AMER1
AMH
AMIGO1
AMOTL2
AMT
ANK2
ANK3
ANKIB1
ANKRD11
ANKRD13C
ANKRD13D
ANKRD17
ANKRD28
ANKRD29
ANKRD31
ANKRD34A
ANKRD45
ANKRD66
ANO8
ANO9
ANXA7
AOC1
AP1G2
AP4M1
AP5S1
AP5Z1
APBA1
APBB1
APC
APH1A
APOBR
ARFGEF3
ARHGAP1
ARHGAP12
ARHGAP22
ARHGAP27
ARHGAP30
ARHGAP4
ARHGAP5
ARHGAP6
ARHGEF11
ARHGEF17
ARHGEF19
ARHGEF25
ARHGEF26
ARHGEF28
ARHGEF3
ARHGEF7
ARID1A
ARID2
ARID5A
ARIH2
ARL5B
ARMC4
ARMC5
ARMCX4
ARMCX5
ARNT
ARRB2
ARTN
ASAP3
ASB1
ASB2
ASB6
ASH1L
ASIC4
ASPN
ASXL1
ATAD2B
ATE1
ATG13
ATG16L1
ATG16L2
ATG2A
ATG4B
ATN1
ATP2B1
ATP5B
ATP6V0E2
ATP7B
ATP8B3
ATPAF1
ATXN1L
ATXN7
ATXN7L3
AUTS2
AXL
B3GAT3
B4GALT7
BABAM1
BACE1
BAX
BBS1
BCL2L1
BCL7C
BCO2
BCORL1
BET1L
BGN
BICD2
BMP2K
BMPR1B
BNC2
BOP1
BRAF
BRAT1
BRD2
BROX
BRWD1
BSDC1
C10H15orf52
C11H9orf69
C16H1orf167
C18H19orf18
C19H17orf62
C19H17orf80
C20H5orf42
C21H15orf39
C23H6orf106
C23H6orf132
C25H16orf59
C25H7orf61
C28H10orf10
C28H10orf54
C29H11orf95
C2CD2L
C5H12orf29
C5H12orf56
C7H19orf44
C7H19orf57
C8H9orf3
CA12
CABLES1
CACHD1
CACNA1B
CACNA1D
CACNA2D2
CACNB4
CAD
CALCOCO1
CAMK1D
CAMKMT
CAMSAP1
CAND1
CAPN15
CAPN5
CAPRIN2
CARD9
CASKIN2
CASP8
CATSPER4
CBX7
CC2D2A
CCDC102A
CCDC138
CCDC141
CCDC170
CCDC180
CCDC184
CCDC187
CCDC40
CCDC69
CCDC88B
CCDC9
CCR5
CD247
CD34
CD44
CDAN1
CDC14A
CDC34
CDC40
CDC42EP2
CDH5
CDK10
CDK12
CDK13
CDK5RAP2
CDON
CDYL
CDYL2
CELF1
CELSR3
CEP112
CEP162
CEP164
CEP250
CEP290
CEP350
CEP68
CEP72
CEP97
CERK
CFAP44
CFAP46
CFAP54
CFAP58
CFAP69
CHD8
CHD9
CHFR
CHKA
CHRD
CHRNB1
CHST12
CHST3
CILP
CISH
CLASRP
CLCC1
CLCF1
CLCN6
CLCN7
CLIP1
CLIP4
CLN6
CLOCK
CNGA3
CNNM2
CNOT1
CNTD1
CNTLN
CNTNAP1
COL12A1
COL15A1
COL16A1
COL18A1
COL19A1
COL22A1
COL4A3
COL4A3BP
COL5A2
COL6A6
COL8A1
COL9A3
COMMD5
CPAMD8
CPNE1
CPSF2
CPSF6
CPT1A
CRAMP1
CREB1
CREB5
CREBRF
CREBZF
CRNKL1
CROCC2
CRTC1
CRTC3
CRY2
CSDE1
CSNK1A1
CSPG4
CSTF1
CTDSP1
CTNNBIP1
CTNND1
CUL7
CUL9
CUNH9orf172
CUX1
CUX2
CXCR5
CXXC5
CYFIP2
CYLD
CYSRT1
CYTH3
DAB2IP
DAGLA
DAP3
DCAF8
DCBLD1
DCHS1
DCUN1D3
DDB2
DDIAS
DDR1
DDX51
DDX52
DECR2
DENND1A
DENND1C
DENND2A
DENND4A
DENND6B
DEPDC5
DEPTOR
DES
DESI1
DGAT1
DGCR14
DGKB
DGKE
DGKH
DGKZ
DHCR24
DHRS7
DHRSX
DHX30
DHX36
DISC1
DLC1
DLG4
DLL1
DLL4
DMD
DMPK
DMRT3
DMXL1
DNAAF3
DNAH10
DNAH11
DNAH12
DNAH5
DNAH6
DNAH9
DNAJB2
DNAJB6
DNAJC16
DNAJC27
DNAJC5
DNAL1
DNHD1
DNMT1
DNMT3A
DOCK10
DOCK2
DOCK9
DOK1
DOK4
DOLPP1
DOPEY1
DOT1L
DPH1
DPP9
DPT
DPYSL3
DST
DTNA
DTX4
DUS3L
DUSP15
DYNC2H1
E4F1
EDAR
EDARADD
EDEM3
EEF1AKMT1
EFCAB6
EFNA1
EFNA3
EFNB1
EGFL7
EGFR
EGR3
EHBP1L1
EHD2
EHMT2
EIF4E2
ELF2
ELL2
ELL3
ELMSAN1
ELN
EME1
EME2
EMID1
EML5
ENAM
ENDOV
ENKD1
ENKUR
ENO4
ENTPD7
EPB41
EPB41L2
EPG5
EPHA2
EPHA7
EPHB4
EPS15L1
ERAP1
ERBB2
ERBB4
ESRRA
EVPL
EXOC2
EXOSC10
EXPH5
FAAP100
FAM109A
FAM124A
FAM126B
FAM129B
FAM13A
FAM160B2
FAM193A
FAM193B
FAM210A
FAM217B
FAM3A
FAM53B
FAM63A
FAM65A
FAM65C
FAM81B
FAM83H
FAT2
FAT4
FBN1
FBXL19
FBXL20
FBXL3
FBXL6
FBXO21
FBXO30
FBXO42
FBXO45
FBXO46
FBXW11
FBXW4
FBXW5
FCHSD1
FES
FGF9
FGFR2
FHL2
FIGN
FITM1
FIZ1
FLII
FLNA
FLNB
FLNC
FLT1
FLT3LG
FLT4
FLYWCH1
FN1
FN3K
FNBP1
FNBP1L
FNDC1
FNDC3A
FNDC4
FNIP2
FOLH1B
FOXJ2
FOXJ3
FOXP4
FRMD3
FRMD5
FRMD6
FRMPD4
FRY
FRYL
FTSJ1
FUCA2
FURIN
G6PC3
GALNT16
GALNT7
GAPVD1
GATA2
GATA6
GATAD2A
GATSL2
GBGT1
GCN1
GCNT1
GDA
GFRA1
GGCX
GIGYF1
GIMD1
GIT1
GIT2
GJA10
GLI2
GLP2R
GLS
GLTSCR1L
GNAT2
GNB3
GNGT2
GOLGA1
GOLGA3
GOLGA4
GON4L
GPANK1
GPAT2
GPATCH2
GPBP1
GPR146
GPR83
GPR87
GPRASP1
GPRC5C
GPT
GPT2
GRB7
GRHL2
GRIA4
GRID2IP
GRIK4
GRK5
GRTP1
GSDMD
GSK3B
GSTZ1
GTF2E2
GTPBP1
GUCD1
GUCY1A3
GZF1
H6PD
HAUS7
HDAC11
HDAC5
HDAC9
HECTD1
HECTD3
HECW2
HELQ
HERC1
HERPUD2
HES4
HGFAC
HGS
HIP1
HIP1R
HIVEP2
HIVEP3
HLTF
HMGXB3
HMOX2
HNRNPDL
HNRNPH3
HNRNPU
HOOK2
HOXB6
HOXC8
HPS1
HPS6
HR
HS3ST2
HS6ST1
HSD11B1L
HSF4
HSPA4L
HSPG2
HTRA3
HYAL3
IFFO1
IFT172
IGDCC4
IGF1
IGHMBP2
IGSF8
IGSF9
IKBKB
IKBKE
IL17RA
IL17RE
IL1R1
IL4R
IL9R
ILDR1
ILF3
ILVBL
ING4
INO80E
INPP5B
INPP5E
INPP5K
INSR
INTS1
INTS4
INTS5
INVS
IP6K1
IPCEF1
IQCA1
IQSEC1
IRF2BP1
IRF2BPL
IRF3
ITCH
ITGA2B
ITGB6
ITGBL1
ITPKB
ITPR1
ITSN1
ITSN2
JADE2
JAG1
JAKMIP3
JARID2
JMJD1C
JMJD4
JMY
JPH3
KANK2
KANK3
KANSL1
KANSL1L
KAT6A
KAT6B
KBTBD4
KCNA6
KCNC4
KCNG1
KCNJ3
KCNK4
KCNK6
KCNMA1
KCNMB1
KCTD10
KCTD19
KCTD2
KCTD5
KDM5A
KDM6A
KEAP1
KHK
KIAA0355
KIAA0368
KIAA0513
KIAA0586
KIAA0753
KIAA0825
KIAA1033
KIAA1107
KIAA1109
KIAA1147
KIAA1161
KIAA1191
KIAA1211L
KIAA1217
KIAA1257
KIAA1328
KIAA1462
KIAA1468
KIAA1614
KIAA1644
KIAA1671
KIAA1755
KIAA1841
KIAA2026
KIF1A
KIF1C
KIF21A
KIF7
KLB
KLF16
KLHDC3
KLHDC4
KLHL25
KLHL33
KLHL5
KLHL6
KLRG2
KMT2A
KMT2B
KMT2C
KMT5C
KYAT1
LAMC3
LAMTOR1
LARP1
LARS2
LAT2
LCP1
LCP2
LDHD
LDLRAD1
LDLRAP1
LGALS3BP
LIMK2
LMBR1L
LMO7
LMTK2
LMTK3
LNX1
LOC102168874
LOC102169298
LOC102169968
LOC102169978
LOC102170282
LOC102170412
LOC102170693
LOC102171438
LOC102172054
LOC102172072
LOC102172305
LOC102172632
LOC102172711
LOC102172790
LOC102173648
LOC102174372
LOC102174628
LOC102175120
LOC102175132
LOC102175187
LOC102175218
LOC102175781
LOC102176218
LOC102176672
LOC102177263
LOC102177554
LOC102177559
LOC102178253
LOC102178413
LOC102179006
LOC102180114
LOC102180196
LOC102180664
LOC102180704
LOC102180829
LOC102181119
LOC102181148
LOC102181422
LOC102181880
LOC102182655
LOC102182782
LOC102183317
LOC102183372
LOC102183750
LOC102183842
LOC102183919
LOC102183974
LOC102184360
LOC102185487
LOC102185866
LOC102186291
LOC102186477
LOC102186858
LOC102186926
LOC102187621
LOC102187632
LOC102188023
LOC102188159
LOC102188297
LOC102188534
LOC102189340
LOC102189578
LOC102189751
LOC102190037
LOC102190263
LOC102190581
LOC102190672
LOC102191238
LOC102191280
LOC102191519
LOC106501787
LOC106502527
LOC106502819
LOC106503194
LOC106503221
LOC106503625
LOC108634032
LOC108634342
LOC108634474
LOC108634506
LOC108634544
LOC108634775
LOC108635461
LOC108635517
LOC108635581
LOC108635896
LOC108636107
LOC108636217
LOC108636441
LOC108636573
LOC108637356
LOC108637403
LOC108637417
LOC108637651
LOC108637778
LOC108638604
LPAR2
LPIN3
LRBA
LRIG2
LRP1
LRP1B
LRP2
LRP5
LRP6
LRRC47
LRRC56
LRRC75A
LRRFIP1
LRRK1
LRRK2
LRRN4CL
LSP1
LTBP2
LTBP3
LTN1
LVRN
LYPD1
LYST
LZTS2
LZTS3
M6PR
MAD1L1
MAFG
MALT1
MAP2K7
MAP3K1
MAP3K10
MAP3K19
MAP4
MAP4K2
MAP7D1
MAPK12
MAPK15
MAPK7
MAPKAPK3
MAPKBP1
MARK3
MASP2
MAST1
MAU2
MBD1
MBD5
MCC
MCF2L2
MCL1
MCM8
MCRIP1
MCTP2
MDC1
MECP2
MED13
MED13L
MED24
MED26
MED30
MEF2B
MEF2D
MEGF8
MEPCE
MERTK
METRNL
MFN2
MFSD11
MFSD2B
MFSD3
MFSD4B
MGA
MGAT1
MIA3
MIB2
MICALL2
MINK1
MIPOL1
MKRN3
MLKL
MMP24
MN1
MNT
MORC2
MORC3
MPDZ
MPHOSPH9
MPND
MPP2
MPP3
MPP6
MPPED1
MPRIP
MRGPRF
MROH1
MRPL45
MRPS35
MSANTD1
MSS51
MTDH
MTHFR
MTMR1
MTMR10
MTMR2
MTMR3
MTSS1L
MTURN
MTUS1
MVB12B
MYCBP2
MYH14
MYL9
MYLIP
MYLK3
MYO18A
MYO1C
MYO9A
MYOCD
N4BP2L2
NAALADL1
NAALADL2
NADK
NAPRT
NAV1
NCAPH2
NCKAP5
NCKAP5L
NCOA2
NCOA5
NCOR1
NCOR2
NDST1
NDST2
NDUFV1
NECTIN1
NEDD4L
NEIL1
NEK10
NEK11
NEK8
NELFB
NF1
NF2
NFKBID
NFKBIE
NID1
NID2
NINL
NKD1
NOD1
NOV
NR3C2
NRAP
NRP2
NRROS
NSD1
NTN4
NTNG1
NTRK2
NTRK3
NUDCD3
NUDT6
NUMA1
NUMBL
NVL
NXPH4
OBSCN
OBSL1
OCRL
OLFML1
OPHN1
OPLAH
OSBPL3
OSBPL5
OSBPL7
OTOGL
OTOP3
OTUD5
OXSR1
P2RY2
P2RY8
PABPC1L
PACSIN3
PALM
PALM3
PANK1
PAOX
PAPLN
PAQR6
PARD3
PARD3B
PARP6
PASK
PATJ
PATZ1
PBLD
PBX1
PCDH7
PCED1A
PCED1B
PCF11
PCGF2
PDCD1
PDE2A
PDLIM3
PDLIM5
PDLIM7
PDP1
PEAR1
PECAM1
PEG3
PELI1
PELI3
PER1
PER3
PEX14
PEX5
PGGHG
PGM2L1
PHACTR2
PHC1
PHF1
PHF14
PHIP
PHLDB3
PI4K2A
PIAS2
PIGH
PIGL
PIGO
PIGQ
PIP4K2B
PIP5K1B
PITPNC1
PITPNM2
PITRM1
PKD1
PKD1L2
PKD2L1
PKHD1
PKIB
PKN2
PKP4
PLBD1
PLCB4
PLCG1
PLEKHG5
PLEKHG6
PLEKHH3
PLEKHM2
PLEKHO2
PLPP3
PLPP7
PLXNA3
PLXNA4
PLXNB1
PLXNC1
PMS1
PNKP
PNPLA7
PODN
POLQ
POLR2I
POMK
POMT1
POSTN
PPARGC1B
PPM1F
PPM1K
PPOX
PPP1R12B
PPP1R12C
PPP1R13B
PPP1R16A
PPP2R3A
PPP2R5B
PPP3CC
PPP6R1
PPP6R2
PPT2
PREX2
PRICKLE2
PRKAG2
PRKCB
PRKCE
PRMT9
PROB1
PROCA1
PROZ
PRPF40B
PRPS2
PRR29
PRR5L
PRRC2B
PRRC2C
PRRG3
PRRT2
PRUNE2
PSD
PSD3
PSKH1
PSMD3
PTCH1
PTGES2
PTPN14
PTPN4
PTPRG
PUS1
PWWP2A
PWWP2B
PXDN
PXN
PYGO2
QKI
RAB11FIP5
RAB3IL1
RAB44
RAB5B
RABGAP1L
RAC3
RAET1E
RAF1
RALGAPB
RALGPS2
RAPGEF4
RAPGEF6
RARB
RARG
RASA1
RASA2
RASA3
RASGEF1C
RASGRF2
RASGRP3
RASL12
RASSF1
RAVER1
RBFA
RBM25
RBM26
RBM33
RBM41
RBMS2
RBMS3
RBPMS
RELL2
RELN
REPIN1
REPS1
RERE
REV1
RGAG4
RGL2
RGS16
RGS19
RGS22
RGS6
RGS9
RHBDD2
RHBDF1
RHOBTB3
RHPN2
RICTOR
RILPL1
RIMS2
RIN2
RIN3
RNF121
RNF144B
RNF152
RNF170
RNF175
RNF215
RNF216
RNF220
RNF38
RNF41
RNF43
RNF6
ROR1
RPE
RPH3A
RPH3AL
RPL13A
RPS6KA5
RRP1
RRP8
RSAD1
RSF1
RTF1
RTKN
RTN4RL1
RTTN
RUFY1
RUFY3
RUSC1
RWDD2B
RXRB
RYR2
RYR3
SAMD12
SAP30L
SAPCD1
SARDH
SASH1
SBF2
SBNO1
SBNO2
SCAF1
SCAF8
SCAMP2
SCN2B
SCN4B
SDCCAG8
SDR39U1
SEC16A
SEC31B
SECISBP2
SECISBP2L
SEMA3B
SEMA4F
SENP2
SENP7
SERTAD3
SETBP1
SETD2
SETDB1
SFI1
SGTA
SH2B1
SH3BP4
SH3BP5L
SH3D19
SH3TC1
SHBG
SHC1
SHC2
SHF
SHKBP1
SHPRH
SHROOM1
SHROOM3
SIAH1
SIN3A
SIPA1L1
SIPA1L3
SIRT5
SLC14A1
SLC17A5
SLC22A17
SLC25A20
SLC25A26
SLC25A29
SLC25A42
SLC26A6
SLC27A1
SLC29A3
SLC34A3
SLC43A1
SLC44A2
SLC45A1
SLC45A4
SLC4A10
SLC4A2
SLC4A7
SLC52A2
SLC6A4
SLC6A6
SLC8A3
SLC8B1
SLC9A3R2
SLIT2
SLX1A
SLX4
SMAD1
SMARCA2
SMARCA4
SMARCA5
SMARCAD1
SMARCD2
SMCR8
SMG1
SMG5
SMG9
SMIM3
SMTN
SMURF2
SNAPC4
SNED1
SNN
SNPH
SNTB2
SNX15
SNX19
SNX21
SNX33
SNX8
SORBS1
SORBS3
SORCS2
SOX10
SOX6
SPAST
SPATA2L
SPATA5L1
SPDYA
SPEF1
SPEG
SPEM1
SPEN
SPG20
SPICE1
SPIN1
SPINT1
SPOCK2
SPOPL
SPSB2
SPTB
SPTBN1
SPTBN5
SPX
SQSTM1
SRF
SRPK3
SRRT
SSBP2
SSFA2
SSPN
SSTR1
ST3GAL2
ST3GAL4
ST6GALNAC4
STARD3NL
STARD8
STARD9
STAT3
STIM2
STK10
STON1
STRADA
STRN4
STX16
SUN2
SUV39H1
SVEP1
SYNCRIP
SYNE1
SYNE3
SYNGAP1
SYNJ1
SYNJ2
SYNM
SYNRG
SYTL1
SZRD1
SZT2
TAB1
TAF1C
TAL1
TANC1
TANC2
TAS1R3
TBC1D10B
TBC1D13
TBC1D17
TBC1D2
TBC1D24
TBC1D5
TBKBP1
TBRG4
TBX2
TCEA2
TCF23
TCF25
TCF3
TCP11L1
TCTEX1D4
TDRD10
TEAD3
TECPR2
TEP1
TESK1
TESK2
TEX15
TFDP1
TGDS
TGFBR3
TH
THAP3
THAP4
THBD
THNSL1
THRA
TIA1
TIGD4
TIMELESS
TIMP2
TJAP1
TJP1
TK2
TLE2
TLE3
TLN2
TMEM102
TMEM108
TMEM109
TMEM116
TMEM120B
TMEM143
TMEM14A
TMEM171
TMEM175
TMEM177
TMEM178B
TMEM179
TMEM187
TMEM198
TMEM201
TMEM210
TMEM240
TMEM44
TMEM86A
TMEM86B
TMEM8B
TMEM98
TMF1
TMIGD2
TMTC3
TNFAIP2
TNFRSF18
TNFRSF19
TNFRSF25
TNFSF12
TNK2
TNKS
TNKS1BP1
TNPO2
TNPO3
TNR
TNRC18
TNRC6B
TNS2
TNS3
TNXB
TOB1
TOB2
TOPBP1
TP53BP1
TPCN1
TPP2
TPR
TRADD
TRAFD1
TRAPPC12
TRIM11
TRIM16
TRIM26
TRIM27
TRIM28
TRIM68
TRIP4
TRPC3
TRPM3
TRPM7
TRPS1
TRPV5
TRUB1
TSC1
TSC2
TSC22D1
TSC22D4
TSEN54
TSGA10IP
TSHZ2
TSNARE1
TSPAN17
TSPAN32
TSPAN4
TSPAN9
TSPOAP1
TTC14
TTC17
TTC21A
TTC3
TTC38
TTC7A
TTI1
TTLL11
TTLL6
TTN
TTPAL
TUSC2
TXNRD2
TXNRD3
TYK2
UBAC1
UBALD2
UBAP1
UBAP2
UBE2D4
UBE2O
UBE2S
UBE2Z
UBQLN1
UBR1
UBR2
UBR5
UCK1
UFSP1
UGP2
ULK2
ULK4
UNC119B
UNC13A
UNC13C
UNC13D
UNK
UNKL
UPK1B
UPRT
USF2
USH1G
USP1
USP13
USP19
USP24
USP34
USP49
USP54
USP9X
UTRN
VCL
VEGFA
VEZF1
VGLL4
VNN1
VPS13B
VPS13C
VPS13D
VPS18
VPS26B
VPS39
VPS50
VSIG10
VWA8
VWC2
VWCE
WBP11
WDFY4
WDR19
WDR27
WDR44
WDR46
WDR49
WDR63
WDR81
WDR90
WDR91
WDR97
WFIKKN2
WISP2
WNK3
WNK4
WNT11
WWP1
XPC
XPO4
XPR1
XRCC1
YAP1
YEATS2
YPEL1
YY1AP1
ZAR1
ZBTB20
ZBTB22
ZBTB25
ZBTB3
ZBTB4
ZBTB47
ZBTB7B
ZC3H13
ZC3H15
ZC3H18
ZC3H4
ZC3H7B
ZCCHC24
ZCCHC6
ZFAT
ZFHX2
ZFHX4
ZFP41
ZFP90
ZFR2
ZFYVE16
ZFYVE28
ZMIZ2
ZMYND8
ZNF10
ZNF143
ZNF148
ZNF174
ZNF18
ZNF185
ZNF219
ZNF23
ZNF260
ZNF282
ZNF316
ZNF318
ZNF362
ZNF382
ZNF384
ZNF385A
ZNF385C
ZNF394
ZNF395
ZNF398
ZNF408
ZNF410
ZNF438
ZNF446
ZNF48
ZNF483
ZNF500
ZNF511
ZNF518A
ZNF567
ZNF598
ZNF605
ZNF608
ZNF609
ZNF618
ZNF628
ZNF644
ZNF646
ZNF652
ZNF687
ZNF703
ZNF704
ZNF740
ZNF746
ZNF76
ZNF827
ZNF862
ZNRF2
ZSCAN25
ZXDC

## Sheet: Sheet5
Group	circRNA	miRNA	corr	p value
FL vs. FH	/	/	/	/
LL vs. FH	chi_circ_0028776	novel_1054	-0.489471	0.0284912
	chi_circ_0025539	novel_590	-0.456792	0.0428984
	chi_circ_0021540	novel_294	-0.481456	0.0316086
	chi_circ_0017476	novel_697	-0.474356	0.034587
	chi_circ_0009933	chi-miR-15a-5p	-0.565394	0.00937725
LH vs. FH	chi_circ_0026076	novel_231	-0.45448	0.0440982
	chi_circ_0022452	chi-miR-363-5p	-0.454093	0.0443013
	chi_circ_0021923	chi-miR-204-3p	-0.539605	0.0140655
	chi_circ_0021540	novel_294	-0.481456	0.0316086
	chi_circ_0017954	novel_240	-0.490234	0.0282078
	chi_circ_0017952	novel_240	-0.467329	0.0377463
	chi_circ_0014427	chi-miR-23b-5p	-0.445927	0.0487622
	chi_circ_0009933	chi-miR-15a-5p	-0.565394	0.00937725
	chi_circ_0002981	novel_433	-0.508565	0.022035
	chi_circ_0001504	chi-miR-145-5p	-0.627988	0.00302891
	chi_circ_0000342	chi-miR-181b-5p	-0.517474	0.0194505
LL vs. FL	chi_circ_0028486	novel_705	-0.451905	0.0454646
	chi_circ_0027619	novel_611	-0.490238	0.028206
	chi_circ_0025539	novel_590	-0.456792	0.0428984
	chi_circ_0022452	chi-miR-363-5p	-0.454093	0.0443013
	chi_circ_0021540	novel_294	-0.481456	0.0316086
	chi_circ_0020592	novel_356	-0.465173	0.0387595
	chi_circ_0019087	novel_201	-0.467678	0.0375843
	chi_circ_0001504	chi-miR-145-5p	-0.627988	0.00302891

## Sheet: Sheet6 GO
Category	Term	Term	Count	%	PValue	Genes	List Total	Pop Hits	Pop Total	Fold Enrichment	Bonferroni	Benjamini	FDR
Biological Process	GO:0000122	negative regulation of transcription from RNA polymerase II promoter	57	3.76238	1.19373e-06	KDM5A, RARG, ZNF174, TCF25, SUV39H1, CHD8, EHMT2, TCF23, ATN1, FHL2, HNRNPU, IRF2BPL, GLI2, MECP2, ZNF608, TRIM28, SIN3A, TRIM27, JARID2, NCOA2, MYOCD, DNMT3A, ARID5A, ARID1A, NCOR2, NCOR1, TIMELESS, RARB, SQSTM1, KANK2, YAP1, HDAC5, DNMT1, MEPCE, RTF1, MTDH, DLL4, ATXN1L, TPR, ZNF746, HSF4, ZBTB7B, HOXC8, SPEN, CBX7, PTCH1, PCGF2, PDE2A, IRF2BP1, SORBS3, GATAD2A, EFNA1, PER1, PER3, YEATS2, CNOT1…	1088	382	14374	1.97133	0.00348915	0.00349406	0.00349047
Biological Process	GO:0035556	intracellular signal transduction	43	2.83828	3.57929e-06	GSK3B, DGKE, SHC2, DGKB, SHC1, ARHGEF28, MAST1, ITSN1, PRKAG2, NOD1, RASSF1, DEPTOR, RPS6KA5, AKT3, PLCG1, RGS9, TNS3, RGS6, TNS2, UNC13C, UNC13A, CISH, PRKCB, PRKCE, BRAF, TYK2, OXSR1, DGKZ, MYO9A, TGFBR3, SPSB2, SH3BP5L, PLCB4, RASA3, RASA2, ASB6, ARHGEF3, CSPG4, ASB2, RAF1, DEPDC5, DGKH, ASB1	1088	265	14374	2.14374	0.0104254	0.00523829	0.00523292
Biological Process	GO:0007165	signal transduction	47	3.10231	1.08046e-05	LMBR1L, GRB7, RASL12, PLEKHH3, TRADD, FAM13A, ARHGAP1, ARRB2, LSP1, ARHGAP5, FNBP1L, ARHGAP6, ARHGAP4, ARHGAP12, ARHGAP22, INPP5B, TMEM102, SYNGAP1, GRK5, OPHN1, RHPN2, CD34, SH2B1, EDARADD, FNBP1, STARD8, TNK2, PDE2A, STAT3, PPP2R5B, ANK2, OCRL, ANK3, ARHGAP27, GAPVD1, ARHGAP30, DLC1, RASA1, AKAP9, NF1, GNB3, RIN3, PKN2, TNFRSF25, PPP1R12B, RIN2, PPP1R12C	1088	314	14374	1.9775	0.0311409	0.0105417	0.0105309
Biological Process	GO:0043087	regulation of GTPase activity	14	0.924092	0.000178956	NTRK2, OCRL, ARHGAP27, GAPVD1, ARHGAP6, RASGRP3, SIPA1L1, SYNGAP1, RASA3, RASA2, NF1, RICTOR, SBF2, TBC1D10B	1088	55	14374	3.3629	0.407871	0.130951	0.130817
Biological Process	GO:2000737	negative regulation of stem cell differentiation	6	0.39604	0.00044749	YAP1, JAG1, STAT3, HNRNPU, CDK12, CDK13	1088	10	14374	7.92684	0.730327	0.261961	0.261692
Biological Process	GO:0006897	endocytosis	15	0.990099	0.000556762	ITSN2, LRP1, FNBP1, LRRK2, ITSN1, STON1, LRP5, HIP1R, LRP2, SNX33, GAPVD1, FNBP1L, LRP1B, LRP6, EHD2	1088	69	14374	2.87204	0.804198	0.263718	0.263447
Biological Process	GO:0046856	phosphatidylinositol dephosphorylation	9	0.594059	0.000630688	INPP5B, MTMR1, MTMR2, MTMR3, SYNJ1, INPP5E, INPP5K, OCRL, SYNJ2	1088	27	14374	4.4038	0.842328	0.263718	0.263447
Biological Process	GO:0046777	protein autophosphorylation	20	1.32013	0.00119745	GSK3B, SMG1, FLT1, INSR, LRRK2, FLT4, MINK1, LMTK2, OXSR1, PASK, STK10, GRK5, TRIM28, FES, ERBB2, ULK2, TRPM7, CDK12, EPHB4, FGFR2	1088	117	14374	2.25836	0.970051	0.438119	0.437669
Biological Process	GO:0008285	negative regulation of cell proliferation	29	1.91419	0.00152624	KANK2, DDR1, RARG, KMT2A, DPT, AMBRA1, TOB2, TOB1, ING4, DNAJB2, CDH5, SH3BP4, JARID2, ARID2, LZTS2, TNS2, SMAD1, STAT3, TSC1, PODN, SMARCA2, PTPN14, RNF41, APC, ALDH1A2, DLC1, RARB, NF2, RAF1	1088	204	14374	1.87809	0.988579	0.496369	0.49586
Biological Process	GO:0070534	protein K63-linked ubiquitination	8	0.528053	0.00254333	ITCH, HECTD1, UBE2D4, UBE2S, PELI1, ARIH2, UBE2O, TRIM27	1088	26	14374	4.06505	0.999422	0.726986	0.726241
Biological Process	GO:0043044	ATP-dependent chromatin remodeling	6	0.39604	0.00275248	SMARCD2, CHD8, SMARCA5, SMARCAD1, ARID1A, SMARCA4	1088	14	14374	5.66203	0.999687	0.726986	0.726241
Biological Process	GO:1902018	negative regulation of cilium assembly	5	0.330033	0.00300928	YAP1, LIMK2, TESK1, CDK10, CEP97	1088	9	14374	7.33967	0.999853	0.726986	0.726241
Biological Process	GO:0001843	neural tube closure	13	0.858086	0.00357912	BRD2, RARG, PTCH1, IFT172, SHROOM3, MTHFR, TSC1, LRP2, ARID1A, HECTD1, SPINT1, ABL1, CC2D2A	1088	66	14374	2.60224	0.999972	0.726986	0.726241
Biological Process	GO:0043547	positive regulation of GTPase activity	17	1.12211	0.00364708	GSK3B, RABGAP1L, IQSEC1, RGS16, ARHGEF19, ASAP3, TSC2, ARHGAP6, MYO9A, TBC1D2, WNT11, RASA1, ERBB2, NF1, PKP4, PLXNB1, ZC3H15	1088	101	14374	2.2237	0.999977	0.726986	0.726241
Biological Process	GO:0007032	endosome organization	7	0.462046	0.00372558	VPS18, RAB5B, ALS2CL, HOOK2, SNX33, LAMTOR1, SQSTM1	1088	21	14374	4.4038	0.999982	0.726986	0.726241
Biological Process	GO:0042147	retrograde transport, endosome to Golgi	10	0.660066	0.00423307	VPS50, TBC1D5, STX16, DENND2A, RHOBTB3, UBE2O, TRIM27, TBC1D17, SNX8, TBC1D10B	1088	43	14374	3.07242	0.999996	0.774387	0.773593
Biological Process	GO:0060324	face development	6	0.39604	0.00528858	RARG, ALDH1A2, SRF, BRAF, RAF1, GRHL2	1088	16	14374	4.95427	1	0.910569	0.909635
Biological Process	GO:0000209	protein polyubiquitination	11	0.726073	0.0065947	FBXW11, TNKS, PELI3, PELI1, IRF2BP1, JADE2, RNF152, CHFR, SASH1, DDB2, RNF41	1088	54	14374	2.69121	1	1	0.999316
Biological Process	GO:0003007	heart morphogenesis	6	0.39604	0.00703229	ASXL1, INSR, ALDH1A2, PTCH1, FAT4, ARID2	1088	17	14374	4.66285	1	1	0.999316
Biological Process	GO:2000300	regulation of synaptic vesicle exocytosis	8	0.528053	0.0072999	BACE1, FBXL20, VPS18, GSK3B, PRKCB, LRRK2, APBA1, GIT1	1088	31	14374	3.40939	1	1	0.999316
Biological Process	GO:0006511	ubiquitin-dependent protein catabolic process	22	1.45215	0.00749396	USP13, USP24, CUL9, CUL7, USP49, KLHL25, SMURF2, USP9X, USP34, SIAH1, KEAP1, WWP1, NEDD4L, USP19, RNF144B, CYLD, ITCH, WDR81, TTC3, USP1, LNX1, ARIH2	1088	157	14374	1.85128	1	1	0.999316
Biological Process	GO:0030317	flagellated sperm motility	11	0.726073	0.00855977	INPP5B, DNAH11, TMF1, CATSPER4, DNAH5, TTC21A, SPEM1, ASH1L, AKAP4, CCDC40, ENKUR	1088	56	14374	2.5951	1	1	0.999316
Biological Process	GO:0001578	microtubule bundle formation	7	0.462046	0.00937812	TTLL6, CLIP1, SPAST, NUMA1, FES, NCKAP5L, CDK5RAP2	1088	25	14374	3.69919	1	1	0.999316
Biological Process	GO:0055001	muscle cell development	5	0.330033	0.0098409	CHRNB1, CACNB4, WFIKKN2, CACNA2D2, FLNC	1088	12	14374	5.50475	1	1	0.999316
Biological Process	GO:0007169	transmembrane receptor protein tyrosine kinase signaling pathway	8	0.528053	0.0103948	NTRK2, DOK1, DOK4, INSR, NTRK3, ERBB2, ROR1, EGFR	1088	33	14374	3.20276	1	1	0.999316
Biological Process	GO:0000226	microtubule cytoskeleton organization	10	0.660066	0.0117097	CUL9, BBS1, CUL7, ATXN7, MAP7D1, CCDC170, MAP4, DISC1, CAMSAP1, CDK5RAP2	1088	50	14374	2.64228	1	1	0.999316
Biological Process	GO:0046834	lipid phosphorylation	4	0.264026	0.0119776	DGKE, DGKB, DGKZ, DGKH	1088	7	14374	7.54937	1	1	0.999316
Biological Process	GO:0035641	locomotory exploration behavior	5	0.330033	0.0133764	DLG4, LRRK2, PRKCE, SLC4A10, TNR	1088	13	14374	5.08131	1	1	0.999316
Biological Process	GO:1990830	cellular response to leukemia inhibitory factor	13	0.858086	0.0166244	ABCD4, RARG, NRP2, SMARCA5, ILDR1, HNRNPU, SSTR1, SBNO2, CREB1, CACNB4, KAT6B, SPOCK2, JARID2	1088	80	14374	2.14685	1	1	0.999316
Biological Process	GO:0018105	peptidyl-serine phosphorylation	13	0.858086	0.0166244	GSK3B, SMG1, MORC3, TNKS, PRKCE, LRRK2, LMTK2, MAPK12, IKBKB, MAPK7, MAPKAPK3, RICTOR, IKBKE	1088	80	14374	2.14685	1	1	0.999316
Biological Process	GO:0065003	macromolecular complex assembly	8	0.528053	0.0166802	YAP1, APC, DLG4, WDR19, APBA1, CD247, PEX14, ATPAF1	1088	36	14374	2.93587	1	1	0.999316
Biological Process	GO:0045944	positive regulation of transcription from RNA polymerase II promoter	51	3.36634	0.0171975	ACVRL1, RARG, CALCOCO1, CRTC3, THRA, CHD8, HNRNPU, IRF2BPL, MECP2, IKBKB, ZNF609, RPS6KA5, SIN3A, TEAD3, CDON, NCOA2, MEF2B, ARNT, FLT3LG, ASH1L, SENP2, SOX10, THAP3, RARB, RAF1, YAP1, HDAC5, TMF1, KMT2A, TNKS, SRF, DOT1L, LRP5, EGFR, LRP6, SBNO2, ATXN7, HLTF, HSF4, TP53BP1, ZNF148, MEF2D, PPARGC1B, JAG1, SMARCA2, ELL3, ASXL1, PER1, CAPRIN2, ZNF219, BMPR1B	1088	488	14374	1.3807	1	1	0.999316
Biological Process	GO:0035023	regulation of Rho protein signal transduction	5	0.330033	0.017626	KANK2, OPHN1, ARHGEF25, RASGRF2, DLC1	1088	14	14374	4.71836	1	1	0.999316
Biological Process	GO:0043123	positive regulation of I-kappaB kinase/NF-kappaB signaling	15	0.990099	0.0180605	ANKRD17, PRKCB, TRADD, PRKCE, CARD9, TNFRSF19, NOD1, MTDH, IKBKB, CASP8, DHX36, PELI1, ABL1, ROR1, IKBKE	1088	100	14374	1.98171	1	1	0.999316
Biological Process	GO:0071901	negative regulation of protein serine/threonine kinase activity	4	0.264026	0.0180975	SLC8A3, LRP5, ABL1, LRP6	1088	8	14374	6.6057	1	1	0.999316
Biological Process	GO:0007018	microtubule-based movement	12	0.792079	0.0187861	DYNC2H1, DNAH12, DNAH11, DNAH10, DNAH5, STARD9, DNAH6, DNHD1, KIF1C, KIF21A, KIF1A, KIF7	1088	72	14374	2.2019	1	1	0.999316
Biological Process	GO:0060291	long-term synaptic potentiation	7	0.462046	0.0194382	MECP2, SLC8A3, NTRK2, MPP2, RELN, TNR, BRAF	1088	29	14374	3.18896	1	1	0.999316
Biological Process	GO:0016197	endosomal transport	6	0.39604	0.0218508	ZFYVE16, ALMS1, ARHGAP1, SNX33, LAMTOR1, AP5S1	1088	22	14374	3.60311	1	1	0.999316
Biological Process	GO:0007205	protein kinase C-activating G-protein coupled receptor signaling pathway	5	0.330033	0.0226267	DGKE, CISH, DGKB, DGKZ, DGKH	1088	15	14374	4.4038	1	1	0.999316
Biological Process	GO:0006654	phosphatidic acid biosynthetic process	5	0.330033	0.0226267	DGKE, SLC27A1, GPAT2, DGKZ, DGKH	1088	15	14374	4.4038	1	1	0.999316
Biological Process	GO:0032922	circadian regulation of gene expression	9	0.594059	0.0233637	KDM5A, PER1, NCOA2, PER3, KMT2A, CRY2, MYCBP2, HNRNPU, CLOCK	1088	47	14374	2.52984	1	1	0.999316
Biological Process	GO:0060068	vagina development	4	0.264026	0.0256416	AXL, BAX, LRP2, MERTK	1088	9	14374	5.87173	1	1	0.999316
Biological Process	GO:0043409	negative regulation of MAPK cascade	4	0.264026	0.0256416	EFNA1, NF1, ASH1L, NF2	1088	9	14374	5.87173	1	1	0.999316
Biological Process	GO:0017148	negative regulation of translation	7	0.462046	0.0265057	GRB7, ILF3, TIA1, CNOT1, CAPRIN2, TSC1, TOB1	1088	31	14374	2.98322	1	1	0.999316
Biological Process	GO:0045893	positive regulation of transcription, DNA-templated	24	1.58416	0.0273757	ARHGEF11, FBXW11, SHC1, PTCH1, CHD8, SMARCA5, GATA6, RSF1, RNF6, ARID1A, ZFP90, ILF3, SERTAD3, ELF2, WNT11, KAT6B, NSD1, ZNF318, GPBP1, SPIN1, INPP5K, HIVEP3, MAP2K7, CDK5RAP2	1088	199	14374	1.59333	1	1	0.999316
Biological Process	GO:0048013	ephrin receptor signaling pathway	5	0.330033	0.028406	EFNA1, EFNB1, EFNA3, SIPA1L1, GIT1	1088	16	14374	4.12856	1	1	0.999316
Biological Process	GO:0007179	transforming growth factor beta receptor signaling pathway	10	0.660066	0.0290959	TGFBR3, ACVRL1, CDH5, SMAD1, NRROS, USP9X, WFIKKN2, LTBP3, ARRB2, ITGB6	1088	58	14374	2.27783	1	1	0.999316
Biological Process	GO:0051013	microtubule severing	3	0.19802	0.0309302	TTLL6, TTLL11, LZTS2	1088	4	14374	9.90855	1	1	0.999316
Biological Process	GO:1904778	positive regulation of protein localization to cell cortex	3	0.19802	0.0309302	NUMA1, EPB41, EPB41L2	1088	4	14374	9.90855	1	1	0.999316
Biological Process	GO:0035519	protein K29-linked ubiquitination	3	0.19802	0.0309302	ITCH, UBE2D4, UBE2S	1088	4	14374	9.90855	1	1	0.999316
Biological Process	GO:0043045	DNA methylation involved in embryo development	3	0.19802	0.0309302	DNMT1, TRIM28, DNMT3A	1088	4	14374	9.90855	1	1	0.999316
Biological Process	GO:0021766	hippocampus development	8	0.528053	0.0324206	BBS1, GSK3B, RELN, SRF, XRCC1, TSC1, NF2, PLXNA3	1088	41	14374	2.57783	1	1	0.999316
Biological Process	GO:1900153	positive regulation of nuclear-transcribed mRNA catabolic process, deadenylation-dependent decay	4	0.264026	0.0346092	CNOT1, DHX36, TOB1, TNRC6B	1088	10	14374	5.28456	1	1	0.999316
Biological Process	GO:0046486	glycerolipid metabolic process	4	0.264026	0.0346092	DGKE, DGKB, DGKZ, DGKH	1088	10	14374	5.28456	1	1	0.999316
Biological Process	GO:0046339	diacylglycerol metabolic process	4	0.264026	0.0346092	DGKE, DGAT1, DGKZ, DGKH	1088	10	14374	5.28456	1	1	0.999316
Biological Process	GO:0001501	skeletal system development	7	0.462046	0.0350946	TRPS1, COL5A2, WFIKKN2, USP1, CHRD, ASH1L, FBN1	1088	33	14374	2.80242	1	1	0.999316
Biological Process	GO:0098609	cell-cell adhesion	9	0.594059	0.0363344	CYFIP2, TNXB, VNN1, SHC1, CTNND1, PKP4, PLPP3, CD34, EGFR	1088	51	14374	2.33142	1	1	0.999316
Biological Process	GO:0032007	negative regulation of TOR signaling	6	0.39604	0.0365701	DEPTOR, TSC2, SH3BP4, TSC1, UBR2, UBR1	1088	25	14374	3.17074	1	1	0.999316
Biological Process	GO:0071230	cellular response to amino acid stimulus	7	0.462046	0.0399885	NTRK2, DNMT1, COL16A1, DNMT3A, COL5A2, SH3BP4, LAMTOR1	1088	34	14374	2.71999	1	1	0.999316
Biological Process	GO:0007160	cell-matrix adhesion	9	0.594059	0.0402082	SNED1, TNXB, SRF, ITGA2B, PXN, TSC1, ITGB6, NID1, NID2	1088	52	14374	2.28659	1	1	0.999316
Biological Process	GO:0016567	protein ubiquitination	19	1.25413	0.0404927	CUL9, RNF43, CUL7, FBXW5, KLHL25, CISH, SIAH1, MYCBP2, KEAP1, FBXO45, ARRB2, CHFR, SPSB2, CAND1, TTC3, ASB6, MKRN3, ASB2, ASB1	1088	153	14374	1.64063	1	1	0.999316
Biological Process	GO:0070372	regulation of ERK1 and ERK2 cascade	5	0.330033	0.042366	PKHD1, EPHA7, ERBB2, FN1, NEK10	1088	18	14374	3.66983	1	1	0.999316
Biological Process	GO:0051894	positive regulation of focal adhesion assembly	5	0.330033	0.042366	COL16A1, ABL1, TSC1, PPM1F, VEGFA	1088	18	14374	3.66983	1	1	0.999316
Biological Process	GO:0007265	Ras protein signal transduction	6	0.39604	0.0425561	DOK1, RASSF1, SYNGAP1, SETDB1, TRIM28, RASGRP3	1088	26	14374	3.04878	1	1	0.999316
Biological Process	GO:0022408	negative regulation of cell-cell adhesion	4	0.264026	0.0449728	JAG1, ABL1, TNR, NF2	1088	11	14374	4.80414	1	1	0.999316
Biological Process	GO:0050730	regulation of peptidyl-tyrosine phosphorylation	4	0.264026	0.0449728	TMEM102, EPHA7, PRKCE, EGFR	1088	11	14374	4.80414	1	1	0.999316
Biological Process	GO:0097320	plasma membrane tubulation	4	0.264026	0.0449728	EHD2, PACSIN3, SNX33, FNBP1L	1088	11	14374	4.80414	1	1	0.999316
Biological Process	GO:0021987	cerebral cortex development	7	0.462046	0.0452936	BBS1, NTRK2, CELF1, BAX, TSC1, FAT4, CDON	1088	35	14374	2.64228	1	1	0.999316
Biological Process	GO:0003143	embryonic heart tube morphogenesis	3	0.19802	0.0489901	YAP1, RYR2, MEGF8	1088	5	14374	7.92684	1	1	0.999316
Biological Process	GO:0070973	protein localization to endoplasmic reticulum exit site	3	0.19802	0.0489901	LRRK2, SEC16A, MIA3	1088	5	14374	7.92684	1	1	0.999316
Biological Process	GO:0045869	negative regulation of single stranded viral RNA replication via double stranded DNA intermediate	3	0.19802	0.0489901	TRIM28, INPP5K, MORC2	1088	5	14374	7.92684	1	1	0.999316
Biological Process	GO:0044314	protein K27-linked ubiquitination	3	0.19802	0.0489901	UBE2D4, UBE2S, RNF6	1088	5	14374	7.92684	1	1	0.999316
Biological Process	GO:0000183	chromatin silencing at rDNA	3	0.19802	0.0489901	SUV39H1, SMARCA5, RRP8	1088	5	14374	7.92684	1	1	0.999316
Cellular Component	GO:0005829	cytosol	223	14.7195	1.07158e-11	ZNF174, DCAF8, KEAP1, FNBP1L, RRP8, GOLGA3, AKT2, WDR91, GPBP1, KIF21A, TRIM27, CEP97, TNS3, FAAP100, CDK5RAP2, TBC1D10B, PRKCE, AFAP1, PASK, GAPVD1, ATG13, UNC13D, ZFYVE16, CDC34, WDR81, ARMC5, RUFY3, CLOCK, GRB7, MTMR2, ZNF395, EPB41, FLII, HSPA4L, XPC, ZBTB4, EVPL, INPP5B, DHX30, SPAST, RNF216, DHX36, INPP5K, PIP5K1B, PLCG1, SNX8, PPARGC1B, PDE2A, SMARCA5, PRRC2C, UBAC1, ELL3, EHD2, CYLD, CDAN…	1160	2278	18301	1.54443	5.74365e-09	5.74367e-09	5.63651e-09
Cellular Component	GO:0005654	nucleoplasm	180	11.8812	4.9977e-08	MAPKBP1, DGKE, ZNF174, CRTC3, ZBTB25, ATN1, DCAF8, KEAP1, JADE2, RRP8, CDH5, GOLGA3, ZNF609, GOLGA4, RPS6KA5, TRIM28, AKT2, ZMIZ2, PALM, TRAPPC12, SMARCAD1, PIP4K2B, TRIM27, SOX6, ZNF687, ARID2, AP5S1, FAAP100, TLE3, IL4R, KMT5C, PRKCB, PUS1, ARID5A, HSD11B1L, LMO7, SOX10, CAMKMT, ILF3, MAU2, MAPKAPK3, ARMC5, ZNF318, TIMELESS, UPRT, BCORL1, UTRN, NEIL1, CLOCK, DAP3, ANKRD17, INO80E, FLII, ANKRD11…	1160	1923	18301	1.47676	2.67873e-05	1.33938e-05	1.31439e-05
Cellular Component	GO:0030054	cell junction	20	1.32013	2.21616e-05	CEP68, MLKL, EPB41, NCAPH2, CTNND1, PLEKHG6, AGER, ELL3, EGFR, PARD3B, DDB2, CDH5, TBC1D2, SLX4, FES, EPB41L2, PARD3, PKP4, CDK5RAP2, SNTB2	1160	103	18301	3.06344	0.0118085	0.00395953	0.00388566
Cellular Component	GO:0048471	perinuclear region of cytoplasm	44	2.90429	4.03902e-05	ANKRD13C, CYFIP2, ANKRD13D, STX16, DCUN1D3, ARHGAP1, AKAP6, AKAP4, EGFR, RASGRP3, MTDH, PKHD1, ATP7B, SPAST, HECTD3, UBR5, GOLGA1, TRAPPC12, UBQLN1, ABL1, EPG5, RAC3, INPP5K, CD34, CDK5RAP2, RHBDD2, SEC16A, PTCH1, PRKCE, PDE2A, M6PR, HIP1R, TSC2, LMTK2, RNF41, SLC8A3, EHD2, CYLD, APC, TH, PKN2, LCP1, NF2, DEPDC5	1160	358	18301	1.93904	0.0214169	0.00541229	0.00531132
Cellular Component	GO:0005813	centrosome	42	2.77228	7.68013e-05	ITSN2, DENND1C, GSK3B, CCDC187, PHF1, CEP164, TESK1, HNRNPU, BICD2, MECP2, PKHD1, SPAST, CEP72, CEP250, RTTN, ITGB6, CCDC141, LZTS2, DISC1, GIT1, CNTLN, CEP68, CEP112, FBXW11, NCKAP5L, CEP350, LIMK2, PLEKHG6, TRIP4, CYLD, CLIP1, HOOK2, APC, RILPL1, KIAA0586, AKAP9, ALMS1, CAPRIN2, TCEA2, CEP162, PKN2, SDCCAG8	1160	345	18301	1.92064	0.0403312	0.0082331	0.00807949
Cellular Component	GO:0015629	actin cytoskeleton	21	1.38614	0.000139968	ZNF174, ZNF185, FLT1, AHNAK, NCOA5, DENND2A, AFAP1, ARHGAP6, ACACA, MYLK3, TTC17, PDLIM3, SIPA1L1, AXL, ABL1, FLNA, TOPBP1, RGS22, PDLIM5, VCL, DGKH	1160	127	18301	2.60875	0.0722824	0.0125038	0.0122705
Cellular Component	GO:0005737	cytoplasm	175	11.5512	0.000587723	CYFIP2, MAPKBP1, KIAA1191, CRTC3, PANK1, CRTC1, TESK1, KEAP1, MYLK3, ENDOV, RPS6KA5, AKT2, PALM, DPYSL3, AKT3, LZTS2, CDK5RAP2, DYNC2H1, JMJD4, DNAAF3, FNBP1, PRKCB, PRKCE, STARD8, SPICE1, LMO7, CDYL, FTSJ1, MTURN, CAMKMT, ILF3, CLIP1, TEP1, AKAP9, TLN2, UTRN, NEIL1, CLOCK, VCL, ANKRD17, CUL9, MTMR1, NUMBL, MTMR2, CUL7, MTMR3, AARS2, SHC1, ARHGEF28, WNK4, DTX4, EVPL, CAMSAP1, EFNB1, SPATA5L1, HNR…	1160	2178	18301	1.26764	0.270293	0.0450028	0.0441632
Cellular Component	GO:0005925	focal adhesion	19	1.25413	0.000732561	MDC1, GRB7, TLE2, ITGA2B, PXN, ASAP3, AFAP1, SORBS3, SLC6A4, ARMC5, FES, DLC1, LCP1, ITGB6, TLN2, TNS3, VCL, TNS2, GIT1	1160	123	18301	2.43705	0.324834	0.0490816	0.0481659
Cellular Component	GO:0016020	membrane	58	3.82838	0.00121994	ANKRD13C, DGKE, LAMC3, MAST1, GLI2, RIMS2, RPH3A, AKAP12, PALM, ARHGEF11, VPS18, DST, PRKCB, BROX, TSC2, TSC1, ANK2, ANK3, TYK2, GAPVD1, DGKZ, HSPG2, GBGT1, ITPKB, CLIP1, ARMC5, COL4A3, PEX5, CDC42EP2, TSNARE1, PIGL, PI4K2A, YAP1, AMER1, RASL12, MTMR1, MTMR2, MTMR3, NID1, ADD3, NID2, STRN4, MICALL2, TBC1D13, UBQLN1, SNX8, RAB11FIP5, MCL1, EDEM3, LRBA, SGTA, DNAJC16, TJAP1, VEGFA, CCDC88B, DLC1, B…	1160	596	18301	1.53532	0.480189	0.0726544	0.0712989
Cellular Component	GO:0005856	cytoskeleton	33	2.17822	0.00149118	PLEKHH3, FRMPD4, EPB41, TRADD, PXN, FNBP1L, ADD3, EVPL, EPB41L2, KIF21A, DMD, LZTS2, CEP290, FNBP1, PRKCE, HIP1R, ANK2, TYK2, ANK3, PTPN14, FRMD3, EML5, FRMD5, FRMD6, FES, CDC42EP2, TLN2, NF2, PPP1R12B, UTRN, PTPN4, PPP1R12C, SNTB2	1160	289	18301	1.80149	0.550612	0.0799271	0.078436
Cellular Component	GO:0031410	cytoplasmic vesicle	16	1.05611	0.00168946	DENND1C, DENND1A, HPS1, ABCA4, PKD2L1, FNBP1L, BICD2, TMEM198, TBC1D2, FES, UBQLN1, SLC17A5, AMOTL2, SQSTM1, MPDZ, AGFG1	1160	101	18301	2.49928	0.595991	0.0823228	0.080787
Cellular Component	GO:0016604	nuclear body	27	1.78218	0.00220687	AMER1, MDC1, TNKS, EPB41, IGHMBP2, TESK2, HR, ZBTB4, MTDH, BABAM1, ABL1, TP53BP1, NCOA2, TLE2, PCGF2, TRIP4, ARNT, NCOR2, MAU2, ELF2, MYO1C, OBSCN, CREBRF, TPP2, UBE2O, PKN2, FBXL3	1160	225	18301	1.89321	0.694006	0.0985734	0.0967344
Cellular Component	GO:0030286	dynein complex	7	0.462046	0.00252663	DYNC2H1, DNAH12, DNAH11, DNAH10, DNAH5, DNHD1, DNAH9	1160	23	18301	4.80161	0.742308	0.104175	0.102232
Cellular Component	GO:0014069	postsynaptic density	15	0.990099	0.00493956	NTRK2, ITPR1, TSC2, TSC1, ADD3, SORCS2, SLC8A3, PLCB4, SYNGAP1, PALM, TMEM108, PKP4, MAP4, SPTBN1, LZTS3	1160	102	18301	2.32011	0.929643	0.175386	0.172114
Cellular Component	GO:0044305	calyx of Held	5	0.330033	0.00525204	UNC13C, PRKCB, ITSN1, TSPOAP1, GIT1	1160	12	18301	6.57364	0.940543	0.175386	0.172114
Cellular Component	GO:0043235	receptor complex	13	0.858086	0.00532858	DDR1, NTRK2, IL4R, FLT1, LRP1, FLT4, LRP5, PKD2L1, LRP2, EGFR, TGFBR3, CAPRIN2, ROR1	1160	82	18301	2.50119	0.942946	0.175386	0.172114
Cellular Component	GO:0012505	endomembrane system	6	0.39604	0.00556261	SLC9A3R2, CDAN1, PARD3, CDC42EP2, RAC3, PARD3B	1160	19	18301	4.98212	0.949707	0.175386	0.172114
Cellular Component	GO:0098978	glutamatergic synapse	24	1.58416	0.00656324	NTNG1, VPS18, MPP2, GSK3B, NRP2, DGKE, EPHA7, PRRT2, DGKB, LRRK2, ATP2B1, FBXL20, ARHGAP22, PPP3CC, CACNB4, PLCB4, SYNGAP1, OPHN1, DLG4, TNR, APBA1, PLCG1, TSPOAP1, RGS9	1160	208	18301	1.82039	0.97068	0.195439	0.191792
Cellular Component	GO:0015630	microtubule cytoskeleton	10	0.660066	0.00913705	EHD2, RASSF1, ATXN7, FES, MAP7D1, MYCBP2, MTUS1, MFN2, HOXC8, LYST	1160	57	18301	2.76785	0.992701	0.237329	0.232901
Cellular Component	GO:0005874	microtubule	22	1.45215	0.00915811	DYNC2H1, DNAH12, DNAH11, DNAH10, SPEF1, DST, DNAH5, DNAH6, SHROOM3, DNAH9, SHROOM1, CAMSAP1, CLIP1, RASSF1, SPAST, HOOK2, APC, DPP9, TCP11L1, CEP162, MAP4, LZTS2	1160	190	18301	1.82678	0.992783	0.237329	0.232901
Cellular Component	GO:0005769	early endosome	17	1.12211	0.00929834	VPS18, NTRK2, RABGAP1L, LRP1, MIB2, LMTK2, CLN6, LRP6, BACE1, ITCH, ZFYVE16, MVB12B, HYAL3, TMEM108, RIN3, NF2, LDLRAP1	1160	132	18301	2.03185	0.993311	0.237329	0.232901
Cellular Component	GO:0030139	endocytic vesicle	7	0.462046	0.013951	RAB5B, PLEKHG5, ITSN1, LPAR2, RIN3, ARRB2, LRP2	1160	32	18301	3.45116	0.999463	0.339897	0.333555
Cellular Component	GO:0005581	collagen trimer	10	0.660066	0.015564	COL18A1, COL15A1, COL16A1, COL22A1, COL4A3, COL12A1, COL5A2, COL8A1, COL9A3, COL6A6	1160	62	18301	2.54463	0.999777	0.353367	0.346774
Cellular Component	GO:0016363	nuclear matrix	9	0.594059	0.0158224	NCOR2, NUMA1, TEP1, DNMT3A, CAD, ATN1, HNRNPU, FIGN, MORC2	1160	52	18301	2.73059	0.999806	0.353367	0.346774
Cellular Component	GO:0005604	basement membrane	10	0.660066	0.0171702	COL18A1, COL15A1, LAMC3, COL4A3, FN1, RELL2, NID1, HSPG2, NID2, FBN1	1160	63	18301	2.50424	0.999907	0.363508	0.356726
Cellular Component	GO:0005938	cell cortex	9	0.594059	0.0176329	ITCH, EPB41, AKT2, PXN, HIP1R, TSC1, ADD3, FNBP1L, FGFR2	1160	53	18301	2.67907	0.999928	0.363508	0.356726
Cellular Component	GO:0016607	nuclear speck	29	1.91419	0.0183781	HDAC5, ZNF395, RBM25, EHMT2, GPATCH2, HNRNPU, GTF2E2, GLI2, GRK5, DHX36, HSF4, ZC3H18, ZC3H13, PSKH1, BRD2, CPSF6, SMURF2, CSNK1A1, CDYL, DGKZ, CDC40, ELL3, CDC34, FNDC1, CRY2, FAM193B, CDK12, RAF1, CDK13	1160	292	18301	1.56687	0.999952	0.364839	0.358032
Cellular Component	GO:0043679	axon terminus	5	0.330033	0.0196072	SLC8A3, TANC1, PRRT2, SLC4A10, ROR1	1160	17	18301	4.64021	0.999975	0.375339	0.368336
Cellular Component	GO:0005794	Golgi apparatus	49	3.23432	0.0203897	HIP1, BICD2, WDR44, SYNE1, GOLGA4, TRAPPC12, TRIM68, KIF1C, CDK5RAP2, DYNC2H1, PRKCE, MINK1, TSC2, LMTK2, ASH1L, FNDC3A, BACE1, TBC1D5, CSDE1, DNAJC5, AKAP9, PEX5, RAF1, ST6GALNAC4, SLC29A3, CD44, HDAC5, TMF1, TNKS, LRP2, LRP6, PKHD1, APH1A, CAND1, ST3GAL4, ZNF148, ST3GAL2, ABCA1, POLQ, RABGAP1L, PTCH1, M6PR, UBAC1, HS3ST2, MPHOSPH9, APC, CCDC170, APBA1, CDK13	1160	561	18301	1.378	0.999984	0.376858	0.369828
Cellular Component	GO:0032587	ruffle membrane	9	0.594059	0.0239497	PSD, APC, DLC1, AKT2, PSD3, HIP1R, INPP5K, PLCG1, EGFR	1160	56	18301	2.53554	0.999998	0.427901	0.419917
Cellular Component	GO:0005929	cilium	12	0.792079	0.0285345	DYNC2H1, DNAH12, RABGAP1L, DNAH11, DNAH10, RILPL1, DNAH5, PTCH1, WDR19, DNAH9, KIF7, PKD1	1160	91	18301	2.08045	1	0.477973	0.469056
Cellular Component	GO:0097225	sperm midpiece	6	0.39604	0.0293648	IFT172, HYAL3, CFAP58, CFAP69, AKAP4, SQSTM1	1160	28	18301	3.38073	1	0.477973	0.469056
Cellular Component	GO:0098793	presynapse	10	0.660066	0.0294275	BACE1, RPH3A, FBXL20, UNC13A, HIP1, CACNB4, SYNJ1, PLEKHG5, TBC1D24, SLC6A4	1160	69	18301	2.28648	1	0.477973	0.469056
Cellular Component	GO:0005739	mitochondrion	51	3.36634	0.0322986	CREBZF, SLC44A2, LRRK1, DCAF8, TMEM143, GLS, TMEM102, PCF11, ZMIZ2, SLC25A42, JARID2, GIT1, ACSL1, PRKCE, PUS1, RSAD1, AMT, SIRT5, MRPL45, ATG13, VWA8, FAM210A, ILF3, WDR81, IRF3, CRY2, PEX5, PI4K2A, ATPAF1, KANK2, AARS2, MRPS35, XPC, AMBRA1, PPM1K, ACACB, SLC25A29, LDHD, SLC25A20, BCO2, GPAT2, DISC1, TSPOAP1, PPARGC1B, MCL1, TXNRD2, HIP1R, BRAF, GSTZ1, CAPRIN2, SARDH	1160	605	18301	1.32994	1	0.509178	0.499679
Cellular Component	GO:0000792	heterochromatin	6	0.39604	0.0336923	MECP2, TRIM28, EME1, DNMT3A, SMARCAD1, MORC2	1160	29	18301	3.26415	1	0.515974	0.506348
Cellular Component	GO:0048476	Holliday junction resolvase complex	3	0.19802	0.0352428	SLX4, EME1, EME2	1160	5	18301	9.46603	1	0.524726	0.514936
Cellular Component	GO:0005923	bicellular tight junction	12	0.792079	0.04275	CYTH3, TJP1, CDH5, MPP2, PATJ, MPP3, APC, PARD3, WNK4, AMOTL2, MPDZ, TJAP1	1160	97	18301	1.95176	1	0.619297	0.607743
Cellular Component	GO:0035371	microtubule plus-end	4	0.264026	0.0449364	CLIP1, NUMA1, NCKAP5L, CDK5RAP2	1160	13	18301	4.85438	1	0.63384	0.622015
Molecular Function	GO:0005524	ATP binding	163	10.7591	1.61846e-11	DGKE, UBE2D4, PANK1, DGKB, TESK1, TESK2, HNRNPU, DNHD1, MYLK3, STK10, RPS6KA5, AKT2, AKT3, SMARCAD1, PIP4K2B, KIF21A, PLXNC1, EPHB4, PSKH1, DYNC2H1, EPHA7, PRKCB, PRKCE, STARD9, ENTPD7, LMTK3, LMTK2, PASK, DGKZ, LARS2, OBSCN, CDC34, MAPKAPK3, ULK2, ALPK3, ROR1, RAF1, PI4K2A, EPHA2, DGKH, IQCA1, AARS2, HSPA4L, WNK4, RHOBTB3, ACACB, ACACA, DHX30, SPAST, SPATA5L1, GRK5, HLTF, DHX36, ABL1, MYH14, TRP…	1116	1472	16999	1.6867	1.35951e-08	1.35951e-08	1.33361e-08
Molecular Function	GO:0005085	guanyl-nucleotide exchange factor activity	42	2.77228	9.16694e-11	ITSN2, DENND1C, ARHGEF26, DOCK9, ARHGEF25, DENND1A, RASGRF2, ARHGEF28, MYCBP2, ITSN1, RASGRP3, CYTH3, DOCK10, RASGEF1C, PSD3, MCF2L2, SBF2, ARFGEF3, RALGPS2, PSD, ARHGEF11, DENND4A, IQSEC1, ARHGEF17, PLEKHG5, DENND2A, PLEKHG6, HPS1, ARHGEF19, RAB3IL1, GAPVD1, SH3BP5L, OBSCN, ARHGEF3, RIN3, DENND6B, SMCR8, LAMTOR1, DOCK2, RAPGEF6, RGL2, RAPGEF4	1116	204	16999	3.13602	7.70022e-08	3.85011e-08	3.77678e-08
Molecular Function	GO:0005096	GTPase activator activity	33	2.17822	2.67409e-09	LRRK2, RGS16, ASAP3, ARHGAP1, ARHGAP6, ARHGAP12, ARHGAP22, WNT11, SIPA1L1, SYNGAP1, OPHN1, TBC1D13, RGS6, AGFG2, GIT1, TBC1D10B, AGFG1, GIT2, RABGAP1L, TSC2, OCRL, ARHGAP27, MYO9A, TBC1D2, RALGAPB, RASA3, DLC1, RASA1, RASA2, NF1, RIN3, DEPDC5, RIN2	1116	151	16999	3.32886	2.24623e-06	7.48744e-07	7.34483e-07
Molecular Function	GO:0031267	small GTPase binding	31	2.0462	1.63139e-05	CYFIP2, RTKN, LRRK2, MYCBP2, ARHGAP1, RHOBTB3, BICD2, RASGRP3, RIMS2, RPH3A, PPP6R1, MICALL2, TBC1D13, FLNA, SH3BP4, TNPO2, TNPO3, RAB11FIP5, RPH3AL, RABGAP1L, SYTL1, TSC2, HPS6, OCRL, UNC13D, RNF41, MYO1C, RIN3, PKN2, RAF1, RAPGEF4	1116	199	16999	2.37284	0.0136103	0.00342592	0.00336067
Molecular Function	GO:0046872	metal ion binding	150	9.90099	2.36631e-05	GALNT16, ZMYND8, ITGA2B, TESK1, JADE2, CAPN15, RPH3A, ZFYVE28, RIMS2, ZNF605, ZNF567, ZNF446, VPS18, ZNF18, RNF43, POSTN, ZNF282, RSAD1, ZNF10, LMO7, FOXP4, RNF41, THAP4, RUFY1, THAP3, OBSCN, ZFYVE16, HGS, STIM2, KAT6B, KAT6A, RUFY3, ZNF316, SLX1A, ZSCAN25, DUS3L, RNF121, DGKH, ZNF398, CUL9, MTMR3, ZNF394, KMT2C, TSHZ2, MYCBP2, PXN, CACNA1D, ZNF23, DTX4, ACACB, ACACA, ADAMTS10, ADAMTS16, SNN, PIT…	1116	1645	16999	1.38894	0.019681	0.00397541	0.00389969
Molecular Function	GO:0008270	zinc ion binding	81	5.34653	3.15397e-05	RERE, KDM5A, RARG, THRA, GDA, SUV39H1, EHMT2, LTN1, GLI2, NR3C2, ALAD, MMP24, TRIM28, TRPS1, ZMIZ2, TRIM68, TIMP2, ZNF385C, TRIM27, ATXN7L3, ZNF385A, ZCCHC24, MORC3, USP49, PRKCB, CAD, SIRT5, PIAS2, NAALADL1, CLIP1, ZNF318, RARB, TRIM16, UTRN, NEIL1, SQSTM1, TRIM11, USP13, DNMT1, AARS2, KMT2A, TNKS, MYCBP2, KMT2B, GATA6, IGHMBP2, UBR2, AEBP1, UBR1, CXXC5, GATA2, DTX4, RXRB, PITRM1, NSD1, UBR5, HL…	1116	774	16999	1.59405	0.0261459	0.00416463	0.0040853
Molecular Function	GO:0016301	kinase activity	29	1.91419	3.50043e-05	PRPS2, MAPKBP1, ZMYND8, PRKAG2, AKAP6, AKAP4, JAKMIP3, TBRG4, AKAP12, AKAP11, PACSIN3, TK2, PLXNC1, IP6K1, PLXNA4, GCN1, PLXNA3, FN3K, CHKA, FLT3LG, ITPKB, HGS, MAP3K19, AKAP9, ADCK5, TBKBP1, ALPK3, PLXNB1, TAB1	1116	187	16999	2.36219	0.028976	0.00416463	0.0040853
Molecular Function	GO:0061630	ubiquitin protein ligase activity	26	1.71617	3.96632e-05	PELI3, MYCBP2, RNF38, LTN1, NEDD4L, UBR2, UBR1, JADE2, DTX4, IRF2BPL, HECTD1, RNF170, RNF152, VPS18, SMURF2, FBXW11, MIB2, IRF2BP1, WWP1, FBXO30, RNF41, ITCH, PELI1, UBE2O, ASB2, ZNF598	1116	159	16999	2.49078	0.0327688	0.00416463	0.0040853
Molecular Function	GO:0004842	ubiquitin-protein transferase activity	21	1.38614	5.41848e-05	ANKIB1, MIB2, NEDD4L, RNF6, CHFR, MALT1, DDB2, RNF144B, HECTD1, HERC1, TRIM28, HECTD3, HECW2, UBR5, TTC3, TRIM68, LNX1, ARIH2, FBXL3, TRIM27, RNF220	1116	115	16999	2.78151	0.0444961	0.00505725	0.00496092
Molecular Function	GO:0008569	ATP-dependent microtubule motor activity, minus-end-directed	8	0.528053	8.58534e-05	DYNC2H1, DNAH12, DNAH11, DNAH10, DNAH5, DNAH6, DNHD1, DNAH9	1116	18	16999	6.76981	0.0695808	0.0066642	0.00653727
Molecular Function	GO:0004439	phosphatidylinositol-4,5-bisphosphate 5-phosphatase activity	5	0.330033	8.72693e-05	INPP5B, SYNJ1, INPP5K, OCRL, SYNJ2	1116	5	16999	15.2321	0.0706868	0.0066642	0.00653727
Molecular Function	GO:0003714	transcription corepressor activity	19	1.25413	0.000194582	YAP1, SPEN, TCF25, ARID5A, ATN1, FHL2, IRF2BP1, HNRNPU, HR, CDYL, TOB1, YY1AP1, PEX14, MECP2, NCOR2, NCOR1, GON4L, TRIM28, SIN3A	1116	107	16999	2.70476	0.150803	0.0136207	0.0133613
Molecular Function	GO:0008092	cytoskeletal protein binding	9	0.594059	0.000414458	FRMD3, PDLIM3, FRMD5, DES, EPB41, PACSIN3, NF2, PTPN4, SYNE3	1116	29	16999	4.7272	0.294054	0.0267803	0.0262702
Molecular Function	GO:0051015	actin filament binding	20	1.32013	0.000610828	SPTBN5, ZNF185, HIP1, FLII, HIP1R, SHROOM3, SHROOM1, SYNE3, SPTB, EGFR, TMEM201, ABL1, MYO18A, FLNA, MYH14, FLNB, LCP1, FLNC, TLN2, VCL	1116	127	16999	2.39875	0.401454	0.0366497	0.0359516
Molecular Function	GO:0004672	protein kinase activity	27	1.78218	0.000939518	TESK1, TESK2, MYLK3, TTN, TRIM28, ERBB2, MAP2K7, IKBKE, NEK8, SRPK3, MAP3K1, CAMK1D, MLKL, CSNK1A1, STRADA, MINK1, LMTK3, LMTK2, MAPK15, ADCK1, MAP3K19, BMP2K, POMK, ROR1, CDK12, CDK13, NEK11	1116	205	16999	2.00618	0.545958	0.052613	0.0516108
Molecular Function	GO:0051020	GTPase binding	7	0.462046	0.00181349	GOLGA4, RASA1, GNB3, LCP1, LAMTOR1, AMBRA1, FNBP1L	1116	21	16999	5.07736	0.782317	0.0952082	0.0933947
Molecular Function	GO:0008022	protein C-terminus binding	16	1.05611	0.00287949	YAP1, MDC1, SPTBN5, CALCOCO1, NUMA1, EPB41, FN1, FIGN, HSPG2, MYO1C, DLG4, ERBB2, ABL1, CEP250, NEIL1, SASH1	1116	103	16999	2.36615	0.911279	0.142281	0.139571
Molecular Function	GO:0035091	phosphatidylinositol binding	15	0.990099	0.00317674	GRB7, HIP1, NUMA1, ITPR1, HIP1R, SNX21, SNX33, PASK, SNX19, HGS, FES, SNX15, SNX8, SBF2, C2CD2L	1116	94	16999	2.43065	0.930935	0.148248	0.145424
Molecular Function	GO:0042802	identical protein binding	81	5.34653	0.00389849	CREBZF, RYR2, SLC27A1, TRADD, PHF1, LRRK1, ITGA2B, FHL2, HNRNPU, KEAP1, PKD2L1, SMG9, OPLAH, ZNF48, ALAD, CASP8, TRIM68, TRIM27, KIF1A, TOPBP1, CCR5, SBF2, IKBKE, TNPO3, TNS2, SUN2, DGAT1, FNBP1, CAD, DNMT3A, ARID5A, OXSR1, SOX10, RNF41, CREB1, TIMELESS, RAF1, SQSTM1, SMIM3, PRPS2, GRB7, HDAC5, MTMR2, SPTBN5, MYCBP2, ILDR1, IGHMBP2, SNX33, AGER, ACACB, EGFR, ACACA, MALT1, MIPOL1, PBLD, ALS2CL, DP…	1116	907	16999	1.36031	0.962414	0.172354	0.169071
Molecular Function	GO:0070615	nucleosome-dependent ATPase activity	8	0.528053	0.00485355	SHPRH, CHD9, CHD8, HLTF, SMARCA5, SMARCAD1, SMARCA2, SMARCA4	1116	33	16999	3.69263	0.983209	0.200822	0.196997
Molecular Function	GO:0003951	NAD+ kinase activity	6	0.39604	0.00502056	DGKE, CERK, DGKB, DGKZ, NADK, DGKH	1116	18	16999	5.07736	0.985417	0.200822	0.196997
Molecular Function	GO:0035064	methylated histone binding	10	0.660066	0.00544402	ING4, KDM5A, MORC3, PHF1, CHD8, SPIN1, CDYL, TP53BP1, CDYL2, RRP8	1116	51	16999	2.98668	0.989801	0.207862	0.203903
Molecular Function	GO:0019900	kinase binding	10	0.660066	0.00705481	PER1, PER3, DLG4, STRADA, UBQLN1, FLNA, JAKMIP3, EGFR, TNS2, RASGRP3	1116	53	16999	2.87398	0.997386	0.257654	0.252746
Molecular Function	GO:0003682	chromatin binding	29	1.91419	0.00866364	RERE, YAP1, ANKRD17, DNMT1, RARG, CALCOCO1, KMT2A, CHD8, EGFR, DHX30, MNT, SIN3A, ATXN7, TPR, TNRC18, SVEP1, JARID2, PATZ1, MORC2, BRD2, NCOA2, NCOA5, PRKCB, KMT5C, PCGF2, DNMT3A, CDYL, ASH1L, SOX10	1116	265	16999	1.66691	0.999331	0.303227	0.297452
Molecular Function	GO:0019901	protein kinase binding	30	1.9802	0.0100508	GRB7, PRKAG2, ZBTB4, IKBKB, CEP250, RICTOR, MAP2K7, GCN1, CNTLN, CDK5RAP2, CEP68, SMAD1, MAP3K1, MLKL, STAT3, TRIP4, OXSR1, ATG13, CYLD, FRMD5, APC, CRY2, SPDYA, CSPG4, SMCR8, CDK12, CDK13, PPP1R12B, UTRN, PPP1R12C	1116	280	16999	1.63201	0.999794	0.327047	0.320818
Molecular Function	GO:0050681	androgen receptor binding	6	0.39604	0.0101229	TMF1, PRKCB, NSD1, ARID5A, TRIM68, RNF6	1116	21	16999	4.35202	0.999806	0.327047	0.320818
Molecular Function	GO:0030971	receptor tyrosine kinase binding	9	0.594059	0.0120813	SHC2, ARTN, SHC1, PITPNM2, FLT3LG, PLCG1, TOB1, PTPN14, RNF41	1116	48	16999	2.85601	0.999963	0.359159	0.352318
Molecular Function	GO:0070064	proline-rich region binding	4	0.264026	0.0122789	YAP1, CYLD, ITSN1, ABL1	1116	8	16999	7.61604	0.999969	0.359159	0.352318
Molecular Function	GO:0005509	calcium ion binding	61	4.0264	0.0123996	ITSN2, WDR49, RYR2, SNED1, DGKB, ITSN1, PKD2L1, EFCAB6, CELSR3, RYR3, CDH5, THBD, RAB44, ANXA7, SVEP1, NINL, UNC13C, EGFL7, UNC13A, DST, EPS15L1, HSPG2, ASPN, NAALADL1, PLCB4, PITPNM2, MASP2, LCP1, MCTP2, MYL9, LRP1, PROZ, CACNA1B, PKD1L2, LTBP2, VWCE, LTBP3, LRP2, NID1, DLL1, NID2, NKD1, RASGRP3, DLL4, PRRG3, SPOCK2, SLIT2, PLCG1, REPS1, EDEM3, JAG1, PCDH7, PPP2R3A, LRP1B, EHD2, FAT2, DCHS1, FAT…	1116	682	16999	1.3624	0.999972	0.359159	0.352318
Molecular Function	GO:0017154	semaphorin receptor activity	5	0.330033	0.0140223	NRP2, PLXNB1, PLXNC1, PLXNA4, PLXNA3	1116	15	16999	5.07736	0.999993	0.392623	0.385145
Molecular Function	GO:0003713	transcription coactivator activity	17	1.12211	0.0145026	KDM5A, YAP1, MYOCD, TRIP4, XPC, SMARCA2, MTDH, ING4, ASXL1, MED13, TRIM28, MED30, SIN3A, KAT6A, JMY, ZXDC, TRIM27	1116	134	16999	1.93243	0.999995	0.392975	0.38549
Molecular Function	GO:0005543	phospholipid binding	9	0.594059	0.0171612	PSD, UNC13C, UNC13A, JAG1, OPHN1, PSD3, RASA2, SPTB, SPTBN1	1116	51	16999	2.68801	1	0.438388	0.430038
Molecular Function	GO:0046974	histone methyltransferase activity (H3-K9 specific)	4	0.264026	0.0175303	SETDB1, SUV39H1, EHMT2, ASH1L	1116	9	16999	6.76981	1	0.438388	0.430038
Molecular Function	GO:1990380	Lys48-specific deubiquitinase activity	5	0.330033	0.0177443	USP13, CYLD, OTUD5, USP9X, USP19	1116	16	16999	4.76002	1	0.438388	0.430038
Molecular Function	GO:0046875	ephrin receptor binding	6	0.39604	0.021279	EFNA1, EFNB1, EFNA3, SIPA1L1, SHC1, ABL1	1116	25	16999	3.6557	1	0.510697	0.500969
Molecular Function	GO:0060090	binding, bridging	7	0.462046	0.0248162	SLC9A3R2, CNOT1, TRADD, AKAP9, ITSN1, LAMTOR1, SASH1	1116	35	16999	3.04642	1	0.563394	0.552662
Molecular Function	GO:0031490	chromatin DNA binding	7	0.462046	0.0248162	KDM5A, PER1, THRA, SRF, HNRNPU, GRHL2, CLOCK	1116	35	16999	3.04642	1	0.563394	0.552662
Molecular Function	GO:0005178	integrin binding	11	0.726073	0.0262588	FRMD5, COL16A1, ADAM15, COL4A3, FN1, ANXA7, LCP1, ITGB6, PLPP3, UTRN, FBN1	1116	76	16999	2.20464	1	0.580458	0.569401
Molecular Function	GO:0031625	ubiquitin protein ligase binding	22	1.45215	0.0296525	USP13, CUL9, GSK3B, CUL7, PRR5L, ARRB2, AMBRA1, PIAS2, USP19, EGFR, SMG5, PER1, CASP8, PER3, TRIM28, APC, HLTF, ZNF746, PATZ1, SQSTM1, IKBKE, VCL	1116	206	16999	1.62673	1	0.634499	0.622413
Molecular Function	GO:0004714	transmembrane receptor protein tyrosine kinase activity	10	0.660066	0.0302142	NTRK2, AXL, FES, INSR, NTRK3, ERBB2, ABL1, TYK2, MERTK, EGFR	1116	67	16999	2.27344	1	0.634499	0.622413
Molecular Function	GO:0004143	diacylglycerol kinase activity	4	0.264026	0.0312112	DGKE, DGKB, DGKZ, DGKH	1116	11	16999	5.53894	1	0.636657	0.62453
Molecular Function	GO:0004197	cysteine-type endopeptidase activity	7	0.462046	0.0318328	USP13, CASP8, USP49, USP34, USP1, ATG4B, MALT1	1116	37	16999	2.88174	1	0.636657	0.62453
Molecular Function	GO:0042393	histone binding	10	0.660066	0.0356947	USP49, YEATS2, TNKS, PRKCB, KMT5C, CHD8, SMARCA5, RSF1, SMARCA2, SMARCA4	1116	69	16999	2.20755	1	0.697293	0.684011
Molecular Function	GO:0035612	AP-2 adaptor complex binding	3	0.19802	0.0376288	HIP1, TBC1D5, LDLRAP1	1116	5	16999	9.13925	1	0.718368	0.704685
Molecular Function	GO:0008017	microtubule binding	20	1.32013	0.0438713	CCDC187, SPEF1, DST, CEP350, MAST1, STARD9, KIF7, JAKMIP3, CAMSAP1, PEX14, SPAST, HOOK2, APC, FES, CCDC170, KIF1C, KIF21A, KIF1A, MAP4, CDK5RAP2	1116	190	16999	1.60338	1	0.796749	0.781573
Molecular Function	GO:0005518	collagen binding	7	0.462046	0.04458	DDR1, TNXB, RELL2, AEBP1, NID1, PODN, ASPN	1116	40	16999	2.66561	1	0.796749	0.781573
Molecular Function	GO:1990841	promoter-specific chromatin binding	7	0.462046	0.04458	MECP2, ZNF609, SETDB1, TRIM28, EHMT2, HNRNPU, GLI2	1116	40	16999	2.66561	1	0.796749	0.781573
Molecular Function	GO:0070034	telomerase RNA binding	4	0.264026	0.0490724	TEP1, DHX36, HNRNPU, SMG5	1116	13	16999	4.68679	1	0.845649	0.829542
Molecular Function	GO:0004386	helicase activity	6	0.39604	0.0493295	HELQ, HLTF, IGHMBP2, DDX51, SMARCA2, SMARCA4	1116	31	16999	2.94814	1	0.845649	0.829542

## Sheet: Sheet7 KEGG
Category	Term	Pathway	Count	%	PValue	Genes	List Total	Pop Hits	Pop Total	Fold Enrichment	Bonferroni	Benjamini	FDR
KEGG_PATHWAY	oas04510	Focal adhesion	37	2.44224	1.55176e-07	GSK3B, SHC2, TNXB, FLT1, SHC1, LAMC3, FLT4, ITGA2B, PXN, ARHGAP5, EGFR, MYLK3, RELN, AKT2, ERBB2, AKT3, FLNA, RAC3, TNR, FLNB, PIP5K1B, FLNC, ITGB6, PRKCB, FN1, BRAF, IGF1, VEGFA, COL4A3, COL6A6, COL9A3, TLN2, RAF1, PPP1R12B, PPP1R12C, MYL9, VCL	608	203	8693	2.60598	4.77931e-05	3.13695e-05	2.55641e-05
KEGG_PATHWAY	oas04010	MAPK signaling pathway	47	3.10231	2.03698e-07	FLT1, TRADD, RASGRF2, SRF, FLT4, CACNA1B, CACNA1D, ARRB2, EGFR, RASGRP3, IKBKB, RPS6KA5, PPP3CC, MAPK7, FGF9, ERBB4, AKT2, ERBB2, AKT3, FLNA, RAC3, FLNB, FLNC, MAP2K7, MAP4K2, NTRK2, MAP3K1, IL1R1, PRKCB, INSR, CACNA2D2, FLT3LG, BRAF, IGF1, MAPK12, VEGFA, EFNA1, EFNA3, CACNB4, MAPKAPK3, RASA1, RASA2, NF1, TAB1, RAF1, FGFR2, EPHA2	608	297	8693	2.2626	6.2737e-05	3.13695e-05	2.55641e-05
KEGG_PATHWAY	oas01521	EGFR tyrosine kinase inhibitor resistance	20	1.32013	3.04839e-06	GSK3B, SHC2, SHC1, PRKCB, STAT3, BRAF, IGF1, EGFR, VEGFA, AXL, AKT2, ERBB2, AKT3, NF1, BAX, PLCG1, RAF1, EIF4E2, FGFR2, BCL2L1	608	83	8693	3.44523	0.000938466	0.000312968	0.000255049
KEGG_PATHWAY	oas04014	Ras signaling pathway	37	2.44224	4.68439e-06	RAB5B, SHC2, FLT1, SHC1, RASGRF2, FLT4, EGFR, RASGRP3, IKBKB, RASSF1, GNGT2, SYNGAP1, FGF9, AKT2, AKT3, ABL1, RAC3, PLCG1, NTRK2, PRKCB, INSR, FLT3LG, IGF1, VEGFA, EFNA1, EFNA3, RASA3, RASA1, RASA2, NF1, GNB3, RAF1, RGL2, FGFR2, EXOC2, EPHA2, BCL2L1	608	233	8693	2.27045	0.00144175	0.000360698	0.000293945
KEGG_PATHWAY	oas04070	Phosphatidylinositol signaling system	21	1.38614	9.24732e-06	MTMR1, MTMR2, DGKE, MTMR3, DGKB, PRKCB, ITPR1, OCRL, SYNJ2, DGKZ, ITPKB, INPP5B, PLCB4, SYNJ1, INPP5E, PIP5K1B, PIP4K2B, PLCG1, IP6K1, PI4K2A, DGKH	608	97	8693	3.09538	0.00284414	0.000569635	0.000464215
KEGG_PATHWAY	oas04360	Axon guidance	30	1.9802	1.96523e-05	GSK3B, SEMA3B, NTN4, EFNB1, PPP3CC, ABL1, RAC3, PLXNC1, SLIT2, PLCG1, LRIG2, PLXNA4, EPHB4, PLXNA3, NTNG1, EPHA7, TRPC3, PTCH1, LIMK2, SEMA4F, EFNA1, EFNA3, FES, RASA1, PARD3, PLXNB1, RAF1, BMPR1B, MYL9, EPHA2	608	181	8693	2.36978	0.00603469	0.00100882	0.000822122
KEGG_PATHWAY	oas04150	mTOR signaling pathway	27	1.78218	5.09772e-05	GSK3B, LRP5, PRR5L, LRP6, IKBKB, DEPTOR, WNT11, AKT2, AKT3, RICTOR, FNIP2, RNF152, PRKCB, STRADA, INSR, TSC2, TSC1, BRAF, IGF1, TTI1, CLIP1, ULK2, LAMTOR1, RAF1, DEPDC5, EIF4E2, LPIN3	608	162	8693	2.38295	0.0155788	0.002243	0.0018279
KEGG_PATHWAY	oas04015	Rap1 signaling pathway	31	2.0462	0.000152637	FLT1, FLT4, ITGA2B, CTNND1, LPAR2, SIPA1L3, EGFR, RASGRP3, SIPA1L1, FGF9, AKT2, AKT3, RAC3, PLCG1, PRKCB, INSR, BRAF, IGF1, MAPK12, VEGFA, EFNA1, EFNA3, PLCB4, PARD3, LCP2, TLN2, RAF1, RAPGEF6, FGFR2, RAPGEF4, EPHA2	608	212	8693	2.0907	0.0459277	0.00587653	0.00478899
KEGG_PATHWAY	oas04151	PI3K-Akt signaling pathway	45	2.9703	0.000453569	GSK3B, TNXB, FLT1, LAMC3, FLT4, ITGA2B, LPAR2, EGFR, IKBKB, GNGT2, RELN, FGF9, ERBB4, AKT2, ERBB2, AKT3, TNR, ITGB6, MCL1, NTRK2, IL4R, INSR, FN1, PPP2R5B, TSC2, FLT3LG, TSC1, IGF1, PPP2R3A, VEGFA, EFNA1, EFNA3, G6PC3, CREB1, COL4A3, GNB3, COL6A6, PKN2, COL9A3, RAF1, EIF4E2, FGFR2, CREB5, EPHA2, BCL2L1	608	376	8693	1.71116	0.130408	0.0143684	0.0117093
KEGG_PATHWAY	oas04728	Dopaminergic synapse	21	1.38614	0.000473783	GSK3B, PRKCB, ITPR1, CACNA1B, PPP2R5B, CACNA1D, ARRB2, PPP2R3A, MAPK12, PPP3CC, CREB1, GNGT2, PLCB4, TH, AKT2, AKT3, GNB3, CLOCK, GRIA4, KCNJ3, CREB5	608	127	8693	2.36419	0.135808	0.0143684	0.0117093
KEGG_PATHWAY	oas00562	Inositol phosphate metabolism	15	0.990099	0.000513156	MTMR1, MTMR2, MTMR3, OCRL, SYNJ2, ITPKB, INPP5B, PLCB4, SYNJ1, INPP5E, INPP5K, PIP5K1B, PIP4K2B, PLCG1, PI4K2A	608	74	8693	2.89818	0.146229	0.0143684	0.0117093
KEGG_PATHWAY	oas04722	Neurotrophin signaling pathway	20	1.32013	0.000749194	NTRK2, GSK3B, SHC2, MAP3K1, SHC1, NTRK3, BRAF, MAPK12, IKBKB, RPS6KA5, MAPK7, AKT2, AKT3, ABL1, BAX, PLCG1, NFKBIE, RAF1, MAP2K7, SH2B1	608	122	8693	2.34388	0.206132	0.0181058	0.0147551
KEGG_PATHWAY	oas05225	Hepatocellular carcinoma	26	1.71617	0.000764206	GSK3B, SMARCD2, SHC2, SHC1, LRP5, KEAP1, EGFR, LRP6, WNT11, AKT2, AKT3, PLCG1, ARID2, TXNRD3, PRKCB, TXNRD2, CSNK1A1, BRAF, ARID1A, SMARCA2, SMARCA4, DDB2, APC, BAX, RAF1, BCL2L1	608	181	8693	2.05381	0.209797	0.0181058	0.0147551
KEGG_PATHWAY	oas05231	Choline metabolism in cancer	17	1.12211	0.00142963	DGKE, CHKA, DGKB, PRKCB, SLC44A2, TSC2, TSC1, DGKZ, EGFR, AKT2, AKT3, RAC3, PIP5K1B, PLCG1, PLPP3, RAF1, DGKH	608	100	8693	2.43061	0.356376	0.0297487	0.0242433
KEGG_PATHWAY	oas05223	Non-small cell lung cancer	14	0.924092	0.0014488	PRKCB, STAT3, BRAF, EGFR, DDB2, RXRB, RASSF1, AKT2, ERBB2, AKT3, RARB, BAX, PLCG1, RAF1	608	73	8693	2.74202	0.360171	0.0297487	0.0242433
KEGG_PATHWAY	oas04340	Hedgehog signaling pathway	12	0.792079	0.0016909	GSK3B, SMURF2, FBXW11, CSNK1A1, PTCH1, SPOPL, ARRB2, LRP2, KIF7, MEGF8, CDON, GLI2	608	57	8693	3.01004	0.406214	0.0325497	0.0265259
KEGG_PATHWAY	oas05224	Breast cancer	22	1.45215	0.00212466	GSK3B, SHC2, JAG1, SHC1, CSNK1A1, FLT4, LRP5, BRAF, IGF1, DLL1, EGFR, LRP6, DDB2, DLL4, WNT11, FGF9, APC, AKT2, ERBB2, AKT3, BAX, RAF1	608	153	8693	2.05588	0.480606	0.0384939	0.03137
KEGG_PATHWAY	oas04370	VEGF signaling pathway	12	0.792079	0.00225895	SHC2, PPP3CC, MAPKAPK3, PRKCB, AKT2, PXN, AKT3, RAC3, PLCG1, RAF1, MAPK12, VEGFA	608	59	8693	2.90801	0.501696	0.0386532	0.0314998
KEGG_PATHWAY	oas00310	Lysine degradation	13	0.858086	0.00303831	SETD2, SETDB1, KMT2A, KMT5C, KMT2C, SUV39H1, EHMT2, DOT1L, KMT2B, ASH1L, CAMKMT, NSD1, ALDH16A1	608	70	8693	2.65529	0.608286	0.0492526	0.0401377
KEGG_PATHWAY	oas04072	Phospholipase D signaling pathway	21	1.38614	0.00377022	DGKE, SHC2, DGKB, SHC1, INSR, TSC2, LPAR2, TSC1, DGKZ, AGPAT3, EGFR, CYTH3, PLCB4, AKT2, AKT3, PIP5K1B, PLCG1, PLPP3, RAF1, RAPGEF4, DGKH	608	150	8693	2.00168	0.687584	0.0580613	0.0473162
KEGG_PATHWAY	oas04935	Growth hormone synthesis, secretion and action	18	1.18812	0.00426477	GSK3B, SHC2, MAP3K1, SHC1, PRKCB, STAT3, ITPR1, CACNA1D, SSTR1, IGF1, MAPK12, CREB1, PLCB4, AKT2, AKT3, PLCG1, RAF1, CREB5	608	121	8693	2.12693	0.73189	0.0625499	0.0509741
KEGG_PATHWAY	oas04710	Circadian rhythm	8	0.528053	0.00469835	PER1, PER3, CREB1, FBXW11, CRY2, PRKAG2, FBXL3, CLOCK	608	31	8693	3.68973	0.765547	0.0657769	0.0536039
KEGG_PATHWAY	oas04012	ErbB signaling pathway	14	0.924092	0.00519379	GSK3B, SHC2, SHC1, PRKCB, BRAF, EGFR, ERBB4, AKT2, ERBB2, AKT3, ABL1, PLCG1, RAF1, MAP2K7	608	84	8693	2.38295	0.798881	0.0668645	0.0544902
KEGG_PATHWAY	oas04022	cGMP-PKG signaling pathway	22	1.45215	0.00527085	MEF2B, INSR, SRF, PRKCE, PDE2A, ITPR1, CACNA1D, ATP2B1, ADRA2B, MYLK3, SLC8A3, PPP3CC, CREB1, PLCB4, AKT2, KCNMB1, KCNMA1, AKT3, RAF1, MYL9, MEF2D, CREB5	608	165	8693	1.90636	0.803622	0.0668645	0.0544902
KEGG_PATHWAY	oas05214	Glioma	13	0.858086	0.00542731	SHC2, CAMK1D, SHC1, PRKCB, BRAF, IGF1, EGFR, DDB2, AKT2, AKT3, BAX, PLCG1, RAF1	608	75	8693	2.47827	0.81291	0.0668645	0.0544902
KEGG_PATHWAY	oas05205	Proteoglycans in cancer	26	1.71617	0.00670293	PXN, ITPR1, EGFR, WNT11, ERBB4, AKT2, ERBB2, AKT3, FLNA, FLNB, FLNC, PLCG1, PRKCB, PTCH1, STAT3, FN1, ANK2, BRAF, IGF1, HSPG2, MAPK12, VEGFA, RAF1, PPP1R12B, PPP1R12C, CD44	608	212	8693	1.75349	0.873997	0.0777698	0.0633773
KEGG_PATHWAY	oas04928	Parathyroid hormone synthesis, secretion and action	16	1.05611	0.00717702	SLC34A3, ARHGEF11, PRKCB, ITPR1, LRP5, BRAF, ARRB2, EGFR, LRP6, RXRB, CREB1, PLCB4, MMP24, RAF1, MEF2D, CREB5	608	107	8693	2.13797	0.891227	0.0777698	0.0633773
KEGG_PATHWAY	oas05212	Pancreatic cancer	13	0.858086	0.00745837	STAT3, BRAF, EGFR, VEGFA, DDB2, IKBKB, AKT2, ERBB2, AKT3, RAC3, BAX, RAF1, BCL2L1	608	78	8693	2.38295	0.90032	0.0777698	0.0633773
KEGG_PATHWAY	oas05132	Salmonella infection	30	1.9802	0.00748315	CYFIP2, RAB5B, AHNAK, ARHGEF26, TRADD, NOD1, SNX33, IKBKB, CYTH3, CASP8, AKT2, AKT3, FLNA, FLNB, FLNC, MAP2K7, VPS39, GSDMD, DYNC2H1, VPS18, MLKL, AHNAK2, M6PR, MAPK12, PLEKHM2, BAX, TAB1, RAF1, MYL9, EXOC2	608	259	8693	1.6561	0.901083	0.0777698	0.0633773
KEGG_PATHWAY	oas05200	Pathways in cancer	54	3.56436	0.00780796	GSK3B, LAMC3, FLT4, ITGA2B, KEAP1, GLI2, IKBKB, RASSF1, CASP8, GNGT2, RPS6KA5, FGF9, AKT2, AKT3, RAC3, ARHGEF11, IL4R, PRKCB, PLEKHG5, ARNT, FLT3LG, KIF7, DDB2, PLCB4, COL4A3, RARB, RAF1, LRP5, LPAR2, DLL1, EGFR, LRP6, RASGRP3, RXRB, DLL4, WNT11, TPR, ERBB2, ABL1, PLCG1, JAG1, TXNRD3, TXNRD2, PTCH1, STAT3, FN1, BRAF, IGF1, VEGFA, APC, BAX, GNB3, FGFR2, BCL2L1	608	544	8693	1.41926	0.910569	0.0777698	0.0633773
KEGG_PATHWAY	oas01522	Endocrine resistance	15	0.990099	0.00782748	SHC2, JAG1, SHC1, BRAF, IGF1, DLL1, MAPK12, EGFR, DLL4, NCOR1, AKT2, ERBB2, AKT3, BAX, RAF1	608	98	8693	2.18842	0.911109	0.0777698	0.0633773
KEGG_PATHWAY	oas04310	Wnt signaling pathway	22	1.45215	0.00844521	INVS, GSK3B, TLE3, RNF43, TLE2, FBXW11, PRKCB, CSNK1A1, CHD8, SIAH1, CTNNBIP1, PRICKLE2, LRP5, SENP2, NKD1, LRP6, PPP3CC, WNT11, PLCB4, APC, RAC3, ROR1	608	172	8693	1.82878	0.926625	0.0812851	0.0662421
KEGG_PATHWAY	oas04931	Insulin resistance	16	1.05611	0.00922852	GSK3B, CPT1A, SLC27A1, PRKCB, INSR, PRKCE, STAT3, PRKAG2, ACACB, IKBKB, CREB1, G6PC3, AKT2, AKT3, PPARGC1B, CREB5	608	110	8693	2.07967	0.942478	0.0844586	0.0688282
KEGG_PATHWAY	oas05165	Human papillomavirus infection	38	2.50825	0.00932335	GSK3B, PATJ, TNXB, LAMC3, TRADD, ITGA2B, PXN, EGFR, IKBKB, CASP8, WNT11, RELN, AKT2, AKT3, TNR, ITGB6, ATP6V0E2, IKBKE, HES4, JAG1, CSNK1A1, FN1, PPP2R5B, TSC2, TSC1, TYK2, PPP2R3A, VEGFA, CREB1, IRF3, APC, PARD3, COL4A3, BAX, COL6A6, COL9A3, RAF1, CREB5	608	356	8693	1.52616	0.944149	0.0844586	0.0688282
KEGG_PATHWAY	oas04920	Adipocytokine signaling pathway	12	0.792079	0.0107316	RXRB, IKBKB, CPT1A, G6PC3, ACSL1, TRADD, AKT2, AKT3, STAT3, PRKAG2, NFKBIE, ACACB	608	72	8693	2.38295	0.963962	0.0924964	0.0753785
KEGG_PATHWAY	oas04144	Endocytosis	29	1.91419	0.0110891	RAB5B, ASAP3, NEDD4L, VPS26B, ARRB2, EGFR, CYTH3, GRK5, MVB12B, PSD3, PIP5K1B, LDLRAP1, CCR5, GIT1, RAB11FIP5, PSD, GIT2, SMURF2, IQSEC1, WWP1, EPS15L1, RNF41, RUFY1, EHD2, ITCH, ZFYVE16, HGS, PARD3, FGFR2	608	255	8693	1.62601	0.967759	0.0924964	0.0753785
KEGG_PATHWAY	oas04392	Hippo signaling pathway - multiple species	7	0.462046	0.0113353	YAP1, RASSF1, FRMD6, DCHS1, FAT4, NF2, TEAD3	608	28	8693	3.57442	0.97014	0.0924964	0.0753785
KEGG_PATHWAY	oas05226	Gastric cancer	20	1.32013	0.0114119	GSK3B, SHC2, SHC1, CSNK1A1, LRP5, BRAF, EGFR, LRP6, DDB2, RXRB, WNT11, FGF9, APC, AKT2, ERBB2, AKT3, RARB, BAX, RAF1, FGFR2	608	155	8693	1.84486	0.970843	0.0924964	0.0753785
KEGG_PATHWAY	oas04919	Thyroid hormone signaling pathway	17	1.12211	0.0122285	GSK3B, NCOA2, THRA, PRKCB, TSC2, MED13L, RXRB, MED13, NCOR1, MED24, PLCB4, MED30, SIN3A, AKT2, AKT3, PLCG1, RAF1	608	124	8693	1.96017	0.977395	0.0965738	0.0787014
KEGG_PATHWAY	oas05206	MicroRNAs in cancer	25	1.65017	0.0126366	HDAC5, DNMT1, TNXB, SHC1, EGFR, GLS, IKBKB, RASSF1, RPS6KA5, MAPK7, ERBB2, ABL1, TNR, PLCG1, MCL1, PRKCB, PRKCE, DNMT3A, STAT3, VEGFA, EFNA1, EFNA3, APC, RAF1, CD44	608	212	8693	1.68605	0.980097	0.0969638	0.0790192
KEGG_PATHWAY	oas05163	Human cytomegalovirus infection	28	1.84818	0.0131945	GSK3B, TRADD, PXN, ITPR1, EGFR, IKBKB, CASP8, GNGT2, PPP3CC, AKT2, AKT3, RAC3, CCR5, ARHGEF11, IL1R1, PRKCB, STAT3, TSC2, TSC1, MAPK12, VEGFA, CREB1, PLCB4, IRF3, GNB3, BAX, RAF1, CREB5	608	247	8693	1.62079	0.983277	0.0969638	0.0790192
KEGG_PATHWAY	oas04713	Circadian entrainment	14	0.924092	0.0132223	RYR2, PRKCB, ITPR1, CACNA1D, RYR3, PER1, PER3, RPS6KA5, CREB1, GNGT2, PLCB4, GNB3, GRIA4, KCNJ3	608	94	8693	2.12944	0.983421	0.0969638	0.0790192
KEGG_PATHWAY	oas04921	Oxytocin signaling pathway	19	1.25413	0.0166268	RYR2, CAMK1D, PRKCB, ITPR1, PRKAG2, CACNA2D2, CACNA1D, EGFR, MYLK3, RYR3, PPP3CC, CACNB4, PLCB4, MAPK7, PPP1R12B, RAF1, PPP1R12C, MYL9, KCNJ3	608	150	8693	1.81104	0.994282	0.116388	0.0948485
KEGG_PATHWAY	oas04936	Alcoholic liver disease	19	1.25413	0.0166268	GSK3B, CPT1A, TRADD, PRKAG2, ACACB, MAPK12, ACACA, IL17RA, IKBKB, CASP8, IRF3, ACOX1, AKT2, AKT3, ALDH16A1, TAB1, MAP2K7, IKBKE, LPIN3	608	150	8693	1.81104	0.994282	0.116388	0.0948485
KEGG_PATHWAY	oas05161	Hepatitis B	21	1.38614	0.0185857	MAP3K1, EGR3, PRKCB, STAT3, BRAF, TYK2, HSPG2, MAPK12, DDB2, IKBKB, CASP8, CREB1, IRF3, AKT2, AKT3, BAX, TAB1, RAF1, MAP2K7, IKBKE, CREB5	608	174	8693	1.72558	0.996906	0.127209	0.103667
KEGG_PATHWAY	oas05213	Endometrial cancer	10	0.660066	0.0202389	GSK3B, APC, AKT2, AKT3, ERBB2, BAX, BRAF, RAF1, EGFR, DDB2	608	59	8693	2.42334	0.998159	0.132629	0.108084
KEGG_PATHWAY	oas04330	Notch signaling pathway	10	0.660066	0.0202389	NCOR2, DLL4, APH1A, TLE3, TLE2, NUMBL, JAG1, ATXN1L, DTX4, DLL1	608	59	8693	2.42334	0.998159	0.132629	0.108084
KEGG_PATHWAY	oas04211	Longevity regulating pathway	13	0.858086	0.0220454	INSR, EHMT2, PRKAG2, TSC2, TSC1, IGF1, ATG13, CREB1, AKT2, AKT3, BAX, EIF4E2, CREB5	608	90	8693	2.06522	0.998957	0.135435	0.110371
KEGG_PATHWAY	oas04512	ECM-receptor interaction	13	0.858086	0.0220454	TNXB, LAMC3, ITGA2B, FN1, HSPG2, RELN, COL4A3, TNR, COL6A6, COL9A3, ITGB6, AGRN, CD44	608	90	8693	2.06522	0.998957	0.135435	0.110371
KEGG_PATHWAY	oas04152	AMPK signaling pathway	16	1.05611	0.0224179	CPT1A, STRADA, INSR, PPP2R5B, PRKAG2, TSC2, TSC1, IGF1, PPP2R3A, ACACB, ACACA, CREB1, G6PC3, AKT2, AKT3, CREB5	608	122	8693	1.87511	0.999073	0.135435	0.110371
KEGG_PATHWAY	oas04140	Autophagy - animal	18	1.18812	0.0226343	MTMR3, ITPR1, TSC2, TSC1, AMBRA1, ATG13, DEPTOR, ATG16L2, ATG16L1, AKT2, AKT3, ATG2A, ATG4B, ULK2, SMCR8, RAF1, SQSTM1, BCL2L1	608	144	8693	1.78721	0.999134	0.135435	0.110371
KEGG_PATHWAY	oas00534	Glycosaminoglycan biosynthesis - heparan sulfate / heparin	6	0.39604	0.0228657	NDST2, NDST1, B3GAT3, HS6ST1, B4GALT7, HS3ST2	608	24	8693	3.57442	0.999195	0.135435	0.110371
KEGG_PATHWAY	oas04550	Signaling pathways regulating pluripotency of stem cells	18	1.18812	0.0240452	GSK3B, SMAD1, SETDB1, PCGF2, STAT3, IGF1, MAPK12, WNT11, APC, KAT6A, AKT2, AKT3, SMARCAD1, TCF3, JARID2, RAF1, BMPR1B, FGFR2	608	145	8693	1.77489	0.999445	0.139734	0.113874
KEGG_PATHWAY	oas04062	Chemokine signaling pathway	22	1.45215	0.025245	GSK3B, SHC2, SHC1, PRKCB, PXN, STAT3, CXCR5, BRAF, ARRB2, IKBKB, GNGT2, PLCB4, GRK5, AKT2, PARD3, AKT3, RAC3, GNB3, PLCG1, CCR5, DOCK2, RAF1	608	191	8693	1.64686	0.99962	0.143533	0.11697
KEGG_PATHWAY	oas04371	Apelin signaling pathway	17	1.12211	0.0256309	RYR2, HDAC5, JAG1, MEF2B, PRKCE, ITPR1, PRKAG2, MYLK3, RYR3, SLC8A3, GNGT2, PLCB4, AKT2, AKT3, GNB3, RAF1, MEF2D	608	135	8693	1.80045	0.999664	0.143533	0.11697
KEGG_PATHWAY	oas04020	Calcium signaling pathway	26	1.71617	0.0271564	RYR2, FLT1, FLT4, ITPR1, CACNA1B, CACNA1D, EGFR, MYLK3, RYR3, PPP3CC, FGF9, ERBB4, ERBB2, PLCG1, NTRK2, CAMK1D, PRKCB, NTRK3, ATP2B1, TPCN1, VEGFA, ITPKB, SLC8A3, PLCB4, STIM2, FGFR2	608	239	8693	1.5554	0.999792	0.14936	0.121719
KEGG_PATHWAY	oas04933	AGE-RAGE signaling pathway in diabetic complications	14	0.924092	0.0285173	PRKCB, PRKCE, STAT3, FN1, AGER, MAPK12, VEGFA, THBD, PLCB4, AKT2, COL4A3, AKT3, BAX, PLCG1	608	104	8693	1.92469	0.999865	0.152289	0.124106
KEGG_PATHWAY	oas05135	Yersinia infection	18	1.18812	0.0286778	GSK3B, GIT2, ARHGEF28, PXN, FN1, MAPK12, IKBKB, IRF3, AKT2, AKT3, RAC3, PIP5K1B, LCP2, PKN2, PLCG1, TAB1, ARHGEF7, MAP2K7	608	148	8693	1.73891	0.999872	0.152289	0.124106
KEGG_PATHWAY	oas04520	Adherens junction	11	0.726073	0.0295334	TJP1, INSR, PARD3, CTNND1, ERBB2, RAC3, LMO7, SORBS1, EGFR, VCL, NECTIN1	608	73	8693	2.15445	0.999902	0.154174	0.125642
KEGG_PATHWAY	oas04810	Regulation of actin cytoskeleton	24	1.58416	0.0303996	CYFIP2, LIMK2, ITGA2B, PXN, FN1, LPAR2, BRAF, EGFR, MYLK3, FGF9, APC, RAC3, MYH14, PIP5K1B, PIP4K2B, ITGB6, PPP1R12B, ARHGEF7, RAF1, PPP1R12C, MYL9, VCL, FGFR2, GIT1	608	218	8693	1.57406	0.999926	0.154294	0.12574
KEGG_PATHWAY	oas04660	T cell receptor signaling pathway	14	0.924092	0.0305582	GSK3B, MAPK12, MALT1, IKBKB, PPP3CC, AKT2, AKT3, LCP2, PDCD1, CD247, PLCG1, NFKBIE, RAF1, MAP2K7	608	105	8693	1.90636	0.999929	0.154294	0.12574
KEGG_PATHWAY	oas04662	B cell receptor signaling pathway	11	0.726073	0.0321027	IKBKB, GSK3B, PPP3CC, PRKCB, AKT2, AKT3, RAC3, RAF1, NFKBIE, MALT1, RASGRP3	608	74	8693	2.12533	0.999957	0.156695	0.127696
KEGG_PATHWAY	oas04120	Ubiquitin mediated proteolysis	18	1.18812	0.0321165	CUL7, MAP3K1, SMURF2, UBE2D4, FBXW11, SIAH1, KEAP1, WWP1, NEDD4L, UBE2Z, PIAS2, DDB2, ITCH, CDC34, HERC1, UBE2S, UBR5, UBE2O	608	150	8693	1.71572	0.999957	0.156695	0.127696
KEGG_PATHWAY	oas04910	Insulin signaling pathway	17	1.12211	0.0325599	GSK3B, SHC2, SHC1, INSR, PRKAG2, TSC2, BRAF, TSC1, SORBS1, ACACB, ACACA, IKBKB, G6PC3, AKT2, AKT3, RAF1, EIF4E2	608	139	8693	1.74864	0.999963	0.156695	0.127696
KEGG_PATHWAY	oas05022	Pathways of neurodegeneration - multiple diseases	46	3.0363	0.0334763	RYR2, GSK3B, HIP1, LRRK2, DNAH5, DNAH6, ITPR1, CACNA1B, LRP5, CACNA1D, DNAH9, AMBRA1, AGER, RYR3, LRP6, CASP8, WNT11, PPP3CC, ATXN1L, PSMD3, MFN2, PLCG1, MAP2K7, NDUFV1, GRIA4, DNAH12, DNAH11, DNAH10, TRPC3, PRKCB, CSNK1A1, BRAF, ATG13, MAPK12, PLCB4, APC, DLG4, ATG2A, MAP3K10, ULK2, BAX, SMCR8, RAF1, SQSTM1, DNAL1, BCL2L1	608	490	8693	1.34223	0.999972	0.158626	0.12927
KEGG_PATHWAY	oas04926	Relaxin signaling pathway	16	1.05611	0.0348728	SHC2, SHC1, ARRB2, MAPK12, EGFR, VEGFA, CREB1, GNGT2, PLCB4, AKT2, COL4A3, AKT3, GNB3, RAF1, MAP2K7, CREB5	608	129	8693	1.77336	0.999982	0.161343	0.131484
KEGG_PATHWAY	oas05170	Human immunodeficiency virus 1 infection	25	1.65017	0.0350974	TRADD, PXN, ITPR1, IKBKB, CASP8, GNGT2, PPP3CC, AP1G2, AKT2, AKT3, RAC3, PLCG1, CCR5, MAP2K7, FBXW11, PRKCB, LIMK2, MAPK12, IRF3, GNB3, BAX, CD247, TAB1, RAF1, BCL2L1	608	233	8693	1.53409	0.999983	0.161343	0.131484
KEGG_PATHWAY	oas03250	Viral life cycle - HIV-1	10	0.660066	0.0356462	CPSF6, HGS, NELFB, FURIN, CCR5, ELL2, AFF4, BICD2, ELL3, TNPO3	608	65	8693	2.19965	0.999986	0.161456	0.131576
KEGG_PATHWAY	oas00561	Glycerolipid metabolism	10	0.660066	0.0422029	DGKE, DGAT1, DGKB, ALDH16A1, GPAT2, PLPP3, DGKZ, LPIN3, AGPAT3, DGKH	608	67	8693	2.13398	0.999998	0.186268	0.151796
KEGG_PATHWAY	oas05215	Prostate cancer	13	0.858086	0.0423336	GSK3B, BRAF, IGF1, EGFR, IKBKB, CREB1, SPINT1, AKT2, ERBB2, AKT3, RAF1, FGFR2, CREB5	608	99	8693	1.87748	0.999998	0.186268	0.151796
KEGG_PATHWAY	oas05235	PD-L1 expression and PD-1 checkpoint pathway in cancer	12	0.792079	0.0448738	IKBKB, PPP3CC, AKT2, AKT3, STAT3, PDCD1, CD247, PLCG1, RAF1, NFKBIE, MAPK12, EGFR	608	89	8693	1.92778	0.999999	0.194664	0.158638
KEGG_PATHWAY	oas04066	HIF-1 signaling pathway	14	0.924092	0.0508304	FLT1, PRKCB, INSR, STAT3, ARNT, IGF1, ENO4, EGFR, VEGFA, AKT2, ERBB2, AKT3, PLCG1, EIF4E2	608	113	8693	1.7714	1	0.217441	0.1772
KEGG_PATHWAY	oas05220	Chronic myeloid leukemia	11	0.726073	0.054572	IKBKB, SHC2, SHC1, AKT2, AKT3, ABL1, BAX, BRAF, RAF1, BCL2L1, DDB2	608	81	8693	1.94166	1	0.230249	0.187638
KEGG_PATHWAY	oas04625	C-type lectin receptor signaling pathway	13	0.858086	0.0579792	EGR3, ITPR1, LSP1, MAPK12, MALT1, IKBKB, CYLD, CASP8, PPP3CC, AKT2, AKT3, RAF1, IKBKE	608	104	8693	1.78721	1	0.240489	0.195983
KEGG_PATHWAY	oas04261	Adrenergic signaling in cardiomyocytes	17	1.12211	0.0585607	RYR2, PPP2R5B, CACNA2D2, CACNA1D, ATP2B1, PPP2R3A, MAPK12, SLC8A3, RPS6KA5, CREB1, CACNB4, PLCB4, AKT2, AKT3, SCN4B, RAPGEF4, CREB5	608	150	8693	1.62041	1	0.240489	0.195983
KEGG_PATHWAY	oas05219	Bladder cancer	7	0.462046	0.0631806	RASSF1, RPS6KA5, ERBB2, BRAF, RAF1, EGFR, VEGFA	608	41	8693	2.44107	1	0.256048	0.208662
KEGG_PATHWAY	oas05167	Kaposi sarcoma-associated herpesvirus infection	22	1.45215	0.0679532	GSK3B, TRADD, STAT3, ITPR1, TYK2, MAPK12, VEGFA, IKBKB, CASP8, PPP3CC, CREB1, GNGT2, IRF3, AKT2, AKT3, BAX, GNB3, PLCG1, CCR5, RAF1, MAP2K7, IKBKE	608	213	8693	1.47676	1	0.271813	0.22151
KEGG_PATHWAY	oas05222	Small cell lung cancer	12	0.792079	0.0703363	RXRB, IKBKB, LAMC3, AKT2, COL4A3, ITGA2B, AKT3, FN1, RARB, BAX, BCL2L1, DDB2	608	96	8693	1.78721	1	0.277738	0.226338
KEGG_PATHWAY	oas04911	Insulin secretion	11	0.726073	0.080572	RIMS2, RYR2, PLCB4, CREB1, ABCC8, PRKCB, KCNMB1, KCNMA1, CACNA1D, RAPGEF4, CREB5	608	87	8693	1.80775	1	0.306173	0.249511
KEGG_PATHWAY	oas05418	Fluid shear stress and atherosclerosis	16	1.05611	0.0807242	IL1R1, ITGA2B, KEAP1, MAPK12, VEGFA, IKBKB, CDH5, THBD, MAPK7, AKT2, AKT3, PECAM1, RAC3, MAP2K7, BMPR1B, SQSTM1	608	145	8693	1.57768	1	0.306173	0.249511
KEGG_PATHWAY	oas04390	Hippo signaling pathway	17	1.12211	0.0810641	YAP1, GSK3B, SMAD1, PATJ, FBXW11, NKD1, GLI2, RASSF1, WNT11, FRMD6, APC, DLG4, PARD3, NF2, AMH, BMPR1B, TEAD3	608	157	8693	1.54816	1	0.306173	0.249511
KEGG_PATHWAY	oas04929	GnRH secretion	9	0.594059	0.0815137	PLCB4, PRKCB, AKT2, AKT3, ITPR1, CACNA1D, ARRB2, RAF1, KCNJ3	608	65	8693	1.97968	1	0.306173	0.249511
KEGG_PATHWAY	oas04668	TNF signaling pathway	14	0.924092	0.0829186	JAG1, MLKL, TRADD, MAPK12, IKBKB, ITCH, CASP8, RPS6KA5, CREB1, AKT2, AKT3, TAB1, MAP2K7, CREB5	608	122	8693	1.64072	1	0.307698	0.250754
KEGG_PATHWAY	oas04380	Osteoclast differentiation	14	0.924092	0.0959521	IL1R1, FHL2, TYK2, MAPK12, IKBKB, CYLD, PPP3CC, CREB1, AKT2, AKT3, LCP2, TAB1, MAP2K7, SQSTM1	608	125	8693	1.60134	1	0.351824	0.286714
KEGG_PATHWAY	oas04973	Carbohydrate digestion and absorption	7	0.462046	0.0987038	PLCB4, G6PC3, PRKCB, AKT2, AKT3, CACNA1D, TAS1R3	608	46	8693	2.17574	1	0.357656	0.291467
