# Supplementary material for: Characterization of circular RNA profiles of oviduct reveal the potential mechanism in prolificacy trait of goat in the estrus cycle
Source: Front Physiol. 2022 Sep 15;13:990691. doi: 10.3389/fphys.2022.990691 (PMC9521424; doi:10.3389/fphys.2022.990691)
Supplement: Supplementary file 5 [file Table1.XLSX]

## Sheet: Supplementary Data 1 name
Supplementary Data 1		The identified circRNAs in this study
	Sheet1	All the candidate circRNAs identified in this study
	Sheet2	SRPBM value distribution of samples
	Sheet3	Mapping statistics and data quality of RNA-seq

## Sheet: Sheet1 candidate_circRNAs
circRNA_ID	named of host gene	chr	start	end	strand	full_length	spliced_length	gene_id	feature	samples	junction_read	non_junction_read
chi_circ_0000005	chi-circ-NMD3	NC_030808.1	105709965	105714258	-	4293	469	gene-NMD3;	exon:105709966-105710070,exon:105710508-105710578,exon:105711844-105711950,exon:105713300-105713372,exon:105714146-105714258	ovi_660210,ovi_660018,ovi_711012,ovi_603222,ovi_706612,ovi_660214,ovi_612078,ovi_601094,ovi_601078,ovi_L6064020,ovi_L6053754,ovi_601128,ovi_708032	4,6,2,4,4,3,3,3,8,3,9,5,13	1.54214e+44
chi_circ_0000011	chi-circ-NMD3	NC_030808.1	105732101	105741139	-	9038	226	gene-NMD3;	exon:105732102-105732192,exon:105741005-105741139	ovi_501178,ovi_660210,ovi_660018,ovi_501210,ovi_711010,ovi_711012,ovi_603222,ovi_706612,ovi_660214,ovi_612078,ovi_601078,ovi_L6064020,ovi_L6053754,ovi_501176,ovi_601128,ovi_712004,ovi_708032,ovi_711032	3,2,4,2,5,3,4,4,6,3,11,3,5,2,11,4,10,3	9.92125e+66
chi_circ_0000012	chi-circ-NMD3	NC_030808.1	105732618	105741139	-	8521	442	gene-NMD3;	exon:105732619-105732747,exon:105733477-105733557,exon:105738948-105739044,exon:105741005-105741139	ovi_501178,ovi_501002,ovi_660210,ovi_660018,ovi_501210,ovi_711010,ovi_711012,ovi_603222,ovi_706612,ovi_660214,ovi_612078,ovi_601094,ovi_601078,ovi_L6064020,ovi_L6053754,ovi_501176,ovi_601128,ovi_712004,ovi_708032,ovi_711032	115,51,161,188,79,118,96,147,153,106,87,131,137,175,150,94,191,71,275,108	9.20588e+68
chi_circ_0000022	chi-circ-IFT80	NC_030808.1	106625313	106656660	+	31347	228	gene-IFT80;	exon:106654641-106654730,exon:106656523-106656660	ovi_501002,ovi_660210,ovi_660018,ovi_501210,ovi_711010,ovi_711012,ovi_603222,ovi_706612,ovi_660214,ovi_601094,ovi_601078,ovi_L6064020,ovi_L6053754,ovi_501176,ovi_601128,ovi_712004,ovi_708032,ovi_711032	5,10,22,12,4,9,15,12,6,25,19,14,14,5,14,13,26,15	3.36528e+53
chi_circ_0000023	chi-circ-IFT80	NC_030808.1	106625313	106683713	+	58400	180	gene-IFT80;	exon:106683534-106683713	ovi_501178,ovi_660210,ovi_501210,ovi_603222,ovi_660214,ovi_612078,ovi_601094,ovi_601078,ovi_L6053754,ovi_501176,ovi_601128,ovi_712004,ovi_708032,ovi_711032	2,8,4,2,6,5,10,4,7,4,2,5,3,6	2.17315e+41
chi_circ_0000027	chi-circ-IFT80	NC_030808.1	106638988	106656660	+	17672	648	gene-IFT80;	exon:106638989-106639099,exon:106640811-106640879,exon:106649172-106649301,exon:106650479-106650588,exon:106654641-106654730,exon:106656523-106656660	ovi_501178,ovi_501002,ovi_660210,ovi_660018,ovi_501210,ovi_711010,ovi_711012,ovi_603222,ovi_706612,ovi_660214,ovi_612078,ovi_601094,ovi_601078,ovi_L6064020,ovi_L6053754,ovi_501176,ovi_601128,ovi_712004,ovi_708032,ovi_711032	24,18,56,52,22,24,50,40,49,32,28,20,32,33,49,25,20,16,52,30	4.1648e+59
chi_circ_0000033	chi-circ-IFT80	NC_030808.1	106650478	106656660	+	6182	338	gene-IFT80;	exon:106650479-106650588,exon:106654641-106654730,exon:106656523-106656660	ovi_501178,ovi_660210,ovi_660018,ovi_501210,ovi_711010,ovi_711012,ovi_603222,ovi_706612,ovi_660214,ovi_612078,ovi_601094,ovi_601078,ovi_L6064020,ovi_L6053754,ovi_501176,ovi_601128,ovi_712004,ovi_708032,ovi_711032	9,21,11,6,12,7,6,13,5,9,6,9,3,9,10,5,11,13,7	3.54532e+56
chi_circ_0000042	chi-circ-IFT80	NC_030808.1	106700931	106714713	+	13782	365	gene-IFT80;	exon:106700932-106701095,exon:106706374-106706438,exon:106708078-106708213	ovi_501178,ovi_501002,ovi_660210,ovi_660018,ovi_501210,ovi_711010,ovi_711012,ovi_603222,ovi_660214,ovi_612078,ovi_601078,ovi_L6053754,ovi_501176,ovi_711032	3,2,2,3,7,9,2,2,6,6,3,3,2,4	2.00225e+41
chi_circ_0000051	chi-circ-RARRES1	NC_030808.1	108388980	108394660	+	5680	384	gene-RARRES1;	exon:108388981-108389043,exon:108391390-108391573,exon:108394524-108394660	ovi_501178,ovi_501002,ovi_660210,ovi_660018,ovi_501210,ovi_711010,ovi_711012,ovi_603222,ovi_706612,ovi_660214,ovi_612078,ovi_601094,ovi_601078,ovi_L6064020,ovi_L6053754,ovi_501176,ovi_601128,ovi_712004,ovi_708032,ovi_711032	9,12,11,33,9,23,18,13,29,13,32,37,44,58,12,26,16,61,24,31	2.59932e+105
chi_circ_0000057	chi-circ-GFM1	NC_030808.1	108454281	108456685	-	2404	153	gene-GFM1;	exon:108456533-108456685	ovi_501178,ovi_501002,ovi_660210,ovi_660018,ovi_501210,ovi_711010,ovi_711012,ovi_603222,ovi_706612,ovi_660214,ovi_612078,ovi_601078,ovi_L6064020,ovi_L6053754,ovi_501176,ovi_601128,ovi_712004,ovi_708032,ovi_711032	2,8,20,7,5,2,5,3,13,12,17,11,9,4,7,30,3,5,5	1.70206e+56
chi_circ_0000069	chi-circ-TIPARP	NC_030808.1	110490376	110492023	-	1647	330	gene-TIPARP;	exon:110490377-110490537,exon:110491855-110492023	ovi_501178,ovi_501002,ovi_660210,ovi_660018,ovi_711010,ovi_711012,ovi_603222,ovi_706612,ovi_660214,ovi_612078,ovi_601094,ovi_601078,ovi_L6064020,ovi_L6053754,ovi_501176,ovi_601128,ovi_708032,ovi_711032	2,4,9,8,6,7,4,8,6,3,2,5,6,4,3,4,8,5	3.6747e+53
chi_circ_0000077	chi-circ-GMPS	NC_030808.1	111325751	111329458	-	3707	297	gene-GMPS;	exon:111325752-111325866,exon:111329277-111329458	ovi_501002,ovi_660210,ovi_660018,ovi_501210,ovi_711010,ovi_711012,ovi_603222,ovi_706612,ovi_660214,ovi_612078,ovi_601094,ovi_601078,ovi_L6064020,ovi_L6053754,ovi_501176,ovi_601128,ovi_712004,ovi_708032,ovi_711032	2,4,16,3,6,8,9,6,12,6,6,12,6,11,12,11,5,23,9	148,94,82,102,134,134,148,108,134,143,106,100,64,96,108,63,73,110,95
chi_circ_0000078	chi-circ-SLC33A1	NC_030808.1	111396189	111404862	+	8673	387	gene-SLC33A1;	exon:111396190-111396380,exon:111404667-111404862	ovi_501178,ovi_660210,ovi_711010,ovi_711012,ovi_603222,ovi_706612,ovi_660214,ovi_612078,ovi_601078,ovi_501176,ovi_711032	3,9,2,5,4,9,4,5,11,3,6	2.29335e+32
chi_circ_0000079	chi-circ-SLC33A1	NC_030808.1	111401858	111404862	+	3004	381	gene-SLC33A1;	exon:111401859-111402043,exon:111404667-111404862	ovi_501178,ovi_501002,ovi_660210,ovi_660018,ovi_501210,ovi_711010,ovi_711012,ovi_603222,ovi_706612,ovi_660214,ovi_612078,ovi_601094,ovi_601078,ovi_L6064020,ovi_L6053754,ovi_501176,ovi_601128,ovi_712004,ovi_708032,ovi_711032	4,6,15,6,9,6,10,14,7,6,8,9,14,9,2,3,22,9,4,7	3.05308e+59
chi_circ_0000084	chi-circ-PLCH1	NC_030808.1	111691244	111711062	+	19818	527	gene-PLCH1;	exon:111691245-111691338,exon:111693578-111693781,exon:111699714-111699834,exon:111710955-111711062	ovi_501178,ovi_501002,ovi_660210,ovi_660018,ovi_501210,ovi_711010,ovi_711012,ovi_706612,ovi_601094,ovi_L6064020,ovi_711032	2,2,6,5,6,3,2,2,2,4,5	2.13641e+32
chi_circ_0000112	chi-circ-ARHGEF26	NC_030808.1	113037706	113077478	-	39772	165	gene-ARHGEF26;	exon:113064510-113064599,exon:113077404-113077478	ovi_501178,ovi_501002,ovi_660210,ovi_660018,ovi_711010,ovi_603222,ovi_706612,ovi_660214,ovi_612078,ovi_601094,ovi_601078,ovi_L6064020,ovi_L6053754,ovi_601128,ovi_712004,ovi_708032,ovi_711032	6,6,8,17,6,7,4,2,6,4,3,2,4,4,6,5,2	126,263,261,227,165,114,165,220,124,82,95,90,147,99,81,149,100
chi_circ_0000114	chi-circ-ARHGEF26	NC_030808.1	113058928	113077478	-	18550	320	gene-ARHGEF26;	exon:113058929-113059083,exon:113064510-113064599,exon:113077404-113077478	ovi_501178,ovi_501002,ovi_660210,ovi_660018,ovi_501210,ovi_711010,ovi_711012,ovi_603222,ovi_706612,ovi_660214,ovi_612078,ovi_601094,ovi_601078,ovi_L6064020,ovi_L6053754,ovi_501176,ovi_601128,ovi_712004,ovi_708032	11,21,46,31,8,13,5,15,7,21,29,7,20,21,18,8,20,9,29	98,219,278,175,115,103,118,97,128,200,97,66,82,66,103,61,85,67,108
chi_circ_0000116	chi-circ-ARHGEF26	NC_030808.1	113058928	113154407	-	95479	362	gene-ARHGEF26;	exon:113058929-113059083,exon:113132512-113132568,exon:113154258-113154407	ovi_501178,ovi_501002,ovi_660210,ovi_660018,ovi_501210,ovi_711010,ovi_711012,ovi_603222,ovi_706612,ovi_660214,ovi_612078,ovi_601094,ovi_601078,ovi_L6064020,ovi_L6053754,ovi_501176,ovi_601128,ovi_712004,ovi_708032	9,11,11,16,10,11,3,7,12,8,6,4,9,4,10,3,6,5,7	82,150,180,107,108,83,112,119,98,120,84,68,69,77,102,53,93,63,93
chi_circ_0000125	chi-circ-MBNL1	NC_030808.1	115004820	115015993	-	11173	483	gene-MBNL1;	exon:115004821-115005021,exon:115014653-115014763,exon:115015823-115015993	ovi_501178,ovi_501002,ovi_660210,ovi_660018,ovi_501210,ovi_711010,ovi_711012,ovi_706612,ovi_612078,ovi_601094,ovi_601078,ovi_L6064020,ovi_L6053754,ovi_501176,ovi_601128,ovi_712004,ovi_708032,ovi_711032	7,2,6,10,5,4,4,4,5,7,6,5,11,2,12,2,8,8	9.75935e+57
chi_circ_0000147	chi-circ-RNF13	NC_030808.1	117834974	117848254	-	13280	508	gene-RNF13;	exon:117834975-117835068,exon:117839639-117839750,exon:117842181-117842285,exon:117843726-117843831,exon:117848164-117848254	ovi_501178,ovi_501002,ovi_660210,ovi_660018,ovi_501210,ovi_711010,ovi_711012,ovi_603222,ovi_706612,ovi_660214,ovi_612078,ovi_601094,ovi_601078,ovi_L6064020,ovi_L6053754,ovi_501176,ovi_601128,ovi_712004,ovi_708032,ovi_711032	23,6,16,15,8,11,12,3,12,14,16,15,10,14,13,9,23,7,14,10	4.88592e+59
chi_circ_0000148	chi-circ-RNF13	NC_030808.1	117834974	117855782	-	20808	389	gene-RNF13;	exon:117834975-117835068,exon:117843726-117843831,exon:117848164-117848254,exon:117855685-117855782	ovi_501178,ovi_501002,ovi_660210,ovi_660018,ovi_501210,ovi_711010,ovi_711012,ovi_603222,ovi_706612,ovi_660214,ovi_612078,ovi_601094,ovi_601078,ovi_L6064020,ovi_L6053754,ovi_501176,ovi_601128,ovi_712004,ovi_708032,ovi_711032	27,25,38,41,6,25,30,29,34,35,37,25,35,58,51,32,49,28,82,33	5.12583e+59
chi_circ_0000149	chi-circ-RNF13	NC_030808.1	117834974	117876384	-	41410	515	gene-RNF13;	exon:117834975-117835068,exon:117843726-117843831,exon:117848164-117848254,exon:117855685-117855782,exon:117876259-117876384	ovi_501178,ovi_501002,ovi_660210,ovi_660018,ovi_501210,ovi_711010,ovi_711012,ovi_603222,ovi_706612,ovi_660214,ovi_612078,ovi_601094,ovi_601078,ovi_L6064020,ovi_L6053754,ovi_501176,ovi_601128,ovi_712004,ovi_708032,ovi_711032	42,27,48,27,10,9,25,19,31,16,16,23,19,26,37,21,24,12,40,22	5.10602e+59
chi_circ_0000168	chi-circ-HPS3	NC_030808.1	118597531	118612682	-	15151	774	gene-HPS3;	exon:118597532-118597626,exon:118598648-118598854,exon:118607254-118607434,exon:118608505-118608686,exon:118612574-118612682	ovi_501178,ovi_501002,ovi_660210,ovi_660018,ovi_501210,ovi_711010,ovi_711012,ovi_603222,ovi_706612,ovi_660214,ovi_612078,ovi_601094,ovi_601078,ovi_L6064020,ovi_L6053754,ovi_501176,ovi_601128,ovi_712004,ovi_708032,ovi_711032	57,67,130,128,43,45,51,40,65,69,75,50,74,39,70,50,139,42,69,60	136,139,187,158,83,128,156,150,146,162,147,93,106,129,127,127,131,97,95,144
chi_circ_0000171	chi-circ-HPS3	NC_030808.1	118598647	118612682	-	14035	498	gene-HPS3;	exon:118598648-118598854,exon:118608505-118608686,exon:118612574-118612682	ovi_501178,ovi_501002,ovi_660210,ovi_660018,ovi_501210,ovi_711010,ovi_711012,ovi_603222,ovi_706612,ovi_660214,ovi_612078,ovi_601094,ovi_601078,ovi_L6064020,ovi_L6053754,ovi_501176,ovi_601128,ovi_712004,ovi_708032,ovi_711032	14,11,24,20,11,16,12,19,13,21,9,8,14,11,17,13,27,7,13,6	1.56177e+59
chi_circ_0000173	chi-circ-HPS3	NC_030808.1	118604167	118612682	-	8515	298	gene-HPS3;	exon:118604168-118604356,exon:118612574-118612682	ovi_501178,ovi_501002,ovi_660018,ovi_501210,ovi_706612,ovi_660214,ovi_612078,ovi_601094,ovi_601078,ovi_L6053754,ovi_501176,ovi_601128,ovi_712004,ovi_708032,ovi_711032	3,2,14,3,6,4,8,2,2,8,4,23,5,13,4	2.17248e+44
chi_circ_0000176	chi-circ-HPS3	NC_030808.1	118620037	118625237	-	5200	279	gene-HPS3;	exon:118620038-118620230,exon:118623588-118623673	ovi_501178,ovi_501002,ovi_660210,ovi_660018,ovi_501210,ovi_711010,ovi_711012,ovi_603222,ovi_706612,ovi_660214,ovi_612078,ovi_601094,ovi_601078,ovi_L6064020,ovi_L6053754,ovi_501176,ovi_601128,ovi_708032,ovi_711032	17,23,58,20,12,13,17,11,24,25,10,12,25,8,26,13,21,35,25	1.80125e+56
chi_circ_0000189	chi-circ-LOC102175526	NC_030808.1	121558597	121566258	+	7661	466	gene-LOC102175526;	exon:121558598-121558639,exon:121561927-121562129,exon:121566038-121566258	ovi_501178,ovi_660210,ovi_660018,ovi_706612,ovi_660214,ovi_601094,ovi_601078,ovi_L6064020,ovi_L6053754,ovi_501176,ovi_601128,ovi_712004,ovi_708032,ovi_711032	4,8,7,2,3,4,4,6,3,3,2,6,5,3	4.9263e+42
chi_circ_0000191	chi-circ-LOC102175526	NC_030808.1	121561926	121571071	+	9145	365	gene-LOC102175526;	exon:121561927-121562129,exon:121570910-121571071	ovi_501178,ovi_660210,ovi_660018,ovi_711010,ovi_711012,ovi_603222,ovi_706612,ovi_660214,ovi_601094,ovi_601078,ovi_L6053754,ovi_601128,ovi_708032,ovi_711032	3,21,16,11,5,4,6,5,2,7,4,6,4,4	6.12111e+44
chi_circ_0000200	chi-circ-	NC_030808.1	121753485	121770218	+	16733	353	n/a	intergenic_region:121753486-121753630,intergenic_region:121770011-121770218	ovi_501178,ovi_501002,ovi_660210,ovi_660018,ovi_711010,ovi_711012,ovi_660214,ovi_612078,ovi_601094,ovi_601078,ovi_L6064020,ovi_L6053754,ovi_601128,ovi_708032,ovi_711032	3,2,5,6,5,8,2,4,9,15,4,5,3,6,7	72,145,108,52,33,41,67,49,29,47,26,39,59,36,17
chi_circ_0000201	chi-circ-	NC_030808.1	121753485	121802818	+	49333	363	n/a	intergenic_region:121753486-121753630,intergenic_region:121764234-121764356,intergenic_region:121802724-121802818	ovi_501002,ovi_660210,ovi_660018,ovi_711010,ovi_711012,ovi_603222,ovi_706612,ovi_660214,ovi_612078,ovi_601094,ovi_601078,ovi_L6053754,ovi_501176,ovi_601128,ovi_708032,ovi_711032	3,15,8,4,4,2,6,8,4,12,11,9,4,4,6,4	192,111,64,41,42,57,19,66,45,39,50,35,19,74,33,15
chi_circ_0000205	chi-circ-PLSCR4	NC_030808.1	121847449	121854773	+	7324	375	gene-PLSCR4;	exon:121847450-121847477,exon:121847969-121848079,exon:121854538-121854773	ovi_501178,ovi_660210,ovi_660018,ovi_501210,ovi_711010,ovi_711012,ovi_603222,ovi_706612,ovi_660214,ovi_612078,ovi_601078,ovi_L6064020,ovi_L6053754,ovi_601128,ovi_712004,ovi_708032	2,7,15,2,5,3,3,2,6,4,6,7,4,11,4,10	3.08353e+47
chi_circ_0000212	chi-circ-PLOD2	NC_030808.1	122031411	122039256	+	7845	481	gene-PLOD2;	exon:122031412-122031553,exon:122036501-122036566,exon:122038876-122039022,exon:122039131-122039256	ovi_501178,ovi_501002,ovi_660210,ovi_660018,ovi_501210,ovi_711010,ovi_711012,ovi_603222,ovi_706612,ovi_660214,ovi_612078,ovi_601094,ovi_601078,ovi_L6064020,ovi_L6053754,ovi_501176,ovi_601128,ovi_712004,ovi_708032,ovi_711032	2,18,16,12,2,5,6,7,2,3,3,6,9,4,14,3,9,10,5,9	1.6013e+59
chi_circ_0000227	chi-circ-TRPC1	NC_030808.1	125794862	125837611	-	42749	350	gene-TRPC1;	exon:125794863-125795057,exon:125837457-125837611	ovi_501178,ovi_501002,ovi_660210,ovi_660018,ovi_501210,ovi_711010,ovi_711012,ovi_603222,ovi_706612,ovi_660214,ovi_612078,ovi_601094,ovi_601078,ovi_L6064020,ovi_L6053754,ovi_501176,ovi_601128,ovi_712004,ovi_708032,ovi_711032	18,6,27,49,20,28,25,25,42,15,13,23,21,19,28,14,13,22,24,23	1.69181e+59
chi_circ_0000231	chi-circ-TRPC1	NC_030808.1	125808093	125827340	-	19247	487	gene-TRPC1;	exon:125808094-125808237,exon:125809883-125810022,exon:125827138-125827340	ovi_501178,ovi_501002,ovi_660210,ovi_660018,ovi_501210,ovi_711012,ovi_603222,ovi_706612,ovi_660214,ovi_601094,ovi_601078,ovi_L6064020,ovi_L6053754,ovi_501176,ovi_601128,ovi_708032,ovi_711032	2,5,17,5,5,3,5,6,3,6,3,9,6,2,4,3,4	1.73214e+50
chi_circ_0000233	chi-circ-TRPC1	NC_030808.1	125808093	125837611	-	29518	386	gene-TRPC1;	exon:125808094-125808237,exon:125809883-125810022,exon:125831173-125831274	ovi_501178,ovi_660210,ovi_660018,ovi_711010,ovi_711012,ovi_603222,ovi_660214,ovi_612078,ovi_601078,ovi_L6064020,ovi_L6053754,ovi_501176,ovi_601128,ovi_712004,ovi_708032,ovi_711032	4,5,3,4,5,5,3,4,9,7,5,10,14,3,10,7	126,212,243,175,160,192,194,145,94,85,211,121,195,117,134,138
chi_circ_0000251	chi-circ-ATR	NC_030808.1	126020411	126059273	+	38862	422	gene-ATR;	exon:126020412-126020603,exon:126055149-126055262,exon:126059158-126059273	ovi_501178,ovi_501002,ovi_660210,ovi_660018,ovi_501210,ovi_711010,ovi_711012,ovi_603222,ovi_706612,ovi_660214,ovi_612078,ovi_601078,ovi_L6053754,ovi_501176,ovi_712004,ovi_708032,ovi_711032	7,2,6,9,7,6,7,5,6,5,3,11,12,11,7,9,7	89,73,72,119,89,110,99,109,100,79,62,84,69,67,90,94,91
chi_circ_0000289	chi-circ-TFDP2	NC_030808.1	126381306	126407638	+	26332	261	gene-TFDP2;	intron:126381307-126381397,intron:126398005-126398107,intron:126407572-126407638	ovi_501178,ovi_501002,ovi_660210,ovi_660018,ovi_501210,ovi_711012,ovi_603222,ovi_706612,ovi_660214,ovi_612078,ovi_601094,ovi_601078,ovi_L6053754,ovi_501176,ovi_601128,ovi_708032,ovi_711032	3,4,8,10,3,3,7,9,7,4,3,12,10,3,8,6,3	120,136,143,140,68,153,121,96,123,40,59,53,79,45,58,88,50
chi_circ_0000292	chi-circ-TFDP2	NC_030808.1	126394550	126407638	+	13088	277	gene-TFDP2;	intron:126394551-126394657,intron:126398005-126398107,intron:126407572-126407638	ovi_501178,ovi_501002,ovi_660210,ovi_711010,ovi_711012,ovi_603222,ovi_706612,ovi_660214,ovi_612078,ovi_601094,ovi_L6053754,ovi_501176,ovi_601128,ovi_712004	3,11,6,4,6,4,2,12,4,4,6,3,9,3	128,133,143,124,163,132,98,130,41,60,81,45,60,36
chi_circ_0000299	chi-circ-TFDP2	NC_030808.1	126500526	126507726	+	7200	274	gene-TFDP2;	exon:126500527-126500630,exon:126504676-126504797,exon:126507679-126507726	ovi_501178,ovi_501002,ovi_660210,ovi_660018,ovi_711010,ovi_711012,ovi_603222,ovi_706612,ovi_660214,ovi_612078,ovi_601094,ovi_601078,ovi_L6064020,ovi_L6053754,ovi_501176,ovi_601128,ovi_712004,ovi_708032,ovi_711032	4,3,19,8,6,4,8,4,14,11,7,2,6,8,8,7,5,7,7	2.50248e+56
chi_circ_0000304	chi-circ-	NC_030808.1	126769885	126800344	-	30459	485	n/a	intergenic_region:126769886-126769992,intergenic_region:126780754-126780889,intergenic_region:126790256-126790348,intergenic_region:126800196-126800344	ovi_501178,ovi_501002,ovi_660210,ovi_660018,ovi_501210,ovi_711010,ovi_711012,ovi_603222,ovi_706612,ovi_660214,ovi_612078,ovi_601094,ovi_601078,ovi_L6064020,ovi_L6053754,ovi_501176,ovi_712004,ovi_708032,ovi_711032	7,10,18,22,6,12,18,20,24,25,23,10,9,9,34,10,6,16,14	94,109,114,110,63,86,78,146,114,174,136,54,48,73,64,114,27,81,150
chi_circ_0000306	chi-circ-	NC_030808.1	126780753	126800344	-	19591	665	n/a	intergenic_region:126780754-126780889,intergenic_region:126790256-126790348,intergenic_region:126796521-126796666,intergenic_region:126797083-126797223,intergenic_region:126800196-126800344	ovi_501178,ovi_501002,ovi_660210,ovi_660018,ovi_501210,ovi_711010,ovi_711012,ovi_603222,ovi_706612,ovi_660214,ovi_612078,ovi_601094,ovi_601078,ovi_L6064020,ovi_L6053754,ovi_501176,ovi_708032,ovi_711032	9,6,16,18,4,11,5,8,17,16,7,6,6,4,29,3,12,16	99,90,118,130,77,102,99,137,114,196,158,64,59,78,78,103,101,174
chi_circ_0000310	chi-circ-RASA2	NC_030808.1	126892867	126896969	-	4102	269	gene-RASA2;	exon:126892868-126892945,exon:126893402-126893485,exon:126896863-126896969	ovi_501178,ovi_501002,ovi_660210,ovi_660018,ovi_501210,ovi_711010,ovi_711012,ovi_603222,ovi_706612,ovi_660214,ovi_612078,ovi_601094,ovi_601078,ovi_L6064020,ovi_L6053754,ovi_501176,ovi_601128,ovi_708032,ovi_711032	3,11,25,5,6,2,6,4,5,18,10,2,4,3,6,3,8,6,7	132,127,129,88,81,61,97,103,99,143,44,38,43,23,68,41,52,55,60
chi_circ_0000327	chi-circ-PIK3CB	NC_030808.1	129992954	130000401	+	7447	531	gene-PIK3CB;	exon:129992955-129993206,exon:129994683-129994779,exon:129997849-129997979,exon:130000351-130000401	ovi_501178,ovi_501002,ovi_660210,ovi_660018,ovi_501210,ovi_711010,ovi_711012,ovi_603222,ovi_706612,ovi_660214,ovi_612078,ovi_601094,ovi_601078,ovi_L6064020,ovi_L6053754,ovi_501176,ovi_601128,ovi_712004,ovi_708032,ovi_711032	7,23,37,52,15,23,17,16,24,27,29,20,29,21,30,15,13,9,22,19	2.40362e+59
chi_circ_0000329	chi-circ-PIK3CB	NC_030808.1	129992954	130035547	+	42593	331	gene-PIK3CB;	exon:129992955-129993206,exon:130035469-130035547	ovi_501178,ovi_501002,ovi_660210,ovi_660018,ovi_501210,ovi_711012,ovi_603222,ovi_706612,ovi_660214,ovi_612078,ovi_601094,ovi_601078,ovi_L6064020,ovi_L6053754,ovi_501176,ovi_712004,ovi_711032	3,8,10,5,6,7,4,4,2,6,3,5,3,6,8,2,4	2.27281e+50
chi_circ_0000333	chi-circ-PIK3CB	NC_030808.1	129994682	130025842	+	31160	645	gene-PIK3CB;	exon:129994683-129994779,exon:129997849-129997979,exon:130000351-130000401,exon:130021041-130021162,exon:130024052-130024195,exon:130025743-130025842	ovi_501178,ovi_501002,ovi_660210,ovi_660018,ovi_501210,ovi_711010,ovi_711012,ovi_603222,ovi_706612,ovi_660214,ovi_612078,ovi_601094,ovi_601078,ovi_L6064020,ovi_L6053754,ovi_501176,ovi_601128,ovi_712004,ovi_708032,ovi_711032	15,12,15,22,10,3,9,24,19,32,22,14,25,32,20,7,13,13,25,26	2.28309e+59
chi_circ_0000334	chi-circ-PIK3CB	NC_030808.1	129994682	130035547	+	40865	506	gene-PIK3CB;	exon:129994683-129994779,exon:129997389-129997426,exon:129997849-129997979,exon:130000351-130000401,exon:130034611-130034720,exon:130035469-130035547	ovi_501178,ovi_501002,ovi_660210,ovi_660018,ovi_501210,ovi_711010,ovi_711012,ovi_603222,ovi_706612,ovi_660214,ovi_612078,ovi_601094,ovi_601078,ovi_L6064020,ovi_L6053754,ovi_501176,ovi_601128,ovi_712004,ovi_708032,ovi_711032	7,5,22,15,9,11,7,18,14,11,25,5,18,15,9,14,6,18,22,15	2.12204e+59
chi_circ_0000339	chi-circ-CEP70	NC_030808.1	130116102	130122846	+	6744	553	gene-CEP70;	exon:130116103-130116227,exon:130122015-130122105,exon:130122224-130122379,exon:130122666-130122846	ovi_501178,ovi_501002,ovi_660210,ovi_660018,ovi_501210,ovi_711010,ovi_711012,ovi_603222,ovi_706612,ovi_660214,ovi_612078,ovi_601094,ovi_601078,ovi_L6064020,ovi_L6053754,ovi_501176,ovi_601128,ovi_712004,ovi_708032,ovi_711032	2.75428e+59	188,291,340,302,174,244,305,239,244,304,188,104,112,81,180,81,229,158,175,141
chi_circ_0000342	chi-circ-CEP70	NC_030808.1	130116102	130156638	+	40536	371	gene-CEP70;	exon:130116103-130116227,exon:130122015-130122105,exon:130154975-130155054,exon:130156564-130156638	ovi_501178,ovi_501002,ovi_660210,ovi_660018,ovi_501210,ovi_711010,ovi_711012,ovi_603222,ovi_706612,ovi_660214,ovi_612078,ovi_601094,ovi_601078,ovi_L6064020,ovi_L6053754,ovi_501176,ovi_601128,ovi_712004,ovi_708032,ovi_711032	24,26,40,44,11,22,26,28,28,32,22,18,15,9,17,6,32,11,36,23	2.29333e+59
chi_circ_0000345	chi-circ-CEP70	NC_030808.1	130116102	130181589	+	65487	296	gene-CEP70;	exon:130116103-130116227,exon:130122015-130122105,exon:130181510-130181589	ovi_501178,ovi_501002,ovi_660210,ovi_660018,ovi_501210,ovi_711010,ovi_711012,ovi_603222,ovi_706612,ovi_660214,ovi_612078,ovi_601094,ovi_601078,ovi_L6053754,ovi_601128,ovi_712004,ovi_708032,ovi_711032	7,10,15,15,2,6,11,8,19,4,6,6,6,18,24,2,12,5	131,185,175,203,147,180,222,162,205,233,126,95,69,98,143,141,114,110
chi_circ_0000356	chi-circ-CEP70	NC_030808.1	130154784	130156638	+	1854	420	gene-CEP70;	exon:130154785-130155054,exon:130155648-130155722,exon:130156564-130156638	ovi_501178,ovi_501002,ovi_660210,ovi_660018,ovi_501210,ovi_711010,ovi_711012,ovi_603222,ovi_706612,ovi_660214,ovi_612078,ovi_601094,ovi_601078,ovi_L6064020,ovi_L6053754,ovi_501176,ovi_601128,ovi_712004,ovi_708032,ovi_711032	24,30,47,28,15,24,16,14,23,58,27,8,7,12,25,8,34,6,20,15	2.36401e+59
chi_circ_0000357	chi-circ-CEP70	NC_030808.1	130154784	130168283	+	13499	355	gene-CEP70;	exon:130154785-130154869,exon:130154966-130155054,exon:130156564-130156638,exon:130168178-130168283	ovi_501178,ovi_501002,ovi_660210,ovi_660018,ovi_501210,ovi_711010,ovi_711012,ovi_603222,ovi_706612,ovi_660214,ovi_612078,ovi_601094,ovi_601078,ovi_L6064020,ovi_L6053754,ovi_601128,ovi_712004,ovi_708032,ovi_711032	7,3,11,13,2,6,4,3,6,9,6,9,6,9,14,9,3,11,6	2.23436e+56
chi_circ_0000360	chi-circ-CEP70	NC_030808.1	130154784	130181589	+	26805	254	gene-CEP70;	exon:130154785-130154869,exon:130154966-130155054,exon:130181510-130181589	ovi_501178,ovi_501002,ovi_660210,ovi_660018,ovi_501210,ovi_711010,ovi_711012,ovi_603222,ovi_706612,ovi_660214,ovi_612078,ovi_601094,ovi_601078,ovi_L6064020,ovi_L6053754,ovi_501176,ovi_601128,ovi_708032,ovi_711032	2,5,7,8,4,6,7,6,9,5,4,4,11,5,3,5,11,4,2	144,267,317,270,149,187,222,223,235,264,184,116,109,86,111,71,147,152,152
chi_circ_0000364	chi-circ-CEP70	NC_030808.1	130179561	130181589	+	2028	342	gene-CEP70;	exon:130179562-130179708,exon:130180412-130180526,exon:130181510-130181589	ovi_501178,ovi_501002,ovi_660210,ovi_660018,ovi_711010,ovi_711012,ovi_603222,ovi_706612,ovi_660214,ovi_612078,ovi_601094,ovi_601078,ovi_L6064020,ovi_L6053754,ovi_601128,ovi_712004,ovi_708032,ovi_711032	2,4,3,9,5,6,5,5,2,4,4,6,8,2,11,3,2,3	153,280,297,264,206,225,177,230,309,197,120,98,86,136,198,172,168,151
chi_circ_0000374	chi-circ-ARMC8	NC_030808.1	130464939	130466684	-	1745	313	gene-ARMC8;	exon:130464940-130465037,exon:130465142-130465284,exon:130466613-130466684	ovi_501178,ovi_660210,ovi_660018,ovi_711010,ovi_711012,ovi_603222,ovi_706612,ovi_660214,ovi_612078,ovi_601094,ovi_601078,ovi_L6064020,ovi_L6053754,ovi_708032	7,4,5,6,4,2,2,8,5,2,8,8,2,7	2.13381e+41
chi_circ_0000380	chi-circ-DZIP1L	NC_030808.1	130614217	130621939	+	7722	599	gene-DZIP1L;	intron:130614218-130614403,intron:130617713-130617834,intron:130618470-130618631,intron:130621811-130621939	ovi_501178,ovi_501002,ovi_660210,ovi_660018,ovi_501210,ovi_711010,ovi_711012,ovi_603222,ovi_706612,ovi_660214,ovi_612078,ovi_601078,ovi_L6064020,ovi_L6053754,ovi_501176,ovi_712004,ovi_708032,ovi_711032	7,4,14,15,14,8,7,5,13,20,8,7,5,9,13,3,10,18	3.24591e+53
chi_circ_0000382	chi-circ-DZIP1L	NC_030808.1	130614318	130618631	+	4313	369	gene-DZIP1L;	exon:130614319-130614403,exon:130617713-130617834,exon:130618470-130618631	ovi_501178,ovi_501002,ovi_660210,ovi_660018,ovi_501210,ovi_711010,ovi_711012,ovi_603222,ovi_706612,ovi_660214,ovi_612078,ovi_601094,ovi_601078,ovi_L6064020,ovi_L6053754,ovi_501176,ovi_601128,ovi_712004,ovi_708032,ovi_711032	12,8,25,40,9,8,13,11,20,21,15,11,18,19,23,17,4,4,11,26	380,637,639,1137,735,496,701,762,624,820,571,369,254,562,508,431,74,452,290,532
chi_circ_0000383	chi-circ-DZIP1L	NC_030808.1	130614318	130621939	+	7621	537	gene-DZIP1L;	exon:130614319-130614442,exon:130617713-130617834,exon:130618470-130618631,exon:130621811-130621939	ovi_501178,ovi_501002,ovi_660210,ovi_660018,ovi_501210,ovi_711010,ovi_711012,ovi_603222,ovi_706612,ovi_660214,ovi_612078,ovi_601094,ovi_601078,ovi_L6064020,ovi_L6053754,ovi_501176,ovi_601128,ovi_712004,ovi_708032,ovi_711032	28,58,78,129,63,33,32,64,42,174,55,47,35,72,56,21,18,25,51,118	402,751,666,1216,727,482,759,839,654,880,573,344,256,535,513,431,62,503,271,563
chi_circ_0000385	chi-circ-DZIP1L	NC_030808.1	130617712	130618631	+	919	284	gene-DZIP1L;	exon:130617713-130617834,exon:130618470-130618631	ovi_501178,ovi_501002,ovi_660210,ovi_660018,ovi_501210,ovi_711010,ovi_711012,ovi_603222,ovi_706612,ovi_660214,ovi_612078,ovi_601094,ovi_601078,ovi_L6064020,ovi_L6053754,ovi_501176,ovi_712004,ovi_708032,ovi_711032	25,3,27,30,22,28,26,6,43,32,15,36,12,7,37,28,15,28,11	4.2671e+57
chi_circ_0000414	chi-circ-STAG1	NC_030808.1	132379821	132397145	+	17324	440	gene-STAG1;	exon:132379822-132379920,exon:132386774-132386881,exon:132389056-132389170,exon:132397028-132397145	ovi_501178,ovi_660210,ovi_501210,ovi_711010,ovi_711012,ovi_603222,ovi_706612,ovi_660214,ovi_612078,ovi_601094,ovi_601078,ovi_L6064020,ovi_L6053754,ovi_501176,ovi_601128,ovi_712004,ovi_708032,ovi_711032	19,18,5,3,11,4,11,8,11,12,17,16,23,9,24,3,22,10	3.1347e+53
chi_circ_0000415	chi-circ-STAG1	NC_030808.1	132379821	132411038	+	31217	624	gene-STAG1;	exon:132379822-132379920,exon:132380410-132380489,exon:132386774-132386881,exon:132389056-132389170,exon:132397028-132397145,exon:132410935-132411038	ovi_501178,ovi_501002,ovi_660210,ovi_660018,ovi_501210,ovi_711010,ovi_711012,ovi_603222,ovi_706612,ovi_660214,ovi_612078,ovi_601094,ovi_601078,ovi_L6064020,ovi_L6053754,ovi_501176,ovi_601128,ovi_712004,ovi_708032,ovi_711032	5,4,14,20,11,6,8,14,9,13,20,20,15,11,16,15,27,3,21,15	3.36293e+59
chi_circ_0000418	chi-circ-STAG1	NC_030808.1	132427849	132431052	+	3203	546	gene-STAG1;	exon:132427850-132427942,exon:132428045-132428134,exon:132428303-132428506,exon:132429477-132429547,exon:132430965-132431052	ovi_501178,ovi_660018,ovi_501210,ovi_711010,ovi_711012,ovi_603222,ovi_706612,ovi_660214,ovi_601094,ovi_601078,ovi_L6064020,ovi_L6053754,ovi_601128,ovi_712004,ovi_708032,ovi_711032	2,4,2,3,6,5,5,4,2,6,5,9,8,4,2,5	3.36368e+47
chi_circ_0000425	chi-circ-STAG1	NC_030808.1	132479370	132482203	+	2833	401	gene-STAG1;	exon:132479371-132479545,exon:132481439-132481549,exon:132482089-132482203	ovi_501178,ovi_660210,ovi_660018,ovi_501210,ovi_711010,ovi_711012,ovi_603222,ovi_706612,ovi_660214,ovi_612078,ovi_601078,ovi_L6064020,ovi_L6053754,ovi_501176,ovi_601128,ovi_712004,ovi_708032,ovi_711032	6,4,3,5,5,2,5,5,2,4,3,3,7,2,12,6,16,5	4.26543e+53
chi_circ_0000430	chi-circ-PCCB	NC_030808.1	132525636	132546726	-	21090	436	gene-PCCB;	exon:132525637-132525760,exon:132542503-132542584,exon:132544161-132544281,exon:132546618-132546726	ovi_501178,ovi_501002,ovi_660210,ovi_660018,ovi_501210,ovi_711010,ovi_711012,ovi_603222,ovi_706612,ovi_660214,ovi_612078,ovi_601094,ovi_601078,ovi_L6064020,ovi_L6053754,ovi_501176,ovi_601128,ovi_712004,ovi_708032,ovi_711032	22,21,28,39,16,34,35,22,38,19,24,32,34,23,35,19,67,26,40,26	3.03199e+60
chi_circ_0000432	chi-circ-PCCB	NC_030808.1	132542502	132546726	-	4224	312	gene-PCCB;	exon:132542503-132542584,exon:132544161-132544281,exon:132546618-132546726	ovi_501178,ovi_501002,ovi_660210,ovi_660018,ovi_711010,ovi_711012,ovi_706612,ovi_660214,ovi_612078,ovi_601094,ovi_601078,ovi_L6064020,ovi_L6053754,ovi_601128,ovi_712004,ovi_708032	3,3,14,6,7,7,7,12,7,7,9,9,4,17,7,5	4.18304e+50
chi_circ_0000436	chi-circ-PPP2R3A	NC_030808.1	132757977	132765282	-	7305	436	gene-PPP2R3A;	exon:132757978-132758067,exon:132758365-132758504,exon:132758766-132758814,exon:132765126-132765282	ovi_501178,ovi_501002,ovi_660210,ovi_660018,ovi_501210,ovi_711010,ovi_711012,ovi_603222,ovi_706612,ovi_660214,ovi_612078,ovi_601094,ovi_601078,ovi_L6064020,ovi_L6053754,ovi_501176,ovi_601128,ovi_712004,ovi_708032,ovi_711032	33,13,64,35,20,29,28,23,20,26,35,24,20,18,56,14,52,11,88,16	169,158,161,140,127,126,176,139,156,170,97,70,44,60,102,50,136,51,110,92
chi_circ_0000452	chi-circ-SYNJ1	NC_030808.1	1337220	1339814	+	2594	277	gene-SYNJ1;	exon:1337221-1337412,exon:1339730-1339814	ovi_501178,ovi_501002,ovi_660210,ovi_501210,ovi_711010,ovi_711012,ovi_660214,ovi_612078,ovi_601094,ovi_601078,ovi_L6064020,ovi_L6053754,ovi_501176,ovi_601128,ovi_711032	13,3,3,2,8,4,3,6,2,5,4,11,6,6,2	162,172,139,135,135,179,199,85,61,105,65,71,87,82,96
chi_circ_0000455	chi-circ-CEP63	NC_030808.1	134344865	134346465	-	1600	285	gene-CEP63;	exon:134344866-134344952,exon:134346268-134346465	ovi_501178,ovi_501002,ovi_660210,ovi_660018,ovi_501210,ovi_711010,ovi_711012,ovi_603222,ovi_706612,ovi_660214,ovi_612078,ovi_601094,ovi_601078,ovi_L6064020,ovi_L6053754,ovi_501176,ovi_601128,ovi_712004,ovi_708032,ovi_711032	23,8,14,13,15,9,7,12,6,13,4,11,17,11,20,8,25,6,11,5	105,106,126,105,94,84,106,133,112,135,89,51,65,38,81,79,75,54,71,100
chi_circ_0000466	chi-circ-CEP63	NC_030808.1	134405842	134408570	-	2728	247	gene-CEP63;	exon:134405843-134406020,exon:134408502-134408570	ovi_501178,ovi_501002,ovi_660210,ovi_660018,ovi_501210,ovi_711010,ovi_711012,ovi_603222,ovi_706612,ovi_660214,ovi_612078,ovi_601094,ovi_601078,ovi_L6064020,ovi_L6053754,ovi_501176,ovi_601128,ovi_712004,ovi_708032,ovi_711032	13,29,17,17,16,29,10,9,19,43,7,7,10,12,19,7,13,10,10,16	89,90,118,157,80,117,99,94,103,82,68,57,57,62,78,75,72,40,68,60
chi_circ_0000470	chi-circ-RYK	NC_030808.1	134679231	134700145	+	20914	199	gene-RYK;	exon:134695897-134695950,exon:134700001-134700145	ovi_501178,ovi_501002,ovi_660210,ovi_660018,ovi_501210,ovi_711010,ovi_711012,ovi_603222,ovi_706612,ovi_612078,ovi_601094,ovi_601078,ovi_L6064020,ovi_L6053754,ovi_501176,ovi_601128,ovi_708032,ovi_711032	4,6,16,11,4,8,7,3,3,5,5,5,3,4,7,10,5,3	5.08607e+53
chi_circ_0000473	chi-circ-RYK	NC_030808.1	134690830	134700145	+	9315	434	gene-RYK;	exon:134690831-134690930,exon:134692741-134692875,exon:134695897-134695950,exon:134700001-134700145	ovi_501178,ovi_501002,ovi_660210,ovi_660018,ovi_501210,ovi_711010,ovi_711012,ovi_603222,ovi_706612,ovi_660214,ovi_612078,ovi_L6064020,ovi_L6053754,ovi_501176,ovi_601128,ovi_712004,ovi_708032,ovi_711032	6,4,6,4,6,2,6,7,10,6,7,12,5,4,3,5,13,2	6.49717e+56
chi_circ_0000475	chi-circ-RYK	NC_030808.1	134690830	134731778	+	40948	370	gene-RYK;	exon:134690831-134690930,exon:134731347-134731456,exon:134731619-134731778	ovi_501178,ovi_501002,ovi_660210,ovi_660018,ovi_501210,ovi_601094,ovi_L6053754,ovi_501176	2,2,7,7,6,5,3,5	7.5479e+26
chi_circ_0000482	chi-circ-RYK	NC_030808.1	134707239	134722926	+	15687	384	gene-RYK;	exon:134707240-134707340,exon:134710665-134710794,exon:134713343-134713425,exon:134722857-134722926	ovi_501178,ovi_501002,ovi_660210,ovi_660018,ovi_501210,ovi_711010,ovi_711012,ovi_603222,ovi_706612,ovi_660214,ovi_612078,ovi_601094,ovi_601078,ovi_L6064020,ovi_L6053754,ovi_501176,ovi_601128,ovi_712004,ovi_708032,ovi_711032	16,3,17,42,10,18,8,20,19,18,30,35,38,13,25,15,29,6,55,29	6.29678e+63
chi_circ_0000483	chi-circ-RYK	NC_030808.1	134707239	134731778	+	24539	571	gene-RYK;	exon:134707240-134707340,exon:134710665-134710794,exon:134722857-134722926,exon:134731347-134731456,exon:134731619-134731778	ovi_501178,ovi_501002,ovi_660210,ovi_660018,ovi_501210,ovi_711010,ovi_711012,ovi_603222,ovi_706612,ovi_660214,ovi_612078,ovi_601094,ovi_601078,ovi_L6064020,ovi_L6053754,ovi_501176,ovi_601128,ovi_712004,ovi_708032,ovi_711032	46,50,72,94,35,52,48,58,57,72,44,37,42,41,77,34,75,40,74,33	7.15839e+65
chi_circ_0000485	chi-circ-RYK	NC_030808.1	134730321	134731778	+	1457	403	gene-RYK;	exon:134730322-134730454,exon:134731347-134731456,exon:134731619-134731778	ovi_501178,ovi_501002,ovi_660210,ovi_660018,ovi_501210,ovi_711010,ovi_711012,ovi_603222,ovi_660214,ovi_612078,ovi_601078,ovi_L6064020,ovi_L6053754,ovi_501176,ovi_601128,ovi_708032	5,8,3,7,2,4,4,5,4,8,3,10,6,5,13,5	7.21809e+52
chi_circ_0000488	chi-circ-SRPRB	NC_030808.1	135104438	135113747	-	9309	375	gene-SRPRB;	exon:135104439-135104493,exon:135107784-135107966,exon:135113611-135113747	ovi_501178,ovi_501002,ovi_660210,ovi_660018,ovi_501210,ovi_711010,ovi_711012,ovi_603222,ovi_706612,ovi_660214,ovi_612078,ovi_601094,ovi_601078,ovi_L6064020,ovi_L6053754,ovi_501176,ovi_601128,ovi_712004,ovi_708032,ovi_711032	11,13,17,16,5,5,2,12,5,5,7,4,9,4,8,2,10,2,20,16	2.56391e+59
chi_circ_0000512	chi-circ-UBA5	NC_030808.1	136523619	136535534	-	11915	461	gene-UBA5;	exon:136523620-136523747,exon:136525714-136525798,exon:136528845-136528954,exon:136532100-136532145,exon:136535443-136535534	ovi_501002,ovi_660210,ovi_660018,ovi_711010,ovi_706612,ovi_612078,ovi_601094,ovi_601078,ovi_L6064020,ovi_L6053754,ovi_501176,ovi_601128,ovi_708032,ovi_711032	6,9,9,5,6,6,5,6,2,2,5,9,5,3	2.19365e+41
chi_circ_0000515	chi-circ-ACAD11	NC_030808.1	136556393	136573685	+	17292	553	gene-ACAD11;	exon:136556394-136556493,exon:136558590-136558715,exon:136567639-136567800,exon:136573521-136573685	ovi_501178,ovi_711012,ovi_603222,ovi_601078,ovi_L6053754,ovi_501176,ovi_601128,ovi_712004,ovi_708032,ovi_711032	3,2,4,3,2,4,2,4,5,6	1.61229e+29
chi_circ_0000528	chi-circ-DNAJC13	NC_030808.1	136777560	136784461	-	6901	301	gene-DNAJC13;	exon:136777561-136777660,exon:136784261-136784461	ovi_501178,ovi_501002,ovi_660210,ovi_660018,ovi_501210,ovi_711010,ovi_711012,ovi_706612,ovi_660214,ovi_612078,ovi_601094,ovi_601078,ovi_L6064020,ovi_L6053754,ovi_501176,ovi_601128,ovi_712004,ovi_708032,ovi_711032	7,11,12,4,8,11,10,11,14,10,9,19,5,19,7,5,8,16,5	2.15216e+56
chi_circ_0000529	chi-circ-DNAJC13	NC_030808.1	136780641	136784461	-	3820	389	gene-DNAJC13;	exon:136780642-136780733,exon:136781100-136781195,exon:136784261-136784461	ovi_501178,ovi_660210,ovi_660018,ovi_501210,ovi_711010,ovi_711012,ovi_603222,ovi_706612,ovi_660214,ovi_612078,ovi_601094,ovi_601078,ovi_L6053754,ovi_501176,ovi_601128,ovi_712004,ovi_708032	13,9,12,9,7,8,7,8,8,14,12,15,15,4,14,4,9	2.62298e+50
chi_circ_0000547	chi-circ-NEK11	NC_030808.1	138327028	138335074	-	8046	329	gene-NEK11;	exon:138327029-138327143,exon:138331850-138331943,exon:138334955-138335074	ovi_501178,ovi_501002,ovi_660210,ovi_660018,ovi_501210,ovi_711010,ovi_711012,ovi_603222,ovi_706612,ovi_660214,ovi_612078,ovi_601094,ovi_601078,ovi_L6064020,ovi_L6053754,ovi_501176,ovi_601128,ovi_712004,ovi_708032,ovi_711032	23,6,33,24,11,24,20,33,25,29,24,21,14,30,20,15,5,7,12,16	231,327,412,618,291,360,355,346,559,454,383,257,209,277,248,188,30,214,156,370
chi_circ_0000548	chi-circ-NEK11	NC_030808.1	138327028	138347290	-	20262	411	gene-NEK11;	exon:138327029-138327143,exon:138331850-138331939,exon:138334955-138335074,exon:138347205-138347290	ovi_501178,ovi_501002,ovi_660210,ovi_660018,ovi_501210,ovi_711010,ovi_711012,ovi_603222,ovi_706612,ovi_660214,ovi_601094,ovi_601078,ovi_L6064020,ovi_L6053754,ovi_712004,ovi_708032,ovi_711032	2,10,4,8,6,6,11,3,6,19,8,8,5,5,8,9,4	2.48434e+50
chi_circ_0000549	chi-circ-NEK11	NC_030808.1	138327028	138351799	-	24771	359	gene-NEK11;	exon:138327029-138327143,exon:138331850-138331943,exon:138351650-138351799	ovi_501002,ovi_660210,ovi_660018,ovi_501210,ovi_603222,ovi_706612,ovi_612078,ovi_601094,ovi_601078,ovi_L6064020,ovi_L6053754,ovi_712004,ovi_708032,ovi_711032	3,2,7,4,6,6,4,4,7,3,4,3,4,3	3.17352e+41
chi_circ_0000554	chi-circ-NEK11	NC_030808.1	138464072	138464348	-	276	276	gene-NEK11;	exon:138464073-138464348	ovi_501178,ovi_660210,ovi_660018,ovi_711010,ovi_711012,ovi_603222,ovi_660214,ovi_612078,ovi_601094,ovi_601078,ovi_L6064020,ovi_L6053754,ovi_501176,ovi_601128,ovi_712004,ovi_708032,ovi_711032	2,5,7,6,9,5,11,13,5,3,7,9,15,6,4,8,5	268,308,486,274,353,390,361,394,258,206,302,218,258,42,308,149,283
chi_circ_0000560	chi-circ-ATP2C1	NC_030808.1	138501612	138502771	-	1159	238	gene-ATP2C1;	exon:138501613-138501754,exon:138502676-138502771	ovi_501178,ovi_501002,ovi_660210,ovi_660018,ovi_501210,ovi_711010,ovi_711012,ovi_706612,ovi_660214,ovi_612078,ovi_L6053754,ovi_601128,ovi_712004,ovi_708032	3,9,12,6,3,9,3,5,6,4,12,2,4,2	1.22931e+54
chi_circ_0000564	chi-circ-ATP2C1	NC_030808.1	138516494	138527366	-	10872	462	gene-ATP2C1;	exon:138516495-138516665,exon:138525222-138525326,exon:138527093-138527182,exon:138527271-138527366	ovi_501178,ovi_501002,ovi_660210,ovi_660018,ovi_501210,ovi_711010,ovi_711012,ovi_603222,ovi_706612,ovi_660214,ovi_601094,ovi_601078,ovi_L6064020,ovi_L6053754,ovi_712004,ovi_708032,ovi_711032	2,3,12,5,21,13,4,8,10,3,2,8,7,2,8,2,5	1.57922e+67
chi_circ_0000570	chi-circ-ATP2C1	NC_030808.1	138563717	138575348	-	11631	525	gene-ATP2C1;	exon:138563718-138563826,exon:138564180-138564241,exon:138567805-138567840,exon:138570057-138570146,exon:138573833-138573949,exon:138575238-138575348	ovi_501178,ovi_501002,ovi_660210,ovi_660018,ovi_501210,ovi_711010,ovi_711012,ovi_603222,ovi_706612,ovi_660214,ovi_612078,ovi_601094,ovi_601078,ovi_L6064020,ovi_L6053754,ovi_501176,ovi_601128,ovi_712004,ovi_708032,ovi_711032	18,15,24,32,8,13,11,16,31,16,27,33,49,20,16,20,26,15,45,21	1.38019e+78
chi_circ_0000585	chi-circ-BRWD1	NC_030808.1	138909749	138949083	-	39334	445	gene-BRWD1;	exon:138909750-138909861,exon:138911229-138911311,exon:138945973-138946123,exon:138948985-138949083	ovi_501178,ovi_501002,ovi_660210,ovi_660018,ovi_501210,ovi_711010,ovi_711012,ovi_603222,ovi_706612,ovi_660214,ovi_612078,ovi_601094,ovi_601078,ovi_L6064020,ovi_L6053754,ovi_501176,ovi_601128,ovi_712004,ovi_708032,ovi_711032	17,16,40,41,12,23,18,22,41,35,24,23,22,21,9,2,22,4,37,27	5.4683e+60
chi_circ_0000590	chi-circ-BRWD1	NC_030808.1	138923111	138949083	-	25972	476	gene-BRWD1;	exon:138923112-138923243,exon:138927828-138927921,exon:138945973-138946123,exon:138948985-138949083	ovi_501178,ovi_501002,ovi_660210,ovi_660018,ovi_711010,ovi_711012,ovi_603222,ovi_706612,ovi_660214,ovi_612078,ovi_601094,ovi_601078,ovi_L6064020,ovi_L6053754,ovi_501176,ovi_601128,ovi_712004,ovi_708032,ovi_711032	5,18,14,22,6,3,5,12,10,14,7,10,6,6,8,7,7,9,8	5.70898e+57
chi_circ_0000591	chi-circ-BRWD1	NC_030808.1	138927827	138949083	-	21256	193	gene-BRWD1;	exon:138927828-138927921,exon:138948985-138949083	ovi_501178,ovi_501002,ovi_660210,ovi_660018,ovi_501210,ovi_711010,ovi_711012,ovi_603222,ovi_706612,ovi_660214,ovi_612078,ovi_601094,ovi_601078,ovi_L6064020,ovi_L6053754,ovi_501176,ovi_601128,ovi_712004,ovi_708032,ovi_711032	16,5,7,6,5,10,10,7,7,12,16,7,12,9,29,8,13,7,12,4	5.38783e+59
chi_circ_0000600	chi-circ-BRWD1	NC_030808.1	138950618	138969434	-	18816	596	gene-BRWD1;	exon:138950619-138950659,exon:138951448-138951548,exon:138953283-138953353,exon:138968000-138968221,exon:138969274-138969434	ovi_501178,ovi_501002,ovi_660210,ovi_660018,ovi_501210,ovi_711010,ovi_711012,ovi_603222,ovi_706612,ovi_660214,ovi_612078,ovi_601094,ovi_601078,ovi_L6064020,ovi_L6053754,ovi_501176,ovi_601128,ovi_712004,ovi_708032,ovi_711032	25,11,28,14,5,15,14,10,8,5,15,10,20,14,9,5,36,4,18,9	5.97752e+59
chi_circ_0000602	chi-circ-BRWD1	NC_030808.1	138960589	138972203	-	11614	252	gene-BRWD1;	exon:138960590-138960690,exon:138972053-138972203	ovi_501178,ovi_660210,ovi_660018,ovi_501210,ovi_711010,ovi_711012,ovi_603222,ovi_706612,ovi_660214,ovi_612078,ovi_601094,ovi_601078,ovi_L6064020,ovi_L6053754,ovi_501176,ovi_601128,ovi_712004,ovi_708032,ovi_711032	7,5,26,4,6,13,4,6,9,22,7,24,6,11,4,33,24,21,14	5.29498e+56
chi_circ_0000608	chi-circ-LCA5L	NC_030808.1	139102227	139106054	-	3827	653	gene-LCA5L;	exon:139102228-139102365,exon:139105540-139106054	ovi_501178,ovi_501002,ovi_660210,ovi_660018,ovi_501210,ovi_711010,ovi_711012,ovi_603222,ovi_706612,ovi_660214,ovi_612078,ovi_601094,ovi_601078,ovi_L6064020,ovi_L6053754,ovi_501176,ovi_712004,ovi_708032,ovi_711032	24,47,87,91,31,36,39,73,60,96,54,39,24,27,30,25,20,37,52	49,169,100,106,70,117,90,136,94,145,136,50,36,30,34,53,57,49,50
chi_circ_0000623	chi-circ-BACE2	NC_030808.1	141004423	141023895	+	19472	169	gene-BACE2;	exon:141023727-141023895	ovi_501178,ovi_501002,ovi_660210,ovi_660018,ovi_711010,ovi_711012,ovi_603222,ovi_660214,ovi_612078,ovi_601094,ovi_601078,ovi_L6064020,ovi_L6053754,ovi_501176,ovi_601128,ovi_708032,ovi_711032	7,8,6,11,4,5,5,10,8,2,3,3,10,4,31,10,3	129,62,92,265,143,124,169,155,298,118,198,167,138,160,891,118,183
chi_circ_0000631	chi-circ-RSPH1	NC_030808.1	142343134	142347803	-	4669	724	gene-RSPH1;	exon:142343135-142343243,exon:142344029-142344169,exon:142345132-142345291,exon:142345922-142345968,exon:142347195-142347389,exon:142347732-142347803	ovi_501178,ovi_501002,ovi_660210,ovi_660018,ovi_501210,ovi_711010,ovi_711012,ovi_603222,ovi_706612,ovi_660214,ovi_612078,ovi_601094,ovi_601078,ovi_L6064020,ovi_L6053754,ovi_501176,ovi_712004,ovi_708032,ovi_711032	43,20,29,59,179,44,43,13,9,44,31,7,67,44,13,48,12,111,11	151,288,190,348,167,201,279,278,169,204,181,180,101,97,169,127,179,83,171
chi_circ_0000642	chi-circ-HSF2BP	NC_030808.1	143271761	143290999	-	19238	222	gene-HSF2BP;	exon:143271762-143271879,exon:143290896-143290999	ovi_501178,ovi_660018,ovi_711010,ovi_711012,ovi_603222,ovi_706612,ovi_660214,ovi_612078,ovi_601078	3,5,9,3,6,12,4,2,4	85,207,107,65,93,121,104,217,114
chi_circ_0000645	chi-circ-PDXK	NC_030808.1	143378149	143382512	+	4363	244	gene-PDXK;	exon:143378150-143378204,exon:143381743-143381847,exon:143382429-143382512	ovi_501178,ovi_501002,ovi_660210,ovi_660018,ovi_711010,ovi_711012,ovi_603222,ovi_706612,ovi_660214,ovi_612078,ovi_601094,ovi_L6064020,ovi_L6053754,ovi_501176,ovi_601128,ovi_712004,ovi_708032,ovi_711032	8,3,6,12,7,5,9,4,3,2,3,4,6,4,5,13,9,4	8.90479e+62
chi_circ_0000659	chi-circ-EVA1C	NC_030808.1	1450894	1464791	-	13897	464	gene-EVA1C;	exon:1450895-1450984,exon:1452623-1452703,exon:1456438-1456586,exon:1464648-1464791	ovi_660210,ovi_660018,ovi_711010,ovi_711012,ovi_603222,ovi_706612,ovi_660214,ovi_612078,ovi_L6053754,ovi_708032,ovi_711032	3,2,5,3,4,2,4,2,3,4,6	1.19159e+32
chi_circ_0000674	chi-circ-PRMT2	NC_030808.1	146292677	146294719	+	2042	432	gene-PRMT2;	intron:146292678-146292782,intron:146293506-146293667,intron:146294555-146294719	ovi_501002,ovi_660210,ovi_660018,ovi_711010,ovi_711012,ovi_603222,ovi_660214,ovi_612078,ovi_601094,ovi_601078,ovi_L6064020,ovi_L6053754,ovi_501176,ovi_601128,ovi_712004,ovi_708032,ovi_711032	10,12,19,12,4,8,2,17,3,11,12,14,12,10,6,19,5	141,167,210,85,140,99,183,177,84,140,122,123,99,125,120,126,140
chi_circ_0000675	chi-circ-PRMT2	NC_030808.1	146293505	146294719	+	1214	415	gene-PRMT2;	exon:146293506-146293755,exon:146294555-146294719	ovi_501178,ovi_501002,ovi_660210,ovi_660018,ovi_501210,ovi_711010,ovi_711012,ovi_603222,ovi_706612,ovi_660214,ovi_612078,ovi_601094,ovi_601078,ovi_L6064020,ovi_L6053754,ovi_501176,ovi_601128,ovi_712004,ovi_708032,ovi_711032	1.99133e+59	1.99166e+59
chi_circ_0000679	chi-circ-RUNX1	NC_030808.1	146914667	146941336	-	26669	335	gene-RUNX1;	exon:146914668-146914859,exon:146936057-146936094,exon:146941232-146941336	ovi_501178,ovi_660210,ovi_660018,ovi_501210,ovi_711010,ovi_711012,ovi_603222,ovi_706612,ovi_660214,ovi_612078,ovi_601094,ovi_601078,ovi_L6064020,ovi_L6053754,ovi_501176,ovi_601128,ovi_708032,ovi_711032	8,3,18,10,9,7,8,8,10,6,4,5,7,8,8,7,10,13	37,52,50,44,69,96,53,37,77,55,55,45,32,31,55,11,25,55
chi_circ_0000681	chi-circ-EVA1C	NC_030808.1	1480409	1493601	-	13192	277	gene-EVA1C;	exon:1480410-1480562,exon:1490157-1490280	ovi_501178,ovi_501002,ovi_660210,ovi_660018,ovi_501210,ovi_711010,ovi_603222,ovi_660214,ovi_612078,ovi_601094,ovi_601078,ovi_L6064020,ovi_L6053754,ovi_501176,ovi_601128,ovi_708032,ovi_711032	2,2,15,8,3,7,10,3,6,7,4,2,6,3,3,3,6	96,99,99,136,108,126,227,188,284,147,165,128,110,161,61,117,223
chi_circ_0000691	chi-circ-DOPEY2	NC_030808.1	148399338	148401496	+	2158	241	gene-DOPEY2;	exon:148399339-148399459,exon:148401377-148401496	ovi_501178,ovi_501002,ovi_660018,ovi_501210,ovi_711010,ovi_711012,ovi_603222,ovi_706612,ovi_660214,ovi_612078,ovi_601078,ovi_L6064020,ovi_L6053754,ovi_501176,ovi_601128,ovi_712004,ovi_711032	9,2,5,3,2,5,5,7,5,4,5,3,4,4,4,13,7	50,45,84,82,121,88,101,68,41,78,91,67,50,94,41,61,83
chi_circ_0000706	chi-circ-MORC3	NC_030808.1	148505983	148509910	+	3927	444	gene-MORC3;	intron:148505984-148506150,intron:148507588-148507735,intron:148509782-148509910	ovi_501178,ovi_501002,ovi_660210,ovi_660018,ovi_501210,ovi_711010,ovi_711012,ovi_603222,ovi_706612,ovi_660214,ovi_612078,ovi_601094,ovi_601078,ovi_L6064020,ovi_L6053754,ovi_501176,ovi_601128,ovi_712004,ovi_708032,ovi_711032	15,7,55,25,9,6,15,14,12,21,23,23,16,21,22,9,16,6,30,14	6.75765e+62
chi_circ_0000707	chi-circ-MORC3	NC_030808.1	148505995	148509910	+	3915	432	gene-MORC3;	intron:148505996-148506150,intron:148507588-148507735,intron:148509782-148509910	ovi_501178,ovi_501002,ovi_660210,ovi_660018,ovi_501210,ovi_711010,ovi_711012,ovi_603222,ovi_706612,ovi_660214,ovi_612078,ovi_601094,ovi_601078,ovi_L6064020,ovi_L6053754,ovi_501176,ovi_601128,ovi_712004,ovi_708032,ovi_711032	15,25,61,68,35,32,35,36,51,40,18,40,33,21,38,22,40,28,31,31	1.00311e+74
chi_circ_0000709	chi-circ-MORC3	NC_030808.1	148506007	148509910	+	3903	420	gene-MORC3;	exon:148506008-148506150,exon:148507588-148507735,exon:148509782-148509910	ovi_501178,ovi_501002,ovi_660210,ovi_660018,ovi_501210,ovi_711010,ovi_711012,ovi_603222,ovi_706612,ovi_660214,ovi_612078,ovi_601094,ovi_601078,ovi_L6064020,ovi_L6053754,ovi_501176,ovi_601128,ovi_712004,ovi_708032,ovi_711032	5.05513e+61	1.06913e+76
chi_circ_0000713	chi-circ-MORC3	NC_030808.1	148513321	148518254	+	4933	614	gene-MORC3;	exon:148513322-148513419,exon:148515044-148515148,exon:148515708-148515830,exon:148515938-148516012,exon:148516892-148516937,exon:148518088-148518254	ovi_501178,ovi_501002,ovi_660210,ovi_660018,ovi_501210,ovi_711010,ovi_711012,ovi_603222,ovi_706612,ovi_660214,ovi_612078,ovi_601094,ovi_601078,ovi_L6064020,ovi_L6053754,ovi_501176,ovi_601128,ovi_712004,ovi_708032,ovi_711032	36,12,47,85,19,15,30,42,44,43,48,24,36,17,34,11,43,13,45,36	4.64651e+60
chi_circ_0000723	chi-circ-PIGP	NC_030808.1	149181857	149184326	-	2469	465	gene-PIGP;	exon:149181858-149181991,exon:149182416-149182554,exon:149182832-149182950,exon:149184254-149184326	ovi_501178,ovi_501002,ovi_660210,ovi_660018,ovi_501210,ovi_711010,ovi_711012,ovi_603222,ovi_706612,ovi_660214,ovi_612078,ovi_601094,ovi_601078,ovi_L6064020,ovi_L6053754,ovi_501176,ovi_601128,ovi_712004,ovi_708032,ovi_711032	14,65,150,64,54,64,55,57,40,36,62,43,19,40,43,46,29,37,30,70	1.98211e+59
chi_circ_0000729	chi-circ-TTC3	NC_030808.1	149206079	149214263	+	8184	500	gene-TTC3;	exon:149206080-149206234,exon:149207187-149207229,exon:149210841-149210961,exon:149212547-149212632,exon:149214169-149214263	ovi_501178,ovi_501002,ovi_660210,ovi_660018,ovi_501210,ovi_711012,ovi_603222,ovi_706612,ovi_660214,ovi_612078,ovi_601094,ovi_601078,ovi_L6064020,ovi_L6053754,ovi_501176,ovi_601128,ovi_708032,ovi_711032	15,5,7,4,2,3,4,8,10,5,6,19,9,15,7,26,15,15	6.57486e+53
chi_circ_0000732	chi-circ-TTC3	NC_030808.1	149206079	149228251	+	22172	813	gene-TTC3;	exon:149206080-149206234,exon:149206938-149207102,exon:149207187-149207229,exon:149207542-149207692,exon:149212547-149212632,exon:149214169-149214263,exon:149216988-149217050,exon:149228197-149228251	ovi_501178,ovi_501002,ovi_660210,ovi_660018,ovi_501210,ovi_711010,ovi_711012,ovi_603222,ovi_706612,ovi_660214,ovi_612078,ovi_601094,ovi_601078,ovi_L6064020,ovi_L6053754,ovi_501176,ovi_601128,ovi_712004,ovi_708032,ovi_711032	97,6,52,82,25,19,19,22,71,29,81,32,65,41,60,41,78,35,78,29	6.67602e+59
chi_circ_0000764	chi-circ-TTC3	NC_030808.1	149279533	149287398	+	7865	381	gene-TTC3;	exon:149279534-149279698,exon:149284795-149284860,exon:149287249-149287398	ovi_501178,ovi_501002,ovi_660210,ovi_660018,ovi_501210,ovi_711010,ovi_603222,ovi_706612,ovi_660214,ovi_612078,ovi_601094,ovi_601078,ovi_L6064020,ovi_L6053754,ovi_501176,ovi_601128,ovi_712004,ovi_708032,ovi_711032	10,2,25,10,7,2,5,8,13,6,5,7,10,8,7,11,8,9,3	6.98102e+58
chi_circ_0000770	chi-circ-DYRK1A	NC_030808.1	149490609	149492246	+	1637	203	gene-DYRK1A;	intron:149490610-149490726,intron:149492161-149492246	ovi_501178,ovi_501002,ovi_660210,ovi_603222,ovi_706612,ovi_612078,ovi_601094,ovi_601078,ovi_L6064020,ovi_L6053754,ovi_501176,ovi_708032,ovi_711032	7,5,27,2,5,4,3,6,6,4,4,6,4	231,89,132,230,153,159,95,98,141,120,143,118,132
chi_circ_0000772	chi-circ-DYRK1A	NC_030808.1	149492160	149544864	+	52704	283	gene-DYRK1A;	exon:149492161-149492246,exon:149544668-149544864	ovi_501178,ovi_501002,ovi_660210,ovi_660018,ovi_501210,ovi_711010,ovi_711012,ovi_603222,ovi_706612,ovi_660214,ovi_612078,ovi_601094,ovi_601078,ovi_L6064020,ovi_501176,ovi_601128,ovi_712004,ovi_708032,ovi_711032	20,26,60,22,11,19,16,18,18,20,29,17,21,31,16,23,10,39,18	6.51673e+56
chi_circ_0000775	chi-circ-DYRK1A	NC_030808.1	149492160	149564473	+	72313	227	gene-DYRK1A;	exon:149492161-149492246,exon:149564333-149564473	ovi_501002,ovi_660210,ovi_660018,ovi_501210,ovi_711010,ovi_603222,ovi_612078,ovi_601094,ovi_601078,ovi_L6064020,ovi_L6053754,ovi_601128,ovi_708032,ovi_711032	4,7,8,5,4,2,3,2,2,2,7,5,6,3	4.39453e+41
chi_circ_0000778	chi-circ-DYRK1A	NC_030808.1	149544667	149555641	+	10974	345	gene-DYRK1A;	exon:149544668-149544864,exon:149555494-149555641	ovi_501178,ovi_501002,ovi_660210,ovi_660018,ovi_501210,ovi_711010,ovi_711012,ovi_603222,ovi_706612,ovi_660214,ovi_612078,ovi_601094,ovi_601078,ovi_L6064020,ovi_L6053754,ovi_501176,ovi_601128,ovi_712004,ovi_708032,ovi_711032	23,17,38,35,14,10,12,16,17,16,19,14,15,23,16,8,10,20,18,11	5.54435e+59
chi_circ_0000779	chi-circ-DYRK1A	NC_030808.1	149544667	149564473	+	19806	431	gene-DYRK1A;	exon:149544668-149544864,exon:149549873-149549965,exon:149564333-149564473	ovi_501178,ovi_501002,ovi_660210,ovi_660018,ovi_501210,ovi_711010,ovi_711012,ovi_603222,ovi_706612,ovi_660214,ovi_612078,ovi_601094,ovi_601078,ovi_L6064020,ovi_L6053754,ovi_501176,ovi_601128,ovi_712004,ovi_708032,ovi_711032	7,15,26,19,7,11,4,14,13,14,11,8,17,11,12,10,4,5,13,12	4.89484e+59
chi_circ_0000780	chi-circ-DYRK1A	NC_030808.1	149544667	149575905	+	31238	125	gene-DYRK1A;	exon:149575781-149575905	ovi_501178,ovi_501002,ovi_660210,ovi_660018,ovi_501210,ovi_711010,ovi_711012,ovi_660214,ovi_612078,ovi_601094,ovi_601078,ovi_L6064020,ovi_L6053754,ovi_601128,ovi_708032	6,9,18,4,4,5,5,7,10,7,2,5,4,6,4	4.33441e+44
chi_circ_0000783	chi-circ-DYRK1A	NC_030808.1	149571838	149575905	+	4067	432	gene-DYRK1A;	exon:149571839-149572145,exon:149575781-149575905	ovi_501178,ovi_501002,ovi_660210,ovi_660018,ovi_501210,ovi_711010,ovi_711012,ovi_603222,ovi_706612,ovi_660214,ovi_612078,ovi_601094,ovi_601078,ovi_L6064020,ovi_L6053754,ovi_501176,ovi_601128,ovi_712004,ovi_708032,ovi_711032	94,160,286,200,77,109,110,94,97,173,132,60,89,87,125,68,205,61,153,98	3.30446e+59
chi_circ_0000800	chi-circ-OXNAD1	NC_030808.1	153129077	153137778	+	8701	377	gene-OXNAD1;	exon:153129078-153129184,exon:153134983-153135110,exon:153137637-153137778	ovi_501178,ovi_501002,ovi_660210,ovi_660018,ovi_501210,ovi_711010,ovi_711012,ovi_603222,ovi_706612,ovi_660214,ovi_601094,ovi_601078,ovi_L6064020,ovi_L6053754,ovi_501176,ovi_601128,ovi_708032,ovi_711032	9,8,11,11,4,4,6,8,10,6,4,9,7,6,4,16,5,11	100,34,39,150,110,103,154,109,132,78,108,128,99,77,136,107,73,126
chi_circ_0000809	chi-circ-TBC1D5	NC_030808.1	154166903	154185929	-	19026	103	gene-TBC1D5;	exon:154185827-154185929	ovi_501178,ovi_501002,ovi_660210,ovi_660018,ovi_501210,ovi_711010,ovi_711012,ovi_603222,ovi_706612,ovi_660214,ovi_612078,ovi_L6064020,ovi_L6053754,ovi_601128,ovi_712004	6,5,3,6,7,3,2,4,2,3,6,4,12,18,5	1.44204e+44
chi_circ_0000824	chi-circ-SATB1	NC_030808.1	155298872	155341767	-	42895	568	gene-SATB1;	exon:155298873-155299028,exon:155337664-155337840,exon:155341533-155341767	ovi_501178,ovi_501002,ovi_660210,ovi_660018,ovi_501210,ovi_711010,ovi_711012,ovi_603222,ovi_706612,ovi_660214,ovi_612078,ovi_601094,ovi_601078,ovi_L6064020,ovi_L6053754,ovi_501176,ovi_601128,ovi_712004,ovi_708032,ovi_711032	129,161,100,77,134,240,216,146,60,134,104,84,160,41,70,130,42,42,137,128	91,95,85,149,112,154,149,174,116,141,131,109,102,87,92,99,39,49,102,106
chi_circ_0000827	chi-circ-SATB1	NC_030808.1	155335891	155341767	-	5876	663	gene-SATB1;	exon:155335892-155336015,exon:155336776-155336902,exon:155337664-155337840,exon:155341533-155341767	ovi_501178,ovi_501002,ovi_660210,ovi_660018,ovi_501210,ovi_711010,ovi_711012,ovi_603222,ovi_706612,ovi_660214,ovi_612078,ovi_601094,ovi_601078,ovi_L6064020,ovi_L6053754,ovi_501176,ovi_601128,ovi_712004,ovi_708032,ovi_711032	77,128,185,177,78,68,68,45,53,94,115,79,103,69,122,81,158,39,112,83	3.41641e+59
chi_circ_0000837	chi-circ-KAT2B	NC_030808.1	157111669	157147023	+	35354	380	gene-KAT2B;	exon:157111670-157111796,exon:157128737-157128882,exon:157146917-157147023	ovi_501178,ovi_501002,ovi_660210,ovi_660018,ovi_501210,ovi_711010,ovi_711012,ovi_603222,ovi_706612,ovi_660214,ovi_612078,ovi_601094,ovi_601078,ovi_L6064020,ovi_L6053754,ovi_501176,ovi_601128,ovi_712004,ovi_708032,ovi_711032	5,9,11,38,15,10,9,9,8,22,5,10,38,15,12,8,10,13,16,5	3.5731e+59
chi_circ_0000841	chi-circ-KAT2B	NC_030808.1	157133203	157134775	+	1572	275	gene-KAT2B;	exon:157133204-157133296,exon:157134594-157134775	ovi_501178,ovi_501002,ovi_660210,ovi_660018,ovi_501210,ovi_711010,ovi_711012,ovi_603222,ovi_706612,ovi_660214,ovi_612078,ovi_601094,ovi_601078,ovi_L6064020,ovi_L6053754,ovi_501176,ovi_601128,ovi_712004,ovi_708032,ovi_711032	24,35,72,59,17,44,49,36,43,66,40,52,76,38,53,34,72,26,45,36	3.58461e+59
chi_circ_0000868	chi-circ-LOC102176916	NC_030808.1	19220086	19314574	-	94488	381	gene-LOC102176916;	exon:19220087-19220164,exon:19222853-19222908,exon:19296164-19296213,exon:19314378-19314574	ovi_501178,ovi_501002,ovi_660210,ovi_660018,ovi_501210,ovi_711010,ovi_711012,ovi_603222,ovi_706612,ovi_612078,ovi_601094,ovi_601078,ovi_L6064020,ovi_L6053754,ovi_501176,ovi_601128,ovi_712004,ovi_708032,ovi_711032	14,8,16,20,12,10,4,2,6,12,3,10,10,28,7,24,3,18,14	2.39197e+56
chi_circ_0000882	chi-circ-USP25	NC_030808.1	19779495	19786790	-	7295	338	gene-USP25;	exon:19779496-19779575,exon:19784738-19784816,exon:19786612-19786790	ovi_501178,ovi_660210,ovi_660018,ovi_711010,ovi_711012,ovi_603222,ovi_706612,ovi_660214,ovi_612078,ovi_601094,ovi_601078,ovi_L6064020,ovi_L6053754,ovi_501176,ovi_601128,ovi_712004,ovi_708032	4,6,10,8,12,6,9,9,6,10,6,17,22,6,13,13,8	6.65108e+52
chi_circ_0000893	chi-circ-USP25	NC_030808.1	19824287	19832629	-	8342	587	gene-USP25;	exon:19824288-19824488,exon:19830625-19830786,exon:19832064-19832159,exon:19832502-19832629	ovi_501178,ovi_501002,ovi_660210,ovi_660018,ovi_501210,ovi_603222,ovi_706612,ovi_660214,ovi_612078,ovi_601094,ovi_601078,ovi_L6064020,ovi_L6053754,ovi_501176,ovi_601128,ovi_711032	2,4,11,6,5,5,4,9,3,8,3,5,2,4,3,4	6.18124e+50
chi_circ_0000902	chi-circ-USP25	NC_030808.1	19839368	19854693	-	15325	215	gene-USP25;	exon:19851960-19852036,exon:19854556-19854693	ovi_501002,ovi_660210,ovi_660018,ovi_501210,ovi_711010,ovi_711012,ovi_603222,ovi_706612,ovi_660214,ovi_612078,ovi_601094,ovi_601078,ovi_L6064020,ovi_L6053754,ovi_501176,ovi_601128,ovi_708032,ovi_711032	3,12,3,3,2,4,3,3,6,5,7,6,5,7,8,13,2,2	1.18114e+56
chi_circ_0000904	chi-circ-USP25	NC_030808.1	19839368	19873123	-	33755	688	gene-USP25;	exon:19839369-19839517,exon:19844129-19844202,exon:19851960-19852036,exon:19854556-19854693,exon:19864839-19864925,exon:19872961-19873123	ovi_501178,ovi_501002,ovi_660210,ovi_660018,ovi_501210,ovi_711010,ovi_711012,ovi_603222,ovi_706612,ovi_660214,ovi_612078,ovi_601094,ovi_601078,ovi_L6064020,ovi_L6053754,ovi_501176,ovi_601128,ovi_712004,ovi_708032,ovi_711032	40,34,67,82,28,17,29,49,68,72,22,49,50,28,61,13,43,35,38,75	5.6281e+61
chi_circ_0000906	chi-circ-USP25	NC_030808.1	19839368	19888444	-	49076	674	gene-USP25;	exon:19839369-19839517,exon:19844129-19844202,exon:19851960-19852036,exon:19864839-19864925,exon:19872961-19873123,exon:19888321-19888444	ovi_501178,ovi_501002,ovi_660210,ovi_660018,ovi_501210,ovi_711010,ovi_711012,ovi_603222,ovi_706612,ovi_660214,ovi_612078,ovi_601094,ovi_601078,ovi_L6064020,ovi_L6053754,ovi_501176,ovi_601128,ovi_712004,ovi_708032,ovi_711032	84,157,230,205,91,54,92,119,93,218,78,83,128,106,121,63,109,58,106,123	6.76842e+60
chi_circ_0000922	chi-circ-USP25	NC_030808.1	19864838	19898849	-	34011	334	gene-USP25;	exon:19864839-19864925,exon:19872961-19873123,exon:19898766-19898849	ovi_501178,ovi_501002,ovi_660210,ovi_660018,ovi_711010,ovi_711012,ovi_603222,ovi_706612,ovi_612078,ovi_601094,ovi_601078,ovi_L6064020,ovi_501176,ovi_601128,ovi_712004,ovi_708032,ovi_711032	4,2,8,10,2,4,14,4,2,6,3,3,2,4,2,8,2	4.01941e+50
chi_circ_0000927	chi-circ-USP25	NC_030808.1	19888320	19907621	-	19301	286	gene-USP25;	exon:19888321-19888444,exon:19898766-19898849,exon:19907544-19907621	ovi_501178,ovi_501002,ovi_660210,ovi_660018,ovi_711010,ovi_711012,ovi_603222,ovi_706612,ovi_660214,ovi_612078,ovi_601094,ovi_601078,ovi_L6064020,ovi_L6053754,ovi_501176,ovi_601128,ovi_712004,ovi_708032,ovi_711032	10,3,27,13,12,8,4,4,14,8,4,9,4,8,17,7,12,10,7	5.55809e+57
chi_circ_0000928	chi-circ-USP25	NC_030808.1	19898765	19907621	-	8856	162	gene-USP25;	exon:19898766-19898849,exon:19907544-19907621	ovi_501178,ovi_501002,ovi_660210,ovi_660018,ovi_501210,ovi_711010,ovi_711012,ovi_603222,ovi_706612,ovi_660214,ovi_612078,ovi_601094,ovi_601078,ovi_L6064020,ovi_L6053754,ovi_501176,ovi_601128,ovi_712004,ovi_708032,ovi_711032	12,17,41,26,16,18,6,16,17,34,13,18,21,22,30,24,13,14,13,12	2.78403e+59
chi_circ_0000929	chi-circ-USP25	NC_030808.1	19903413	19907621	-	4208	78	gene-USP25;	exon:19907544-19907621	ovi_501178,ovi_501002,ovi_660018,ovi_501210,ovi_711010,ovi_711012,ovi_603222,ovi_706612,ovi_660214,ovi_612078,ovi_601078,ovi_L6053754,ovi_601128,ovi_712004,ovi_708032	4,4,3,2,5,3,2,5,4,6,8,5,3,6,10	6.51734e+45
chi_circ_0000937	chi-circ-	NC_030808.1	20722546	20751874	+	29328	423	n/a	intergenic_region:20722547-20722655,intergenic_region:20724717-20724798,intergenic_region:20750751-20750859,intergenic_region:20751752-20751874	ovi_501178,ovi_501002,ovi_660210,ovi_660018,ovi_501210,ovi_711010,ovi_711012,ovi_603222,ovi_706612,ovi_660214,ovi_612078,ovi_601094,ovi_601078,ovi_L6064020,ovi_L6053754,ovi_501176,ovi_601128,ovi_712004,ovi_708032,ovi_711032	112,74,202,135,86,100,77,155,96,142,227,46,117,104,110,56,245,53,163,88	2.10318e+59
chi_circ_0000940	chi-circ-	NC_030808.1	20724716	20751874	+	27158	314	n/a	intergenic_region:20724717-20724798,intergenic_region:20750751-20750859,intergenic_region:20751752-20751874	ovi_501178,ovi_501002,ovi_660210,ovi_660018,ovi_501210,ovi_711010,ovi_603222,ovi_706612,ovi_660214,ovi_612078,ovi_601094,ovi_601078,ovi_L6064020,ovi_L6053754,ovi_501176,ovi_601128,ovi_712004,ovi_708032,ovi_711032	34,40,121,26,18,32,64,48,57,150,5,51,42,32,35,167,38,34,40	7.05541e+60
chi_circ_0000940	chi-circ-	NC_030808.1	20724718	20751874	+	27158	314	n/a	intergenic_region:20724717-20724798,intergenic_region:20750751-20750859,intergenic_region:20751752-20751874	ovi_501178,ovi_501002,ovi_660210,ovi_660018,ovi_501210,ovi_711010,ovi_603222,ovi_706612,ovi_660214,ovi_612078,ovi_601094,ovi_601078,ovi_L6064020,ovi_L6053754,ovi_501176,ovi_601128,ovi_712004,ovi_708032,ovi_711032	34,40,121,26,18,32,64,48,57,150,5,51,42,32,35,167,38,34,40	7.05541e+60
chi_circ_0000987	chi-circ-ITSN1	NC_030808.1	260199	263542	-	3343	336	gene-ITSN1;	exon:260200-260263,exon:261242-261334,exon:262845-262963,exon:263483-263542	ovi_501178,ovi_501002,ovi_660210,ovi_660018,ovi_501210,ovi_711010,ovi_711012,ovi_603222,ovi_706612,ovi_660214,ovi_612078,ovi_601094,ovi_601078,ovi_L6064020,ovi_L6053754,ovi_501176,ovi_601128,ovi_712004,ovi_708032,ovi_711032	10,7,11,7,17,12,14,7,11,4,9,8,16,8,22,4,14,13,36,11	191,169,172,163,137,120,162,152,132,141,187,115,108,96,184,147,263,127,159,150
chi_circ_0001019	chi-circ-ARL13B	NC_030808.1	37059047	37069707	+	10660	321	gene-ARL13B;	exon:37059048-37059118,exon:37069458-37069707	ovi_501178,ovi_501002,ovi_660210,ovi_660018,ovi_501210,ovi_711010,ovi_711012,ovi_603222,ovi_706612,ovi_660214,ovi_612078,ovi_601094,ovi_601078,ovi_L6064020,ovi_L6053754,ovi_501176,ovi_601128,ovi_712004,ovi_708032,ovi_711032	25,19,44,23,7,9,8,3,16,19,17,7,18,11,21,8,46,15,33,16	3.20276e+59
chi_circ_0001022	chi-circ-ARL13B	NC_030808.1	37069457	37111079	+	41622	319	gene-ARL13B;	exon:37069458-37069707,exon:37111011-37111079	ovi_501178,ovi_501002,ovi_660210,ovi_660018,ovi_501210,ovi_711010,ovi_711012,ovi_603222,ovi_706612,ovi_660214,ovi_612078,ovi_601094,ovi_601078,ovi_L6064020,ovi_L6053754,ovi_501176,ovi_601128,ovi_708032,ovi_711032	12,11,14,10,4,11,13,7,4,3,12,3,3,7,4,2,14,6,3	3.37379e+56
chi_circ_0001024	chi-circ-ARL13B	NC_030808.1	37099836	37111079	+	11243	292	gene-ARL13B;	exon:37099837-37099942,exon:37109929-37110045,exon:37111011-37111079	ovi_501178,ovi_501002,ovi_660210,ovi_660018,ovi_501210,ovi_711010,ovi_711012,ovi_603222,ovi_706612,ovi_660214,ovi_612078,ovi_601094,ovi_601078,ovi_L6064020,ovi_L6053754,ovi_501176,ovi_601128,ovi_712004,ovi_708032,ovi_711032	5,2,8,15,6,8,11,7,5,10,10,3,11,5,10,5,14,9,4,6	3.36261e+59
chi_circ_0001028	chi-circ-SON	NC_030808.1	396598	397127	-	529	336	gene-SON;	exon:396599-396787,exon:396981-397127	ovi_501178,ovi_501002,ovi_660210,ovi_660018,ovi_501210,ovi_711010,ovi_603222,ovi_706612,ovi_660214,ovi_612078,ovi_601094,ovi_601078,ovi_L6053754,ovi_501176,ovi_601128,ovi_711032	14,14,16,13,2,13,12,20,18,13,5,11,5,12,9,8	7.65131e+50
chi_circ_0001031	chi-circ-EPHA6	NC_030808.1	40203668	40234775	+	31107	156	gene-EPHA6;	intron:40203669-40203824	ovi_501002,ovi_660210,ovi_660018,ovi_501210,ovi_711010,ovi_711012,ovi_603222,ovi_706612,ovi_660214,ovi_612078,ovi_601078,ovi_L6064020,ovi_L6053754,ovi_501176,ovi_708032,ovi_711032	3,10,3,5,11,2,7,8,4,6,6,5,2,7,3,4	41,44,65,33,35,84,59,29,61,15,25,36,38,26,27,35
chi_circ_0001033	chi-circ-EPHA6	NC_030808.1	40225917	40234775	+	8858	601	gene-EPHA6;	intron:40225918-40226253,intron:40227801-40227942,intron:40234653-40234775	ovi_501178,ovi_501002,ovi_660210,ovi_660018,ovi_501210,ovi_711010,ovi_711012,ovi_603222,ovi_706612,ovi_660214,ovi_612078,ovi_601094,ovi_601078,ovi_L6064020,ovi_L6053754,ovi_501176,ovi_712004,ovi_708032,ovi_711032	12,2,19,44,8,13,26,27,26,27,14,29,21,21,18,38,10,29,27	22,43,34,82,44,44,91,70,39,59,21,42,20,46,37,22,36,40,44
chi_circ_0001059	chi-circ-ST3GAL6	NC_030808.1	42823243	42856950	+	33707	371	gene-ST3GAL6;	exon:42845617-42845705,exon:42847895-42847994,exon:42852300-42852377,exon:42856847-42856950	ovi_501178,ovi_501002,ovi_660210,ovi_660018,ovi_711010,ovi_711012,ovi_603222,ovi_612078,ovi_601094,ovi_601078,ovi_L6064020,ovi_L6053754,ovi_708032,ovi_711032	3,2,3,4,2,2,4,3,2,2,5,3,7,4	3.02119e+41
chi_circ_0001060	chi-circ-ST3GAL6	NC_030808.1	42823243	42857997	+	34754	658	gene-ST3GAL6;	exon:42823244-42823396,exon:42845617-42845705,exon:42847895-42847994,exon:42852300-42852377,exon:42852543-42852612,exon:42856847-42856950,exon:42857934-42857997	ovi_501178,ovi_501002,ovi_660210,ovi_660018,ovi_501210,ovi_711010,ovi_711012,ovi_603222,ovi_706612,ovi_660214,ovi_612078,ovi_601094,ovi_601078,ovi_L6064020,ovi_L6053754,ovi_501176,ovi_601128,ovi_712004,ovi_708032,ovi_711032	24,20,41,61,22,21,50,35,32,40,12,19,49,16,29,28,17,34,35,35	2.99121e+59
chi_circ_0001085	chi-circ-TOMM70	NC_030808.1	44456508	44475322	-	18814	395	gene-TOMM70;	exon:44456509-44456631,exon:44457238-44457335,exon:44475149-44475322	ovi_501178,ovi_501002,ovi_660210,ovi_660018,ovi_501210,ovi_711010,ovi_711012,ovi_603222,ovi_706612,ovi_660214,ovi_612078,ovi_601094,ovi_601078,ovi_L6064020,ovi_L6053754,ovi_501176,ovi_601128,ovi_708032,ovi_711032	14,5,32,12,7,5,10,15,13,16,4,13,14,10,11,9,11,15,9	8.49632e+62
chi_circ_0001086	chi-circ-TOMM70	NC_030808.1	44462217	44475322	-	13105	526	gene-TOMM70;	exon:44462218-44462334,exon:44463189-44463296,exon:44472562-44472688,exon:44475149-44475322	ovi_501178,ovi_501002,ovi_660210,ovi_660018,ovi_501210,ovi_711010,ovi_711012,ovi_603222,ovi_706612,ovi_660214,ovi_612078,ovi_601094,ovi_601078,ovi_L6064020,ovi_L6053754,ovi_501176,ovi_601128,ovi_712004,ovi_708032,ovi_711032	15,28,77,31,9,14,23,14,23,38,10,11,10,14,28,7,35,9,30,13	8.36639e+67
chi_circ_0001089	chi-circ-TOMM70	NC_030808.1	44469913	44475322	-	5409	560	gene-TOMM70;	exon:44469914-44470062,exon:44470831-44470940,exon:44472562-44472688,exon:44475149-44475322	ovi_501178,ovi_501002,ovi_660210,ovi_660018,ovi_501210,ovi_711010,ovi_711012,ovi_603222,ovi_706612,ovi_660214,ovi_612078,ovi_601094,ovi_601078,ovi_L6064020,ovi_L6053754,ovi_501176,ovi_601128,ovi_712004,ovi_708032,ovi_711032	18,15,19,22,7,12,10,8,5,14,11,8,19,4,7,6,30,12,15,13	8.88726e+68
chi_circ_0001097	chi-circ-ADGRG7	NC_030808.1	44867173	44880828	+	13655	345	gene-ADGRG7;	exon:44867174-44867313,exon:44867428-44867535,exon:44880732-44880828	ovi_501178,ovi_501002,ovi_660210,ovi_660018,ovi_501210,ovi_711010,ovi_711012,ovi_706612,ovi_660214,ovi_601094,ovi_601078,ovi_L6064020,ovi_L6053754,ovi_712004,ovi_708032	2,9,8,12,6,9,3,3,5,5,6,3,9,4,3	58,72,127,201,97,159,149,130,246,171,231,114,98,111,85
chi_circ_0001106	chi-circ-IMPG2	NC_030808.1	45513034	45552900	-	39866	136	gene-IMPG2;	exon:45513035-45513120,exon:45539168-45539217	ovi_501178,ovi_501002,ovi_660210,ovi_660018,ovi_711010,ovi_711012,ovi_603222,ovi_706612,ovi_612078,ovi_601094,ovi_601078,ovi_L6064020,ovi_L6053754,ovi_501176,ovi_601128,ovi_712004,ovi_708032,ovi_711032	12,3,10,19,6,6,2,14,6,8,22,6,9,2,12,3,5,8	76,71,69,62,52,91,82,57,32,15,18,17,34,12,41,41,41,15
chi_circ_0001112	chi-circ-IMPG2	NC_030808.1	45538241	45552900	-	14659	308	gene-IMPG2;	exon:45538242-45538300,exon:45539168-45539217,exon:45549954-45549985,exon:45552734-45552900	ovi_501178,ovi_660210,ovi_660018,ovi_711010,ovi_711012,ovi_660214,ovi_612078,ovi_601094,ovi_601078,ovi_L6064020,ovi_L6053754,ovi_501176,ovi_601128,ovi_711032	7,2,9,3,3,6,5,2,3,6,3,4,10,7	122,134,125,127,138,155,55,36,50,64,58,35,58,51
chi_circ_0001122	chi-circ-SENP7	NC_030808.1	45597693	45601980	-	4287	720	gene-SENP7;	exon:45597694-45597840,exon:45599933-45600007,exon:45600637-45600794,exon:45601641-45601980	ovi_501178,ovi_501002,ovi_660210,ovi_660018,ovi_501210,ovi_711010,ovi_711012,ovi_603222,ovi_706612,ovi_660214,ovi_612078,ovi_601094,ovi_601078,ovi_L6064020,ovi_L6053754,ovi_501176,ovi_601128,ovi_712004,ovi_708032,ovi_711032	18,12,29,24,26,11,18,19,21,16,20,18,26,18,29,10,35,22,41,26	3.14423e+59
chi_circ_0001123	chi-circ-SENP7	NC_030808.1	45597693	45604754	-	7061	147	gene-SENP7;	exon:45597694-45597840	ovi_501178,ovi_501002,ovi_660210,ovi_660018,ovi_501210,ovi_711012,ovi_706612,ovi_660214,ovi_612078,ovi_601094,ovi_601078,ovi_L6064020,ovi_L6053754,ovi_501176,ovi_601128,ovi_712004,ovi_708032,ovi_711032	4,4,5,12,7,5,8,7,2,5,14,9,8,3,8,2,11,2	4.6978e+53
chi_circ_0001125	chi-circ-SENP7	NC_030808.1	45626116	45688410	-	62294	753	gene-SENP7;	exon:45626117-45626226,exon:45646375-45646569,exon:45654755-45654952,exon:45671857-45671954,exon:45682535-45682633,exon:45688358-45688410	ovi_501178,ovi_501002,ovi_660210,ovi_660018,ovi_501210,ovi_711010,ovi_711012,ovi_603222,ovi_706612,ovi_660214,ovi_612078,ovi_601094,ovi_601078,ovi_L6064020,ovi_L6053754,ovi_501176,ovi_601128,ovi_712004,ovi_708032,ovi_711032	14,43,97,61,26,37,26,24,36,56,40,24,38,25,32,17,52,20,46,48	6.27981e+59
chi_circ_0001128	chi-circ-SENP7	NC_030808.1	45646374	45688410	-	42036	643	gene-SENP7;	exon:45646375-45646569,exon:45654755-45654952,exon:45671857-45671954,exon:45682535-45682633,exon:45688358-45688410	ovi_501178,ovi_501002,ovi_660210,ovi_660018,ovi_501210,ovi_711010,ovi_711012,ovi_603222,ovi_706612,ovi_660214,ovi_612078,ovi_601094,ovi_601078,ovi_L6064020,ovi_L6053754,ovi_501176,ovi_601128,ovi_712004,ovi_708032,ovi_711032	16,37,41,27,21,17,16,24,17,35,16,22,27,28,24,8,34,22,41,21	4.52691e+59
chi_circ_0001129	chi-circ-SENP7	NC_030808.1	45654754	45688410	-	33656	448	gene-SENP7;	exon:45654755-45654952,exon:45671857-45671954,exon:45682535-45682633,exon:45688358-45688410	ovi_501178,ovi_501002,ovi_660210,ovi_660018,ovi_501210,ovi_711012,ovi_603222,ovi_706612,ovi_660214,ovi_612078,ovi_601094,ovi_601078,ovi_L6064020,ovi_L6053754,ovi_601128,ovi_708032,ovi_711032	6,4,6,7,7,2,6,3,17,9,12,6,7,10,8,16,6	5.03677e+50
chi_circ_0001130	chi-circ-SENP7	NC_030808.1	45671856	45688410	-	16554	250	gene-SENP7;	exon:45671857-45671954,exon:45682535-45682633,exon:45688358-45688410	ovi_501178,ovi_501002,ovi_660210,ovi_660018,ovi_501210,ovi_711010,ovi_711012,ovi_603222,ovi_706612,ovi_660214,ovi_601094,ovi_601078,ovi_L6053754,ovi_601128,ovi_708032,ovi_711032	3,6,13,6,4,4,8,5,5,2,6,11,4,8,8,2	6.25105e+49
chi_circ_0001137	chi-circ-NXPE3	NC_030808.1	45889515	45893494	+	3979	74	gene-NXPE3;	exon:45893421-45893494	ovi_501178,ovi_501002,ovi_660210,ovi_660018,ovi_501210,ovi_711010,ovi_711012,ovi_706612,ovi_660214,ovi_612078,ovi_601078,ovi_L6053754,ovi_501176,ovi_601128,ovi_708032,ovi_711032	26,6,20,15,3,8,6,5,8,8,8,21,7,47,23,6	149,226,79,117,56,75,34,90,105,119,134,113,53,283,83,51
chi_circ_0001138	chi-circ-TMEM50B	NC_030808.1	494073	497654	+	3581	416	gene-TMEM50B;	exon:494074-494213,exon:495435-495529,exon:496217-496329,exon:497587-497654	ovi_501178,ovi_501002,ovi_660210,ovi_660018,ovi_501210,ovi_711010,ovi_711012,ovi_603222,ovi_706612,ovi_660214,ovi_612078,ovi_601094,ovi_601078,ovi_L6064020,ovi_L6053754,ovi_501176,ovi_601128,ovi_712004,ovi_708032,ovi_711032	11,16,31,9,13,18,7,7,8,11,13,8,12,21,19,10,30,7,22,9	3.80353e+62
chi_circ_0001151	chi-circ-CBLB	NC_030808.1	50172586	50186023	-	13437	408	gene-CBLB;	exon:50172587-50172706,exon:50178860-50179000,exon:50185877-50186023	ovi_501002,ovi_660210,ovi_660018,ovi_711010,ovi_711012,ovi_603222,ovi_706612,ovi_660214,ovi_612078,ovi_601094,ovi_601078,ovi_L6053754,ovi_601128,ovi_708032,ovi_711032	10,11,3,7,3,4,6,5,5,4,3,7,3,7,10	68,34,65,58,104,63,47,96,40,39,47,42,32,41,30
chi_circ_0001173	chi-circ-KIAA1524	NC_030808.1	53177706	53180971	-	3265	394	gene-KIAA1524;	exon:53177707-53177789,exon:53178033-53178146,exon:53180775-53180971	ovi_501178,ovi_501002,ovi_660210,ovi_660018,ovi_501210,ovi_711010,ovi_711012,ovi_603222,ovi_706612,ovi_660214,ovi_612078,ovi_601094,ovi_601078,ovi_L6064020,ovi_L6053754,ovi_501176,ovi_601128,ovi_712004,ovi_708032,ovi_711032	30,12,57,43,19,34,35,35,36,54,28,27,23,35,54,29,49,24,24,48	119,165,163,167,116,123,127,139,133,131,83,50,58,31,103,75,142,109,97,111
chi_circ_0001187	chi-circ-DZIP3	NC_030808.1	53215906	53238215	+	22309	443	gene-DZIP3;	exon:53215907-53216008,exon:53221239-53221308,exon:53225241-53225396,exon:53238101-53238215	ovi_501178,ovi_501002,ovi_660210,ovi_660018,ovi_501210,ovi_711012,ovi_706612,ovi_660214,ovi_612078,ovi_601078,ovi_L6064020,ovi_L6053754,ovi_501176,ovi_601128,ovi_712004,ovi_708032,ovi_711032	4,14,12,4,5,3,9,11,4,4,2,6,4,12,5,9,23	257,431,430,408,314,272,330,535,150,166,131,213,81,204,160,190,232
chi_circ_0001214	chi-circ-DZIP3	NC_030808.1	53290606	53293628	+	3022	290	gene-DZIP3;	exon:53290607-53290699,exon:53290823-53290950,exon:53293560-53293628	ovi_501178,ovi_501002,ovi_660210,ovi_660018,ovi_501210,ovi_711010,ovi_711012,ovi_603222,ovi_706612,ovi_660214,ovi_612078,ovi_601094,ovi_601078,ovi_L6064020,ovi_L6053754,ovi_501176,ovi_601128,ovi_712004,ovi_708032,ovi_711032	63,103,170,109,52,76,64,68,67,110,78,78,149,69,101,83,93,44,157,49	187,341,357,239,198,210,223,219,247,348,108,73,94,53,128,44,68,108,126,109
chi_circ_0001227	chi-circ-USP16	NC_030808.1	5501876	5516955	-	15079	378	gene-USP16;	exon:5501877-5501971,exon:5515197-5515300,exon:5516777-5516955	ovi_501178,ovi_501002,ovi_660210,ovi_660018,ovi_501210,ovi_711010,ovi_711012,ovi_603222,ovi_706612,ovi_660214,ovi_612078,ovi_601094,ovi_601078,ovi_L6064020,ovi_L6053754,ovi_501176,ovi_601128,ovi_712004,ovi_708032,ovi_711032	23,20,56,34,22,14,19,15,23,33,23,8,14,11,23,17,31,14,33,15	4.76397e+59
chi_circ_0001231	chi-circ-USP16	NC_030808.1	5513880	5516955	-	3075	387	gene-USP16;	exon:5513881-5513984,exon:5515197-5515300,exon:5516777-5516955	ovi_501178,ovi_501002,ovi_660210,ovi_660018,ovi_711010,ovi_711012,ovi_603222,ovi_706612,ovi_660214,ovi_612078,ovi_601094,ovi_601078,ovi_L6064020,ovi_L6053754,ovi_501176,ovi_601128,ovi_712004,ovi_708032,ovi_711032	4,5,11,10,13,7,7,5,11,9,10,11,8,28,6,42,5,25,12	4.62473e+56
chi_circ_0001236	chi-circ-NECTIN3	NC_030808.1	55719954	55742481	+	22527	410	gene-NECTIN3;	intron:55719955-55720022,intron:55742140-55742481	ovi_501178,ovi_501002,ovi_660210,ovi_660018,ovi_501210,ovi_711010,ovi_711012,ovi_603222,ovi_706612,ovi_660214,ovi_612078,ovi_601094,ovi_601078,ovi_L6064020,ovi_L6053754,ovi_501176,ovi_601128,ovi_712004,ovi_708032,ovi_711032	6,2,3,5,4,5,6,3,5,4,9,6,7,3,13,3,17,8,14,7	2.16218e+59
chi_circ_0001240	chi-circ-NECTIN3	NC_030808.1	55742139	55742481	+	342	342	gene-NECTIN3;	exon:55742140-55742481	ovi_501178,ovi_501002,ovi_660210,ovi_660018,ovi_501210,ovi_711010,ovi_711012,ovi_603222,ovi_706612,ovi_660214,ovi_612078,ovi_601094,ovi_601078,ovi_L6064020,ovi_L6053754,ovi_501176,ovi_601128,ovi_708032,ovi_711032	9,3,18,10,6,8,6,10,7,9,17,4,25,5,33,6,31,33,6	3.31334e+56
chi_circ_0001241	chi-circ-NECTIN3	NC_030808.1	55742139	55754585	+	12446	757	gene-NECTIN3;	exon:55742140-55742481,exon:55750659-55750955,exon:55754468-55754585	ovi_501178,ovi_501002,ovi_660210,ovi_660018,ovi_501210,ovi_711010,ovi_711012,ovi_603222,ovi_706612,ovi_660214,ovi_612078,ovi_601094,ovi_601078,ovi_L6064020,ovi_L6053754,ovi_501176,ovi_601128,ovi_712004,ovi_708032,ovi_711032	33,24,23,30,12,15,26,19,28,17,29,18,28,11,17,12,65,16,40,27	2.3733e+59
chi_circ_0001242	chi-circ-NECTIN3	NC_030808.1	55742139	55758915	+	16776	612	gene-NECTIN3;	exon:55742140-55742481,exon:55754468-55754585,exon:55758764-55758915	ovi_501178,ovi_501002,ovi_660210,ovi_660018,ovi_501210,ovi_711010,ovi_711012,ovi_603222,ovi_706612,ovi_660214,ovi_612078,ovi_601094,ovi_601078,ovi_L6064020,ovi_L6053754,ovi_501176,ovi_601128,ovi_712004,ovi_708032,ovi_711032	15,25,51,32,10,16,15,12,41,26,25,13,25,10,19,13,17,13,32,25	3.1046e+59
chi_circ_0001243	chi-circ-NECTIN3	NC_030808.1	55742139	55778563	+	36424	684	gene-NECTIN3;	exon:55742140-55742481,exon:55754468-55754585,exon:55776585-55776723,exon:55778479-55778563	ovi_501178,ovi_501002,ovi_660210,ovi_660018,ovi_501210,ovi_711010,ovi_711012,ovi_603222,ovi_706612,ovi_660214,ovi_612078,ovi_601094,ovi_601078,ovi_L6064020,ovi_L6053754,ovi_501176,ovi_601128,ovi_712004,ovi_708032,ovi_711032	8,11,30,16,13,9,6,6,26,10,17,17,14,2,25,7,21,7,20,22	139,140,190,264,216,210,167,132,192,208,265,127,194,81,183,123,161,207,162,209
chi_circ_0001247	chi-circ-PHLDB2	NC_030808.1	56439856	56441171	+	1315	282	gene-PHLDB2;	exon:56439857-56440000,exon:56441034-56441171	ovi_501178,ovi_501002,ovi_660210,ovi_660018,ovi_501210,ovi_711010,ovi_711012,ovi_603222,ovi_706612,ovi_660214,ovi_612078,ovi_601094,ovi_601078,ovi_L6064020,ovi_L6053754,ovi_501176,ovi_601128,ovi_712004,ovi_708032,ovi_711032	62,33,99,65,25,24,34,44,30,38,31,38,31,32,61,26,66,18,68,31	342,441,312,346,267,268,259,281,198,284,169,143,122,132,191,89,215,86,205,145
chi_circ_0001257	chi-circ-LOC102179319	NC_030808.1	56513032	56513687	+	655	250	gene-LOC102179319;	exon:56513033-56513144,exon:56513550-56513687	ovi_501178,ovi_501002,ovi_660210,ovi_501210,ovi_711010,ovi_711012,ovi_603222,ovi_706612,ovi_660214,ovi_601094,ovi_L6064020,ovi_L6053754,ovi_708032	11,3,12,6,4,3,5,10,13,6,6,6,6	4.24429e+38
chi_circ_0001265	chi-circ-BOC	NC_030808.1	57744491	57745614	+	1123	459	gene-BOC;	exon:57744492-57744671,exon:57745336-57745614	ovi_501178,ovi_501002,ovi_660210,ovi_660018,ovi_501210,ovi_711010,ovi_711012,ovi_706612,ovi_660214,ovi_612078,ovi_601094,ovi_601078,ovi_L6064020,ovi_L6053754,ovi_501176,ovi_601128,ovi_712004,ovi_708032,ovi_711032	6,2,2,8,2,13,4,5,5,14,5,8,3,14,10,38,2,18,7	63,33,11,76,58,41,78,41,42,28,32,41,51,37,44,81,60,66,40
chi_circ_0001282	chi-circ-CFAP44	NC_030808.1	57835735	57840397	-	4662	636	gene-CFAP44;	exon:57835736-57835898,exon:57836067-57836122,exon:57839417-57839687,exon:57840252-57840397	ovi_501178,ovi_501002,ovi_660210,ovi_660018,ovi_501210,ovi_711010,ovi_711012,ovi_603222,ovi_706612,ovi_660214,ovi_612078,ovi_601094,ovi_601078,ovi_L6064020,ovi_L6053754,ovi_501176,ovi_712004,ovi_708032,ovi_711032	9,13,32,40,11,11,18,13,26,26,9,8,6,10,14,8,3,3,11	4.08674e+57
chi_circ_0001302	chi-circ-SPICE1	NC_030808.1	57926565	57951095	-	24530	355	gene-SPICE1;	exon:57926566-57926710,exon:57950683-57950789,exon:57950993-57951095	ovi_501178,ovi_501002,ovi_660210,ovi_660018,ovi_501210,ovi_711012,ovi_603222,ovi_706612,ovi_660214,ovi_612078,ovi_601094,ovi_601078,ovi_L6064020,ovi_L6053754,ovi_501176,ovi_601128,ovi_712004,ovi_708032,ovi_711032	10,6,4,8,18,6,12,14,19,16,11,11,8,3,6,21,6,13,15	2.31331e+56
chi_circ_0001305	chi-circ-SPICE1	NC_030808.1	57957030	57965546	-	8516	395	gene-SPICE1;	intron:57957031-57957174,intron:57960817-57960864,intron:57964856-57964951,intron:57965440-57965546	ovi_501178,ovi_501002,ovi_660210,ovi_660018,ovi_501210,ovi_711010,ovi_711012,ovi_603222,ovi_706612,ovi_660214,ovi_612078,ovi_601094,ovi_601078,ovi_L6064020,ovi_L6053754,ovi_501176,ovi_601128,ovi_712004,ovi_708032,ovi_711032	74,139,38,22,43,92,8,172,17,317,199,161,24,115,24,8,220,114,169,215	154,220,250,201,209,162,174,223,197,227,189,199,122,146,111,95,167,157,137,215
chi_circ_0001313	chi-circ-NAA50	NC_030808.1	58176033	58177073	-	1040	324	gene-NAA50;	exon:58176034-58176100,exon:58176405-58176524,exon:58176937-58177073	ovi_501178,ovi_501002,ovi_660210,ovi_660018,ovi_501210,ovi_711010,ovi_711012,ovi_603222,ovi_706612,ovi_660214,ovi_612078,ovi_601094,ovi_601078,ovi_L6064020,ovi_L6053754,ovi_501176,ovi_601128,ovi_712004,ovi_708032,ovi_711032	10,20,32,11,6,5,12,5,10,7,25,10,15,21,15,11,31,16,10,11	1.06812e+79
chi_circ_0001321	chi-circ-CCDC191	NC_030808.1	58425444	58442399	-	16955	395	gene-CCDC191;	exon:58425445-58425588,exon:58426084-58426148,exon:58441444-58441527,exon:58442298-58442399	ovi_501178,ovi_660018,ovi_711012,ovi_706612,ovi_660214,ovi_612078,ovi_601078,ovi_L6064020,ovi_501176,ovi_601128,ovi_712004,ovi_708032,ovi_711032	4,3,4,5,5,6,4,4,2,6,3,2,11	57,111,112,88,110,94,72,65,59,37,70,81,75
chi_circ_0001333	chi-circ-IFNAR1	NC_030808.1	635572	640070	-	4498	439	gene-IFNAR1;	exon:635573-635687,exon:637216-637357,exon:639889-640070	ovi_501178,ovi_501002,ovi_660210,ovi_660018,ovi_711010,ovi_711012,ovi_706612,ovi_660214,ovi_612078,ovi_601094,ovi_601078,ovi_L6064020,ovi_L6053754,ovi_501176,ovi_601128,ovi_712004,ovi_708032,ovi_711032	2,3,15,5,2,12,2,8,6,5,5,3,6,4,15,5,5,5	165,146,210,161,145,155,176,149,144,136,152,91,152,130,217,98,109,167
chi_circ_0001339	chi-circ-B4GALT4	NC_030808.1	63733036	63747883	-	14847	620	gene-B4GALT4;	exon:63733037-63733141,exon:63735554-63735676,exon:63747492-63747883	ovi_501178,ovi_660210,ovi_660018,ovi_501210,ovi_711010,ovi_711012,ovi_706612,ovi_612078,ovi_601094,ovi_601078,ovi_L6064020,ovi_L6053754,ovi_501176,ovi_601128,ovi_712004,ovi_708032,ovi_711032	12,14,40,22,34,21,21,8,16,12,22,71,10,7,17,26,21	3.29235e+55
chi_circ_0001341	chi-circ-ARHGAP31	NC_030808.1	63860184	63873277	+	13093	246	gene-ARHGAP31;	exon:63860185-63860287,exon:63873135-63873277	ovi_501178,ovi_501002,ovi_660210,ovi_660018,ovi_501210,ovi_711012,ovi_603222,ovi_706612,ovi_612078,ovi_601094,ovi_L6064020,ovi_L6053754,ovi_601128,ovi_712004,ovi_708032	4,6,15,2,2,3,4,6,4,6,10,2,17,8,11	163,187,162,90,97,126,126,108,100,88,61,87,157,52,101
chi_circ_0001342	chi-circ-ARHGAP31	NC_030808.1	63877813	63892424	+	14611	387	gene-ARHGAP31;	exon:63877814-63878012,exon:63882273-63882397,exon:63892362-63892424	ovi_501178,ovi_501002,ovi_660210,ovi_660018,ovi_501210,ovi_711010,ovi_711012,ovi_603222,ovi_706612,ovi_660214,ovi_612078,ovi_601094,ovi_601078,ovi_L6064020,ovi_L6053754,ovi_501176,ovi_601128,ovi_712004,ovi_708032,ovi_711032	10,6,15,21,12,12,4,13,10,8,12,9,16,14,27,12,28,6,17,12	133,89,62,92,89,103,183,142,113,59,85,77,122,67,112,113,191,48,120,86
chi_circ_0001349	chi-circ-MAATS1	NC_030808.1	64170252	64201942	+	31690	561	gene-MAATS1;	exon:64170253-64170329,exon:64170832-64170989,exon:64200309-64200491,exon:64201800-64201942	ovi_501002,ovi_660210,ovi_660018,ovi_501210,ovi_711012,ovi_603222,ovi_706612,ovi_660214,ovi_612078,ovi_601094,ovi_601078,ovi_L6064020,ovi_L6053754,ovi_501176,ovi_601128,ovi_712004,ovi_708032,ovi_711032	4,15,9,10,17,22,9,17,11,6,23,11,8,7,50,7,17,7	1.34184e+53
chi_circ_0001359	chi-circ-GSK3B	NC_030808.1	64403978	64413475	-	9497	242	gene-GSK3B;	exon:64410116-64410246,exon:64413365-64413475	ovi_501002,ovi_660210,ovi_660018,ovi_501210,ovi_711010,ovi_711012,ovi_603222,ovi_612078,ovi_601094,ovi_601078,ovi_L6064020,ovi_L6053754,ovi_601128,ovi_712004,ovi_708032	4,3,10,3,2,3,4,11,5,7,6,4,10,5,2	5.80544e+44
chi_circ_0001369	chi-circ-GTF2E1	NC_030808.1	65121869	65122347	+	478	478	gene-GTF2E1;	exon:65121870-65122347	ovi_501178,ovi_501002,ovi_660210,ovi_660018,ovi_711010,ovi_711012,ovi_603222,ovi_706612,ovi_660214,ovi_612078,ovi_601094,ovi_601078,ovi_L6053754,ovi_501176,ovi_601128,ovi_708032	9,6,10,9,7,8,4,10,2,8,5,17,8,7,39,6	2.69211e+47
chi_circ_0001377	chi-circ-GOLGB1	NC_030808.1	65835526	65846100	-	10574	480	gene-GOLGB1;	exon:65835527-65835664,exon:65835851-65836013,exon:65845922-65846100	ovi_501178,ovi_501002,ovi_660210,ovi_660018,ovi_501210,ovi_711010,ovi_711012,ovi_603222,ovi_706612,ovi_660214,ovi_612078,ovi_601094,ovi_L6064020,ovi_L6053754,ovi_601128,ovi_708032,ovi_711032	9,5,14,13,2,11,10,6,12,11,6,4,6,2,7,9,7	5.10815e+50
chi_circ_0001404	chi-circ-DIRC2	NC_030808.1	66819423	66843323	+	23900	435	gene-DIRC2;	exon:66819424-66819553,exon:66827356-66827464,exon:66838641-66838708,exon:66843196-66843323	ovi_501178,ovi_501002,ovi_660210,ovi_660018,ovi_501210,ovi_711010,ovi_711012,ovi_603222,ovi_706612,ovi_660214,ovi_612078,ovi_601094,ovi_601078,ovi_L6064020,ovi_L6053754,ovi_501176,ovi_601128,ovi_712004,ovi_708032,ovi_711032	28,8,15,21,16,13,24,5,14,13,8,17,23,27,18,14,9,34,52,12	145,101,136,187,147,120,144,115,131,166,135,112,104,92,156,111,188,99,144,147
chi_circ_0001421	chi-circ-SEC22A	NC_030808.1	67345975	67392005	+	46030	541	gene-SEC22A;	exon:67345976-67346139,exon:67347256-67347450,exon:67378398-67378513,exon:67391940-67392005	ovi_501178,ovi_501002,ovi_660210,ovi_660018,ovi_501210,ovi_711010,ovi_711012,ovi_603222,ovi_706612,ovi_660214,ovi_612078,ovi_601094,ovi_601078,ovi_L6064020,ovi_L6053754,ovi_501176,ovi_601128,ovi_712004,ovi_708032,ovi_711032	32,22,29,39,20,19,20,28,23,18,24,23,35,16,26,20,32,5,32,19	126,80,148,204,101,151,143,126,165,123,272,181,213,186,162,183,206,139,149,153
chi_circ_0001436	chi-circ-ROPN1	NC_030808.1	68136227	68137780	-	1553	280	gene-ROPN1;	exon:68136228-68136389,exon:68137663-68137780	ovi_501178,ovi_501002,ovi_660210,ovi_660018,ovi_501210,ovi_711010,ovi_711012,ovi_603222,ovi_706612,ovi_660214,ovi_612078,ovi_601094,ovi_601078,ovi_L6064020,ovi_L6053754,ovi_501176,ovi_601128,ovi_712004,ovi_708032,ovi_711032	16,14,28,85,20,29,20,54,30,51,33,26,36,9,31,8,2,14,32,31	1.32052e+76
chi_circ_0001439	chi-circ-LOC102173333	NC_030808.1	68591398	68605679	+	14281	371	gene-LOC102173333;	exon:68591399-68591573,exon:68605484-68605679	ovi_501178,ovi_501002,ovi_660210,ovi_660018,ovi_501210,ovi_603222,ovi_706612,ovi_601094,ovi_L6053754,ovi_601128,ovi_708032,ovi_711032	9,5,3,3,4,2,3,4,7,18,11,2	85,107,86,52,62,60,35,20,38,76,41,27
chi_circ_0001445	chi-circ-ITGB5	NC_030808.1	69047457	69077695	-	30238	255	gene-ITGB5;	exon:69047458-69047626,exon:69077610-69077695	ovi_501178,ovi_501002,ovi_660210,ovi_660018,ovi_501210,ovi_711010,ovi_711012,ovi_603222,ovi_706612,ovi_660214,ovi_612078,ovi_601078,ovi_L6064020,ovi_L6053754,ovi_501176,ovi_601128,ovi_712004,ovi_708032,ovi_711032	7,2,5,8,4,13,3,7,8,6,12,4,8,8,5,9,8,13,10	214,112,97,211,150,240,238,153,205,136,232,157,120,117,138,296,61,160,173
chi_circ_0001450	chi-circ-ZNF148	NC_030808.1	69493383	69530360	-	36977	433	gene-ZNF148;	exon:69493384-69493467,exon:69530012-69530360	ovi_501178,ovi_501002,ovi_660210,ovi_660018,ovi_501210,ovi_711010,ovi_711012,ovi_603222,ovi_706612,ovi_660214,ovi_612078,ovi_601094,ovi_601078,ovi_L6053754,ovi_501176,ovi_601128,ovi_712004,ovi_708032,ovi_711032	19,13,34,38,16,23,14,16,13,28,31,17,30,27,21,43,17,28,18	6.95784e+59
chi_circ_0001456	chi-circ-ZNF148	NC_030808.1	69530011	69539989	-	9978	628	gene-ZNF148;	exon:69530012-69530360,exon:69531924-69531967,exon:69535032-69535130,exon:69539854-69539989	ovi_501178,ovi_501002,ovi_660210,ovi_660018,ovi_501210,ovi_711010,ovi_711012,ovi_603222,ovi_706612,ovi_660214,ovi_612078,ovi_601094,ovi_601078,ovi_L6064020,ovi_L6053754,ovi_501176,ovi_601128,ovi_712004,ovi_708032,ovi_711032	15,16,46,33,13,24,22,14,17,20,20,17,26,28,29,16,40,11,45,25	5.95503e+60
chi_circ_0001457	chi-circ-ZNF148	NC_030808.1	69530011	69548742	-	18731	566	gene-ZNF148;	exon:69530012-69530360,exon:69539854-69539989,exon:69548662-69548742	ovi_501178,ovi_501002,ovi_660210,ovi_660018,ovi_501210,ovi_711010,ovi_711012,ovi_603222,ovi_706612,ovi_660214,ovi_612078,ovi_601094,ovi_601078,ovi_L6064020,ovi_L6053754,ovi_501176,ovi_601128,ovi_712004,ovi_708032,ovi_711032	32,18,59,35,22,30,24,45,38,39,39,24,42,23,46,37,43,15,55,41	6.82469e+60
chi_circ_0001465	chi-circ-SNX4	NC_030808.1	69657511	69672120	-	14609	321	gene-SNX4;	exon:69657512-69657655,exon:69659256-69659370,exon:69672059-69672120	ovi_501178,ovi_501002,ovi_660210,ovi_660018,ovi_501210,ovi_711010,ovi_711012,ovi_603222,ovi_706612,ovi_660214,ovi_612078,ovi_601094,ovi_601078,ovi_L6053754,ovi_708032,ovi_711032	6,8,6,15,5,4,9,4,5,6,5,3,3,6,3,3	3.62291e+47
chi_circ_0001470	chi-circ-SNX4	NC_030808.1	69664117	69672120	-	8003	218	gene-SNX4;	exon:69664118-69664207,exon:69668367-69668432,exon:69672059-69672120	ovi_501178,ovi_501002,ovi_660210,ovi_660018,ovi_501210,ovi_711010,ovi_711012,ovi_603222,ovi_706612,ovi_660214,ovi_612078,ovi_601094,ovi_601078,ovi_L6064020,ovi_L6053754,ovi_501176,ovi_601128,ovi_712004,ovi_708032,ovi_711032	14,15,39,27,11,16,13,11,26,32,10,6,16,5,17,10,12,5,16,18	4.86593e+60
chi_circ_0001473	chi-circ-SNX4	NC_030808.1	69679280	69696696	-	17416	435	gene-SNX4;	exon:69679281-69679353,exon:69682908-69682963,exon:69689998-69690045,exon:69690738-69690873,exon:69696575-69696696	ovi_501178,ovi_501002,ovi_660210,ovi_660018,ovi_501210,ovi_711010,ovi_711012,ovi_603222,ovi_706612,ovi_660214,ovi_612078,ovi_601094,ovi_601078,ovi_L6064020,ovi_L6053754,ovi_501176,ovi_601128,ovi_708032,ovi_711032	2,2,10,9,4,4,7,6,9,5,14,5,8,8,10,2,14,14,4	4.48366e+56
chi_circ_0001475	chi-circ-SNX4	NC_030808.1	69689997	69690873	-	876	334	gene-SNX4;	exon:69689998-69690045,exon:69690511-69690660,exon:69690738-69690873	ovi_501178,ovi_501002,ovi_660210,ovi_660018,ovi_501210,ovi_711010,ovi_711012,ovi_603222,ovi_706612,ovi_660214,ovi_612078,ovi_601094,ovi_601078,ovi_L6064020,ovi_L6053754,ovi_501176,ovi_601128,ovi_712004,ovi_708032,ovi_711032	13,12,33,32,9,30,13,13,24,28,20,20,34,38,32,15,23,12,45,20	5.97733e+60
chi_circ_0001476	chi-circ-SNX4	NC_030808.1	69689997	69696696	-	6699	456	gene-SNX4;	exon:69689998-69690045,exon:69690511-69690660,exon:69690738-69690873,exon:69696575-69696696	ovi_501178,ovi_660210,ovi_660018,ovi_711010,ovi_711012,ovi_603222,ovi_706612,ovi_660214,ovi_612078,ovi_601094,ovi_601078,ovi_L6064020,ovi_L6053754,ovi_501176,ovi_601128,ovi_708032,ovi_711032	6,4,5,2,7,8,6,6,4,9,4,5,8,4,15,16,14	5.15751e+50
chi_circ_0001490	chi-circ-LMLN	NC_030808.1	69896892	69912714	-	15822	612	gene-LMLN;	exon:69896893-69897023,exon:69899378-69899537,exon:69907330-69907437,exon:69908699-69908816,exon:69912620-69912714	ovi_501178,ovi_501002,ovi_660210,ovi_660018,ovi_501210,ovi_711010,ovi_711012,ovi_603222,ovi_706612,ovi_660214,ovi_612078,ovi_601094,ovi_601078,ovi_L6064020,ovi_L6053754,ovi_501176,ovi_601128,ovi_712004,ovi_708032,ovi_711032	9,2,8,13,2,9,10,12,9,13,5,17,10,10,12,7,7,5,15,15	95,103,114,159,117,106,130,173,139,141,187,111,134,78,186,145,76,110,104,169
chi_circ_0001494	chi-circ-LMLN	NC_030808.1	69899377	69908816	-	9439	293	gene-LMLN;	exon:69899378-69899537,exon:69901273-69901405	ovi_501178,ovi_660018,ovi_501210,ovi_711010,ovi_603222,ovi_706612,ovi_660214,ovi_612078,ovi_601094,ovi_601078,ovi_L6064020,ovi_L6053754,ovi_501176,ovi_601128,ovi_708032,ovi_711032	2,3,8,6,4,6,12,6,7,10,6,12,11,2,7,3	123,194,156,146,206,175,171,187,123,160,111,189,148,86,133,209
chi_circ_0001495	chi-circ-LMLN	NC_030808.1	69902904	69908816	-	5912	414	gene-LMLN;	exon:69902905-69903015,exon:69904310-69904386,exon:69907330-69907437,exon:69908699-69908816	ovi_501178,ovi_501002,ovi_660210,ovi_660018,ovi_501210,ovi_711010,ovi_711012,ovi_603222,ovi_706612,ovi_660214,ovi_612078,ovi_601094,ovi_601078,ovi_L6064020,ovi_L6053754,ovi_501176,ovi_601128,ovi_712004,ovi_708032,ovi_711032	6,9,14,36,10,15,10,10,13,13,14,13,22,22,28,21,14,10,28,22	108,109,142,166,134,128,143,193,139,141,158,123,160,120,175,146,55,129,136,200
chi_circ_0001501	chi-circ-IQCG	NC_030808.1	69947232	69949398	+	2166	338	gene-IQCG;	exon:69947233-69947299,exon:69949128-69949398	ovi_501178,ovi_660018,ovi_501210,ovi_711010,ovi_711012,ovi_603222,ovi_706612,ovi_660214,ovi_601094,ovi_601078,ovi_L6064020,ovi_L6053754,ovi_601128,ovi_708032,ovi_711032	3,7,3,2,5,6,3,4,7,4,2,6,5,3,3	6.5017e+49
chi_circ_0001503	chi-circ-IQCG	NC_030808.1	69947232	69956103	+	8871	196	gene-IQCG;	exon:69947233-69947299,exon:69955975-69956103	ovi_501178,ovi_501002,ovi_660210,ovi_660018,ovi_711012,ovi_706612,ovi_660214,ovi_612078,ovi_601094,ovi_601078,ovi_L6064020,ovi_L6053754,ovi_708032,ovi_711032	6,9,14,11,6,6,10,7,5,7,4,6,4,2	6.33801e+46
chi_circ_0001504	chi-circ-IQCG	NC_030808.1	69947232	69966120	+	18888	549	gene-IQCG;	exon:69947233-69947299,exon:69949128-69949398,exon:69955975-69956103,exon:69966039-69966120	ovi_501178,ovi_501002,ovi_660210,ovi_660018,ovi_501210,ovi_711010,ovi_711012,ovi_603222,ovi_706612,ovi_660214,ovi_612078,ovi_601094,ovi_601078,ovi_L6064020,ovi_L6053754,ovi_501176,ovi_601128,ovi_712004,ovi_708032,ovi_711032	28,32,69,38,19,25,22,31,41,42,18,15,24,14,26,5,3,9,13,22	7.23892e+68
chi_circ_0001513	chi-circ-LRCH3	NC_030808.1	70012055	70030025	-	17970	616	gene-LRCH3;	exon:70012056-70012193,exon:70012753-70012871,exon:70014455-70014562,exon:70015351-70015399,exon:70029441-70029590,exon:70029974-70030025	ovi_501178,ovi_501002,ovi_660210,ovi_660018,ovi_501210,ovi_711010,ovi_711012,ovi_603222,ovi_706612,ovi_660214,ovi_612078,ovi_601094,ovi_601078,ovi_L6064020,ovi_L6053754,ovi_501176,ovi_601128,ovi_712004,ovi_708032,ovi_711032	31,58,182,51,30,35,55,49,56,77,21,32,46,36,59,23,14,25,68,42	3.62389e+59
chi_circ_0001517	chi-circ-LRCH3	NC_030808.1	70015350	70043810	-	28460	371	gene-LRCH3;	exon:70015351-70015399,exon:70024834-70024884,exon:70029441-70029590,exon:70043690-70043810	ovi_501178,ovi_501002,ovi_660210,ovi_660018,ovi_501210,ovi_711010,ovi_711012,ovi_603222,ovi_706612,ovi_660214,ovi_612078,ovi_601094,ovi_601078,ovi_L6064020,ovi_L6053754,ovi_601128,ovi_712004,ovi_708032,ovi_711032	8,8,20,14,3,8,2,7,9,6,5,7,6,5,7,11,12,13,7	3.56463e+56
chi_circ_0001527	chi-circ-LRCH3	NC_030808.1	70029440	70052993	-	23553	339	gene-LRCH3;	exon:70029441-70029590,exon:70029974-70030025,exon:70052857-70052993	ovi_501178,ovi_501002,ovi_660210,ovi_660018,ovi_501210,ovi_711010,ovi_711012,ovi_603222,ovi_706612,ovi_660214,ovi_612078,ovi_601094,ovi_601078,ovi_L6064020,ovi_L6053754,ovi_501176,ovi_601128,ovi_712004,ovi_708032,ovi_711032	13,7,22,12,6,7,3,2,15,8,12,10,2,11,11,14,6,6,19,5	3.3345e+59
chi_circ_0001528	chi-circ-LRCH3	NC_030808.1	70029440	70058752	-	29312	453	gene-LRCH3;	exon:70029441-70029590,exon:70029974-70030025,exon:70056303-70056408,exon:70058608-70058752	ovi_501178,ovi_501002,ovi_660210,ovi_660018,ovi_501210,ovi_711010,ovi_603222,ovi_660214,ovi_601094,ovi_L6053754,ovi_708032,ovi_711032	7,5,4,5,2,2,5,3,3,4,3,7	3.63528e+35
chi_circ_0001529	chi-circ-LRCH3	NC_030808.1	70037322	70045110	-	7788	441	gene-LRCH3;	exon:70037323-70037399,exon:70042056-70042204,exon:70043690-70043810,exon:70045017-70045110	ovi_501178,ovi_501002,ovi_660210,ovi_660018,ovi_501210,ovi_711012,ovi_706612,ovi_612078,ovi_L6053754,ovi_501176,ovi_601128,ovi_708032,ovi_711032	4,10,9,5,2,3,8,3,7,3,4,12,4	3.42356e+38
chi_circ_0001543	chi-circ-TFRC	NC_030808.1	70413801	70417755	-	3954	410	gene-TFRC;	exon:70413802-70413869,exon:70414833-70414896,exon:70416766-70416885,exon:70417598-70417755	ovi_501178,ovi_501002,ovi_660210,ovi_660018,ovi_501210,ovi_711012,ovi_603222,ovi_706612,ovi_612078,ovi_601094,ovi_601078,ovi_L6053754,ovi_501176,ovi_601128,ovi_708032,ovi_711032	4,2,2,13,4,4,8,11,7,2,13,8,4,2,4,2	2.0319e+47
chi_circ_0001557	chi-circ-UBXN7	NC_030808.1	70709084	70712923	-	3839	216	gene-UBXN7;	exon:70709085-70709152,exon:70712776-70712923	ovi_501002,ovi_660210,ovi_660018,ovi_501210,ovi_711010,ovi_711012,ovi_603222,ovi_706612,ovi_660214,ovi_612078,ovi_601078,ovi_L6064020,ovi_L6053754,ovi_501176,ovi_601128,ovi_708032,ovi_711032	9,16,11,2,3,3,4,4,24,4,2,3,8,5,3,4,2	5.25782e+51
chi_circ_0001563	chi-circ-PAK2	NC_030808.1	71051201	71054851	+	3650	359	gene-PAK2;	exon:71051202-71051334,exon:71052733-71052796,exon:71054208-71054256,exon:71054739-71054851	ovi_501178,ovi_501002,ovi_660210,ovi_660018,ovi_711010,ovi_711012,ovi_603222,ovi_706612,ovi_660214,ovi_612078,ovi_601094,ovi_601078,ovi_L6064020,ovi_L6053754,ovi_501176,ovi_601128,ovi_712004,ovi_708032,ovi_711032	8,6,16,10,9,5,12,9,10,7,15,15,11,17,4,15,6,16,11	9.59108e+67
chi_circ_0001565	chi-circ-PAK2	NC_030808.1	71054207	71058761	+	4554	380	gene-PAK2;	exon:71054208-71054256,exon:71054739-71054851,exon:71056305-71056422,exon:71058662-71058761	ovi_501178,ovi_501002,ovi_660210,ovi_660018,ovi_501210,ovi_711010,ovi_711012,ovi_603222,ovi_706612,ovi_660214,ovi_612078,ovi_601094,ovi_601078,ovi_L6064020,ovi_L6053754,ovi_501176,ovi_601128,ovi_712004,ovi_708032,ovi_711032	13,12,14,30,18,9,10,24,12,11,12,11,23,10,28,14,15,4,19,28	1.03788e+69
chi_circ_0001572	chi-circ-SENP5	NC_030808.1	71111107	71117943	+	6836	371	gene-SENP5;	exon:71111108-71111213,exon:71111369-71111507,exon:71111762-71111809,exon:71117866-71117943	ovi_660210,ovi_660018,ovi_501210,ovi_711010,ovi_603222,ovi_706612,ovi_612078,ovi_601094,ovi_601078,ovi_L6064020,ovi_L6053754,ovi_601128,ovi_712004,ovi_708032,ovi_711032	4,5,3,3,7,2,7,2,3,4,3,10,6,5,5	4.64242e+44
chi_circ_0001574	chi-circ-SENP5	NC_030808.1	71111107	71129802	+	18695	303	gene-SENP5;	exon:71111108-71111213,exon:71129606-71129802	ovi_501178,ovi_501002,ovi_660210,ovi_660018,ovi_501210,ovi_711010,ovi_603222,ovi_660214,ovi_601094,ovi_L6064020,ovi_L6053754,ovi_601128,ovi_708032,ovi_711032	5,3,5,6,5,4,2,9,3,3,7,2,5,4	1.94466e+41
chi_circ_0001578	chi-circ-DLG1	NC_030808.1	71264559	71273737	-	9178	368	gene-DLG1;	exon:71264560-71264732,exon:71270007-71270108,exon:71271489-71271539,exon:71273696-71273737	ovi_501178,ovi_660210,ovi_660018,ovi_711012,ovi_706612,ovi_660214,ovi_612078,ovi_601094,ovi_601078,ovi_L6064020,ovi_L6053754,ovi_501176,ovi_601128,ovi_708032	3,3,2,3,6,3,3,2,4,4,4,3,5,7	4.81653e+41
chi_circ_0001582	chi-circ-DLG1	NC_030808.1	71308109	71328596	-	20487	381	gene-DLG1;	exon:71308110-71308212,exon:71320929-71321085,exon:71328476-71328596	ovi_501178,ovi_501002,ovi_660210,ovi_660018,ovi_501210,ovi_711010,ovi_711012,ovi_603222,ovi_706612,ovi_660214,ovi_612078,ovi_601094,ovi_601078,ovi_L6064020,ovi_L6053754,ovi_501176,ovi_601128,ovi_712004,ovi_708032,ovi_711032	18,4,27,32,16,18,11,13,17,10,18,11,23,8,17,11,15,11,26,20	4.08532e+59
chi_circ_0001584	chi-circ-DLG1	NC_030808.1	71320928	71328596	-	7668	278	gene-DLG1;	exon:71320929-71321085,exon:71328476-71328596	ovi_501178,ovi_501002,ovi_660210,ovi_660018,ovi_501210,ovi_711010,ovi_711012,ovi_603222,ovi_706612,ovi_660214,ovi_612078,ovi_601094,ovi_601078,ovi_L6064020,ovi_L6053754,ovi_501176,ovi_601128,ovi_712004,ovi_708032,ovi_711032	22,7,28,21,6,23,10,17,8,16,10,13,21,14,18,14,30,4,19,15	3.37438e+59
chi_circ_0001588	chi-circ-DLG1	NC_030808.1	71339029	71368349	-	29320	375	gene-DLG1;	exon:71339030-71339174,exon:71351468-71351592,exon:71354359-71354409,exon:71368296-71368349	ovi_501178,ovi_501002,ovi_660210,ovi_660018,ovi_501210,ovi_711010,ovi_711012,ovi_603222,ovi_706612,ovi_660214,ovi_612078,ovi_601094,ovi_601078,ovi_L6064020,ovi_L6053754,ovi_501176,ovi_601128,ovi_708032,ovi_711032	8,10,23,9,6,6,5,11,13,15,4,4,7,4,4,2,5,7,10	3.1738e+56
chi_circ_0001592	chi-circ-DLG1	NC_030808.1	71344982	71368349	-	23367	412	gene-DLG1;	exon:71344983-71345119,exon:71346269-71346438,exon:71354359-71354409,exon:71368296-71368349	ovi_501178,ovi_501002,ovi_660210,ovi_660018,ovi_711012,ovi_603222,ovi_706612,ovi_660214,ovi_612078,ovi_601094,ovi_601078,ovi_L6064020,ovi_L6053754,ovi_501176,ovi_601128,ovi_712004,ovi_708032,ovi_711032	6,7,16,7,5,5,7,5,5,3,9,5,3,2,5,8,9,4	2.39335e+53
chi_circ_0001602	chi-circ-ACAP2	NC_030808.1	71989035	72023311	+	34276	502	gene-ACAP2;	exon:71989036-71989094,exon:71992448-71992631,exon:72021186-72021237,exon:72022511-72022611,exon:72023206-72023311	ovi_501178,ovi_501002,ovi_660210,ovi_660018,ovi_501210,ovi_711010,ovi_711012,ovi_603222,ovi_706612,ovi_660214,ovi_612078,ovi_601094,ovi_601078,ovi_L6064020,ovi_L6053754,ovi_501176,ovi_601128,ovi_708032,ovi_711032	25,12,26,18,6,7,17,11,7,16,3,12,8,6,3,2,22,19,13	6.33883e+57
chi_circ_0001608	chi-circ-ACAP2	NC_030808.1	72001142	72023311	+	22169	543	gene-ACAP2;	exon:72001143-72001238,exon:72008103-72008177,exon:72013730-72013842,exon:72021186-72021237,exon:72022511-72022611,exon:72023206-72023311	ovi_501178,ovi_501002,ovi_660210,ovi_660018,ovi_501210,ovi_711010,ovi_711012,ovi_603222,ovi_706612,ovi_660214,ovi_612078,ovi_601094,ovi_601078,ovi_L6064020,ovi_L6053754,ovi_501176,ovi_601128,ovi_712004,ovi_708032,ovi_711032	46,30,79,58,28,49,27,38,40,26,33,20,51,31,81,34,91,34,94,28	4.83664e+59
chi_circ_0001614	chi-circ-ACAP2	NC_030808.1	72013729	72023311	+	9582	372	gene-ACAP2;	exon:72013730-72013842,exon:72021186-72021237,exon:72022511-72022611,exon:72023206-72023311	ovi_501178,ovi_501002,ovi_660210,ovi_660018,ovi_711010,ovi_603222,ovi_660214,ovi_612078,ovi_601094,ovi_601078,ovi_L6064020,ovi_L6053754,ovi_501176,ovi_601128,ovi_712004,ovi_708032,ovi_711032	4,6,10,6,10,7,3,8,4,12,3,3,5,19,5,7,3	4.82489e+50
chi_circ_0001615	chi-circ-ACAP2	NC_030808.1	72032973	72037644	+	4671	556	gene-ACAP2;	exon:72032974-72033182,exon:72033796-72033865,exon:72035997-72036088,exon:72037460-72037644	ovi_501178,ovi_501002,ovi_660210,ovi_660018,ovi_711010,ovi_603222,ovi_706612,ovi_660214,ovi_612078,ovi_601094,ovi_601078,ovi_L6064020,ovi_L6053754,ovi_601128,ovi_712004,ovi_708032,ovi_711032	11,3,12,7,5,5,4,9,7,5,3,3,6,10,2,6,6	6.57685e+50
chi_circ_0001621	chi-circ-ATP13A3	NC_030808.1	72836514	72839554	+	3040	203	gene-ATP13A3;	exon:72839274-72839396,exon:72839475-72839554	ovi_501178,ovi_501002,ovi_660210,ovi_660018,ovi_501210,ovi_711010,ovi_711012,ovi_603222,ovi_706612,ovi_660214,ovi_612078,ovi_601094,ovi_601078,ovi_L6064020,ovi_L6053754,ovi_501176,ovi_601128,ovi_712004,ovi_708032,ovi_711032	12,4,12,30,6,3,7,4,9,6,11,6,4,22,12,10,18,9,14,2	6.30835e+59
chi_circ_0001626	chi-circ-OPA1	NC_030808.1	73534686	73556572	-	21886	389	gene-OPA1;	exon:73534687-73534803,exon:73536561-73536701,exon:73556442-73556572	ovi_501178,ovi_501002,ovi_660210,ovi_660018,ovi_501210,ovi_711010,ovi_603222,ovi_706612,ovi_612078,ovi_L6064020,ovi_501176,ovi_601128,ovi_708032,ovi_711032	3,3,4,5,4,3,5,9,3,5,2,4,6,4	3.07353e+41
chi_circ_0001644	chi-circ-CCDC50	NC_030808.1	75731775	75745838	-	14063	399	gene-CCDC50;	exon:75731776-75731893,exon:75741521-75741611,exon:75744809-75744935,exon:75745776-75745838	ovi_501178,ovi_501002,ovi_660210,ovi_660018,ovi_501210,ovi_711010,ovi_711012,ovi_660214,ovi_612078,ovi_601094,ovi_601078,ovi_L6064020,ovi_L6053754,ovi_501176,ovi_601128,ovi_712004,ovi_708032,ovi_711032	9,6,11,8,3,3,4,7,21,5,9,11,18,4,71,12,30,6	3.37392e+53
chi_circ_0001648	chi-circ-IL1RAP	NC_030808.1	76377088	76382652	-	5564	526	gene-IL1RAP;	exon:76377089-76377237,exon:76379747-76379873,exon:76381926-76382009,exon:76382487-76382652	ovi_501178,ovi_501002,ovi_660210,ovi_660018,ovi_501210,ovi_711010,ovi_711012,ovi_603222,ovi_706612,ovi_660214,ovi_612078,ovi_601094,ovi_601078,ovi_L6064020,ovi_L6053754,ovi_501176,ovi_601128,ovi_712004,ovi_708032,ovi_711032	16,7,18,36,10,37,13,26,20,33,20,34,20,34,32,15,11,18,41,24	3.83313e+59
chi_circ_0001655	chi-circ-IFNAR2	NC_030808.1	770553	781474	-	10921	755	gene-IFNAR2;	exon:770554-770722,exon:772127-772281,exon:774457-774629,exon:776193-776316,exon:777910-777951,exon:781383-781474	ovi_501178,ovi_501002,ovi_660210,ovi_660018,ovi_501210,ovi_711010,ovi_711012,ovi_603222,ovi_706612,ovi_660214,ovi_612078,ovi_601094,ovi_601078,ovi_L6064020,ovi_L6053754,ovi_501176,ovi_601128,ovi_712004,ovi_708032,ovi_711032	40,15,17,16,12,17,12,11,16,10,5,9,20,24,21,2,17,7,44,25	87,115,137,81,73,67,103,64,106,115,70,57,61,42,75,39,114,44,81,94
chi_circ_0001658	chi-circ-P3H2	NC_030808.1	77071879	77073679	+	1800	365	gene-P3H2;	exon:77071880-77071975,exon:77072539-77072689,exon:77073562-77073679	ovi_501002,ovi_660210,ovi_660018,ovi_711010,ovi_603222,ovi_706612,ovi_660214,ovi_612078,ovi_601094,ovi_601078,ovi_L6064020,ovi_L6053754,ovi_601128,ovi_712004,ovi_708032	3,5,8,2,4,3,2,3,2,2,4,2,17,8,3	121,131,167,100,184,70,147,93,61,68,68,92,270,34,104
chi_circ_0001665	chi-circ-ADAMTS5	NC_030808.1	7833329	7845998	+	12669	301	gene-ADAMTS5;	exon:7833330-7833462,exon:7845831-7845998	ovi_501178,ovi_501002,ovi_660210,ovi_660018,ovi_501210,ovi_711010,ovi_711012,ovi_603222,ovi_706612,ovi_660214,ovi_612078,ovi_601094,ovi_601078,ovi_L6064020,ovi_L6053754,ovi_501176,ovi_601128,ovi_712004,ovi_708032,ovi_711032	14,8,63,37,11,27,19,24,28,33,41,18,29,35,29,12,120,28,20,14	146,111,173,122,79,154,164,205,121,172,215,138,143,77,142,114,630,173,147,200
chi_circ_0001674	chi-circ-LPP	NC_030808.1	78659581	78720029	-	60448	360	gene-LPP;	exon:78659582-78659782,exon:78667752-78667846,exon:78719966-78720029	ovi_501178,ovi_501002,ovi_660210,ovi_660018,ovi_501210,ovi_711012,ovi_603222,ovi_706612,ovi_660214,ovi_612078,ovi_601094,ovi_601078,ovi_L6064020,ovi_L6053754,ovi_601128,ovi_708032	3,14,19,26,5,6,2,5,6,17,6,48,2,11,8,5	4.16446e+47
chi_circ_0001695	chi-circ-VPS8	NC_030808.1	81869815	81883698	-	13883	412	gene-VPS8;	exon:81869816-81869981,exon:81875656-81875736,exon:81883200-81883282,exon:81883617-81883698	ovi_660210,ovi_660018,ovi_501210,ovi_711010,ovi_711012,ovi_603222,ovi_706612,ovi_660214,ovi_612078,ovi_L6053754,ovi_708032	4,6,5,3,3,8,5,2,3,2,3	3.89423e+32
chi_circ_0001735	chi-circ-VPS8	NC_030808.1	82027831	82032296	-	4465	339	gene-VPS8;	exon:82027832-82027921,exon:82029544-82029590,exon:82030011-82030101,exon:82030991-82031026,exon:82032222-82032296	ovi_501178,ovi_501002,ovi_660210,ovi_660018,ovi_501210,ovi_711010,ovi_711012,ovi_603222,ovi_706612,ovi_660214,ovi_612078,ovi_601094,ovi_601078,ovi_L6064020,ovi_L6053754,ovi_501176,ovi_601128,ovi_712004,ovi_708032,ovi_711032	18,5,48,16,5,19,15,10,12,21,8,12,9,13,11,8,6,8,18,8	4.47418e+59
chi_circ_0001736	chi-circ-VPS8	NC_030808.1	82027831	82057498	-	29667	349	gene-VPS8;	exon:82027832-82027921,exon:82029544-82029590,exon:82056538-82056624,exon:82057374-82057498	ovi_501178,ovi_501002,ovi_660210,ovi_660018,ovi_501210,ovi_711010,ovi_711012,ovi_603222,ovi_706612,ovi_660214,ovi_612078,ovi_601094,ovi_601078,ovi_L6064020,ovi_L6053754,ovi_501176,ovi_601128,ovi_712004,ovi_708032,ovi_711032	3,3,14,26,6,11,19,6,13,15,16,22,24,17,19,18,17,7,23,3	2.98208e+59
chi_circ_0001753	chi-circ-PARL	NC_030808.1	82940935	82944672	+	3737	380	gene-PARL;	exon:82940936-82941125,exon:82941580-82941720,exon:82944624-82944672	ovi_660210,ovi_711010,ovi_660214,ovi_612078,ovi_601094,ovi_601078,ovi_L6064020,ovi_L6053754,ovi_501176,ovi_712004,ovi_708032,ovi_711032	6,4,4,5,2,4,3,4,2,2,2,3	4.12371e+35
chi_circ_0001758	chi-circ-PARL	NC_030808.1	82964029	82967563	+	3534	399	gene-PARL;	exon:82964030-82964125,exon:82964298-82964379,exon:82964711-82964860,exon:82967493-82967563	ovi_501178,ovi_501002,ovi_660210,ovi_660018,ovi_501210,ovi_711010,ovi_711012,ovi_603222,ovi_706612,ovi_660214,ovi_612078,ovi_601094,ovi_601078,ovi_L6064020,ovi_L6053754,ovi_501176,ovi_601128,ovi_712004,ovi_708032,ovi_711032	86,135,316,161,77,115,107,137,142,152,175,114,221,131,283,120,289,65,221,109	3.55237e+59
chi_circ_0001764	chi-circ-YEATS2	NC_030808.1	83073652	83082442	-	8790	425	gene-YEATS2;	exon:83073653-83073768,exon:83078354-83078446,exon:83078956-83079053,exon:83082325-83082442	ovi_501178,ovi_501002,ovi_660210,ovi_660018,ovi_711010,ovi_603222,ovi_706612,ovi_660214,ovi_612078,ovi_601094,ovi_601078,ovi_L6064020,ovi_L6053754,ovi_501176,ovi_601128,ovi_708032,ovi_711032	4,4,9,10,11,12,6,5,8,2,6,4,4,3,4,3,8	1.70161e+50
chi_circ_0001768	chi-circ-KLHL24	NC_030808.1	83147494	83162902	-	15408	161	gene-KLHL24;	exon:83147495-83147613,exon:83162861-83162902	ovi_501178,ovi_501002,ovi_660210,ovi_660018,ovi_501210,ovi_706612,ovi_L6064020,ovi_L6053754,ovi_601128,ovi_708032	5,8,4,7,2,2,2,6,4,3	1.27916e+38
chi_circ_0001770	chi-circ-KLHL24	NC_030808.1	83159500	83162902	-	3402	42	gene-KLHL24;	exon:83162861-83162902	ovi_501178,ovi_501002,ovi_660210,ovi_660018,ovi_501210,ovi_711010,ovi_711012,ovi_603222,ovi_706612,ovi_660214,ovi_612078,ovi_601094,ovi_601078,ovi_L6064020,ovi_L6053754,ovi_501176,ovi_601128,ovi_712004,ovi_708032,ovi_711032	12,21,35,22,5,12,6,12,17,8,5,5,8,17,23,6,31,8,24,7	8.64102e+70
chi_circ_0001784	chi-circ-MCCC1	NC_030808.1	83700192	83705097	+	4905	394	gene-MCCC1;	exon:83700193-83700274,exon:83701998-83702125,exon:83704914-83705097	ovi_501178,ovi_501002,ovi_660210,ovi_660018,ovi_501210,ovi_711010,ovi_711012,ovi_603222,ovi_706612,ovi_660214,ovi_612078,ovi_601094,ovi_601078,ovi_L6064020,ovi_L6053754,ovi_501176,ovi_601128,ovi_712004,ovi_708032,ovi_711032	13,6,18,20,9,10,11,14,6,8,15,4,22,15,26,14,7,7,19,16	2.61259e+59
chi_circ_0001797	chi-circ-CCDC39	NC_030808.1	86044875	86059528	+	14653	505	gene-CCDC39;	exon:86044876-86045067,exon:86047790-86047893,exon:86059320-86059528	ovi_501178,ovi_660210,ovi_660018,ovi_501210,ovi_711010,ovi_711012,ovi_603222,ovi_706612,ovi_660214,ovi_612078,ovi_601094,ovi_L6064020,ovi_L6053754,ovi_708032,ovi_711032	8,4,5,2,6,2,6,14,5,4,2,2,3,2,6	4.65147e+47
chi_circ_0001799	chi-circ-CCDC39	NC_030808.1	86044875	86077538	+	32663	403	gene-CCDC39;	exon:86044876-86045067,exon:86047790-86047893,exon:86077432-86077538	ovi_501178,ovi_660210,ovi_660018,ovi_501210,ovi_711010,ovi_711012,ovi_603222,ovi_706612,ovi_660214,ovi_612078,ovi_601078,ovi_L6053754,ovi_501176,ovi_712004,ovi_711032	2,5,19,2,5,9,10,12,13,3,3,7,2,6,5	5.6989e+47
chi_circ_0001803	chi-circ-CCDC39	NC_030808.1	86059319	86077538	+	18219	600	gene-CCDC39;	exon:86059320-86059528,exon:86063783-86063906,exon:86076825-86076984,exon:86077432-86077538	ovi_501178,ovi_501002,ovi_660210,ovi_660018,ovi_501210,ovi_711010,ovi_711012,ovi_603222,ovi_706612,ovi_660214,ovi_612078,ovi_601094,ovi_601078,ovi_L6064020,ovi_L6053754,ovi_501176,ovi_712004,ovi_708032,ovi_711032	24,18,41,36,16,30,24,29,35,23,15,12,27,23,9,31,6,15,24	5.94935e+61
chi_circ_0001804	chi-circ-CCDC39	NC_030808.1	86063782	86077538	+	13756	391	gene-CCDC39;	exon:86063783-86063906,exon:86076825-86076984,exon:86077432-86077538	ovi_501178,ovi_501002,ovi_660210,ovi_660018,ovi_501210,ovi_711010,ovi_711012,ovi_603222,ovi_706612,ovi_660214,ovi_612078,ovi_601094,ovi_601078,ovi_L6064020,ovi_L6053754,ovi_501176,ovi_712004,ovi_708032,ovi_711032	8,8,23,21,4,4,5,6,8,22,12,3,9,14,9,13,3,11,5	5.81124e+61
chi_circ_0001809	chi-circ-USP13	NC_030808.1	87033530	87036229	-	2699	311	gene-USP13;	exon:87033531-87033697,exon:87036086-87036229	ovi_501178,ovi_501002,ovi_660210,ovi_660018,ovi_501210,ovi_711010,ovi_711012,ovi_603222,ovi_706612,ovi_660214,ovi_612078,ovi_601094,ovi_601078,ovi_L6064020,ovi_L6053754,ovi_501176,ovi_601128,ovi_712004,ovi_708032,ovi_711032	11,12,10,33,18,5,12,8,15,5,36,6,21,21,21,20,37,9,45,18	56,58,29,45,40,28,35,53,40,42,30,23,19,14,45,17,39,18,39,21
chi_circ_0001832	chi-circ-PIK3CA	NC_030808.1	87553969	87564102	-	10133	288	gene-PIK3CA;	exon:87553970-87554104,exon:87554196-87554348	ovi_501178,ovi_501002,ovi_660210,ovi_660018,ovi_501210,ovi_711010,ovi_711012,ovi_603222,ovi_706612,ovi_660214,ovi_612078,ovi_601094,ovi_601078,ovi_L6064020,ovi_L6053754,ovi_501176,ovi_601128,ovi_712004,ovi_708032,ovi_711032	13,27,61,43,13,23,28,44,26,32,32,19,28,18,18,18,34,9,33,15	4.5977e+59
chi_circ_0001836	chi-circ-APP	NC_030808.1	8771677	8774369	+	2692	307	gene-APP;	exon:8771678-8771790,exon:8774176-8774369	ovi_501178,ovi_501002,ovi_660210,ovi_660018,ovi_501210,ovi_711010,ovi_711012,ovi_603222,ovi_706612,ovi_660214,ovi_612078,ovi_601094,ovi_601078,ovi_L6064020,ovi_L6053754,ovi_501176,ovi_601128,ovi_712004,ovi_708032,ovi_711032	51,41,74,46,26,40,43,31,32,40,74,32,67,76,86,45,84,26,123,34	1.84613e+79
chi_circ_0001838	chi-circ-APP	NC_030808.1	8831856	8859456	+	27600	459	gene-APP;	exon:8831857-8832024,exon:8834660-8834716,exon:8857742-8857816,exon:8859298-8859456	ovi_501178,ovi_660210,ovi_660018,ovi_501210,ovi_711010,ovi_711012,ovi_603222,ovi_706612,ovi_660214,ovi_612078,ovi_601094,ovi_601078,ovi_L6064020,ovi_L6053754,ovi_501176,ovi_601128,ovi_712004,ovi_708032	11,4,26,3,5,14,2,7,6,4,3,10,3,10,4,13,2,6	1.91694e+70
chi_circ_0001841	chi-circ-APP	NC_030808.1	8834659	8859456	+	24797	425	gene-APP;	exon:8834660-8834716,exon:8847975-8848108,exon:8857742-8857816,exon:8859298-8859456	ovi_501002,ovi_660210,ovi_660018,ovi_501210,ovi_711010,ovi_603222,ovi_706612,ovi_660214,ovi_612078,ovi_601094,ovi_601078,ovi_L6064020,ovi_L6053754,ovi_501176,ovi_601128,ovi_708032,ovi_711032	5,4,15,2,4,6,5,7,7,6,4,6,9,2,10,18,8	9.66864e+63
chi_circ_0001843	chi-circ-APP	NC_030808.1	8847974	8859456	+	11482	368	gene-APP;	exon:8847975-8848108,exon:8857742-8857816,exon:8859298-8859456	ovi_501178,ovi_501002,ovi_660210,ovi_660018,ovi_501210,ovi_711010,ovi_711012,ovi_603222,ovi_706612,ovi_660214,ovi_612078,ovi_601094,ovi_601078,ovi_L6064020,ovi_L6053754,ovi_501176,ovi_601128,ovi_712004,ovi_708032,ovi_711032	28,3,11,48,12,21,30,28,21,25,33,24,36,30,31,13,14,12,43,20	1.72214e+79
chi_circ_0001844	chi-circ-APP	NC_030808.1	8847974	8886583	+	38609	522	gene-APP;	exon:8847975-8848108,exon:8859298-8859456,exon:8882486-8882614,exon:8886484-8886583	ovi_501178,ovi_501002,ovi_660210,ovi_660018,ovi_501210,ovi_711010,ovi_711012,ovi_603222,ovi_706612,ovi_660214,ovi_612078,ovi_601094,ovi_601078,ovi_L6064020,ovi_L6053754,ovi_501176,ovi_601128,ovi_712004,ovi_708032,ovi_711032	17,25,59,23,17,18,23,23,15,20,26,4,17,19,20,5,5,8,27,10	1.47717e+79
chi_circ_0001856	chi-circ-TBL1XR1	NC_030808.1	89634071	89639741	+	5670	382	gene-TBL1XR1;	exon:89634072-89634294,exon:89638404-89638501,exon:89639681-89639741	ovi_501002,ovi_660210,ovi_660018,ovi_711010,ovi_711012,ovi_603222,ovi_706612,ovi_660214,ovi_612078,ovi_601094,ovi_601078,ovi_L6064020,ovi_L6053754,ovi_501176,ovi_601128,ovi_712004,ovi_708032,ovi_711032	8,8,15,6,6,3,6,5,9,4,11,9,10,13,12,3,15,5	1.49717e+60
chi_circ_0001857	chi-circ-TBL1XR1	NC_030808.1	89634071	89653132	+	19061	389	gene-TBL1XR1;	exon:89634072-89634294,exon:89652967-89653132	ovi_501178,ovi_501002,ovi_660210,ovi_660018,ovi_711010,ovi_711012,ovi_603222,ovi_706612,ovi_660214,ovi_612078,ovi_601094,ovi_601078,ovi_601128,ovi_708032	2,11,13,8,4,3,5,10,8,2,2,4,3,4	9.01104e+45
chi_circ_0001858	chi-circ-GABPA	NC_030808.1	9073413	9094506	-	21093	103	gene-GABPA;	exon:9094404-9094506	ovi_501178,ovi_501002,ovi_660210,ovi_660018,ovi_501210,ovi_711010,ovi_711012,ovi_603222,ovi_660214,ovi_612078,ovi_601094,ovi_601078,ovi_L6064020,ovi_L6053754,ovi_501176,ovi_601128,ovi_712004,ovi_708032	3,8,10,2,9,10,2,6,6,5,3,16,8,4,5,9,3,3	5.29487e+55
chi_circ_0001866	chi-circ-JAM2	NC_030808.1	9129840	9135256	-	5416	411	gene-JAM2;	exon:9129841-9129948,exon:9132607-9132706,exon:9135054-9135256	ovi_501178,ovi_501002,ovi_660210,ovi_660018,ovi_501210,ovi_711010,ovi_711012,ovi_603222,ovi_706612,ovi_660214,ovi_612078,ovi_601094,ovi_601078,ovi_L6064020,ovi_L6053754,ovi_501176,ovi_601128,ovi_712004,ovi_708032,ovi_711032	34,38,73,26,29,21,14,32,16,12,16,13,25,21,40,14,30,16,42,16	372,546,336,271,183,243,235,324,299,228,269,116,186,193,257,94,349,184,311,162
chi_circ_0001867	chi-circ-JAM2	NC_030808.1	9129840	9140428	-	10588	356	gene-JAM2;	exon:9135054-9135256,exon:9140276-9140428	ovi_501178,ovi_660210,ovi_711010,ovi_706612,ovi_612078,ovi_601094,ovi_601078,ovi_L6064020,ovi_L6053754,ovi_601128,ovi_708032,ovi_711032	2,9,4,7,5,3,6,8,2,2,6,5	3.003e+35
chi_circ_0001868	chi-circ-JAM2	NC_030808.1	9129840	9141482	-	11642	672	gene-JAM2;	exon:9129841-9129948,exon:9132607-9132706,exon:9135054-9135256,exon:9140276-9140428,exon:9141375-9141482	ovi_501178,ovi_501002,ovi_660210,ovi_660018,ovi_501210,ovi_711010,ovi_711012,ovi_603222,ovi_706612,ovi_660214,ovi_612078,ovi_601094,ovi_601078,ovi_L6064020,ovi_L6053754,ovi_501176,ovi_601128,ovi_712004,ovi_708032,ovi_711032	35,71,28,59,32,16,29,50,27,11,29,6,41,25,70,10,113,28,55,37	186,297,268,130,112,149,128,180,188,144,181,109,101,109,163,77,226,113,181,106
chi_circ_0001873	chi-circ-JAM2	NC_030808.1	9140275	9149301	-	9026	419	gene-JAM2;	exon:9140276-9140428,exon:9141375-9141482,exon:9145423-9145514,exon:9149236-9149301	ovi_501178,ovi_501002,ovi_660210,ovi_660018,ovi_501210,ovi_711010,ovi_711012,ovi_603222,ovi_706612,ovi_660214,ovi_612078,ovi_601094,ovi_601078,ovi_L6064020,ovi_L6053754,ovi_501176,ovi_601128,ovi_712004,ovi_708032,ovi_711032	6,4,23,23,3,11,5,7,21,5,24,5,16,16,26,8,70,16,40,6	275,361,186,198,138,146,173,203,181,143,179,90,137,158,196,53,274,116,225,101
chi_circ_0001916	chi-circ-PLD1	NC_030808.1	95398256	95418102	+	19846	314	gene-PLD1;	exon:95398257-95398370,exon:95412052-95412162,exon:95418014-95418102	ovi_501178,ovi_501002,ovi_660210,ovi_660018,ovi_501210,ovi_711010,ovi_711012,ovi_603222,ovi_706612,ovi_660214,ovi_612078,ovi_601094,ovi_601078,ovi_L6064020,ovi_L6053754,ovi_501176,ovi_601128,ovi_712004,ovi_708032,ovi_711032	3,2,17,4,7,8,7,9,8,15,5,4,12,7,19,4,8,3,15,6	72,70,78,140,96,108,81,97,77,97,69,40,64,56,80,57,69,38,63,82
chi_circ_0001918	chi-circ-PLD1	NC_030808.1	95398256	95437348	+	39092	478	gene-PLD1;	exon:95398257-95398370,exon:95412052-95412162,exon:95418014-95418102,exon:95433639-95433752,exon:95437299-95437348	ovi_501178,ovi_501002,ovi_660210,ovi_660018,ovi_501210,ovi_711010,ovi_711012,ovi_603222,ovi_706612,ovi_660214,ovi_612078,ovi_601094,ovi_601078,ovi_L6064020,ovi_L6053754,ovi_501176,ovi_601128,ovi_712004,ovi_708032,ovi_711032	20,4,6,19,6,6,5,2,14,10,5,2,11,12,9,6,12,4,15,7	87,80,96,132,91,83,81,102,77,103,59,38,52,55,85,68,82,42,58,86
chi_circ_0001934	chi-circ-PHC3	NC_030808.1	96760492	96769741	+	9249	406	gene-PHC3;	exon:96760493-96760651,exon:96769495-96769741	ovi_501178,ovi_501002,ovi_660210,ovi_660018,ovi_501210,ovi_711010,ovi_711012,ovi_603222,ovi_706612,ovi_660214,ovi_612078,ovi_601094,ovi_601078,ovi_L6064020,ovi_L6053754,ovi_501176,ovi_601128,ovi_708032,ovi_711032	5,3,3,6,3,3,12,5,9,3,11,4,12,4,5,2,3,7,4	126,135,160,175,149,132,202,161,108,168,89,63,56,80,73,51,50,114,65
chi_circ_0001944	chi-circ-LRRC34	NC_030808.1	97097470	97102307	+	4837	352	gene-LRRC34;	exon:97097471-97097599,exon:97099523-97099618,exon:97102181-97102307	ovi_501178,ovi_501002,ovi_660210,ovi_660018,ovi_501210,ovi_711012,ovi_603222,ovi_706612,ovi_660214,ovi_612078,ovi_601078,ovi_L6064020,ovi_L6053754,ovi_501176,ovi_601128,ovi_712004,ovi_708032,ovi_711032	2,2,22,17,3,4,7,8,12,7,6,6,7,8,4,2,3,5	181,272,432,457,166,349,273,278,351,356,109,132,176,154,63,235,190,253
chi_circ_0001968	chi-circ-WDR49	NC_030808.1	99344344	99363071	+	18727	326	gene-WDR49;	exon:99344345-99344521,exon:99362923-99363071	ovi_501178,ovi_501002,ovi_660210,ovi_660018,ovi_501210,ovi_711010,ovi_711012,ovi_603222,ovi_706612,ovi_660214,ovi_612078,ovi_601094,ovi_601078,ovi_L6064020,ovi_L6053754,ovi_501176,ovi_708032,ovi_711032	4,5,18,27,3,3,5,13,5,10,8,7,13,7,3,6,3,9	79,191,131,293,186,116,201,193,112,147,91,120,85,73,116,70,66,144
chi_circ_0001974	chi-circ-WDR49	NC_030808.1	99437109	99437276	+	167	167	gene-WDR49;	exon:99437110-99437276	ovi_501178,ovi_501002,ovi_660210,ovi_660018,ovi_501210,ovi_711010,ovi_711012,ovi_603222,ovi_706612,ovi_660214,ovi_612078,ovi_601094,ovi_601078,ovi_L6064020,ovi_L6053754,ovi_501176,ovi_712004,ovi_708032,ovi_711032	18,6,16,42,14,31,14,33,32,64,25,7,10,8,6,8,2,6,16	35,110,65,86,74,59,53,92,69,59,23,17,19,28,45,36,42,19,72
chi_circ_0002008	chi-circ-TANK	NC_030809.1	100962432	100984947	+	22515	321	gene-TANK;	exon:100962433-100962580,exon:100982874-100983046	ovi_501178,ovi_501002,ovi_660210,ovi_660018,ovi_501210,ovi_711010,ovi_711012,ovi_603222,ovi_706612,ovi_660214,ovi_612078,ovi_601094,ovi_601078,ovi_L6064020,ovi_L6053754,ovi_501176,ovi_601128,ovi_712004,ovi_708032,ovi_711032	33,41,92,96,36,31,37,50,60,49,55,47,54,34,57,18,47,38,77,38	130,161,309,214,132,157,173,183,147,267,180,105,139,75,139,91,129,178,183,174
chi_circ_0002013	chi-circ-FAP	NC_030809.1	101912460	101949426	-	36966	389	gene-FAP;	exon:101912461-101912655,exon:101948545-101948665,exon:101949354-101949426	ovi_501178,ovi_501002,ovi_660210,ovi_660018,ovi_711010,ovi_711012,ovi_612078,ovi_601094,ovi_601078,ovi_L6064020,ovi_L6053754,ovi_501176,ovi_601128,ovi_708032,ovi_711032	3,5,8,2,4,3,9,2,5,4,15,4,24,14,5	324,289,516,270,278,185,291,128,175,145,343,86,1547,241,221
chi_circ_0002037	chi-circ-EYA3	NC_030809.1	10587476	10602821	-	15345	275	gene-EYA3;	exon:10587477-10587577,exon:10601476-10601565,exon:10602738-10602821	ovi_501178,ovi_501002,ovi_660210,ovi_660018,ovi_501210,ovi_711010,ovi_711012,ovi_603222,ovi_706612,ovi_660214,ovi_612078,ovi_601094,ovi_601078,ovi_L6064020,ovi_L6053754,ovi_501176,ovi_601128,ovi_708032,ovi_711032	4,11,18,4,12,4,12,11,5,13,4,6,7,3,9,4,7,10,4	2.00337e+56
chi_circ_0002042	chi-circ-EYA3	NC_030809.1	10593675	10602821	-	9146	631	gene-EYA3;	exon:10593676-10593797,exon:10594765-10594879,exon:10596926-10597086,exon:10599347-10599405,exon:10601476-10601565,exon:10602738-10602821	ovi_501178,ovi_501002,ovi_660210,ovi_660018,ovi_501210,ovi_711010,ovi_711012,ovi_603222,ovi_706612,ovi_660214,ovi_612078,ovi_601078,ovi_L6064020,ovi_L6053754,ovi_501176,ovi_601128,ovi_712004,ovi_708032,ovi_711032	15,8,20,24,5,14,5,12,4,2,11,12,2,12,6,18,7,8,8	1.77362e+56
chi_circ_0002046	chi-circ-EYA3	NC_030809.1	10629555	10644661	-	15106	328	gene-EYA3;	exon:10629556-10629692,exon:10632224-10632290,exon:10636984-10637063,exon:10644618-10644661	ovi_501178,ovi_501002,ovi_660210,ovi_660018,ovi_501210,ovi_711010,ovi_603222,ovi_612078,ovi_601094,ovi_601078,ovi_L6064020,ovi_L6053754,ovi_501176,ovi_601128,ovi_712004,ovi_708032,ovi_711032	6,6,13,12,5,5,6,2,7,5,7,15,7,15,4,2,5	1.60319e+50
chi_circ_0002054	chi-circ-	NC_030809.1	107548049	107575268	+	27219	329	n/a	intergenic_region:107548050-107548115,intergenic_region:107555219-107555377,intergenic_region:107575165-107575268	ovi_501178,ovi_501002,ovi_660210,ovi_660018,ovi_501210,ovi_711010,ovi_711012,ovi_603222,ovi_706612,ovi_660214,ovi_612078,ovi_601094,ovi_601078,ovi_L6064020,ovi_L6053754,ovi_501176,ovi_601128,ovi_712004,ovi_708032,ovi_711032	10,17,27,15,29,13,13,15,24,27,47,11,24,31,56,29,77,40,66,19	26,57,62,12,71,76,34,68,50,35,33,33,48,44,26,31,59,33,22,13
chi_circ_0002069	chi-circ-STK39	NC_030809.1	108218997	108229394	-	10397	284	gene-STK39;	exon:108218998-108219065,exon:108221381-108221443,exon:108229148-108229177,exon:108229272-108229394	ovi_501178,ovi_501002,ovi_660210,ovi_660018,ovi_501210,ovi_711010,ovi_711012,ovi_603222,ovi_706612,ovi_660214,ovi_612078,ovi_601094,ovi_601078,ovi_L6064020,ovi_L6053754,ovi_501176,ovi_601128,ovi_712004,ovi_708032,ovi_711032	88,134,271,214,75,141,111,149,117,231,160,76,166,118,144,106,22,78,180,126	216,199,483,654,349,432,376,541,340,543,465,367,476,242,228,212,64,384,304,470
chi_circ_0002072	chi-circ-STK39	NC_030809.1	108218997	108294044	-	75047	460	gene-STK39;	exon:108218998-108219065,exon:108221381-108221443,exon:108229148-108229177,exon:108229272-108229394,exon:108281691-108281756,exon:108293935-108294044	ovi_501178,ovi_501002,ovi_660210,ovi_660018,ovi_501210,ovi_711010,ovi_711012,ovi_603222,ovi_706612,ovi_660214,ovi_612078,ovi_601094,ovi_601078,ovi_L6064020,ovi_L6053754,ovi_501176,ovi_712004,ovi_708032,ovi_711032	9,4,37,45,20,13,17,22,21,13,17,21,13,21,21,6,4,19,13	1.65176e+56
chi_circ_0002083	chi-circ-STK39	NC_030809.1	108281690	108294044	-	12354	461	gene-STK39;	exon:108281691-108281756,exon:108281859-108281907,exon:108291312-108291445,exon:108293577-108293678,exon:108293935-108294044	ovi_501178,ovi_501002,ovi_660210,ovi_660018,ovi_501210,ovi_711010,ovi_711012,ovi_603222,ovi_706612,ovi_660214,ovi_612078,ovi_601094,ovi_601078,ovi_L6064020,ovi_L6053754,ovi_501176,ovi_601128,ovi_712004,ovi_708032,ovi_711032	64,101,308,254,77,108,91,133,91,233,150,130,194,115,102,63,31,76,157,106	260,270,591,708,394,523,494,664,470,697,545,478,617,274,318,302,88,529,382,593
chi_circ_0002086	chi-circ-STK39	NC_030809.1	108281690	108326021	-	44331	602	gene-STK39;	exon:108281691-108281756,exon:108281859-108281907,exon:108291312-108291445,exon:108293577-108293678,exon:108322608-108322749,exon:108325913-108326021	ovi_501178,ovi_501002,ovi_660210,ovi_660018,ovi_501210,ovi_711010,ovi_711012,ovi_603222,ovi_706612,ovi_660214,ovi_612078,ovi_601094,ovi_601078,ovi_L6064020,ovi_L6053754,ovi_501176,ovi_708032,ovi_711032	7,5,14,19,4,2,3,16,7,16,5,5,14,7,21,3,9,15	2.73279e+53
chi_circ_0002092	chi-circ-STK39	NC_030809.1	108291311	108345144	-	53833	454	gene-STK39;	exon:108291312-108291445,exon:108293577-108293678,exon:108325913-108326017,exon:108345032-108345144	ovi_501178,ovi_501002,ovi_660210,ovi_660018,ovi_501210,ovi_603222,ovi_706612,ovi_660214,ovi_612078,ovi_601094,ovi_601078,ovi_L6064020,ovi_501176,ovi_711032	4,5,8,6,2,6,4,5,2,3,5,4,2,2	3.13375e+41
chi_circ_0002098	chi-circ-STK39	NC_030809.1	108321298	108326021	-	4723	489	gene-STK39;	exon:108321299-108321354,exon:108322608-108322749,exon:108323750-108323931,exon:108325913-108326021	ovi_501178,ovi_501002,ovi_660210,ovi_660018,ovi_501210,ovi_711010,ovi_711012,ovi_603222,ovi_706612,ovi_660214,ovi_612078,ovi_601094,ovi_601078,ovi_L6064020,ovi_L6053754,ovi_501176,ovi_601128,ovi_712004,ovi_708032,ovi_711032	16,7,17,44,20,24,18,29,25,34,28,29,31,17,35,14,3,3,24,31	231,266,576,437,326,357,402,503,368,584,605,424,562,269,293,295,66,448,297,423
chi_circ_0002099	chi-circ-STK39	NC_030809.1	108321298	108345144	-	23846	420	gene-STK39;	exon:108321299-108321354,exon:108322608-108322749,exon:108325913-108326021,exon:108345032-108345144	ovi_501178,ovi_501002,ovi_660210,ovi_660018,ovi_501210,ovi_711010,ovi_711012,ovi_603222,ovi_706612,ovi_660214,ovi_612078,ovi_601094,ovi_601078,ovi_L6064020,ovi_L6053754,ovi_501176,ovi_601128,ovi_712004,ovi_708032,ovi_711032	32,10,30,54,35,25,25,39,23,42,42,52,31,48,21,10,8,38,31,40	231,217,487,391,328,364,453,587,389,606,620,467,602,246,289,323,75,517,305,471
chi_circ_0002101	chi-circ-CERS6	NC_030809.1	108846377	108872448	+	26071	380	gene-CERS6;	exon:108846378-108846428,exon:108848737-108848829,exon:108869431-108869559,exon:108872342-108872448	ovi_501178,ovi_501002,ovi_660210,ovi_660018,ovi_501210,ovi_711010,ovi_711012,ovi_603222,ovi_706612,ovi_660214,ovi_612078,ovi_601094,ovi_601078,ovi_L6064020,ovi_L6053754,ovi_501176,ovi_601128,ovi_712004,ovi_708032,ovi_711032	12,14,14,23,4,5,15,16,20,11,4,13,4,6,26,2,7,2,9,18	44,85,48,87,52,53,70,42,62,48,92,48,39,44,51,41,73,60,75,75
chi_circ_0002113	chi-circ-FASTKD1	NC_030809.1	109583523	109595140	-	11617	132	gene-FASTKD1;	exon:109583524-109583655	ovi_501002,ovi_660210,ovi_660018,ovi_711010,ovi_711012,ovi_603222,ovi_660214,ovi_612078,ovi_601094,ovi_601078,ovi_L6064020,ovi_L6053754,ovi_501176,ovi_601128,ovi_712004,ovi_708032	12,8,19,5,4,7,6,7,4,9,6,6,4,4,9,3	1.70235e+47
chi_circ_0002119	chi-circ-PPIG	NC_030809.1	109623491	109631283	+	7792	306	gene-PPIG;	exon:109623492-109623539,exon:109626556-109626643,exon:109631021-109631050,exon:109631144-109631283	ovi_501178,ovi_501002,ovi_660210,ovi_660018,ovi_501210,ovi_711010,ovi_711012,ovi_603222,ovi_706612,ovi_660214,ovi_612078,ovi_601094,ovi_601078,ovi_L6064020,ovi_L6053754,ovi_501176,ovi_601128,ovi_712004,ovi_708032,ovi_711032	4,4,15,4,3,9,6,2,14,9,7,8,11,4,12,6,14,5,11,6	275,351,348,256,238,242,317,320,300,355,209,106,151,98,187,116,165,223,213,222
chi_circ_0002126	chi-circ-UBR3	NC_030809.1	109818343	109821577	+	3234	299	gene-UBR3;	exon:109818344-109818483,exon:109821419-109821577	ovi_501178,ovi_501002,ovi_660210,ovi_660018,ovi_501210,ovi_711010,ovi_711012,ovi_603222,ovi_706612,ovi_660214,ovi_612078,ovi_601094,ovi_601078,ovi_L6064020,ovi_L6053754,ovi_501176,ovi_601128,ovi_712004,ovi_708032,ovi_711032	14,21,26,30,14,5,15,25,16,14,29,5,23,15,26,13,30,9,30,17	6.06613e+59
chi_circ_0002127	chi-circ-UBR3	NC_030809.1	109818343	109827943	+	9600	493	gene-UBR3;	exon:109818344-109818483,exon:109821419-109821577,exon:109827188-109827331,exon:109827894-109827943	ovi_501178,ovi_501002,ovi_660210,ovi_660018,ovi_501210,ovi_711010,ovi_711012,ovi_706612,ovi_660214,ovi_612078,ovi_601094,ovi_601078,ovi_L6064020,ovi_L6053754,ovi_501176,ovi_601128,ovi_712004,ovi_708032,ovi_711032	47,13,53,48,26,32,31,50,19,52,45,51,60,66,27,88,37,75,31	6.62693e+56
chi_circ_0002130	chi-circ-UBR3	NC_030809.1	109818343	109855878	+	37535	140	gene-UBR3;	exon:109818344-109818483	ovi_501178,ovi_501002,ovi_660210,ovi_660018,ovi_501210,ovi_711010,ovi_711012,ovi_603222,ovi_706612,ovi_612078,ovi_601094,ovi_601078,ovi_L6064020,ovi_L6053754,ovi_501176,ovi_601128,ovi_712004,ovi_708032,ovi_711032	4,3,6,24,5,7,7,10,7,4,6,19,13,9,5,5,2,9,10	5.65412e+56
chi_circ_0002140	chi-circ-UBR3	NC_030809.1	109875617	109887803	+	12186	518	gene-UBR3;	exon:109875618-109875714,exon:109882760-109882901,exon:109886147-109886251,exon:109887630-109887803	ovi_501178,ovi_501002,ovi_660210,ovi_660018,ovi_501210,ovi_711010,ovi_711012,ovi_603222,ovi_706612,ovi_660214,ovi_612078,ovi_601094,ovi_601078,ovi_L6064020,ovi_L6053754,ovi_501176,ovi_601128,ovi_712004,ovi_708032,ovi_711032	5,14,27,18,2,8,6,9,7,12,11,3,6,3,5,3,15,4,3,17	5.24105e+62
chi_circ_0002168	chi-circ-TLK1	NC_030809.1	110859416	110866358	-	6942	668	gene-TLK1;	exon:110859417-110859552,exon:110859829-110859998,exon:110860153-110860242,exon:110860326-110860417,exon:110863991-110864072,exon:110866261-110866358	ovi_501178,ovi_501002,ovi_660210,ovi_660018,ovi_501210,ovi_711010,ovi_711012,ovi_603222,ovi_706612,ovi_660214,ovi_612078,ovi_601094,ovi_601078,ovi_L6053754,ovi_501176,ovi_601128,ovi_712004,ovi_708032,ovi_711032	15,12,17,16,2,14,14,9,19,16,12,8,7,6,6,12,11,24,10	2.75388e+56
chi_circ_0002180	chi-circ-TLK1	NC_030809.1	110895766	110899831	-	4065	437	gene-TLK1;	exon:110895767-110895955,exon:110899297-110899433,exon:110899721-110899831	ovi_501178,ovi_501002,ovi_660210,ovi_660018,ovi_501210,ovi_711010,ovi_711012,ovi_603222,ovi_706612,ovi_660214,ovi_612078,ovi_601094,ovi_601078,ovi_L6064020,ovi_L6053754,ovi_501176,ovi_601128,ovi_712004,ovi_708032,ovi_711032	29,18,34,24,17,11,14,10,11,18,16,6,18,8,6,5,17,20,15,13	4.09669e+59
chi_circ_0002182	chi-circ-TLK1	NC_030809.1	110895766	110909203	-	13437	332	gene-TLK1;	exon:110895767-110895955,exon:110907162-110907257,exon:110909157-110909203	ovi_501178,ovi_501002,ovi_660210,ovi_660018,ovi_501210,ovi_711010,ovi_711012,ovi_603222,ovi_706612,ovi_660214,ovi_612078,ovi_601094,ovi_601078,ovi_L6064020,ovi_L6053754,ovi_501176,ovi_601128,ovi_712004,ovi_708032,ovi_711032	6,9,28,16,4,6,9,9,10,26,10,8,10,6,8,10,10,4,21,7	3.1248e+59
chi_circ_0002186	chi-circ-TRNAU1AP	NC_030809.1	11091275	11092039	+	764	679	gene-TRNAU1AP;	exon:11091276-11091901,exon:11091987-11092039	ovi_501178,ovi_660210,ovi_660018,ovi_501210,ovi_711010,ovi_711012,ovi_603222,ovi_706612,ovi_660214,ovi_612078,ovi_601094,ovi_601078,ovi_L6064020,ovi_L6053754,ovi_501176,ovi_601128,ovi_712004,ovi_708032,ovi_711032	10,35,25,11,17,15,13,23,14,14,15,12,17,24,8,15,4,26,13	2.87312e+56
chi_circ_0002187	chi-circ-TRNAU1AP	NC_030809.1	11091275	11094425	+	3150	185	gene-TRNAU1AP;	exon:11091987-11092039,exon:11094294-11094425	ovi_501178,ovi_660210,ovi_660018,ovi_501210,ovi_612078,ovi_601094,ovi_601078,ovi_L6064020,ovi_501176,ovi_601128,ovi_712004,ovi_708032,ovi_711032	4,6,4,3,5,2,4,5,5,13,4,2,5	3.16368e+38
chi_circ_0002197	chi-circ-DCAF17	NC_030809.1	111271340	111277704	+	6364	411	gene-DCAF17;	exon:111271341-111271444,exon:111274101-111274191,exon:111276739-111276875,exon:111277626-111277704	ovi_501002,ovi_660210,ovi_660018,ovi_501210,ovi_711010,ovi_711012,ovi_603222,ovi_706612,ovi_660214,ovi_612078,ovi_601094,ovi_601078,ovi_L6064020,ovi_L6053754,ovi_501176,ovi_601128,ovi_712004,ovi_708032,ovi_711032	14,19,18,2,6,3,12,5,9,18,7,11,2,12,8,21,7,13,8	162,208,204,137,103,132,157,159,220,150,105,87,66,127,113,130,93,110,145
chi_circ_0002207	chi-circ-DCAF17	NC_030809.1	111278940	111286427	+	7487	444	gene-DCAF17;	exon:111278941-111279030,exon:111280446-111280550,exon:111280855-111280960,exon:111286285-111286427	ovi_501178,ovi_501002,ovi_660210,ovi_660018,ovi_501210,ovi_711010,ovi_711012,ovi_706612,ovi_660214,ovi_612078,ovi_601094,ovi_601078,ovi_L6064020,ovi_L6053754,ovi_601128,ovi_712004,ovi_711032	3,5,9,11,4,6,6,4,5,13,4,7,8,10,8,2,6	83,130,196,145,114,98,79,104,184,97,69,70,68,84,78,69,122
chi_circ_0002214	chi-circ-DYNC1I2	NC_030809.1	111491686	111514582	+	22896	448	gene-DYNC1I2;	exon:111491687-111491777,exon:111499839-111499954,exon:111510304-111510399,exon:111514438-111514582	ovi_501178,ovi_501002,ovi_660210,ovi_660018,ovi_501210,ovi_711010,ovi_711012,ovi_603222,ovi_706612,ovi_660214,ovi_612078,ovi_601094,ovi_601078,ovi_L6064020,ovi_L6053754,ovi_501176,ovi_601128,ovi_712004,ovi_708032,ovi_711032	14,8,39,23,8,16,2,12,19,30,15,12,20,9,28,11,38,9,32,13	1.67413e+79
chi_circ_0002218	chi-circ-GMEB1	NC_030809.1	11175377	11190348	+	14971	290	gene-GMEB1;	exon:11175378-11175535,exon:11190217-11190348	ovi_501178,ovi_501002,ovi_660210,ovi_660018,ovi_501210,ovi_711012,ovi_660214,ovi_601094,ovi_601078,ovi_501176,ovi_601128,ovi_712004,ovi_708032,ovi_711032	5,2,10,4,3,5,3,6,9,2,8,5,2,3	48,91,65,94,53,99,54,50,60,68,64,62,59,52
chi_circ_0002221	chi-circ-	NC_030809.1	111987327	111999238	+	11911	417	n/a	intergenic_region:111987328-111987508,intergenic_region:111999003-111999238	ovi_501178,ovi_501002,ovi_660210,ovi_660018,ovi_501210,ovi_711012,ovi_603222,ovi_706612,ovi_660214,ovi_612078,ovi_601094,ovi_601078,ovi_L6064020,ovi_L6053754,ovi_501176,ovi_712004,ovi_708032,ovi_711032	4,5,11,24,11,4,19,2,19,4,15,7,5,9,6,15,5,16	11,6,11,42,12,8,20,7,15,8,10,10,12,12,4,11,4,20
chi_circ_0002225	chi-circ-ITGA6	NC_030809.1	112157134	112176967	+	19833	693	gene-ITGA6;	exon:112157135-112157390,exon:112159018-112159149,exon:112176490-112176650,exon:112176824-112176967	ovi_501178,ovi_501002,ovi_660210,ovi_660018,ovi_501210,ovi_711010,ovi_711012,ovi_603222,ovi_706612,ovi_660214,ovi_612078,ovi_601094,ovi_601078,ovi_L6064020,ovi_L6053754,ovi_501176,ovi_601128,ovi_712004,ovi_708032,ovi_711032	12,9,19,48,7,6,10,16,14,8,12,9,9,7,11,17,16,11,8,22	8.07729e+60
chi_circ_0002227	chi-circ-ITGA6	NC_030809.1	112169303	112176967	+	7664	466	gene-ITGA6;	exon:112169304-112169402,exon:112169660-112169721,exon:112176490-112176650,exon:112176824-112176967	ovi_501178,ovi_501002,ovi_660210,ovi_660018,ovi_501210,ovi_711010,ovi_711012,ovi_603222,ovi_706612,ovi_660214,ovi_612078,ovi_601094,ovi_601078,ovi_L6064020,ovi_L6053754,ovi_501176,ovi_601128,ovi_712004,ovi_708032,ovi_711032	17,16,10,21,10,6,16,20,12,4,18,5,18,12,18,18,14,8,18,18	7.3874e+60
chi_circ_0002230	chi-circ-ITGA6	NC_030809.1	112179331	112182069	+	2738	290	gene-ITGA6;	exon:112179332-112179447,exon:112181896-112182069	ovi_501178,ovi_660210,ovi_660018,ovi_501210,ovi_711010,ovi_711012,ovi_603222,ovi_706612,ovi_660214,ovi_L6064020,ovi_L6053754,ovi_708032,ovi_711032	3,3,12,3,3,2,4,7,5,4,4,5,4	9.30117e+42
chi_circ_0002235	chi-circ-RAPGEF4	NC_030809.1	112416842	112437656	+	20814	232	gene-RAPGEF4;	exon:112416843-112416985,exon:112419842-112419930	ovi_501178,ovi_660018,ovi_501210,ovi_711012,ovi_603222,ovi_660214,ovi_612078,ovi_601094,ovi_601078,ovi_L6064020,ovi_L6053754,ovi_501176,ovi_712004,ovi_708032,ovi_711032	3,5,2,7,3,2,16,3,5,6,3,9,4,3,3	95,148,180,147,206,153,138,72,93,141,101,97,138,113,102
chi_circ_0002237	chi-circ-RAPGEF4	NC_030809.1	112592664	112598936	+	6272	238	gene-RAPGEF4;	exon:112592665-112592718,exon:112598753-112598936	ovi_501178,ovi_501002,ovi_660210,ovi_660018,ovi_501210,ovi_711010,ovi_711012,ovi_603222,ovi_706612,ovi_660214,ovi_612078,ovi_601094,ovi_601078,ovi_L6064020,ovi_L6053754,ovi_601128,ovi_712004,ovi_708032,ovi_711032	3,11,12,14,9,7,3,5,7,12,13,5,15,7,7,2,8,4,7	149,313,300,236,244,151,166,290,235,227,211,102,184,142,148,60,168,138,154
chi_circ_0002240	chi-circ-RAPGEF4	NC_030809.1	112616714	112629821	+	13107	498	gene-RAPGEF4;	exon:112616715-112616799,exon:112619491-112619551,exon:112622374-112622520,exon:112624314-112624429,exon:112629733-112629821	ovi_501178,ovi_501002,ovi_660210,ovi_660018,ovi_501210,ovi_711010,ovi_711012,ovi_603222,ovi_706612,ovi_660214,ovi_612078,ovi_601094,ovi_601078,ovi_L6064020,ovi_501176,ovi_601128,ovi_708032	7,6,16,19,13,4,5,14,18,13,10,4,3,7,6,7,10	122,220,202,177,182,115,140,218,167,181,197,104,152,113,100,50,126
chi_circ_0002252	chi-circ-SP3	NC_030809.1	113466270	113471864	-	5594	390	gene-SP3;	exon:113466271-113466467,exon:113471672-113471864	ovi_501178,ovi_660018,ovi_603222,ovi_660214,ovi_601078,ovi_L6064020,ovi_L6053754,ovi_501176,ovi_601128,ovi_712004,ovi_708032,ovi_711032	2,4,5,4,8,2,2,6,14,4,2,7	1.27121e+45
chi_circ_0002254	chi-circ-OLA1	NC_030809.1	113667713	113690626	-	22913	355	gene-OLA1;	exon:113667714-113667811,exon:113668114-113668194,exon:113690451-113690626	ovi_501178,ovi_501002,ovi_660210,ovi_660018,ovi_501210,ovi_711010,ovi_711012,ovi_603222,ovi_706612,ovi_660214,ovi_612078,ovi_601094,ovi_601078,ovi_L6064020,ovi_L6053754,ovi_501176,ovi_601128,ovi_712004,ovi_708032,ovi_711032	11,5,9,25,9,10,15,16,12,20,12,18,8,10,14,7,18,4,20,3	5.66519e+60
chi_circ_0002257	chi-circ-OLA1	NC_030809.1	113760223	113785841	-	25618	229	gene-OLA1;	exon:113760224-113760351,exon:113785741-113785841	ovi_501178,ovi_501002,ovi_660210,ovi_660018,ovi_501210,ovi_711010,ovi_711012,ovi_603222,ovi_706612,ovi_660214,ovi_612078,ovi_601078,ovi_L6064020,ovi_L6053754,ovi_601128,ovi_712004,ovi_711032	3,9,15,9,4,13,4,7,10,9,16,6,8,5,6,4,4	2.5124e+50
chi_circ_0002269	chi-circ-EPB41	NC_030809.1	11435417	11459564	+	24147	432	gene-EPB41;	exon:11435418-11435630,exon:11459346-11459564	ovi_501178,ovi_501002,ovi_660210,ovi_660018,ovi_501210,ovi_711010,ovi_711012,ovi_603222,ovi_706612,ovi_660214,ovi_612078,ovi_601094,ovi_601078,ovi_L6064020,ovi_L6053754,ovi_501176,ovi_601128,ovi_712004,ovi_708032,ovi_711032	4,15,18,10,7,2,8,7,14,12,10,7,7,9,5,4,4,3,18,5	3.33303e+59
chi_circ_0002270	chi-circ-EPB41	NC_030809.1	11435417	11473154	+	37737	464	gene-EPB41;	exon:11435418-11435630,exon:11470944-11471096,exon:11473057-11473154	ovi_501178,ovi_501002,ovi_660210,ovi_660018,ovi_501210,ovi_603222,ovi_706612,ovi_660214,ovi_612078,ovi_601078,ovi_L6064020,ovi_L6053754,ovi_712004,ovi_708032	3,9,11,2,2,6,7,3,2,4,2,10,3,21	3.12289e+41
chi_circ_0002301	chi-circ-AGPS	NC_030809.1	116889256	116902609	+	13353	363	gene-AGPS;	exon:116889257-116889382,exon:116892168-116892276,exon:116902482-116902609	ovi_501178,ovi_501002,ovi_660210,ovi_660018,ovi_501210,ovi_711010,ovi_711012,ovi_603222,ovi_706612,ovi_660214,ovi_612078,ovi_601094,ovi_601078,ovi_L6064020,ovi_L6053754,ovi_501176,ovi_601128,ovi_712004,ovi_708032,ovi_711032	13,13,18,26,10,3,14,12,12,16,18,19,27,10,21,14,41,3,12,13	4.78363e+59
chi_circ_0002310	chi-circ-AGPS	NC_030809.1	116929724	116934132	+	4408	222	gene-AGPS;	exon:116929725-116929794,exon:116930631-116930692,exon:116934043-116934132	ovi_501002,ovi_660210,ovi_660018,ovi_501210,ovi_711010,ovi_711012,ovi_603222,ovi_706612,ovi_660214,ovi_612078,ovi_L6053754,ovi_501176,ovi_601128	3,3,7,4,4,2,5,3,3,2,6,4,3	3.47556e+38
chi_circ_0002320	chi-circ-PLEKHA3	NC_030809.1	117908864	117918584	+	9720	575	gene-PLEKHA3;	exon:117908865-117908981,exon:117914306-117914461,exon:117916772-117916908,exon:117918420-117918584	ovi_501178,ovi_501002,ovi_660210,ovi_660018,ovi_501210,ovi_711010,ovi_711012,ovi_603222,ovi_706612,ovi_660214,ovi_612078,ovi_601094,ovi_601078,ovi_L6064020,ovi_L6053754,ovi_501176,ovi_601128,ovi_708032,ovi_711032	6,6,37,15,10,6,5,9,10,9,7,8,7,17,15,12,12,21,14	1.73215e+56
chi_circ_0002331	chi-circ-CCDC141	NC_030809.1	118370425	118421536	-	51111	485	gene-CCDC141;	exon:118370426-118370598,exon:118388031-118388225,exon:118421420-118421536	ovi_501178,ovi_501002,ovi_660210,ovi_660018,ovi_711010,ovi_603222,ovi_706612,ovi_660214,ovi_612078,ovi_601094,ovi_601078,ovi_L6064020,ovi_L6053754,ovi_601128,ovi_712004,ovi_708032	7,13,11,6,8,3,5,2,6,7,9,5,10,12,3,28	163,179,85,78,89,59,73,53,135,50,85,45,71,112,39,53
chi_circ_0002332	chi-circ-CCDC141	NC_030809.1	118388030	118421536	-	33506	312	gene-CCDC141;	exon:118388031-118388225,exon:118421420-118421536	ovi_501178,ovi_501002,ovi_660210,ovi_660018,ovi_501210,ovi_711010,ovi_711012,ovi_603222,ovi_706612,ovi_660214,ovi_612078,ovi_601094,ovi_L6053754,ovi_501176,ovi_601128,ovi_708032,ovi_711032	8,2,4,10,4,8,3,4,4,4,10,4,14,2,23,9,2	178,204,133,75,59,89,47,55,106,83,152,57,84,25,153,75,42
chi_circ_0002340	chi-circ-SESTD1	NC_030809.1	118602377	118611741	-	9364	480	gene-SESTD1;	exon:118602378-118602589,exon:118605536-118605591,exon:118610400-118610497,exon:118611628-118611741	ovi_501178,ovi_501002,ovi_660210,ovi_660018,ovi_501210,ovi_711010,ovi_711012,ovi_603222,ovi_706612,ovi_612078,ovi_601094,ovi_601078,ovi_L6064020,ovi_L6053754,ovi_501176,ovi_601128,ovi_708032,ovi_711032	5,5,10,4,6,3,3,6,7,3,4,6,2,6,2,13,7,8	5.51378e+53
chi_circ_0002341	chi-circ-SESTD1	NC_030809.1	118602377	118633721	-	31344	366	gene-SESTD1;	exon:118602378-118602589,exon:118605536-118605591,exon:118610400-118610497	ovi_501178,ovi_501002,ovi_660210,ovi_660018,ovi_501210,ovi_711012,ovi_706612,ovi_612078,ovi_601128,ovi_712004,ovi_708032,ovi_711032	2,5,4,10,3,5,4,2,2,4,7,4	5.02329e+35
chi_circ_0002344	chi-circ-SESTD1	NC_030809.1	118629710	118649784	-	20074	544	gene-SESTD1;	exon:118629711-118629824,exon:118633631-118633721,exon:118646360-118646468,exon:118649099-118649236,exon:118649693-118649784	ovi_501178,ovi_501002,ovi_660210,ovi_660018,ovi_501210,ovi_711010,ovi_711012,ovi_603222,ovi_706612,ovi_660214,ovi_612078,ovi_601094,ovi_601078,ovi_L6064020,ovi_L6053754,ovi_501176,ovi_601128,ovi_712004,ovi_708032,ovi_711032	38,24,73,46,15,19,25,33,31,15,29,25,38,46,62,15,78,9,44,17	4.16261e+59
chi_circ_0002352	chi-circ-CWC22	NC_030809.1	119463729	119469958	-	6229	568	gene-CWC22;	exon:119463730-119463792,exon:119463886-119464092,exon:119466792-119466960,exon:119469830-119469958	ovi_501178,ovi_501002,ovi_660210,ovi_660018,ovi_501210,ovi_711010,ovi_711012,ovi_603222,ovi_706612,ovi_660214,ovi_612078,ovi_601094,ovi_601078,ovi_L6064020,ovi_L6053754,ovi_501176,ovi_601128,ovi_712004,ovi_708032,ovi_711032	9,12,25,20,6,8,14,31,17,14,20,12,17,14,11,21,15,6,14,19	2.11302e+59
chi_circ_0002353	chi-circ-CWC22	NC_030809.1	119466473	119469958	-	3485	352	gene-CWC22;	exon:119466474-119466527,exon:119466792-119466960,exon:119469830-119469958	ovi_501178,ovi_501002,ovi_660210,ovi_660018,ovi_501210,ovi_711010,ovi_711012,ovi_603222,ovi_706612,ovi_660214,ovi_612078,ovi_601094,ovi_601078,ovi_L6064020,ovi_L6053754,ovi_501176,ovi_601128,ovi_712004,ovi_708032,ovi_711032	32,29,28,51,12,21,21,29,26,23,24,23,31,13,42,32,51,13,36,23	194,246,334,266,174,194,227,270,227,345,222,128,125,86,195,93,185,136,227,235
chi_circ_0002358	chi-circ-ITGA4	NC_030809.1	121212427	121222430	+	10003	408	gene-ITGA4;	exon:121212428-121212539,exon:121219892-121219986,exon:121221854-121221899,exon:121222276-121222430	ovi_501178,ovi_501002,ovi_660210,ovi_660018,ovi_501210,ovi_603222,ovi_660214,ovi_612078,ovi_601094,ovi_601078,ovi_L6064020,ovi_L6053754,ovi_601128,ovi_712004,ovi_708032	9,3,3,10,3,3,5,6,3,2,5,9,18,4,5	75,63,66,51,35,56,49,37,23,28,11,41,93,25,31
chi_circ_0002359	chi-circ-ITGA4	NC_030809.1	121212427	121228199	+	15772	405	gene-ITGA4;	exon:121219892-121219986,exon:121222276-121222430,exon:121228045-121228199	ovi_501178,ovi_501002,ovi_660210,ovi_660018,ovi_501210,ovi_711010,ovi_711012,ovi_603222,ovi_660214,ovi_612078,ovi_601094,ovi_601078,ovi_L6064020,ovi_L6053754,ovi_501176,ovi_601128,ovi_708032,ovi_711032	7,5,7,12,3,5,9,7,8,9,9,9,3,12,3,21,10,4	74,57,70,42,35,37,50,55,46,38,35,31,18,52,22,116,37,27
chi_circ_0002360	chi-circ-ITGA4	NC_030809.1	121212427	121242081	+	29654	589	gene-ITGA4;	exon:121212428-121212539,exon:121219892-121219986,exon:121228045-121228199,exon:121239938-121240087,exon:121242005-121242081	ovi_501178,ovi_501002,ovi_660210,ovi_660018,ovi_501210,ovi_711010,ovi_711012,ovi_603222,ovi_706612,ovi_660214,ovi_612078,ovi_601078,ovi_L6064020,ovi_501176,ovi_601128,ovi_708032	12,7,6,9,4,4,9,5,2,6,5,3,3,6,8,6	74,53,61,25,32,38,38,42,24,50,22,25,17,14,92,33
chi_circ_0002383	chi-circ-NCKAP1	NC_030809.1	122753076	122754627	-	1551	392	gene-NCKAP1;	exon:122753077-122753208,exon:122753716-122753855,exon:122754508-122754627	ovi_501178,ovi_501002,ovi_660210,ovi_660018,ovi_501210,ovi_711010,ovi_711012,ovi_603222,ovi_706612,ovi_660214,ovi_612078,ovi_601094,ovi_601078,ovi_L6064020,ovi_L6053754,ovi_501176,ovi_601128,ovi_712004,ovi_708032,ovi_711032	3,4,15,14,8,3,2,7,4,8,5,6,2,2,11,2,4,5,11,5	1.65224e+79
chi_circ_0002385	chi-circ-NCKAP1	NC_030809.1	122760197	122771046	-	10849	420	gene-NCKAP1;	exon:122760198-122760330,exon:122762189-122762334,exon:122769276-122769334,exon:122770965-122771046	ovi_501178,ovi_501002,ovi_660210,ovi_660018,ovi_501210,ovi_711010,ovi_711012,ovi_603222,ovi_706612,ovi_660214,ovi_612078,ovi_601094,ovi_601078,ovi_L6064020,ovi_L6053754,ovi_501176,ovi_601128,ovi_712004,ovi_708032,ovi_711032	8,3,7,9,5,8,11,6,2,3,6,3,15,4,24,17,8,12,23,7	1.20416e+77
chi_circ_0002388	chi-circ-NCKAP1	NC_030809.1	122769275	122775733	-	6458	478	gene-NCKAP1;	exon:122769276-122769334,exon:122770965-122771046,exon:122774592-122774724,exon:122775451-122775557,exon:122775637-122775733	ovi_501178,ovi_501002,ovi_660210,ovi_660018,ovi_501210,ovi_711010,ovi_711012,ovi_603222,ovi_706612,ovi_660214,ovi_612078,ovi_601094,ovi_601078,ovi_L6064020,ovi_L6053754,ovi_501176,ovi_601128,ovi_712004,ovi_708032,ovi_711032	15,3,13,36,15,8,11,10,11,15,6,10,13,12,40,5,25,8,39,21	1.14612e+78
chi_circ_0002394	chi-circ-NUP35	NC_030809.1	122905685	122908161	+	2476	299	gene-NUP35;	exon:122905686-122905856,exon:122908034-122908161	ovi_501178,ovi_660018,ovi_501210,ovi_711010,ovi_711012,ovi_706612,ovi_660214,ovi_612078,ovi_601094,ovi_601078,ovi_L6064020,ovi_L6053754,ovi_501176,ovi_601128,ovi_712004,ovi_708032,ovi_711032	7,7,3,7,6,2,2,8,3,10,2,6,9,15,8,13,5	1.82405e+50
chi_circ_0002395	chi-circ-NUP35	NC_030809.1	122905685	122911760	+	6075	360	gene-NUP35;	exon:122905686-122905856,exon:122908034-122908161,exon:122911700-122911760	ovi_501178,ovi_501002,ovi_660210,ovi_660018,ovi_501210,ovi_711010,ovi_711012,ovi_603222,ovi_706612,ovi_660214,ovi_612078,ovi_601094,ovi_601078,ovi_L6064020,ovi_L6053754,ovi_501176,ovi_601128,ovi_712004,ovi_708032,ovi_711032	49,55,116,126,45,92,74,68,23,66,60,51,140,119,108,72,232,48,179,68	1.73137e+59
chi_circ_0002398	chi-circ-NUP35	NC_030809.1	122925355	122932467	+	7112	373	gene-NUP35;	exon:122925356-122925497,exon:122928210-122928279,exon:122932307-122932467	ovi_501178,ovi_501002,ovi_660210,ovi_660018,ovi_501210,ovi_711010,ovi_711012,ovi_603222,ovi_706612,ovi_660214,ovi_612078,ovi_601094,ovi_601078,ovi_L6064020,ovi_L6053754,ovi_501176,ovi_601128,ovi_712004,ovi_708032,ovi_711032	10,5,18,11,2,2,7,19,3,8,32,4,6,5,17,11,32,5,20,12	1.62198e+59
chi_circ_0002400	chi-circ-NUP35	NC_030809.1	122928209	122932467	+	4258	525	gene-NUP35;	exon:122928210-122928279,exon:122929026-122929154,exon:122931160-122931324,exon:122932307-122932467	ovi_501178,ovi_501002,ovi_660210,ovi_660018,ovi_711010,ovi_711012,ovi_603222,ovi_706612,ovi_660214,ovi_612078,ovi_601078,ovi_L6053754,ovi_501176,ovi_708032	4,4,9,6,3,3,4,3,3,2,4,10,2,12	126,166,239,221,97,89,143,121,222,133,144,144,127,187
chi_circ_0002402	chi-circ-ITGAV	NC_030809.1	126784952	126793052	+	8100	506	gene-ITGAV;	exon:126784953-126784998,exon:126786386-126786493,exon:126788092-126788150,exon:126789642-126789796,exon:126792915-126793052	ovi_501178,ovi_501002,ovi_660210,ovi_660018,ovi_501210,ovi_711010,ovi_711012,ovi_603222,ovi_706612,ovi_660214,ovi_612078,ovi_601094,ovi_601078,ovi_L6064020,ovi_L6053754,ovi_501176,ovi_601128,ovi_712004,ovi_708032,ovi_711032	67,23,122,136,66,52,66,67,79,62,100,139,130,108,103,37,128,32,128,68	4.19418e+59
chi_circ_0002418	chi-circ-GULP1	NC_030809.1	128627978	128657750	+	29772	381	gene-GULP1;	exon:128627979-128628050,exon:128634092-128634190,exon:128656864-128656980,exon:128657658-128657750	ovi_501178,ovi_501002,ovi_660210,ovi_660018,ovi_501210,ovi_711010,ovi_711012,ovi_603222,ovi_706612,ovi_660214,ovi_612078,ovi_601094,ovi_601078,ovi_L6064020,ovi_L6053754,ovi_501176,ovi_601128,ovi_712004,ovi_708032,ovi_711032	15,6,20,15,4,9,8,13,11,6,14,11,30,9,8,3,10,4,10,7	3.17346e+59
chi_circ_0002450	chi-circ-PMS1	NC_030809.1	129953154	129971710	+	18556	438	gene-PMS1;	exon:129953155-129953306,exon:129957760-129957942,exon:129971608-129971710	ovi_501178,ovi_660210,ovi_501210,ovi_711012,ovi_706612,ovi_660214,ovi_612078,ovi_601094,ovi_601078,ovi_L6064020,ovi_L6053754,ovi_501176,ovi_601128,ovi_712004,ovi_708032,ovi_711032	6,6,6,7,5,3,7,5,2,7,4,3,6,5,9,4	2.16238e+47
chi_circ_0002454	chi-circ-PMS1	NC_030809.1	130046114	130055571	+	9457	107	gene-PMS1;	exon:130055465-130055571	ovi_501178,ovi_501002,ovi_660210,ovi_660018,ovi_501210,ovi_711010,ovi_711012,ovi_603222,ovi_706612,ovi_660214,ovi_612078,ovi_601094,ovi_601078,ovi_L6064020,ovi_L6053754,ovi_501176,ovi_601128,ovi_708032,ovi_711032	13,4,15,14,10,3,8,10,8,17,10,12,7,5,20,2,13,20,5	2.39253e+56
chi_circ_0002455	chi-circ-	NC_030809.1	130046114	130066907	+	20793	82	n/a	intergenic_region:130066826-130066907	ovi_501178,ovi_501002,ovi_660210,ovi_660018,ovi_501210,ovi_711012,ovi_603222,ovi_706612,ovi_660214,ovi_612078,ovi_L6064020,ovi_501176,ovi_601128,ovi_708032	5,2,7,4,2,9,2,6,2,5,2,4,11,5	150,204,280,227,142,199,183,205,263,192,51,57,158,121
chi_circ_0002461	chi-circ-HIBCH	NC_030809.1	130488137	130504255	-	16118	360	gene-HIBCH;	exon:130488138-130488190,exon:130498126-130498206,exon:130502248-130502332,exon:130504115-130504255	ovi_501178,ovi_501002,ovi_660210,ovi_660018,ovi_501210,ovi_711012,ovi_603222,ovi_660214,ovi_612078,ovi_601094,ovi_601078,ovi_L6053754,ovi_601128,ovi_708032,ovi_711032	3,6,2,16,3,5,6,3,5,6,5,4,5,6,3	2.35303e+44
chi_circ_0002466	chi-circ-NAB1	NC_030809.1	130861550	130879978	+	18428	186	gene-NAB1;	exon:130877230-130877363,exon:130879927-130879978	ovi_501178,ovi_501002,ovi_660210,ovi_660018,ovi_501210,ovi_711010,ovi_711012,ovi_603222,ovi_706612,ovi_660214,ovi_612078,ovi_601094,ovi_601078,ovi_L6064020,ovi_L6053754,ovi_501176,ovi_601128,ovi_712004,ovi_708032,ovi_711032	16,7,6,16,7,5,9,16,13,6,11,6,17,14,24,18,32,3,24,11	3.68177e+59
chi_circ_0002468	chi-circ-NAB1	NC_030809.1	130877229	130879978	+	2749	186	gene-NAB1;	exon:130877230-130877363,exon:130879927-130879978	ovi_501178,ovi_501002,ovi_660210,ovi_660018,ovi_501210,ovi_711010,ovi_711012,ovi_603222,ovi_706612,ovi_601078,ovi_L6064020,ovi_L6053754,ovi_501176,ovi_601128,ovi_708032,ovi_711032	4,4,7,9,4,9,6,4,6,3,10,19,3,15,9,2	3.58529e+47
chi_circ_0002470	chi-circ-NAB1	NC_030809.1	130877229	130896014	+	18785	549	gene-NAB1;	exon:130877230-130877363,exon:130879927-130879978,exon:130895652-130896014	ovi_501178,ovi_501002,ovi_660210,ovi_660018,ovi_501210,ovi_711010,ovi_711012,ovi_603222,ovi_706612,ovi_660214,ovi_612078,ovi_601094,ovi_601078,ovi_L6064020,ovi_L6053754,ovi_501176,ovi_601128,ovi_712004,ovi_708032,ovi_711032	14,6,20,3,6,4,8,8,3,6,15,3,10,3,9,12,8,3,19,5	3.72618e+59
chi_circ_0002474	chi-circ-MAP3K2	NC_030809.1	131318189	131320698	-	2509	448	gene-MAP3K2;	exon:131318190-131318396,exon:131319073-131319165,exon:131319335-131319402,exon:131320619-131320698	ovi_501178,ovi_660210,ovi_660018,ovi_501210,ovi_711010,ovi_711012,ovi_706612,ovi_660214,ovi_612078,ovi_601094,ovi_601078,ovi_L6064020,ovi_L6053754,ovi_501176,ovi_601128,ovi_712004,ovi_708032,ovi_711032	3,5,5,4,2,5,3,9,5,6,9,6,12,5,13,6,6,5	3.3545e+53
chi_circ_0002478	chi-circ-MAP3K2	NC_030809.1	131330574	131341080	-	10506	329	gene-MAP3K2;	exon:131330575-131330674,exon:131335194-131335234,exon:131335854-131335972,exon:131341012-131341080	ovi_501178,ovi_501002,ovi_660210,ovi_660018,ovi_501210,ovi_711010,ovi_711012,ovi_603222,ovi_706612,ovi_660214,ovi_612078,ovi_601094,ovi_601078,ovi_L6064020,ovi_L6053754,ovi_501176,ovi_601128,ovi_712004,ovi_708032,ovi_711032	6,4,19,5,6,8,5,4,7,13,6,11,17,19,12,9,8,11,15,9	2.4436e+59
chi_circ_0002485	chi-circ-WDR33	NC_030809.1	131790196	131796719	-	6523	652	gene-WDR33;	exon:131790197-131790294,exon:131791991-131792142,exon:131794607-131794711,exon:131795258-131795326,exon:131796492-131796719	ovi_501178,ovi_501002,ovi_660210,ovi_660018,ovi_501210,ovi_711010,ovi_711012,ovi_603222,ovi_706612,ovi_660214,ovi_612078,ovi_601094,ovi_601078,ovi_L6064020,ovi_L6053754,ovi_501176,ovi_601128,ovi_712004,ovi_708032,ovi_711032	24,20,66,49,15,20,29,23,34,27,13,11,21,17,31,15,46,19,28,20	3.01591e+59
chi_circ_0002494	chi-circ-UGGT1	NC_030809.1	132132983	132162743	+	29760	399	gene-UGGT1;	exon:132132984-132133114,exon:132160575-132160710,exon:132162612-132162743	ovi_501178,ovi_501002,ovi_660210,ovi_660018,ovi_501210,ovi_711010,ovi_603222,ovi_706612,ovi_660214,ovi_612078,ovi_601094,ovi_601078,ovi_L6064020,ovi_L6053754,ovi_501176,ovi_601128,ovi_708032,ovi_711032	4,19,24,17,5,8,6,6,11,12,7,12,4,9,4,14,11,6	2.74423e+53
chi_circ_0002501	chi-circ-UGGT1	NC_030809.1	132198857	132202747	+	3890	469	gene-UGGT1;	exon:132198858-132198953,exon:132201670-132201772,exon:132202014-132202093,exon:132202558-132202747	ovi_501178,ovi_660210,ovi_660018,ovi_501210,ovi_711010,ovi_711012,ovi_603222,ovi_706612,ovi_660214,ovi_612078,ovi_601078,ovi_L6064020,ovi_L6053754,ovi_501176,ovi_601128,ovi_712004,ovi_708032,ovi_711032	8,34,14,13,4,14,10,19,24,10,14,16,10,5,18,5,2,12	1.65273e+53
chi_circ_0002502	chi-circ-UGGT1	NC_030809.1	132198857	132213631	+	14774	284	gene-UGGT1;	exon:132198858-132198953,exon:132201670-132201772,exon:132213547-132213631	ovi_501178,ovi_660210,ovi_660018,ovi_711010,ovi_711012,ovi_603222,ovi_706612,ovi_660214,ovi_612078,ovi_L6064020	3,12,2,2,3,2,6,10,3,3	1.88314e+29
chi_circ_0002512	chi-circ-PUM1	NC_030809.1	13375734	13389303	-	13569	380	gene-PUM1;	exon:13375735-13376005,exon:13389195-13389303	ovi_501178,ovi_501002,ovi_660210,ovi_660018,ovi_501210,ovi_711010,ovi_711012,ovi_603222,ovi_706612,ovi_660214,ovi_612078,ovi_601094,ovi_601078,ovi_L6064020,ovi_L6053754,ovi_601128,ovi_712004,ovi_708032,ovi_711032	4,10,25,12,4,7,13,9,6,6,4,8,14,5,13,16,3,7,10	4.16477e+56
chi_circ_0002513	chi-circ-PUM1	NC_030809.1	13388047	13389303	-	1256	288	gene-PUM1;	exon:13388048-13388226,exon:13389195-13389303	ovi_501178,ovi_660018,ovi_711010,ovi_706612,ovi_612078,ovi_601078,ovi_L6064020,ovi_L6053754,ovi_501176,ovi_601128,ovi_712004,ovi_708032,ovi_711032	6,4,2,10,9,5,6,12,5,26,2,18,7	4.99627e+38
chi_circ_0002519	chi-circ-CYFIP1	NC_030809.1	135422722	135427624	+	4902	315	gene-CYFIP1;	exon:135422723-135422827,exon:135424823-135424914,exon:135427507-135427624	ovi_501178,ovi_660018,ovi_501210,ovi_711010,ovi_711012,ovi_706612,ovi_601094,ovi_601078,ovi_L6064020,ovi_501176,ovi_601128,ovi_712004,ovi_708032,ovi_711032	4,15,2,4,5,4,3,2,7,4,5,5,5,5	9.11974e+44
chi_circ_0002528	chi-circ-CYFIP1	NC_030809.1	135477859	135480092	+	2233	316	gene-CYFIP1;	exon:135477860-135477932,exon:135478457-135478551,exon:135479945-135480092	ovi_501178,ovi_501002,ovi_660210,ovi_660018,ovi_501210,ovi_711010,ovi_711012,ovi_603222,ovi_706612,ovi_660214,ovi_612078,ovi_601094,ovi_601078,ovi_L6053754,ovi_601128,ovi_712004,ovi_708032,ovi_711032	8,6,9,13,6,13,5,4,8,8,16,4,17,12,18,10,7,4	6.23648e+53
chi_circ_0002539	chi-circ-LOC102186637	NC_030809.1	135749086	135750004	+	918	389	gene-LOC102186637;	exon:135749087-135749277,exon:135749712-135749817,exon:135749913-135750004	ovi_501178,ovi_660210,ovi_660018,ovi_501210,ovi_711010,ovi_711012,ovi_603222,ovi_706612,ovi_660214,ovi_612078,ovi_601094,ovi_601078,ovi_L6064020,ovi_L6053754,ovi_501176,ovi_601128,ovi_712004,ovi_708032,ovi_711032	5,15,10,6,10,7,3,3,6,29,17,18,37,20,16,17,12,26,21	67,35,41,68,63,92,85,71,55,71,48,53,33,34,63,54,67,63,59
chi_circ_0002541	chi-circ-LOC102186637	NC_030809.1	135783189	135785680	+	2491	510	gene-LOC102186637;	exon:135783190-135783361,exon:135784794-135784990,exon:135785540-135785680	ovi_501178,ovi_501002,ovi_660210,ovi_660018,ovi_501210,ovi_711010,ovi_711012,ovi_603222,ovi_706612,ovi_660214,ovi_612078,ovi_601094,ovi_601078,ovi_L6064020,ovi_L6053754,ovi_501176,ovi_601128,ovi_712004,ovi_708032,ovi_711032	3,8,6,10,2,5,4,12,13,10,5,6,6,13,9,5,21,4,7,27	132,155,102,64,110,173,158,213,152,173,137,94,135,77,70,162,81,139,84,138
chi_circ_0002595	chi-circ-DIS3L2	NC_030809.1	16052240	16053063	-	823	302	gene-DIS3L2;	exon:16052241-16052398,exon:16052920-16053063	ovi_501002,ovi_660210,ovi_660018,ovi_711010,ovi_711012,ovi_706612,ovi_660214,ovi_612078,ovi_601094,ovi_601078,ovi_L6064020,ovi_L6053754,ovi_501176,ovi_601128,ovi_708032	4,10,5,3,4,4,9,9,4,4,4,5,2,8,7	103,69,133,159,224,116,129,170,152,117,134,133,159,99,131
chi_circ_0002624	chi-circ-SP110	NC_030809.1	17538446	17539737	+	1291	297	gene-SP110;	exon:17538447-17538562,exon:17539265-17539373,exon:17539666-17539737	ovi_501178,ovi_501002,ovi_660210,ovi_660018,ovi_501210,ovi_711010,ovi_711012,ovi_603222,ovi_706612,ovi_660214,ovi_612078,ovi_601094,ovi_601078,ovi_L6064020,ovi_L6053754,ovi_501176,ovi_601128,ovi_712004,ovi_708032,ovi_711032	22,21,76,33,9,19,22,12,14,29,24,12,19,19,38,16,45,18,46,32	89,79,110,162,73,74,58,105,79,75,74,78,72,76,97,58,124,53,75,103
chi_circ_0002631	chi-circ-TRIP12	NC_030809.1	17811359	17828172	+	16813	333	gene-TRIP12;	exon:17811360-17811506,exon:17826401-17826526,exon:17828113-17828172	ovi_501178,ovi_501002,ovi_660210,ovi_660018,ovi_501210,ovi_711010,ovi_711012,ovi_603222,ovi_706612,ovi_660214,ovi_612078,ovi_601094,ovi_601078,ovi_L6064020,ovi_L6053754,ovi_501176,ovi_601128,ovi_712004,ovi_708032,ovi_711032	28,36,117,90,41,34,33,33,53,56,34,29,62,31,64,43,70,11,85,45	5.76804e+59
chi_circ_0002633	chi-circ-TRIP12	NC_030809.1	17811359	17846107	+	34748	390	gene-TRIP12;	exon:17811360-17811506,exon:17843218-17843323,exon:17845971-17846107	ovi_501178,ovi_501002,ovi_660210,ovi_660018,ovi_501210,ovi_711010,ovi_711012,ovi_603222,ovi_706612,ovi_660214,ovi_612078,ovi_601094,ovi_601078,ovi_L6064020,ovi_L6053754,ovi_501176,ovi_601128,ovi_712004,ovi_708032,ovi_711032	22,34,68,36,14,36,20,30,27,18,26,16,29,26,34,24,28,9,27,22	6.50316e+59
chi_circ_0002641	chi-circ-TRIP12	NC_030809.1	17843217	17846107	+	2890	243	gene-TRIP12;	exon:17843218-17843323,exon:17845971-17846107	ovi_501178,ovi_501002,ovi_660210,ovi_660018,ovi_501210,ovi_711010,ovi_711012,ovi_603222,ovi_706612,ovi_660214,ovi_612078,ovi_601078,ovi_L6064020,ovi_L6053754,ovi_501176,ovi_601128,ovi_712004,ovi_708032,ovi_711032	13,18,42,41,11,18,15,12,35,30,8,22,18,10,19,58,11,25,11	8.96798e+62
chi_circ_0002644	chi-circ-TRIP12	NC_030809.1	17871178	17873059	+	1881	490	gene-TRIP12;	exon:17871179-17871271,exon:17871461-17871622,exon:17872733-17872801,exon:17872894-17873059	ovi_501178,ovi_660210,ovi_660018,ovi_711010,ovi_711012,ovi_603222,ovi_706612,ovi_660214,ovi_612078,ovi_601094,ovi_601078,ovi_L6064020,ovi_L6053754,ovi_501176,ovi_601128,ovi_708032,ovi_711032	6,19,8,4,3,2,6,9,15,7,7,4,6,5,22,5,5	6.72901e+51
chi_circ_0002670	chi-circ-RHBDD1	NC_030809.1	20622178	20636170	-	13992	290	gene-RHBDD1;	exon:20622179-20622322,exon:20632635-20632691,exon:20636082-20636170	ovi_501178,ovi_501002,ovi_660210,ovi_660018,ovi_501210,ovi_711010,ovi_711012,ovi_603222,ovi_706612,ovi_660214,ovi_612078,ovi_601094,ovi_601078,ovi_L6064020,ovi_L6053754,ovi_501176,ovi_708032,ovi_711032	9,9,21,24,10,8,10,9,8,13,4,6,4,5,6,6,17,4	1.38141e+53
chi_circ_0002673	chi-circ-RHBDD1	NC_030809.1	20622178	20672013	-	49835	290	gene-RHBDD1;	exon:20622179-20622322,exon:20632635-20632691,exon:20636082-20636170	ovi_501178,ovi_501002,ovi_660210,ovi_660018,ovi_501210,ovi_711010,ovi_711012,ovi_603222,ovi_706612,ovi_660214,ovi_612078,ovi_601094,ovi_601078,ovi_L6064020,ovi_L6053754,ovi_501176,ovi_601128,ovi_712004,ovi_708032,ovi_711032	15,10,30,27,23,19,10,14,40,16,3,9,15,15,3,5,3,4,20,10	1.17135e+59
chi_circ_0002677	chi-circ-RHBDD1	NC_030809.1	20669485	20672013	-	2528	631	gene-RHBDD1;	exon:20669486-20669618,exon:20671516-20672013	ovi_501178,ovi_501002,ovi_660210,ovi_660018,ovi_501210,ovi_711010,ovi_711012,ovi_603222,ovi_706612,ovi_660214,ovi_612078,ovi_601094,ovi_601078,ovi_L6064020,ovi_L6053754,ovi_501176,ovi_712004,ovi_708032,ovi_711032	6,7,16,37,6,10,22,16,15,10,17,26,17,14,45,5,4,12,10	140,89,138,198,150,163,166,167,134,137,157,198,153,114,153,185,115,160,178
chi_circ_0002691	chi-circ-CUL3	NC_030809.1	23089489	23114813	+	25324	439	gene-CUL3;	exon:23089490-23089687,exon:23090838-23090964,exon:23114700-23114813	ovi_501178,ovi_501002,ovi_660210,ovi_660018,ovi_501210,ovi_711010,ovi_711012,ovi_603222,ovi_706612,ovi_660214,ovi_612078,ovi_601094,ovi_601078,ovi_L6064020,ovi_L6053754,ovi_601128,ovi_708032,ovi_711032	4,5,8,5,5,10,6,2,6,6,6,7,11,9,8,4,6,5	3.18427e+53
chi_circ_0002702	chi-circ-AP1S3	NC_030809.1	23846148	23857386	+	11238	426	gene-AP1S3;	exon:23846149-23846327,exon:23848150-23848258,exon:23857249-23857386	ovi_501178,ovi_501002,ovi_660210,ovi_660018,ovi_501210,ovi_711010,ovi_711012,ovi_603222,ovi_706612,ovi_660214,ovi_612078,ovi_601094,ovi_601078,ovi_L6064020,ovi_L6053754,ovi_501176,ovi_601128,ovi_712004,ovi_708032,ovi_711032	10,9,17,12,7,5,5,4,7,6,12,3,9,17,7,11,12,9,23,5	83,59,70,183,96,96,98,118,160,92,280,188,245,119,128,247,359,297,209,208
chi_circ_0002706	chi-circ-ACSL3	NC_030809.1	24707919	24713478	-	5559	580	gene-ACSL3;	exon:24707920-24708111,exon:24709154-24709228,exon:24711159-24711331,exon:24713339-24713478	ovi_501178,ovi_501002,ovi_660210,ovi_660018,ovi_501210,ovi_711010,ovi_711012,ovi_603222,ovi_706612,ovi_660214,ovi_612078,ovi_601094,ovi_601078,ovi_L6064020,ovi_L6053754,ovi_501176,ovi_601128,ovi_712004,ovi_708032,ovi_711032	9,12,22,11,7,7,10,8,17,12,8,5,12,7,13,2,29,12,9,10	2.7229e+60
chi_circ_0002720	chi-circ-CAPZB	NC_030809.1	2693048	2731662	-	38614	326	gene-CAPZB;	exon:2693049-2693162,exon:2698437-2698558,exon:2731573-2731662	ovi_501178,ovi_501002,ovi_660210,ovi_660018,ovi_501210,ovi_711010,ovi_711012,ovi_603222,ovi_706612,ovi_660214,ovi_612078,ovi_601094,ovi_601078,ovi_L6064020,ovi_L6053754,ovi_501176,ovi_601128,ovi_712004,ovi_708032,ovi_711032	44,27,60,71,24,61,33,24,42,35,60,48,54,50,84,26,72,31,83,80	207,90,51,186,164,270,239,213,169,140,415,337,258,221,185,290,362,164,180,250
chi_circ_0002726	chi-circ-MINOS1	NC_030809.1	2918383	2921598	+	3215	321	gene-MINOS1;	exon:2918384-2918431,exon:2919402-2919523,exon:2921448-2921598	ovi_501178,ovi_501002,ovi_660018,ovi_501210,ovi_711010,ovi_711012,ovi_603222,ovi_706612,ovi_660214,ovi_612078,ovi_601094,ovi_601078,ovi_L6064020,ovi_L6053754,ovi_501176,ovi_601128,ovi_712004,ovi_708032	16,19,15,6,7,7,6,6,10,24,11,15,14,12,5,24,8,13	4.88579e+57
chi_circ_0002729	chi-circ-USP37	NC_030809.1	29273228	29287698	+	14470	353	gene-USP37;	exon:29273229-29273324,exon:29287122-29287300,exon:29287621-29287698	ovi_501178,ovi_660210,ovi_660214,ovi_601078,ovi_L6053754,ovi_501176,ovi_601128,ovi_712004,ovi_708032,ovi_711032	3,3,2,2,7,5,8,2,3,5	109,109,168,68,79,58,64,57,96,89
chi_circ_0002746	chi-circ-TNS1	NC_030809.1	29788650	29798577	+	9927	315	gene-TNS1;	exon:29788651-29788692,exon:29789446-29789496,exon:29796171-29796220,exon:29798406-29798577	ovi_501178,ovi_501002,ovi_660210,ovi_660018,ovi_501210,ovi_711010,ovi_711012,ovi_603222,ovi_706612,ovi_660214,ovi_612078,ovi_601094,ovi_601078,ovi_L6064020,ovi_L6053754,ovi_501176,ovi_601128,ovi_712004,ovi_708032,ovi_711032	24,5,21,36,7,15,11,12,32,9,27,20,20,11,39,9,53,19,53,8	360,267,200,183,191,244,206,196,136,170,218,132,113,108,152,79,259,63,242,120
chi_circ_0002752	chi-circ-IGFBP5	NC_030809.1	31133733	31134382	+	649	353	gene-IGFBP5;	exon:31133734-31133966,exon:31134263-31134382	ovi_660210,ovi_660018,ovi_706612,ovi_612078,ovi_601094,ovi_601078,ovi_L6064020,ovi_L6053754,ovi_601128,ovi_708032,ovi_711032	4,5,3,10,3,10,6,8,15,10,9	5.38962e+35
chi_circ_0002758	chi-circ-XRCC5	NC_030809.1	31619715	31621316	-	1601	164	gene-XRCC5;	exon:31619716-31619785,exon:31621223-31621316	ovi_501178,ovi_660210,ovi_660018,ovi_501210,ovi_711010,ovi_711012,ovi_603222,ovi_706612,ovi_612078,ovi_601094,ovi_601078,ovi_L6064020,ovi_L6053754,ovi_501176,ovi_601128,ovi_708032,ovi_711032	4,9,18,2,12,8,13,15,10,8,13,13,6,6,8,4,13	1.8432e+50
chi_circ_0002762	chi-circ-XRCC5	NC_030809.1	31619715	31657852	-	38137	356	gene-XRCC5;	exon:31619716-31619785,exon:31621223-31621316,exon:31657661-31657852	ovi_501002,ovi_660210,ovi_660018,ovi_711012,ovi_603222,ovi_706612,ovi_660214,ovi_612078,ovi_601094,ovi_601078,ovi_L6053754,ovi_501176,ovi_601128,ovi_712004,ovi_708032,ovi_711032	5,13,3,5,3,5,10,5,10,3,4,4,6,4,6,3	3.42459e+47
chi_circ_0002773	chi-circ-OTUD3	NC_030809.1	3175621	3181084	+	5463	262	gene-OTUD3;	exon:3175622-3175770,exon:3180972-3181084	ovi_501178,ovi_501002,ovi_660210,ovi_660018,ovi_501210,ovi_711010,ovi_711012,ovi_603222,ovi_706612,ovi_660214,ovi_612078,ovi_601094,ovi_601078,ovi_L6064020,ovi_L6053754,ovi_501176,ovi_601128,ovi_712004,ovi_708032,ovi_711032	22,41,112,54,5,18,10,20,20,49,26,7,17,5,32,14,36,16,35,19	175,260,255,291,173,213,221,233,190,228,176,87,136,91,128,153,155,114,124,140
chi_circ_0002776	chi-circ-OTUD3	NC_030809.1	3175621	3196188	+	20567	262	gene-OTUD3;	exon:3175622-3175770,exon:3180972-3181084	ovi_501178,ovi_501002,ovi_660210,ovi_660018,ovi_501210,ovi_711012,ovi_706612,ovi_660214,ovi_601078,ovi_L6064020,ovi_L6053754,ovi_601128,ovi_708032	4,2,3,3,3,3,7,2,4,6,8,9,6	1.29165e+38
chi_circ_0002788	chi-circ-LOC102181821	NC_030809.1	34423518	34440338	-	16820	471	gene-LOC102181821;	exon:34423519-34423628,exon:34434185-34434254,exon:34438008-34438125,exon:34438651-34438715,exon:34440231-34440338	ovi_501178,ovi_501002,ovi_660210,ovi_660018,ovi_501210,ovi_711010,ovi_711012,ovi_603222,ovi_706612,ovi_660214,ovi_612078,ovi_601094,ovi_601078,ovi_L6064020,ovi_L6053754,ovi_501176,ovi_601128,ovi_712004,ovi_708032,ovi_711032	18,34,59,30,26,26,39,37,34,42,16,21,17,10,17,27,12,7,30,18	131,262,302,300,201,163,248,308,279,355,191,129,100,146,126,133,40,167,88,203
chi_circ_0002790	chi-circ-LOC102181821	NC_030809.1	34423518	34476641	-	53123	502	gene-LOC102181821;	exon:34423519-34423628,exon:34434185-34434254,exon:34438008-34438125,exon:34440231-34440338,exon:34476546-34476641	ovi_501178,ovi_501002,ovi_660210,ovi_660018,ovi_501210,ovi_711010,ovi_711012,ovi_603222,ovi_706612,ovi_660214,ovi_612078,ovi_601094,ovi_601078,ovi_L6053754,ovi_501176,ovi_712004,ovi_708032,ovi_711032	8,11,8,13,4,4,12,16,12,21,2,11,11,14,7,4,4,14	101,204,227,280,164,139,199,221,164,264,172,130,93,122,149,137,94,168
chi_circ_0002810	chi-circ-LANCL1	NC_030809.1	37656075	37658655	+	2580	466	gene-LANCL1;	exon:37656076-37656211,exon:37656778-37656924,exon:37658473-37658655	ovi_660210,ovi_660018,ovi_711010,ovi_711012,ovi_603222,ovi_706612,ovi_612078,ovi_601094,ovi_601078,ovi_L6064020,ovi_L6053754,ovi_501176,ovi_601128,ovi_708032,ovi_711032	3,9,4,2,5,4,7,5,6,6,13,11,6,4,2	1.84301e+44
chi_circ_0002823	chi-circ-KANSL1L	NC_030809.1	37921927	37929700	+	7773	115	gene-KANSL1L;	intron:37929586-37929700	ovi_501178,ovi_501002,ovi_660210,ovi_660018,ovi_501210,ovi_711010,ovi_711012,ovi_603222,ovi_706612,ovi_660214,ovi_612078,ovi_601094,ovi_601078,ovi_L6064020,ovi_L6053754,ovi_501176,ovi_601128,ovi_712004,ovi_708032,ovi_711032	16,26,48,23,23,12,15,32,23,28,26,32,47,18,34,21,34,9,44,40	2.33222e+59
chi_circ_0002826	chi-circ-KANSL1L	NC_030809.1	37921927	37965894	+	43967	320	gene-KANSL1L;	exon:37963923-37964120,exon:37965773-37965894	ovi_501178,ovi_501002,ovi_660210,ovi_660018,ovi_501210,ovi_711010,ovi_711012,ovi_603222,ovi_706612,ovi_660214,ovi_612078,ovi_601094,ovi_601078,ovi_L6064020,ovi_L6053754,ovi_501176,ovi_601128,ovi_712004,ovi_708032,ovi_711032	26,19,56,89,20,35,40,54,37,56,35,35,27,43,44,39,15,31,43,43	4.13578e+59
chi_circ_0002827	chi-circ-KANSL1L	NC_030809.1	37921927	37986975	+	65048	327	gene-KANSL1L;	exon:37965773-37965894,exon:37986771-37986975	ovi_501178,ovi_501002,ovi_660210,ovi_660018,ovi_501210,ovi_711010,ovi_711012,ovi_603222,ovi_706612,ovi_660214,ovi_612078,ovi_601094,ovi_601078,ovi_L6064020,ovi_L6053754,ovi_501176,ovi_601128,ovi_712004,ovi_708032,ovi_711032	43,13,70,82,21,34,36,35,42,45,46,43,63,44,63,22,43,18,44,53	3.7052e+59
chi_circ_0002833	chi-circ-KANSL1L	NC_030809.1	37955892	37965894	+	10002	462	gene-KANSL1L;	exon:37955893-37956034,exon:37963923-37964120,exon:37965773-37965894	ovi_501178,ovi_501002,ovi_660210,ovi_660018,ovi_501210,ovi_711010,ovi_711012,ovi_603222,ovi_706612,ovi_660214,ovi_612078,ovi_601094,ovi_601078,ovi_L6064020,ovi_L6053754,ovi_501176,ovi_601128,ovi_712004,ovi_708032,ovi_711032	11,23,121,30,9,12,16,21,11,45,13,21,35,30,29,14,14,12,26,16	4.81104e+63
chi_circ_0002834	chi-circ-KANSL1L	NC_030809.1	37955892	37986975	+	31083	467	gene-KANSL1L;	exon:37955893-37956034,exon:37986567-37986686,exon:37986771-37986975	ovi_501178,ovi_501002,ovi_660210,ovi_660018,ovi_501210,ovi_711010,ovi_711012,ovi_603222,ovi_706612,ovi_660214,ovi_612078,ovi_601094,ovi_601078,ovi_L6064020,ovi_L6053754,ovi_501176,ovi_601128,ovi_712004,ovi_708032,ovi_711032	29,35,152,55,17,29,22,36,26,54,28,27,30,32,42,10,36,16,62,32	4.3898e+61
chi_circ_0002836	chi-circ-KANSL1L	NC_030809.1	37955892	38012597	+	56705	416	gene-KANSL1L;	exon:37955893-37956034,exon:38009775-38009940,exon:38012490-38012597	ovi_501178,ovi_501002,ovi_660210,ovi_660018,ovi_711010,ovi_711012,ovi_603222,ovi_706612,ovi_660214,ovi_612078,ovi_601094,ovi_601078,ovi_L6064020,ovi_601128,ovi_708032,ovi_711032	4,5,15,5,2,2,5,7,10,4,8,3,4,3,9,6	4.07948e+49
chi_circ_0002842	chi-circ-KANSL1L	NC_030809.1	37986770	38012597	+	25827	479	gene-KANSL1L;	exon:37986771-37986975,exon:38009775-38009940,exon:38012490-38012597	ovi_501178,ovi_501002,ovi_660210,ovi_660018,ovi_501210,ovi_711010,ovi_711012,ovi_603222,ovi_706612,ovi_660214,ovi_612078,ovi_601094,ovi_601078,ovi_L6064020,ovi_L6053754,ovi_501176,ovi_601128,ovi_712004,ovi_708032,ovi_711032	6,15,26,12,8,7,5,18,8,9,3,6,7,7,11,2,13,4,11,8	3.50743e+61
chi_circ_0002853	chi-circ-PIKFYVE	NC_030809.1	39312991	39326268	-	13277	449	gene-PIKFYVE;	exon:39312992-39313129,exon:39313926-39314063,exon:39324942-39325013,exon:39326168-39326268	ovi_501178,ovi_501002,ovi_660210,ovi_660018,ovi_501210,ovi_711012,ovi_603222,ovi_706612,ovi_660214,ovi_612078,ovi_601094,ovi_601078,ovi_L6064020,ovi_L6053754,ovi_501176,ovi_601128,ovi_708032,ovi_711032	14,6,17,13,7,6,10,13,14,9,7,7,11,9,3,5,15,5	148,199,230,175,144,155,131,143,200,159,125,96,79,122,95,149,154,132
chi_circ_0002865	chi-circ-HP1BP3	NC_030809.1	4074457	4093728	-	19271	497	gene-HP1BP3;	exon:4074458-4074569,exon:4075938-4076097,exon:4091409-4091489,exon:4093585-4093728	ovi_501178,ovi_501002,ovi_660210,ovi_660018,ovi_501210,ovi_711012,ovi_603222,ovi_706612,ovi_660214,ovi_612078,ovi_601094,ovi_601078,ovi_L6064020,ovi_L6053754,ovi_501176,ovi_601128,ovi_712004,ovi_708032,ovi_711032	2,6,11,7,9,9,4,18,11,6,11,8,9,8,5,5,9,6,7	5.96671e+56
chi_circ_0002867	chi-circ-HP1BP3	NC_030809.1	4080593	4093728	-	13135	471	gene-HP1BP3;	exon:4080594-4080684,exon:4090551-4090705,exon:4091409-4091489,exon:4093585-4093728	ovi_501178,ovi_501002,ovi_660210,ovi_660018,ovi_501210,ovi_711010,ovi_711012,ovi_603222,ovi_706612,ovi_660214,ovi_612078,ovi_601094,ovi_601078,ovi_L6064020,ovi_L6053754,ovi_501176,ovi_601128,ovi_712004,ovi_708032,ovi_711032	8,12,16,20,10,19,10,5,14,15,7,7,12,17,20,6,13,5,23,13	5.63571e+59
chi_circ_0002868	chi-circ-FASTKD2	NC_030809.1	40849042	40851205	-	2163	406	gene-FASTKD2;	exon:40849043-40849215,exon:40850704-40850827,exon:40851097-40851205	ovi_501178,ovi_501002,ovi_660210,ovi_660018,ovi_501210,ovi_711010,ovi_711012,ovi_603222,ovi_706612,ovi_660214,ovi_612078,ovi_601094,ovi_601078,ovi_L6064020,ovi_L6053754,ovi_501176,ovi_601128,ovi_712004,ovi_708032,ovi_711032	33,4,12,23,9,16,20,13,21,21,22,12,38,26,61,14,42,12,47,21	1.48156e+59
chi_circ_0002869	chi-circ-MDH1B	NC_030809.1	40868105	40878902	+	10797	192	gene-MDH1B;	exon:40878396-40878535,exon:40878851-40878902	ovi_501178,ovi_501002,ovi_660210,ovi_660018,ovi_501210,ovi_711010,ovi_711012,ovi_603222,ovi_706612,ovi_660214,ovi_612078,ovi_601094,ovi_601078,ovi_L6053754,ovi_711032	7,8,12,13,4,6,11,4,8,9,5,3,2,4,13	102,118,220,231,132,125,122,129,165,158,158,79,94,123,165
chi_circ_0002870	chi-circ-	NC_030809.1	40868105	40886341	+	18236	133	n/a	intergenic_region:40878851-40878902,intergenic_region:40886261-40886341	ovi_501178,ovi_501002,ovi_660210,ovi_660018,ovi_501210,ovi_711010,ovi_711012,ovi_603222,ovi_706612,ovi_660214,ovi_612078,ovi_601094,ovi_601078,ovi_L6064020,ovi_L6053754,ovi_501176,ovi_708032,ovi_711032	10,8,6,14,6,10,8,5,5,13,2,3,5,5,3,6,4,7	117,161,271,279,163,151,148,177,196,215,193,109,111,88,171,148,102,207
chi_circ_0002893	chi-circ-PARD3B	NC_030809.1	42299184	42300358	-	1174	445	gene-PARD3B;	exon:42299185-42299422,exon:42300152-42300358	ovi_660210,ovi_660018,ovi_711010,ovi_711012,ovi_603222,ovi_706612,ovi_660214,ovi_612078,ovi_601094,ovi_601078,ovi_L6064020,ovi_501176,ovi_601128,ovi_712004,ovi_708032,ovi_711032	6,39,12,12,21,23,6,8,16,17,15,14,31,19,21,12	33,69,73,107,96,64,53,63,48,50,30,34,31,38,41,65
chi_circ_0002917	chi-circ-RAPH1	NC_030809.1	44207255	44212985	+	5730	291	gene-RAPH1;	exon:44207256-44207375,exon:44208030-44208094,exon:44211585-44211690	ovi_501178,ovi_501002,ovi_660210,ovi_660018,ovi_501210,ovi_711010,ovi_711012,ovi_603222,ovi_706612,ovi_660214,ovi_612078,ovi_601094,ovi_601078,ovi_L6064020,ovi_L6053754,ovi_501176,ovi_601128,ovi_708032,ovi_711032	13,10,30,39,11,18,19,17,9,17,11,6,10,14,16,7,16,13,18	182,140,112,183,163,156,194,198,146,191,138,111,89,80,108,106,108,110,189
chi_circ_0002923	chi-circ-NBEAL1	NC_030809.1	44470000	44483748	-	13748	316	gene-NBEAL1;	exon:44470001-44470118,exon:44482172-44482267,exon:44483647-44483748	ovi_501178,ovi_501002,ovi_660210,ovi_660018,ovi_501210,ovi_711010,ovi_706612,ovi_660214,ovi_612078,ovi_601094,ovi_L6064020,ovi_L6053754,ovi_501176,ovi_601128,ovi_708032,ovi_711032	3,8,6,3,4,3,7,3,4,10,2,3,3,2,5,5	4.10766e+47
chi_circ_0002926	chi-circ-NBEAL1	NC_030809.1	44486081	44492897	-	6816	410	gene-NBEAL1;	exon:44486082-44486215,exon:44486816-44486964,exon:44492771-44492897	ovi_501178,ovi_501002,ovi_660210,ovi_660018,ovi_501210,ovi_711012,ovi_660214,ovi_601128	4,8,6,3,2,2,2,3	4.97927e+23
chi_circ_0002931	chi-circ-NBEAL1	NC_030809.1	44553816	44559513	-	5697	293	gene-NBEAL1;	exon:44553817-44553899,exon:44558763-44558890,exon:44559432-44559513	ovi_501178,ovi_501002,ovi_660210,ovi_660018,ovi_501210,ovi_711010,ovi_711012,ovi_603222,ovi_706612,ovi_660214,ovi_612078,ovi_601094,ovi_601078,ovi_L6064020,ovi_L6053754,ovi_501176,ovi_601128,ovi_712004,ovi_708032,ovi_711032	11,5,14,4,7,10,9,3,8,10,13,4,8,4,13,3,15,11,13,5	3.26417e+59
chi_circ_0002951	chi-circ-FAM117B	NC_030809.1	44788828	44813059	-	24231	366	gene-FAM117B;	exon:44788829-44788949,exon:44805888-44805980,exon:44812908-44813059	ovi_501178,ovi_660210,ovi_660018,ovi_501210,ovi_711010,ovi_711012,ovi_603222,ovi_706612,ovi_660214,ovi_612078,ovi_601094,ovi_601078,ovi_L6053754,ovi_501176,ovi_601128,ovi_712004,ovi_708032,ovi_711032	10,6,4,5,4,9,5,7,5,10,3,9,10,6,5,2,6,18	43,39,49,51,55,76,60,32,86,68,41,36,41,45,54,29,41,90
chi_circ_0002958	chi-circ-SUMO1	NC_030809.1	45167373	45174360	+	6987	225	gene-SUMO1;	exon:45167374-45167448,exon:45172044-45172121,exon:45174289-45174360	ovi_501178,ovi_501002,ovi_660210,ovi_660018,ovi_501210,ovi_711010,ovi_711012,ovi_603222,ovi_706612,ovi_660214,ovi_612078,ovi_601094,ovi_601078,ovi_L6064020,ovi_501176,ovi_601128,ovi_712004,ovi_708032	6,10,18,15,2,11,7,4,7,13,6,7,10,8,5,13,9,16	91,74,95,113,82,112,89,114,74,111,136,79,66,71,64,109,84,97
chi_circ_0002981	chi-circ-CFLAR	NC_030809.1	46212921	46215742	-	2821	675	gene-CFLAR;	exon:46212922-46213079,exon:46215226-46215742	ovi_501178,ovi_501002,ovi_660210,ovi_660018,ovi_711010,ovi_711012,ovi_706612,ovi_660214,ovi_612078,ovi_601094,ovi_601078,ovi_L6064020,ovi_L6053754,ovi_501176,ovi_601128,ovi_712004,ovi_708032,ovi_711032	8,5,13,15,5,5,4,4,9,11,11,22,19,3,16,5,20,4	3.18426e+53
chi_circ_0002983	chi-circ-CFLAR	NC_030809.1	46215225	46215742	-	517	405	gene-CFLAR;	exon:46215226-46215487,exon:46215600-46215742	ovi_501178,ovi_501002,ovi_660210,ovi_660018,ovi_501210,ovi_711010,ovi_711012,ovi_603222,ovi_706612,ovi_660214,ovi_612078,ovi_601094,ovi_601078,ovi_L6064020,ovi_L6053754,ovi_501176,ovi_601128,ovi_712004,ovi_708032,ovi_711032	14,14,19,21,11,9,15,15,12,5,24,18,14,15,26,7,53,9,32,19	3.51398e+59
chi_circ_0002992	chi-circ-ORC2	NC_030809.1	46388797	46391215	+	2418	338	gene-ORC2;	exon:46388798-46388901,exon:46389516-46389659,exon:46391126-46391215	ovi_501178,ovi_501002,ovi_660210,ovi_660018,ovi_501210,ovi_711010,ovi_711012,ovi_603222,ovi_706612,ovi_660214,ovi_612078,ovi_601094,ovi_601078,ovi_L6064020,ovi_L6053754,ovi_501176,ovi_601128,ovi_712004,ovi_708032,ovi_711032	12,3,12,6,3,4,2,7,3,5,16,5,6,7,7,7,23,12,35,12	143,87,103,130,93,125,165,169,139,122,140,105,124,96,97,67,111,67,123,135
chi_circ_0002996	chi-circ-ORC2	NC_030809.1	46389515	46396685	+	7170	356	gene-ORC2;	exon:46389516-46389659,exon:46391126-46391215,exon:46395591-46395680,exon:46396654-46396685	ovi_501178,ovi_501002,ovi_660210,ovi_660018,ovi_501210,ovi_711010,ovi_711012,ovi_603222,ovi_706612,ovi_660214,ovi_612078,ovi_601094,ovi_601078,ovi_L6064020,ovi_L6053754,ovi_501176,ovi_601128,ovi_712004,ovi_708032,ovi_711032	4,8,21,47,16,10,16,14,27,18,27,18,24,34,32,16,37,4,12,22	146,157,180,197,114,144,171,213,192,204,176,106,167,109,130,97,122,97,154,132
chi_circ_0002997	chi-circ-ORC2	NC_030809.1	46389515	46399678	+	10163	417	gene-ORC2;	exon:46389516-46389659,exon:46391126-46391215,exon:46395591-46395680,exon:46396654-46396685,exon:46399618-46399678	ovi_501178,ovi_501002,ovi_660210,ovi_660018,ovi_501210,ovi_711010,ovi_711012,ovi_603222,ovi_706612,ovi_660214,ovi_612078,ovi_601094,ovi_601078,ovi_L6064020,ovi_L6053754,ovi_501176,ovi_601128,ovi_712004,ovi_708032,ovi_711032	3,16,32,25,6,5,7,13,3,9,8,6,4,6,16,11,21,5,13,30	1.78166e+59
chi_circ_0003010	chi-circ-SPATS2L	NC_030809.1	46955029	46956733	-	1704	343	gene-SPATS2L;	exon:46955030-46955165,exon:46956527-46956733	ovi_501178,ovi_501002,ovi_660210,ovi_660018,ovi_501210,ovi_711010,ovi_711012,ovi_603222,ovi_706612,ovi_660214,ovi_612078,ovi_601094,ovi_601078,ovi_L6064020,ovi_L6053754,ovi_501176,ovi_601128,ovi_712004,ovi_708032,ovi_711032	2,3,13,16,4,10,17,3,8,8,23,6,12,11,11,5,24,5,17,25	2.28259e+59
chi_circ_0003023	chi-circ-USP48	NC_030809.1	4898061	4903184	-	5123	516	gene-USP48;	exon:4898062-4898133,exon:4901417-4901547,exon:4902088-4902202,exon:4902987-4903184	ovi_501178,ovi_660210,ovi_660018,ovi_711010,ovi_711012,ovi_603222,ovi_706612,ovi_660214,ovi_601094,ovi_601078,ovi_L6053754,ovi_501176,ovi_712004,ovi_708032,ovi_711032	2,5,4,3,7,2,3,4,5,2,4,7,7,4,5	3.62441e+44
chi_circ_0003035	chi-circ-SF3B1	NC_030809.1	49996869	49997450	+	581	335	gene-SF3B1;	exon:49996870-49997082,exon:49997329-49997450	ovi_501178,ovi_501002,ovi_660210,ovi_660018,ovi_501210,ovi_711010,ovi_711012,ovi_603222,ovi_706612,ovi_660214,ovi_612078,ovi_601094,ovi_601078,ovi_L6064020,ovi_L6053754,ovi_501176,ovi_601128,ovi_712004,ovi_708032,ovi_711032	35,34,98,45,25,26,37,24,39,32,46,27,35,46,33,31,54,18,75,24	2.20439e+79
chi_circ_0003044	chi-circ-ANKRD44	NC_030809.1	50314930	50324935	+	10005	340	gene-ANKRD44;	exon:50314931-50315013,exon:50316189-50316252,exon:50321460-50321540,exon:50324824-50324935	ovi_501178,ovi_501002,ovi_660210,ovi_660018,ovi_501210,ovi_711010,ovi_711012,ovi_603222,ovi_706612,ovi_660214,ovi_612078,ovi_601094,ovi_601078,ovi_L6064020,ovi_L6053754,ovi_601128,ovi_712004,ovi_708032,ovi_711032	9,12,24,15,6,4,6,4,9,8,3,9,2,11,16,8,7,3,14	103,211,202,134,101,109,131,111,150,167,92,55,52,71,93,87,52,73,99
chi_circ_0003046	chi-circ-PGAP1	NC_030809.1	50485560	50496255	+	10695	376	gene-PGAP1;	exon:50485561-50485666,exon:50486306-50486361,exon:50487803-50487886,exon:50491681-50491732,exon:50496178-50496255	ovi_660210,ovi_660018,ovi_501210,ovi_711010,ovi_711012,ovi_603222,ovi_706612,ovi_660214,ovi_612078,ovi_601094,ovi_L6064020,ovi_L6053754,ovi_501176,ovi_601128,ovi_708032,ovi_711032	6,7,2,5,2,6,2,5,4,3,4,5,4,3,4,6	133,111,65,79,105,117,106,105,67,41,40,80,30,80,53,104
chi_circ_0003052	chi-circ-GTF3C3	NC_030809.1	50584203	50592796	+	8593	430	gene-GTF3C3;	exon:50584204-50584406,exon:50584749-50584850,exon:50592672-50592796	ovi_501178,ovi_501002,ovi_660210,ovi_660018,ovi_501210,ovi_711010,ovi_603222,ovi_706612,ovi_660214,ovi_612078,ovi_601078,ovi_L6064020,ovi_L6053754	2,6,9,10,5,3,6,8,6,2,6,4,6	2.3923e+38
chi_circ_0003055	chi-circ-CCDC150	NC_030809.1	50654652	50657153	-	2501	94	gene-CCDC150;	exon:50654653-50654746	ovi_501002,ovi_660210,ovi_660018,ovi_711010,ovi_711012,ovi_603222,ovi_706612,ovi_660214,ovi_612078,ovi_601078,ovi_L6064020,ovi_L6053754,ovi_601128,ovi_708032,ovi_711032	5,4,11,11,4,6,4,6,4,5,6,6,5,6,8	60,53,57,26,70,69,59,90,24,28,35,48,26,32,34
chi_circ_0003076	chi-circ-HECW2	NC_030809.1	51163785	51203156	+	39371	583	gene-HECW2;	exon:51163786-51163920,exon:51169797-51169899,exon:51191728-51191837,exon:51201489-51201609,exon:51203043-51203156	ovi_501178,ovi_501002,ovi_660210,ovi_660018,ovi_501210,ovi_711010,ovi_711012,ovi_603222,ovi_706612,ovi_660214,ovi_612078,ovi_601094,ovi_L6064020,ovi_L6053754,ovi_501176,ovi_601128,ovi_708032,ovi_711032	9,5,36,10,3,4,8,6,2,12,7,14,12,10,3,5,9,14	47,55,104,54,33,32,61,53,32,93,45,46,19,31,26,44,38,62
chi_circ_0003080	chi-circ-DNAH7	NC_030809.1	51371878	51378088	+	6210	378	gene-DNAH7;	exon:51371879-51371941,exon:51372766-51372823,exon:51377098-51377206,exon:51377941-51378088	ovi_501178,ovi_501002,ovi_660210,ovi_660018,ovi_501210,ovi_711010,ovi_711012,ovi_603222,ovi_706612,ovi_660214,ovi_612078,ovi_601094,ovi_601078,ovi_L6064020,ovi_L6053754,ovi_501176,ovi_601128,ovi_712004,ovi_708032,ovi_711032	15,13,20,32,22,12,29,16,20,23,24,25,15,12,16,7,6,7,24,25	472,756,753,898,802,638,972,1012,742,985,620,375,279,392,501,434,32,579,337,718
chi_circ_0003081	chi-circ-DNAH7	NC_030809.1	51377097	51378088	+	991	257	gene-DNAH7;	exon:51377098-51377206,exon:51377941-51378088	ovi_501178,ovi_501002,ovi_660018,ovi_501210,ovi_711010,ovi_711012,ovi_603222,ovi_706612,ovi_660214,ovi_612078,ovi_601078,ovi_L6053754,ovi_501176,ovi_712004,ovi_708032	4,4,8,5,4,7,2,4,8,3,5,6,2,4,3	4.65834e+45
chi_circ_0003120	chi-circ-DNAH7	NC_030809.1	51536761	51564287	+	27526	195	gene-DNAH7;	exon:51564093-51564287	ovi_501178,ovi_660210,ovi_660018,ovi_711010,ovi_711012,ovi_603222,ovi_706612,ovi_660214,ovi_601094,ovi_708032,ovi_711032	6,12,11,5,5,3,9,7,7,6,4	1.76191e+32
chi_circ_0003127	chi-circ-SLC39A10	NC_030809.1	51614670	51650473	-	35803	275	gene-SLC39A10;	exon:51614671-51614781,exon:51650310-51650473	ovi_501178,ovi_501002,ovi_660210,ovi_660018,ovi_501210,ovi_711010,ovi_711012,ovi_603222,ovi_706612,ovi_660214,ovi_612078,ovi_601094,ovi_601078,ovi_L6064020,ovi_L6053754,ovi_501176,ovi_601128,ovi_708032	4,3,13,8,6,6,4,7,4,10,6,9,10,7,4,6,2,9	2.79482e+53
chi_circ_0003146	chi-circ-STAT1	NC_030809.1	56439682	56444650	+	4968	268	gene-STAT1;	exon:56441096-56441194,exon:56443465-56443554,exon:56444572-56444650	ovi_501178,ovi_660210,ovi_660018,ovi_501210,ovi_711010,ovi_706612,ovi_660214,ovi_612078,ovi_601094,ovi_L6064020,ovi_L6053754,ovi_501176,ovi_601128,ovi_712004,ovi_708032,ovi_711032	6,10,16,4,7,3,10,4,5,7,12,4,21,6,5,4	6.25103e+48
chi_circ_0003168	chi-circ-LUZP1	NC_030809.1	6216075	6218350	-	2275	289	gene-LUZP1;	exon:6216076-6216181,exon:6218168-6218350	ovi_501178,ovi_501002,ovi_660210,ovi_660018,ovi_501210,ovi_711010,ovi_711012,ovi_603222,ovi_706612,ovi_660214,ovi_612078,ovi_601078,ovi_L6064020,ovi_L6053754,ovi_501176,ovi_601128,ovi_712004,ovi_708032,ovi_711032	19,20,44,19,8,19,10,13,16,7,32,27,9,11,11,51,14,18,8	41,51,29,34,35,50,67,50,56,50,69,40,17,32,45,77,45,32,49
chi_circ_0003186	chi-circ-EPB41L5	NC_030809.1	64247126	64272293	-	25167	444	gene-EPB41L5;	exon:64247127-64247191,exon:64250085-64250213,exon:64266686-64266783,exon:64272142-64272293	ovi_501178,ovi_501002,ovi_660210,ovi_660018,ovi_501210,ovi_711010,ovi_711012,ovi_603222,ovi_706612,ovi_660214,ovi_612078,ovi_601094,ovi_601078,ovi_L6064020,ovi_L6053754,ovi_501176,ovi_601128,ovi_712004,ovi_708032,ovi_711032	25,57,79,26,22,41,49,23,24,40,33,22,31,25,22,24,23,5,39,20	41,66,64,21,28,38,25,27,26,33,18,16,7,10,39,5,30,15,24,18
chi_circ_0003216	chi-circ-C2H2orf76	NC_030809.1	64978023	65023710	+	45687	348	gene-C2H2orf76;	exon:64978024-64978093,exon:64979416-64979560,exon:65008926-65008976,exon:65023629-65023710	ovi_501178,ovi_501002,ovi_660210,ovi_660018,ovi_501210,ovi_711010,ovi_711012,ovi_603222,ovi_706612,ovi_660214,ovi_612078,ovi_601094,ovi_601078,ovi_L6064020,ovi_L6053754,ovi_501176,ovi_601128,ovi_712004,ovi_708032,ovi_711032	11,31,73,35,14,11,13,21,20,25,21,18,14,18,11,12,15,13,20,12	1.60148e+59
chi_circ_0003221	chi-circ-CCDC93	NC_030809.1	66507714	66514733	+	7019	268	gene-CCDC93;	exon:66507715-66507826,exon:66513801-66513899,exon:66514677-66514733	ovi_501178,ovi_501002,ovi_660210,ovi_660018,ovi_501210,ovi_711010,ovi_711012,ovi_603222,ovi_706612,ovi_660214,ovi_612078,ovi_601094,ovi_601078,ovi_L6064020,ovi_L6053754,ovi_501176,ovi_601128,ovi_712004,ovi_708032,ovi_711032	8,9,21,12,4,2,14,16,10,15,15,11,11,17,26,9,14,6,33,9	2.8944e+59
chi_circ_0003235	chi-circ-LOC102176740	NC_030809.1	70797776	70799464	+	1688	699	gene-LOC102176740;	exon:70797777-70798057,exon:70798890-70799113,exon:70799271-70799464	ovi_501178,ovi_501002,ovi_660210,ovi_660018,ovi_501210,ovi_711010,ovi_711012,ovi_603222,ovi_706612,ovi_660214,ovi_612078,ovi_601094,ovi_601078,ovi_L6064020,ovi_L6053754,ovi_501176,ovi_601128,ovi_712004,ovi_708032,ovi_711032	92,115,244,137,58,65,65,82,55,91,81,73,66,55,70,76,176,51,109,71	34,30,47,34,31,28,38,42,35,37,53,20,38,42,29,42,149,27,36,28
chi_circ_0003244	chi-circ-SLC35F5	NC_030809.1	70917049	70920886	+	3837	333	gene-SLC35F5;	exon:70917050-70917140,exon:70920106-70920260,exon:70920800-70920886	ovi_501178,ovi_501002,ovi_660210,ovi_660018,ovi_501210,ovi_711010,ovi_711012,ovi_660214,ovi_612078,ovi_601094,ovi_601078,ovi_L6064020,ovi_L6053754,ovi_501176,ovi_601128,ovi_708032	3,2,3,3,2,3,3,6,5,6,6,4,3,3,8,4	4.63318e+47
chi_circ_0003265	chi-circ-STPG1	NC_030809.1	7406702	7431288	-	24586	431	gene-STPG1;	exon:7406703-7406873,exon:7422643-7422761,exon:7431148-7431288	ovi_501178,ovi_501002,ovi_660210,ovi_660018,ovi_501210,ovi_711010,ovi_711012,ovi_603222,ovi_706612,ovi_660214,ovi_612078,ovi_601094,ovi_601078,ovi_L6064020,ovi_L6053754,ovi_712004,ovi_708032,ovi_711032	10,8,11,14,5,11,21,15,15,14,2,8,16,5,7,5,8,11	72,136,88,184,118,183,158,127,108,152,145,108,113,121,86,110,83,144
chi_circ_0003267	chi-circ-RAB3GAP1	NC_030809.1	74101226	74106601	+	5375	366	gene-RAB3GAP1;	exon:74101227-74101364,exon:74106374-74106601	ovi_501178,ovi_501002,ovi_660210,ovi_660018,ovi_501210,ovi_711010,ovi_711012,ovi_603222,ovi_706612,ovi_660214,ovi_612078,ovi_601094,ovi_601078,ovi_L6064020,ovi_L6053754,ovi_501176,ovi_601128,ovi_712004,ovi_708032,ovi_711032	35,37,43,54,35,36,30,32,48,64,41,25,58,41,49,21,42,20,50,47	5.00291e+59
chi_circ_0003273	chi-circ-ZRANB3	NC_030809.1	74203074	74275558	-	72484	332	gene-ZRANB3;	exon:74203075-74203227,exon:74275380-74275558	ovi_501178,ovi_501002,ovi_660210,ovi_660018,ovi_501210,ovi_711012,ovi_603222,ovi_706612,ovi_601078,ovi_L6053754,ovi_501176,ovi_601128,ovi_708032,ovi_711032	13,4,5,13,4,3,4,11,12,4,7,5,8,13	105,70,81,114,103,120,89,121,65,105,83,117,129,78
chi_circ_0003276	chi-circ-ZRANB3	NC_030809.1	74230684	74275558	-	44874	468	gene-ZRANB3;	exon:74230685-74230801,exon:74231976-74232147,exon:74275380-74275558	ovi_501178,ovi_501002,ovi_660210,ovi_660018,ovi_501210,ovi_711012,ovi_660214,ovi_601094,ovi_601078,ovi_L6053754,ovi_601128,ovi_708032,ovi_711032	4,2,4,6,10,5,2,9,3,4,14,10,8	58,32,38,85,54,88,60,98,51,88,91,76,61
chi_circ_0003282	chi-circ-UBXN4	NC_030809.1	74625832	74638463	+	12631	544	gene-UBXN4;	exon:74625833-74625935,exon:74628263-74628291,exon:74629004-74629122,exon:74637463-74637627,exon:74638336-74638463	ovi_501178,ovi_501002,ovi_660210,ovi_660018,ovi_501210,ovi_711010,ovi_711012,ovi_603222,ovi_706612,ovi_660214,ovi_612078,ovi_601094,ovi_601078,ovi_L6064020,ovi_L6053754,ovi_501176,ovi_601128,ovi_712004,ovi_708032,ovi_711032	6,7,12,23,7,3,10,4,10,3,13,8,11,3,10,8,12,11,13,15	7.05676e+69
chi_circ_0003285	chi-circ-DARS	NC_030809.1	74797349	74805749	-	8400	527	gene-DARS;	exon:74797350-74797497,exon:74799801-74799935,exon:74802006-74802065,exon:74803061-74803141,exon:74805647-74805749	ovi_501178,ovi_501002,ovi_660210,ovi_711010,ovi_711012,ovi_603222,ovi_706612,ovi_660214,ovi_612078,ovi_601094,ovi_L6064020,ovi_711032	2,3,2,3,3,2,3,3,4,4,3,3	8.27115e+43
chi_circ_0003320	chi-circ-TMEM57	NC_030809.1	8356396	8362078	+	5682	266	gene-TMEM57;	exon:8356397-8356538,exon:8361955-8362078	ovi_501002,ovi_660210,ovi_660018,ovi_501210,ovi_711010,ovi_711012,ovi_603222,ovi_706612,ovi_660214,ovi_612078,ovi_601094,ovi_601078,ovi_L6064020,ovi_L6053754,ovi_601128,ovi_708032	4,13,9,2,5,3,3,7,9,4,12,10,6,8,23,8	3.39488e+47
chi_circ_0003346	chi-circ-ACVR2A	NC_030809.1	88002529	88009327	+	6798	473	gene-ACVR2A;	exon:88002530-88002737,exon:88008876-88008985,exon:88009173-88009327	ovi_501178,ovi_501002,ovi_660210,ovi_660018,ovi_501210,ovi_711010,ovi_711012,ovi_603222,ovi_706612,ovi_660214,ovi_612078,ovi_601094,ovi_601078,ovi_L6064020,ovi_L6053754,ovi_501176,ovi_601128,ovi_712004,ovi_708032,ovi_711032	31,18,40,19,12,10,17,33,24,31,36,25,42,37,49,21,92,29,71,27	136,113,161,119,106,135,126,121,116,153,117,96,108,86,99,100,101,92,149,102
chi_circ_0003359	chi-circ-ORC4	NC_030809.1	88074469	88084975	-	10506	330	gene-ORC4;	exon:88074470-88074555,exon:88075104-88075179,exon:88084321-88084411,exon:88084899-88084975	ovi_501178,ovi_660210,ovi_660018,ovi_501210,ovi_711012,ovi_706612,ovi_660214,ovi_612078,ovi_601094,ovi_601078,ovi_L6064020,ovi_L6053754,ovi_501176,ovi_712004,ovi_708032,ovi_711032	2,4,6,4,4,5,3,6,3,8,2,2,4,4,5,7	4.71549e+47
chi_circ_0003380	chi-circ-RIF1	NC_030809.1	91490635	91507639	+	17004	291	gene-RIF1;	exon:91490636-91490714,exon:91493990-91494086,exon:91507525-91507639	ovi_501178,ovi_501002,ovi_660210,ovi_660018,ovi_501210,ovi_711010,ovi_711012,ovi_603222,ovi_706612,ovi_660214,ovi_612078,ovi_601094,ovi_601078,ovi_L6064020,ovi_L6053754,ovi_501176,ovi_601128,ovi_708032,ovi_711032	3,5,9,10,4,3,5,6,7,2,6,9,6,4,19,5,13,21,6	4.64585e+56
chi_circ_0003382	chi-circ-RIF1	NC_030809.1	91496864	91507639	+	10775	457	gene-RIF1;	exon:91496865-91497054,exon:91503105-91503256,exon:91507525-91507639	ovi_501178,ovi_501002,ovi_660210,ovi_660018,ovi_501210,ovi_711012,ovi_603222,ovi_660214,ovi_612078,ovi_601094,ovi_601078,ovi_L6064020,ovi_L6053754,ovi_501176,ovi_601128,ovi_712004,ovi_708032,ovi_711032	3,2,3,8,4,13,3,6,5,3,4,8,4,6,3,7,2,4	5.11726e+53
chi_circ_0003383	chi-circ-RIF1	NC_030809.1	91507524	91516356	+	8832	436	gene-RIF1;	exon:91507525-91507639,exon:91508364-91508534,exon:91516207-91516356	ovi_501178,ovi_501002,ovi_660210,ovi_660018,ovi_501210,ovi_711010,ovi_711012,ovi_603222,ovi_706612,ovi_660214,ovi_612078,ovi_601094,ovi_601078,ovi_L6064020,ovi_L6053754,ovi_501176,ovi_601128,ovi_712004,ovi_708032,ovi_711032	23,25,33,27,7,7,14,19,20,11,16,5,16,7,24,23,19,7,27,11	4.41907e+60
chi_circ_0003385	chi-circ-RIF1	NC_030809.1	91514006	91516356	+	2350	513	gene-RIF1;	exon:91514007-91514080,exon:91514269-91514449,exon:91515759-91515866,exon:91516207-91516356	ovi_501178,ovi_501002,ovi_660210,ovi_660018,ovi_501210,ovi_711010,ovi_711012,ovi_603222,ovi_706612,ovi_660214,ovi_612078,ovi_601094,ovi_601078,ovi_L6064020,ovi_L6053754,ovi_501176,ovi_601128,ovi_712004,ovi_708032,ovi_711032	12,8,36,20,3,13,17,17,31,21,17,12,24,18,16,7,10,9,23,16	4.09839e+59
chi_circ_0003392	chi-circ-CACNB4	NC_030809.1	91861817	91869745	-	7928	358	gene-CACNB4;	exon:91861818-91861913,exon:91863982-91864133,exon:91869636-91869745	ovi_501002,ovi_660018,ovi_711010,ovi_711012,ovi_706612,ovi_660214,ovi_612078,ovi_601094,ovi_601078,ovi_L6064020,ovi_L6053754,ovi_708032	3,4,5,5,2,5,11,3,4,2,2,5	25,17,12,16,8,6,22,7,5,5,4,13
chi_circ_0003394	chi-circ-STAM2	NC_030809.1	92139669	92142668	-	2999	324	gene-STAM2;	exon:92139670-92139839,exon:92142515-92142668	ovi_501178,ovi_501002,ovi_660210,ovi_660018,ovi_501210,ovi_711010,ovi_711012,ovi_603222,ovi_706612,ovi_660214,ovi_612078,ovi_601094,ovi_601078,ovi_L6064020,ovi_L6053754,ovi_501176,ovi_601128,ovi_712004,ovi_708032,ovi_711032	21,28,30,29,8,12,9,13,11,36,33,15,18,15,34,9,55,4,27,17	3.12513e+59
chi_circ_0003395	chi-circ-STAM2	NC_030809.1	92139669	92147023	-	7354	379	gene-STAM2;	exon:92139670-92139839,exon:92142515-92142668,exon:92146969-92147023	ovi_501178,ovi_501002,ovi_660210,ovi_660018,ovi_711010,ovi_711012,ovi_603222,ovi_706612,ovi_612078,ovi_601094,ovi_601078,ovi_L6064020,ovi_L6053754,ovi_601128,ovi_712004,ovi_708032	3,5,8,6,2,3,5,3,2,4,4,5,4,10,2,8	3.48502e+47
chi_circ_0003401	chi-circ-STAM2	NC_030809.1	92148815	92165129	-	16314	351	gene-STAM2;	exon:92148816-92148903,exon:92149038-92149120,exon:92151129-92151223,exon:92165045-92165129	ovi_501178,ovi_660210,ovi_660018,ovi_501210,ovi_711010,ovi_711012,ovi_603222,ovi_706612,ovi_660214,ovi_612078,ovi_601094,ovi_601078,ovi_L6064020,ovi_L6053754,ovi_501176,ovi_601128,ovi_712004,ovi_708032,ovi_711032	4,4,6,12,9,6,6,9,5,3,9,6,6,8,2,4,3,20,4	3.3243e+56
chi_circ_0003402	chi-circ-STAM2	NC_030809.1	92159816	92165129	-	5313	664	gene-STAM2;	exon:92159817-92160003,exon:92160607-92160676,exon:92162688-92162834,exon:92163725-92163823,exon:92163936-92164011,exon:92165045-92165129	ovi_501178,ovi_501002,ovi_660210,ovi_660018,ovi_501210,ovi_711010,ovi_711012,ovi_603222,ovi_706612,ovi_660214,ovi_612078,ovi_601094,ovi_601078,ovi_L6064020,ovi_L6053754,ovi_501176,ovi_601128,ovi_712004,ovi_708032,ovi_711032	24,11,15,46,6,19,15,17,18,29,18,13,33,35,22,10,36,8,28,15	3.21266e+59
chi_circ_0003407	chi-circ-FMNL2	NC_030809.1	92534723	92553752	+	19029	395	gene-FMNL2;	exon:92534724-92534804,exon:92540511-92540587,exon:92550582-92550665,exon:92553600-92553752	ovi_501178,ovi_501002,ovi_660210,ovi_660018,ovi_711010,ovi_711012,ovi_706612,ovi_660214,ovi_612078,ovi_601094,ovi_601078,ovi_L6064020,ovi_L6053754,ovi_501176,ovi_601128,ovi_708032,ovi_711032	8,2,7,6,6,4,2,8,2,12,13,6,7,3,7,9,11	124,92,119,101,74,114,65,73,64,60,41,44,90,35,70,105,75
chi_circ_0003413	chi-circ-FMNL2	NC_030809.1	92573568	92579616	+	6048	280	gene-FMNL2;	exon:92573569-92573677,exon:92577535-92577611,exon:92579523-92579616	ovi_501178,ovi_501002,ovi_660210,ovi_660018,ovi_501210,ovi_711010,ovi_711012,ovi_603222,ovi_706612,ovi_660214,ovi_612078,ovi_601094,ovi_601078,ovi_L6053754,ovi_501176,ovi_601128,ovi_712004,ovi_708032,ovi_711032	7,4,10,18,2,14,11,9,6,9,12,4,6,13,5,14,8,17,9	131,167,138,113,74,103,129,132,75,88,66,31,43,84,32,85,33,120,56
chi_circ_0003419	chi-circ-RPS6KA1	NC_030809.1	9397148	9398016	+	868	280	gene-RPS6KA1;	exon:9397149-9397310,exon:9397899-9398016	ovi_501178,ovi_660210,ovi_660018,ovi_711010,ovi_711012,ovi_603222,ovi_706612,ovi_660214,ovi_612078,ovi_601094,ovi_601078,ovi_L6064020,ovi_L6053754,ovi_501176,ovi_601128,ovi_708032,ovi_711032	5,4,4,4,10,2,5,7,8,6,5,9,8,4,18,9,9	81,70,95,86,83,85,120,93,129,109,98,97,64,142,76,88,131
chi_circ_0003423	chi-circ-ARID1A	NC_030809.1	9522276	9525773	+	3497	330	gene-ARID1A;	exon:9522277-9522489,exon:9525657-9525773	ovi_501178,ovi_501002,ovi_660210,ovi_660018,ovi_501210,ovi_711010,ovi_711012,ovi_603222,ovi_706612,ovi_660214,ovi_612078,ovi_601094,ovi_601078,ovi_L6064020,ovi_L6053754,ovi_501176,ovi_601128,ovi_712004,ovi_708032,ovi_711032	22,7,6,11,12,39,28,17,8,11,44,12,16,5,16,17,24,16,32,7	111,126,57,104,93,162,219,179,73,146,157,144,112,68,80,111,74,111,91,114
chi_circ_0003443	chi-circ-PKP4	NC_030809.1	98498227	98508435	+	10208	403	gene-PKP4;	exon:98498228-98498416,exon:98508222-98508435	ovi_501178,ovi_501002,ovi_660210,ovi_660018,ovi_501210,ovi_711010,ovi_711012,ovi_603222,ovi_706612,ovi_660214,ovi_612078,ovi_601094,ovi_601078,ovi_L6064020,ovi_L6053754,ovi_501176,ovi_601128,ovi_712004,ovi_708032,ovi_711032	6,10,10,11,3,10,8,12,5,6,6,7,9,3,4,8,9,2,11,10	3.05579e+59
chi_circ_0003446	chi-circ-TANC1	NC_030809.1	98953385	98971398	+	18013	423	gene-TANC1;	exon:98953386-98953490,exon:98969477-98969607,exon:98971212-98971398	ovi_501178,ovi_501002,ovi_660210,ovi_660018,ovi_501210,ovi_711010,ovi_711012,ovi_603222,ovi_706612,ovi_660214,ovi_612078,ovi_601094,ovi_601078,ovi_L6064020,ovi_L6053754,ovi_501176,ovi_601128,ovi_712004,ovi_708032,ovi_711032	19,15,37,19,9,14,9,16,17,40,25,10,15,12,23,11,48,15,26,14	192,109,133,273,239,135,249,177,230,272,154,143,161,99,166,142,239,156,141,182
chi_circ_0003449	chi-circ-WDSUB1	NC_030809.1	99076886	99089472	-	12586	500	gene-WDSUB1;	exon:99076887-99077027,exon:99086795-99086971,exon:99087921-99088027,exon:99088108-99088148,exon:99089439-99089472	ovi_501178,ovi_711010,ovi_711012,ovi_603222,ovi_706612,ovi_660214,ovi_612078,ovi_601094,ovi_601078,ovi_L6064020,ovi_L6053754,ovi_501176,ovi_601128,ovi_712004,ovi_711032	2,2,5,8,4,4,12,5,8,3,10,6,8,5,3	3.48325e+44
chi_circ_0003469	chi-circ-BAZ2B	NC_030809.1	99207263	99223601	-	16338	636	gene-BAZ2B;	exon:99207264-99207329,exon:99208567-99208593,exon:99208813-99208857,exon:99211170-99211235,exon:99213368-99213433,exon:99217149-99217210,exon:99217326-99217418,exon:99223391-99223601	ovi_501178,ovi_501002,ovi_660210,ovi_660018,ovi_501210,ovi_711010,ovi_711012,ovi_603222,ovi_706612,ovi_660214,ovi_612078,ovi_601094,ovi_601078,ovi_L6064020,ovi_L6053754,ovi_501176,ovi_601128,ovi_712004,ovi_708032,ovi_711032	20,12,15,83,23,22,33,20,28,26,20,12,25,25,32,25,15,13,68,33	313,439,487,561,383,450,505,511,404,452,305,173,175,107,341,90,168,309,275,303
chi_circ_0003474	chi-circ-BAZ2B	NC_030809.1	99211169	99223601	-	12432	277	gene-BAZ2B;	exon:99211170-99211235,exon:99223391-99223601	ovi_501178,ovi_501002,ovi_660210,ovi_660018,ovi_711010,ovi_711012,ovi_603222,ovi_706612,ovi_660214,ovi_612078,ovi_601094,ovi_601078,ovi_L6053754,ovi_501176,ovi_601128,ovi_708032	5,4,6,13,3,3,7,8,7,2,7,9,6,2,4,5	3.96472e+47
chi_circ_0003482	chi-circ-BAZ2B	NC_030809.1	99258339	99264275	-	5936	551	gene-BAZ2B;	exon:99258340-99258533,exon:99259666-99259833,exon:99264087-99264275	ovi_501178,ovi_501002,ovi_660210,ovi_660018,ovi_501210,ovi_711010,ovi_711012,ovi_603222,ovi_706612,ovi_660214,ovi_612078,ovi_601094,ovi_601078,ovi_L6064020,ovi_L6053754,ovi_501176,ovi_601128,ovi_712004,ovi_708032,ovi_711032	31,20,37,32,17,16,19,23,24,22,27,24,31,27,45,17,26,13,37,34	5.39101e+61
chi_circ_0003483	chi-circ-BAZ2B	NC_030809.1	99258339	99286969	-	28630	698	gene-BAZ2B;	exon:99258340-99258533,exon:99259666-99259833,exon:99264087-99264275,exon:99286823-99286969	ovi_501178,ovi_501002,ovi_660210,ovi_660018,ovi_501210,ovi_711010,ovi_711012,ovi_603222,ovi_706612,ovi_660214,ovi_612078,ovi_601094,ovi_601078,ovi_L6064020,ovi_L6053754,ovi_501176,ovi_601128,ovi_712004,ovi_708032,ovi_711032	24,49,90,127,39,47,61,56,63,77,53,61,82,58,54,26,35,39,79,53	6.1713e+64
chi_circ_0003484	chi-circ-BAZ2B	NC_030809.1	99258339	99295485	-	37146	129	gene-BAZ2B;	exon:99295357-99295485	ovi_501178,ovi_660210,ovi_660018,ovi_501210,ovi_711010,ovi_711012,ovi_603222,ovi_706612,ovi_660214,ovi_612078,ovi_601094,ovi_601078,ovi_L6064020,ovi_L6053754,ovi_501176,ovi_601128,ovi_712004,ovi_708032,ovi_711032	10,16,10,9,2,8,12,3,8,7,12,7,11,16,5,5,6,12,7	313,577,474,318,302,464,529,431,674,235,176,146,121,245,82,152,298,291,261
chi_circ_0003490	chi-circ-MARCH7	NC_030809.1	99574820	99582314	+	7494	190	gene-MARCH7;	exon:99574821-99575010	ovi_501178,ovi_501002,ovi_660210,ovi_660018,ovi_501210,ovi_711010,ovi_711012,ovi_603222,ovi_706612,ovi_660214,ovi_612078,ovi_601094,ovi_601078,ovi_L6064020,ovi_501176,ovi_601128,ovi_712004,ovi_708032,ovi_711032	4,17,26,3,3,4,2,3,10,14,4,6,12,2,2,15,8,6,4	5.53816e+56
chi_circ_0003508	chi-circ-VPS72	NC_030810.1	100527279	100528288	-	1009	445	gene-VPS72;	exon:100527280-100527456,exon:100527846-100527960,exon:100528136-100528288	ovi_501178,ovi_501002,ovi_660210,ovi_660018,ovi_501210,ovi_711010,ovi_603222,ovi_706612,ovi_660214,ovi_612078,ovi_601094,ovi_601078,ovi_L6064020,ovi_L6053754,ovi_501176,ovi_601128,ovi_712004,ovi_708032,ovi_711032	25,30,39,76,21,32,24,27,20,40,26,27,37,41,17,44,21,41,27	1.62117e+56
chi_circ_0003512	chi-circ-POGZ	NC_030810.1	100815221	100816478	-	1257	284	gene-POGZ;	exon:100815222-100815380,exon:100816354-100816478	ovi_501178,ovi_660210,ovi_501210,ovi_711012,ovi_706612,ovi_612078,ovi_601094,ovi_601078,ovi_L6064020,ovi_L6053754,ovi_601128,ovi_712004,ovi_708032,ovi_711032	4,9,2,4,3,5,2,5,7,2,9,4,8,3	76,78,66,98,50,71,62,47,41,69,57,47,87,50
chi_circ_0003518	chi-circ-TUFT1	NC_030810.1	100944674	100949774	+	5100	338	gene-TUFT1;	exon:100944675-100944788,exon:100948805-100948933,exon:100949680-100949774	ovi_501178,ovi_501002,ovi_660210,ovi_660018,ovi_501210,ovi_711010,ovi_711012,ovi_706612,ovi_660214,ovi_612078,ovi_L6064020,ovi_L6053754,ovi_501176,ovi_601128,ovi_708032	3,2,9,17,8,7,2,3,4,8,6,15,3,8,6	1.63179e+44
chi_circ_0003525	chi-circ-SNX27	NC_030810.1	101012206	101046805	+	34599	164	gene-SNX27;	exon:101046642-101046805	ovi_501178,ovi_501002,ovi_660210,ovi_660018,ovi_501210,ovi_711012,ovi_603222,ovi_706612,ovi_660214,ovi_612078,ovi_601094,ovi_601078,ovi_L6064020,ovi_L6053754,ovi_601128,ovi_708032,ovi_711032	7,2,7,16,4,5,2,6,8,5,6,6,6,13,13,15,3	1.78291e+50
chi_circ_0003526	chi-circ-SNX27	NC_030810.1	101012206	101056107	+	43901	486	gene-SNX27;	exon:101012207-101012438,exon:101046642-101046805,exon:101056018-101056107	ovi_501178,ovi_501002,ovi_660210,ovi_660018,ovi_501210,ovi_711010,ovi_711012,ovi_603222,ovi_706612,ovi_660214,ovi_612078,ovi_601094,ovi_601078,ovi_L6064020,ovi_L6053754,ovi_501176,ovi_712004,ovi_708032,ovi_711032	4,4,9,12,5,6,7,12,9,4,10,5,15,11,6,5,4,7,8	1.76294e+56
chi_circ_0003530	chi-circ-SNX27	NC_030810.1	101033672	101040698	+	7026	442	gene-SNX27;	exon:101033673-101033865,exon:101035427-101035491,exon:101037559-101037663,exon:101040620-101040698	ovi_501178,ovi_660018,ovi_501210,ovi_711010,ovi_711012,ovi_603222,ovi_706612,ovi_612078,ovi_601094,ovi_601078,ovi_L6064020,ovi_L6053754,ovi_601128,ovi_708032	4,7,4,3,2,9,9,7,4,4,6,2,8,11	2.63411e+41
chi_circ_0003531	chi-circ-SNX27	NC_030810.1	101033672	101046805	+	13133	606	gene-SNX27;	exon:101033673-101033865,exon:101035427-101035491,exon:101037559-101037663,exon:101040620-101040698,exon:101046642-101046805	ovi_501178,ovi_501002,ovi_660210,ovi_660018,ovi_501210,ovi_711010,ovi_711012,ovi_603222,ovi_706612,ovi_660214,ovi_612078,ovi_601094,ovi_601078,ovi_L6064020,ovi_L6053754,ovi_501176,ovi_601128,ovi_708032,ovi_711032	10,14,13,23,11,11,25,7,6,21,14,19,15,16,19,7,11,21,9	2.2938e+56
chi_circ_0003532	chi-circ-SNX27	NC_030810.1	101033672	101056107	+	22435	447	gene-SNX27;	exon:101033673-101033865,exon:101046642-101046805,exon:101056018-101056107	ovi_501178,ovi_501002,ovi_660210,ovi_660018,ovi_501210,ovi_711010,ovi_711012,ovi_603222,ovi_706612,ovi_660214,ovi_612078,ovi_601094,ovi_601078,ovi_L6064020,ovi_L6053754,ovi_501176,ovi_601128,ovi_708032,ovi_711032	9,7,37,22,13,5,17,11,19,9,14,5,13,14,13,8,10,14,10	2.27383e+56
chi_circ_0003534	chi-circ-SNX27	NC_030810.1	101037558	101046805	+	9247	348	gene-SNX27;	exon:101037559-101037663,exon:101040620-101040698,exon:101046642-101046805	ovi_501178,ovi_501002,ovi_660210,ovi_660018,ovi_501210,ovi_711010,ovi_711012,ovi_603222,ovi_706612,ovi_660214,ovi_612078,ovi_601094,ovi_601078,ovi_L6064020,ovi_L6053754,ovi_501176,ovi_601128,ovi_712004,ovi_708032,ovi_711032	23,39,74,47,24,31,34,28,21,39,66,23,57,38,45,28,69,23,72,36	2.71497e+59
chi_circ_0003542	chi-circ-ZMYM6	NC_030810.1	10146314	10150992	-	4678	591	gene-ZMYM6;	exon:10146315-10146465,exon:10147926-10148098,exon:10150104-10150219,exon:10150842-10150992	ovi_501178,ovi_501002,ovi_660210,ovi_660018,ovi_501210,ovi_711010,ovi_711012,ovi_603222,ovi_706612,ovi_660214,ovi_612078,ovi_601094,ovi_601078,ovi_L6064020,ovi_L6053754,ovi_501176,ovi_601128,ovi_712004,ovi_708032,ovi_711032	16,20,42,44,12,16,16,9,26,24,14,11,30,40,18,12,16,8,25,25	201,345,368,244,201,188,191,209,180,229,159,115,89,59,150,97,125,137,160,110
chi_circ_0003561	chi-circ-ZMYM4	NC_030810.1	10437223	10440018	+	2795	233	gene-ZMYM4;	exon:10439435-10439496,exon:10439848-10440018	ovi_501178,ovi_501002,ovi_660210,ovi_660018,ovi_501210,ovi_711010,ovi_711012,ovi_603222,ovi_706612,ovi_660214,ovi_612078,ovi_601094,ovi_601078,ovi_L6064020,ovi_L6053754,ovi_501176,ovi_601128,ovi_712004,ovi_708032,ovi_711032	14,27,59,63,19,18,34,27,44,53,45,18,27,37,25,20,40,11,47,34	2.26207e+59
chi_circ_0003577	chi-circ-ZMYM4	NC_030810.1	10483126	10495970	+	12844	781	gene-ZMYM4;	exon:10483127-10483298,exon:10483484-10483579,exon:10485814-10485965,exon:10494155-10494266,exon:10495722-10495970	ovi_501178,ovi_501002,ovi_660210,ovi_660018,ovi_501210,ovi_711010,ovi_711012,ovi_603222,ovi_706612,ovi_660214,ovi_612078,ovi_601094,ovi_601078,ovi_L6064020,ovi_L6053754,ovi_501176,ovi_601128,ovi_712004,ovi_708032,ovi_711032	235,90,243,374,182,265,262,316,292,278,263,280,320,203,281,187,174,149,348,321	4.17436e+59
chi_circ_0003577	chi-circ-ZMYM4	NC_030810.1	10483126	10495972	+	12844	781	gene-ZMYM4;	exon:10483127-10483298,exon:10483484-10483579,exon:10485814-10485965,exon:10494155-10494266,exon:10495722-10495970	ovi_501178,ovi_501002,ovi_660210,ovi_660018,ovi_501210,ovi_711010,ovi_711012,ovi_603222,ovi_706612,ovi_660214,ovi_612078,ovi_601094,ovi_601078,ovi_L6064020,ovi_L6053754,ovi_501176,ovi_601128,ovi_712004,ovi_708032,ovi_711032	235,90,243,374,182,265,262,316,292,278,263,280,320,203,281,187,174,149,348,321	4.17436e+59
chi_circ_0003589	chi-circ-ASH1L	NC_030810.1	104925151	104950493	-	25342	282	gene-ASH1L;	exon:104925152-104925331,exon:104950392-104950493	ovi_501178,ovi_501002,ovi_660210,ovi_660018,ovi_501210,ovi_711010,ovi_711012,ovi_603222,ovi_706612,ovi_660214,ovi_612078,ovi_601094,ovi_601078,ovi_L6064020,ovi_L6053754,ovi_501176,ovi_601128,ovi_712004,ovi_708032,ovi_711032	51,43,65,111,60,57,54,74,65,58,48,47,61,35,44,31,35,30,46,71	3.67598e+59
chi_circ_0003592	chi-circ-ASH1L	NC_030810.1	104925151	105005267	-	80116	180	gene-ASH1L;	exon:104925152-104925331	ovi_501178,ovi_660018,ovi_501210,ovi_711010,ovi_711012,ovi_603222,ovi_706612,ovi_612078,ovi_601094,ovi_601078,ovi_L6064020,ovi_L6053754,ovi_501176,ovi_601128,ovi_712004,ovi_708032	17,18,14,11,7,14,23,22,5,4,10,26,8,9,7,11	4.20513e+47
chi_circ_0003594	chi-circ-ASH1L	NC_030810.1	104933480	104950493	-	17013	847	gene-ASH1L;	exon:104933481-104934225,exon:104950392-104950493	ovi_501178,ovi_501002,ovi_660210,ovi_660018,ovi_501210,ovi_711010,ovi_711012,ovi_603222,ovi_706612,ovi_660214,ovi_612078,ovi_601094,ovi_601078,ovi_L6064020,ovi_L6053754,ovi_501176,ovi_601128,ovi_712004,ovi_708032,ovi_711032	26,27,69,54,37,37,42,49,48,63,38,39,31,56,46,23,36,35,69,39	5.04969e+59
chi_circ_0003595	chi-circ-ZMYM4	NC_030810.1	10494154	10495970	+	1816	361	gene-ZMYM4;	exon:10494155-10494266,exon:10495722-10495970	ovi_501178,ovi_501002,ovi_660210,ovi_660018,ovi_501210,ovi_711010,ovi_711012,ovi_603222,ovi_706612,ovi_660214,ovi_612078,ovi_601094,ovi_601078,ovi_L6064020,ovi_L6053754,ovi_501176,ovi_601128,ovi_712004,ovi_708032,ovi_711032	17,18,36,53,20,22,21,26,27,21,43,33,34,46,58,25,51,21,50,34	5.12709e+60
chi_circ_0003597	chi-circ-ASH1L	NC_030810.1	104950391	105005267	-	54876	102	gene-ASH1L;	exon:104950392-104950493	ovi_501178,ovi_501002,ovi_660210,ovi_660018,ovi_501210,ovi_603222,ovi_660214,ovi_612078,ovi_601094,ovi_601078,ovi_L6064020,ovi_L6053754,ovi_601128,ovi_708032,ovi_711032	7,10,20,8,8,8,5,3,5,5,2,6,7,5,3	4.87872e+44
chi_circ_0003599	chi-circ-ASH1L	NC_030810.1	105004746	105005267	-	521	521	gene-ASH1L;	exon:105004747-105005267	ovi_501178,ovi_501002,ovi_660210,ovi_660018,ovi_501210,ovi_711010,ovi_603222,ovi_706612,ovi_660214,ovi_612078,ovi_601094,ovi_601078,ovi_L6064020,ovi_L6053754,ovi_501176,ovi_601128,ovi_708032,ovi_711032	24,31,40,34,13,21,13,15,27,20,9,33,9,10,18,64,24,15	6.13816e+53
chi_circ_0003600	chi-circ-ASH1L	NC_030810.1	105004746	105019834	-	15088	154	gene-ASH1L;	exon:105019681-105019834	ovi_501002,ovi_660210,ovi_660018,ovi_501210,ovi_711010,ovi_711012,ovi_706612,ovi_660214,ovi_612078,ovi_601094,ovi_601078,ovi_L6064020,ovi_L6053754,ovi_501176,ovi_601128,ovi_708032,ovi_711032	9,11,5,3,9,5,13,8,8,8,5,7,6,8,6,6,8	4.34447e+50
chi_circ_0003667	chi-circ-ATF6	NC_030810.1	112396138	112404231	+	8093	346	gene-ATF6;	exon:112396139-112396270,exon:112402925-112403038,exon:112404132-112404231	ovi_501178,ovi_501002,ovi_660210,ovi_660018,ovi_501210,ovi_711010,ovi_711012,ovi_603222,ovi_706612,ovi_660214,ovi_612078,ovi_601094,ovi_601078,ovi_L6064020,ovi_L6053754,ovi_501176,ovi_601128,ovi_712004,ovi_708032,ovi_711032	59,72,138,106,46,56,69,68,69,114,94,50,116,68,64,51,65,26,108,92	3.56469e+59
chi_circ_0003669	chi-circ-ATF6	NC_030810.1	112396138	112423379	+	27241	429	gene-ATF6;	exon:112396139-112396270,exon:112402925-112403038,exon:112418876-112418943,exon:112423265-112423379	ovi_501178,ovi_501002,ovi_660210,ovi_660018,ovi_501210,ovi_711010,ovi_711012,ovi_603222,ovi_706612,ovi_660214,ovi_612078,ovi_601094,ovi_601078,ovi_L6064020,ovi_L6053754,ovi_501176,ovi_601128,ovi_712004,ovi_708032,ovi_711032	27,29,74,38,12,27,26,25,26,50,26,12,25,27,34,16,39,13,45,28	2.85548e+59
chi_circ_0003670	chi-circ-ATF6	NC_030810.1	112396138	112484653	+	88515	400	gene-ATF6;	exon:112396139-112396270,exon:112418876-112418943,exon:112423265-112423379,exon:112484569-112484653	ovi_501178,ovi_501002,ovi_660210,ovi_660018,ovi_501210,ovi_711010,ovi_711012,ovi_603222,ovi_706612,ovi_660214,ovi_612078,ovi_601094,ovi_601078,ovi_L6064020,ovi_L6053754,ovi_501176,ovi_601128,ovi_708032,ovi_711032	7,6,12,13,6,8,3,18,16,10,5,3,10,4,8,8,3,11,4	2.44413e+56
chi_circ_0003673	chi-circ-ATF6	NC_030810.1	112402924	112423379	+	20455	397	gene-ATF6;	exon:112402925-112403038,exon:112404132-112404231,exon:112418876-112418943,exon:112423265-112423379	ovi_501002,ovi_660210,ovi_660018,ovi_501210,ovi_711010,ovi_711012,ovi_603222,ovi_706612,ovi_660214,ovi_612078,ovi_601094,ovi_601078,ovi_L6064020,ovi_L6053754,ovi_501176,ovi_712004,ovi_708032	3,7,6,5,4,8,4,5,4,5,2,14,5,4,9,7,4	5.60653e+50
chi_circ_0003679	chi-circ-C3H1orf226	NC_030810.1	112986459	112998820	+	12361	251	gene-C3H1orf226;	exon:112986460-112986568,exon:112998679-112998820	ovi_501178,ovi_501002,ovi_660210,ovi_660018,ovi_501210,ovi_711010,ovi_711012,ovi_601078,ovi_L6053754	2,4,3,2,3,5,3,3,2	40,57,59,56,54,78,54,43,46
chi_circ_0003683	chi-circ-DDR2	NC_030810.1	113442037	113445167	+	3130	357	gene-DDR2;	exon:113442038-113442140,exon:113444540-113444687,exon:113445062-113445167	ovi_711012,ovi_612078,ovi_601094,ovi_601078,ovi_L6064020,ovi_L6053754,ovi_601128,ovi_708032,ovi_711032	3,5,5,5,5,9,9,6,3	2.605e+26
chi_circ_0003692	chi-circ-NUF2	NC_030810.1	114168193	114184536	+	16343	355	gene-NUF2;	exon:114168194-114168335,exon:114170784-114170860,exon:114171356-114171417,exon:114184463-114184536	ovi_501178,ovi_501002,ovi_660210,ovi_660018,ovi_501210,ovi_711010,ovi_711012,ovi_603222,ovi_706612,ovi_660214,ovi_612078,ovi_601094,ovi_601078,ovi_L6064020,ovi_L6053754,ovi_501176,ovi_601128,ovi_712004,ovi_708032,ovi_711032	3,6,13,7,5,8,12,10,11,7,3,4,8,9,8,14,11,24,20,3	39,38,43,105,40,49,46,51,58,43,97,57,69,22,47,51,75,244,47,72
chi_circ_0003693	chi-circ-PBX1	NC_030810.1	115920959	115927398	+	6439	436	gene-PBX1;	exon:115920960-115921204,exon:115927208-115927398	ovi_501178,ovi_660210,ovi_660018,ovi_711010,ovi_711012,ovi_603222,ovi_706612,ovi_660214,ovi_612078,ovi_601094,ovi_601078,ovi_L6064020,ovi_L6053754,ovi_601128,ovi_712004,ovi_708032	2,3,8,3,7,3,4,3,8,3,5,4,4,11,3,14	6.47975e+48
chi_circ_0003695	chi-circ-PBX1	NC_030810.1	115920959	115940873	+	19914	541	gene-PBX1;	exon:115920960-115921204,exon:115934791-115934926,exon:115940714-115940873	ovi_501178,ovi_501002,ovi_660210,ovi_660018,ovi_501210,ovi_711010,ovi_711012,ovi_603222,ovi_706612,ovi_660214,ovi_612078,ovi_601094,ovi_601078,ovi_L6064020,ovi_L6053754,ovi_501176,ovi_601128,ovi_712004,ovi_708032,ovi_711032	12,7,22,23,7,4,9,9,25,11,14,4,13,10,21,10,16,9,12,17	4.96244e+59
chi_circ_0003696	chi-circ-PBX1	NC_030810.1	115920959	115949477	+	28518	608	gene-PBX1;	exon:115920960-115921204,exon:115940714-115940873,exon:115947999-115948111,exon:115949388-115949477	ovi_501178,ovi_501002,ovi_660210,ovi_660018,ovi_501210,ovi_711010,ovi_711012,ovi_603222,ovi_706612,ovi_660214,ovi_612078,ovi_601094,ovi_601078,ovi_L6064020,ovi_L6053754,ovi_501176,ovi_601128,ovi_712004,ovi_708032,ovi_711032	20,9,32,33,15,26,24,15,27,18,22,25,19,25,18,23,21,10,29,11	4.77276e+59
chi_circ_0003698	chi-circ-PBX1	NC_030810.1	115927207	115949477	+	22270	441	gene-PBX1;	exon:115927208-115927398,exon:115940714-115940873,exon:115949388-115949477	ovi_501178,ovi_501002,ovi_660210,ovi_660018,ovi_501210,ovi_711010,ovi_711012,ovi_603222,ovi_706612,ovi_660214,ovi_612078,ovi_601094,ovi_L6064020,ovi_L6053754,ovi_501176,ovi_601128,ovi_708032,ovi_711032	8,4,13,10,2,5,4,3,6,5,4,5,4,9,7,17,5,5	4.97575e+53
chi_circ_0003699	chi-circ-PBX1	NC_030810.1	115934790	115949477	+	14687	386	gene-PBX1;	exon:115934791-115934926,exon:115940714-115940873,exon:115949388-115949477	ovi_501178,ovi_501002,ovi_660210,ovi_660018,ovi_501210,ovi_711010,ovi_711012,ovi_603222,ovi_706612,ovi_660214,ovi_612078,ovi_601094,ovi_601078,ovi_L6053754,ovi_501176,ovi_601128,ovi_712004,ovi_708032,ovi_711032	5,7,14,15,7,10,8,11,9,5,11,9,8,8,4,32,6,12,13	5.6374e+56
chi_circ_0003716	chi-circ-MPZL1	NC_030810.1	119148799	119158863	+	10064	270	gene-MPZL1;	exon:119148800-119148966,exon:119158761-119158863	ovi_501178,ovi_660018,ovi_501210,ovi_660214,ovi_612078,ovi_601078,ovi_L6064020,ovi_L6053754,ovi_501176,ovi_601128,ovi_712004,ovi_708032,ovi_711032	8,9,4,3,8,8,6,7,3,10,5,4,6	5.3694e+39
chi_circ_0003718	chi-circ-MPZL1	NC_030810.1	119155036	119158863	+	3827	515	gene-MPZL1;	exon:119155037-119155250,exon:119158186-119158383,exon:119158761-119158863	ovi_660018,ovi_711012,ovi_706612,ovi_612078,ovi_601094,ovi_601078,ovi_L6064020,ovi_L6053754,ovi_501176,ovi_601128,ovi_712004,ovi_708032,ovi_711032	7,5,4,4,2,5,4,8,2,14,7,3,4	8.47633e+38
chi_circ_0003747	chi-circ-DCAF6	NC_030810.1	119513845	119525613	+	11768	491	gene-DCAF6;	exon:119513846-119513984,exon:119515866-119516022,exon:119516658-119516746,exon:119525508-119525613	ovi_501178,ovi_501002,ovi_660210,ovi_660018,ovi_501210,ovi_711010,ovi_711012,ovi_603222,ovi_706612,ovi_660214,ovi_612078,ovi_601094,ovi_601078,ovi_L6064020,ovi_L6053754,ovi_501176,ovi_601128,ovi_712004,ovi_708032,ovi_711032	15,22,34,29,9,21,21,22,24,21,13,18,12,11,16,14,19,10,23,12	2.15256e+59
chi_circ_0003750	chi-circ-DCAF6	NC_030810.1	119515865	119525613	+	9748	352	gene-DCAF6;	exon:119515866-119516022,exon:119516658-119516746,exon:119525508-119525613	ovi_501178,ovi_501002,ovi_660210,ovi_660018,ovi_501210,ovi_711010,ovi_711012,ovi_603222,ovi_706612,ovi_660214,ovi_612078,ovi_601094,ovi_601078,ovi_L6064020,ovi_L6053754,ovi_501176,ovi_712004,ovi_708032,ovi_711032	7,7,24,12,5,9,8,7,9,4,12,11,18,10,17,5,3,3,7	2.00264e+56
chi_circ_0003755	chi-circ-LOC102172500	NC_030810.1	119906326	119950306	+	43980	550	gene-LOC102172500;	intron:119906327-119906413,intron:119947901-119948091,intron:119949689-119949845,intron:119950192-119950306	ovi_501178,ovi_501002,ovi_660210,ovi_660018,ovi_501210,ovi_711010,ovi_711012,ovi_603222,ovi_706612,ovi_660214,ovi_612078,ovi_601094,ovi_601078,ovi_L6064020,ovi_L6053754,ovi_501176,ovi_712004,ovi_708032,ovi_711032	7,9,12,24,9,7,4,13,9,10,8,12,16,15,5,12,9,9,24	106,134,220,270,146,160,218,197,155,226,165,131,73,96,121,103,95,88,174
chi_circ_0003765	chi-circ-INPP5B	NC_030810.1	12761195	12767775	-	6580	280	gene-INPP5B;	exon:12761196-12761307,exon:12767608-12767775	ovi_501178,ovi_501002,ovi_660210,ovi_660018,ovi_501210,ovi_711010,ovi_711012,ovi_603222,ovi_660214,ovi_612078,ovi_601094,ovi_601078,ovi_L6053754,ovi_501176,ovi_601128,ovi_712004,ovi_708032,ovi_711032	5,2,8,17,2,4,5,2,8,10,4,7,3,6,17,12,6,3	104,99,139,105,91,91,101,107,86,137,113,126,87,106,145,87,66,120
chi_circ_0003766	chi-circ-INPP5B	NC_030810.1	12764514	12767775	-	3261	385	gene-INPP5B;	exon:12764515-12764629,exon:12766378-12766479,exon:12767608-12767775	ovi_501002,ovi_660210,ovi_660018,ovi_501210,ovi_711012,ovi_603222,ovi_706612,ovi_612078,ovi_601094,ovi_601078,ovi_L6064020,ovi_L6053754,ovi_501176,ovi_601128,ovi_708032,ovi_711032	4,5,5,4,3,4,2,3,4,22,3,4,5,9,5,4	127,151,120,85,117,117,110,166,105,137,117,97,103,171,84,120
chi_circ_0003775	chi-circ-TRIT1	NC_030810.1	14571220	14575269	-	4049	146	gene-TRIT1;	exon:14571221-14571366	ovi_501178,ovi_501002,ovi_660210,ovi_501210,ovi_711010,ovi_711012,ovi_603222,ovi_706612,ovi_660214,ovi_601094,ovi_601078,ovi_L6064020,ovi_501176,ovi_708032	4,9,18,6,6,14,7,2,7,16,13,11,6,10	1.70147e+41
chi_circ_0003778	chi-circ-PPT1	NC_030810.1	14774156	14780772	-	6616	440	gene-PPT1;	exon:14774157-14774255,exon:14778155-14778257,exon:14780310-14780437,exon:14780663-14780772	ovi_501178,ovi_501002,ovi_660210,ovi_660018,ovi_501210,ovi_711010,ovi_711012,ovi_612078,ovi_601094,ovi_601078,ovi_L6064020,ovi_L6053754,ovi_601128,ovi_712004,ovi_708032,ovi_711032	5,3,3,3,3,5,8,7,3,11,5,5,19,7,12,6	3.84587e+47
chi_circ_0003780	chi-circ-RLF	NC_030810.1	14871338	14875809	+	4471	370	gene-RLF;	exon:14871339-14871493,exon:14872389-14872470,exon:14875677-14875809	ovi_501178,ovi_660210,ovi_660018,ovi_501210,ovi_711010,ovi_711012,ovi_603222,ovi_706612,ovi_660214,ovi_612078,ovi_601094,ovi_601078,ovi_L6064020,ovi_L6053754,ovi_501176,ovi_601128,ovi_712004,ovi_708032,ovi_711032	4,12,7,2,10,4,3,4,6,6,5,11,17,4,2,19,8,15,4	1.5714e+56
chi_circ_0003791	chi-circ-SCMH1	NC_030810.1	15674604	15678736	-	4132	360	gene-SCMH1;	exon:15674605-15674731,exon:15678504-15678736	ovi_501178,ovi_501002,ovi_660210,ovi_660018,ovi_501210,ovi_711010,ovi_711012,ovi_603222,ovi_706612,ovi_660214,ovi_612078,ovi_601094,ovi_601078,ovi_L6064020,ovi_L6053754,ovi_501176,ovi_601128,ovi_712004,ovi_708032,ovi_711032	42,12,30,90,20,23,26,36,37,40,32,29,45,37,71,21,69,17,72,40	77,49,20,43,44,37,65,50,38,67,22,22,35,36,30,19,14,30,43,22
chi_circ_0003804	chi-circ-SCMH1	NC_030810.1	15759070	15766136	-	7066	306	gene-SCMH1;	exon:15759071-15759305,exon:15766066-15766136	ovi_501178,ovi_501002,ovi_660018,ovi_501210,ovi_711010,ovi_711012,ovi_603222,ovi_706612,ovi_660214,ovi_612078,ovi_601094,ovi_601078,ovi_L6064020,ovi_L6053754,ovi_501176,ovi_601128,ovi_712004,ovi_708032,ovi_711032	20,9,44,10,15,23,10,23,22,33,23,24,24,37,22,61,11,44,26	149,163,102,90,55,97,81,73,105,88,49,73,55,86,50,97,52,77,60
chi_circ_0003805	chi-circ-SCMH1	NC_030810.1	15759070	15775287	-	16217	399	gene-SCMH1;	exon:15759071-15759305,exon:15766066-15766136,exon:15774759-15774782,exon:15775219-15775287	ovi_501178,ovi_501002,ovi_660210,ovi_660018,ovi_501210,ovi_711010,ovi_711012,ovi_603222,ovi_706612,ovi_660214,ovi_612078,ovi_601094,ovi_601078,ovi_L6064020,ovi_L6053754,ovi_501176,ovi_601128,ovi_708032,ovi_711032	5,2,23,13,3,8,18,7,6,13,7,6,9,8,15,5,17,23,6	104,101,64,84,63,35,72,58,58,65,68,42,47,34,54,44,86,50,44
chi_circ_0003817	chi-circ-FOXJ3	NC_030810.1	16859497	16871608	-	12111	400	gene-FOXJ3;	exon:16859498-16859572,exon:16871284-16871608	ovi_501178,ovi_501002,ovi_660210,ovi_660018,ovi_501210,ovi_711010,ovi_711012,ovi_603222,ovi_706612,ovi_660214,ovi_612078,ovi_601094,ovi_601078,ovi_L6064020,ovi_L6053754,ovi_501176,ovi_601128,ovi_712004,ovi_708032,ovi_711032	21,23,21,33,21,20,23,13,30,15,33,43,35,51,41,14,80,11,65,17	3.05373e+59
chi_circ_0003818	chi-circ-FOXJ3	NC_030810.1	16859497	16871720	-	12223	512	gene-FOXJ3;	intron:16859498-16859572,intron:16871284-16871720	ovi_501178,ovi_501002,ovi_660210,ovi_660018,ovi_501210,ovi_711010,ovi_711012,ovi_603222,ovi_706612,ovi_660214,ovi_612078,ovi_601094,ovi_601078,ovi_L6064020,ovi_L6053754,ovi_501176,ovi_601128,ovi_712004,ovi_708032,ovi_711032	7,11,26,3,3,6,11,8,2,4,2,2,5,10,3,3,12,5,8,6	1.48169e+59
chi_circ_0003822	chi-circ-PPCS	NC_030810.1	17099598	17102973	+	3375	404	gene-PPCS;	exon:17099599-17099777,exon:17100861-17100964,exon:17102853-17102973	ovi_501178,ovi_501002,ovi_660210,ovi_711010,ovi_711012,ovi_603222,ovi_706612,ovi_660214,ovi_612078,ovi_601094,ovi_L6053754,ovi_501176,ovi_712004,ovi_711032	8,10,6,4,9,12,2,22,3,2,3,12,5,14	3.24716e+41
chi_circ_0003825	chi-circ-PPCS	NC_030810.1	17099598	17113611	+	14013	97	gene-PPCS;	intron:17113515-17113611	ovi_501178,ovi_660210,ovi_660018,ovi_501210,ovi_711010,ovi_711012,ovi_603222,ovi_706612,ovi_660214,ovi_612078,ovi_601094,ovi_601078,ovi_L6064020	2,10,6,2,3,4,5,4,8,6,3,2,3	1.96637e+38
chi_circ_0003827	chi-circ-PPCS	NC_030810.1	17099598	17119872	+	20274	745	gene-PPCS;	exon:17099599-17099777,exon:17100861-17100964,exon:17102853-17102973,exon:17113515-17113611,exon:17118343-17118432,exon:17119719-17119872	ovi_501178,ovi_501002,ovi_660210,ovi_660018,ovi_501210,ovi_711010,ovi_711012,ovi_603222,ovi_706612,ovi_660214,ovi_612078,ovi_601094,ovi_601078,ovi_L6064020,ovi_L6053754,ovi_501176,ovi_601128,ovi_712004,ovi_708032,ovi_711032	44,136,308,131,48,56,57,74,128,192,69,81,70,54,66,59,49,43,57,74	336,514,598,763,435,416,555,615,493,698,336,279,276,252,381,252,95,293,227,380
chi_circ_0003830	chi-circ-PPCS	NC_030810.1	17099598	17138868	+	39270	691	gene-PPCS;	exon:17099599-17099777,exon:17100861-17100964,exon:17102853-17102973,exon:17130207-17130278,exon:17135468-17135583,exon:17138770-17138868	ovi_501178,ovi_501002,ovi_660210,ovi_660018,ovi_501210,ovi_711010,ovi_711012,ovi_603222,ovi_706612,ovi_660214,ovi_612078,ovi_601094,ovi_601078,ovi_L6064020,ovi_L6053754,ovi_501176,ovi_601128,ovi_712004,ovi_708032,ovi_711032	8,13,22,42,12,29,17,17,31,12,20,25,25,19,16,15,7,10,17,36	187,481,470,395,273,236,374,385,347,447,198,160,94,145,175,127,45,188,124,171
chi_circ_0003832	chi-circ-PPCS	NC_030810.1	17099598	17160525	+	60927	448	gene-PPCS;	intron:17099599-17099777,intron:17138770-17138868,intron:17160356-17160525	ovi_501178,ovi_501002,ovi_660210,ovi_660018,ovi_501210,ovi_711010,ovi_603222,ovi_706612,ovi_660214,ovi_601094,ovi_601078,ovi_L6053754,ovi_501176,ovi_601128,ovi_712004,ovi_708032,ovi_711032	4,12,3,17,5,5,11,15,16,7,8,2,2,3,6,8,6	155,330,331,275,177,192,279,191,336,98,80,132,109,37,128,102,106
chi_circ_0003845	chi-circ-PPCS	NC_030810.1	17118342	17130278	+	11936	316	gene-PPCS;	exon:17118343-17118432,exon:17119719-17119872,exon:17130207-17130278	ovi_501178,ovi_501002,ovi_660210,ovi_660018,ovi_501210,ovi_711010,ovi_711012,ovi_603222,ovi_706612,ovi_660214,ovi_612078,ovi_601094,ovi_601078,ovi_L6064020,ovi_L6053754,ovi_501176,ovi_601128,ovi_712004,ovi_708032,ovi_711032	20,41,98,50,20,25,27,20,35,59,36,33,21,42,33,21,8,18,19,34	4.55818e+62
chi_circ_0003846	chi-circ-PPCS	NC_030810.1	17118342	17135583	+	17241	432	gene-PPCS;	exon:17118343-17118432,exon:17119719-17119872,exon:17130207-17130278,exon:17135468-17135583	ovi_501178,ovi_501002,ovi_660210,ovi_660018,ovi_501210,ovi_711010,ovi_711012,ovi_603222,ovi_706612,ovi_660214,ovi_612078,ovi_601094,ovi_601078,ovi_L6064020,ovi_L6053754,ovi_501176,ovi_601128,ovi_712004,ovi_708032,ovi_711032	78,225,515,271,153,100,129,201,158,403,143,97,100,184,129,66,12,42,90,215	4.11851e+62
chi_circ_0003847	chi-circ-PPCS	NC_030810.1	17118342	17138868	+	20526	531	gene-PPCS;	exon:17118343-17118432,exon:17119719-17119872,exon:17130207-17130278,exon:17135468-17135583,exon:17138770-17138868	ovi_501178,ovi_501002,ovi_660210,ovi_660018,ovi_501210,ovi_711010,ovi_711012,ovi_603222,ovi_706612,ovi_660214,ovi_612078,ovi_601094,ovi_601078,ovi_L6064020,ovi_L6053754,ovi_501176,ovi_601128,ovi_712004,ovi_708032,ovi_711032	12,30,44,46,19,23,24,30,33,36,17,17,18,15,18,13,4,3,14,33	3.33723e+59
chi_circ_0003855	chi-circ-PPCS	NC_030810.1	17130206	17138868	+	8662	287	gene-PPCS;	exon:17130207-17130278,exon:17135468-17135583,exon:17138770-17138868	ovi_501178,ovi_501002,ovi_660210,ovi_660018,ovi_501210,ovi_711010,ovi_711012,ovi_603222,ovi_706612,ovi_660214,ovi_612078,ovi_601094,ovi_601078,ovi_L6053754,ovi_501176,ovi_712004,ovi_708032,ovi_711032	6,12,13,11,2,4,12,4,14,4,9,11,5,4,6,3,2,6	3.22537e+53
chi_circ_0003866	chi-circ-PPCS	NC_030810.1	17185184	17190582	+	5398	180	gene-PPCS;	exon:17185185-17185364	ovi_660018,ovi_711010,ovi_711012,ovi_603222,ovi_706612,ovi_660214,ovi_601094,ovi_L6064020,ovi_501176,ovi_708032	4,7,2,7,2,4,3,3,4,2	338,191,318,318,237,311,103,85,86,113
chi_circ_0003868	chi-circ-PPCS	NC_030810.1	17185184	17218216	+	33032	317	gene-PPCS;	exon:17185185-17185364,exon:17218080-17218216	ovi_501178,ovi_501002,ovi_660018,ovi_501210,ovi_711010,ovi_711012,ovi_603222,ovi_706612,ovi_660214,ovi_612078,ovi_601094,ovi_601078,ovi_L6053754,ovi_712004,ovi_708032,ovi_711032	5,9,13,5,5,7,6,11,14,3,12,3,3,5,8,7	144,157,312,206,181,247,290,208,252,159,86,66,132,132,119,152
chi_circ_0003879	chi-circ-PTPRF	NC_030810.1	18283077	18304054	+	20977	588	gene-PTPRF;	exon:18283078-18283223,exon:18283408-18283549,exon:18295312-18295500,exon:18303944-18304054	ovi_660210,ovi_660018,ovi_501210,ovi_711010,ovi_711012,ovi_603222,ovi_706612,ovi_660214,ovi_612078,ovi_601094,ovi_601078,ovi_L6064020,ovi_L6053754,ovi_501176,ovi_601128,ovi_712004,ovi_708032,ovi_711032	7,15,9,3,3,5,6,14,12,4,12,7,10,5,8,4,8,10	1.64685e+53
chi_circ_0003885	chi-circ-ERI3	NC_030810.1	19005053	19043878	-	38825	686	gene-ERI3;	exon:19005054-19005126,exon:19013169-19013242,exon:19014531-19014604,exon:19032522-19032613,exon:19036963-19037022,exon:19038361-19038556,exon:19043762-19043878	ovi_501178,ovi_501002,ovi_660210,ovi_660018,ovi_501210,ovi_711010,ovi_711012,ovi_603222,ovi_706612,ovi_660214,ovi_612078,ovi_601094,ovi_601078,ovi_L6064020,ovi_L6053754,ovi_501176,ovi_601128,ovi_712004,ovi_708032,ovi_711032	40,31,95,89,26,49,50,45,53,55,65,20,69,32,53,53,54,54,89,40	3.1926e+59
chi_circ_0003886	chi-circ-ERI3	NC_030810.1	19005053	19064352	-	59299	620	gene-ERI3;	exon:19005054-19005126,exon:19032522-19032613,exon:19036963-19037022,exon:19043762-19043878,exon:19064075-19064352	ovi_501178,ovi_501002,ovi_660210,ovi_660018,ovi_501210,ovi_711010,ovi_711012,ovi_603222,ovi_706612,ovi_660214,ovi_612078,ovi_601094,ovi_601078,ovi_L6064020,ovi_L6053754,ovi_501176,ovi_601128,ovi_712004,ovi_708032,ovi_711032	20,18,61,50,17,26,37,23,27,33,23,10,28,22,41,19,16,16,48,16	1.53124e+59
chi_circ_0003889	chi-circ-ERI3	NC_030810.1	19032521	19043878	-	11357	465	gene-ERI3;	exon:19032522-19032613,exon:19036963-19037022,exon:19038361-19038556,exon:19043762-19043878	ovi_501178,ovi_501002,ovi_660210,ovi_660018,ovi_501210,ovi_711010,ovi_711012,ovi_603222,ovi_706612,ovi_660214,ovi_612078,ovi_601094,ovi_601078,ovi_L6064020,ovi_L6053754,ovi_501176,ovi_601128,ovi_712004,ovi_708032,ovi_711032	11,21,36,39,19,31,31,10,34,30,28,16,33,32,16,24,40,17,18,22	3.1926e+59
chi_circ_0003890	chi-circ-ERI3	NC_030810.1	19032521	19064352	-	31831	547	gene-ERI3;	exon:19032522-19032613,exon:19036963-19037022,exon:19043762-19043878,exon:19064075-19064352	ovi_501178,ovi_501002,ovi_660210,ovi_660018,ovi_501210,ovi_711010,ovi_711012,ovi_603222,ovi_706612,ovi_660214,ovi_612078,ovi_601094,ovi_601078,ovi_L6064020,ovi_L6053754,ovi_501176,ovi_601128,ovi_712004,ovi_708032,ovi_711032	25,15,39,39,15,28,34,29,27,17,23,15,36,31,31,30,20,14,36,19	1.54124e+59
chi_circ_0003897	chi-circ-EIF2B3	NC_030810.1	19614288	19618305	-	4017	355	gene-EIF2B3;	exon:19614289-19614437,exon:19614969-19615046,exon:19618178-19618305	ovi_501178,ovi_501002,ovi_660210,ovi_660018,ovi_501210,ovi_711010,ovi_711012,ovi_603222,ovi_706612,ovi_660214,ovi_612078,ovi_601094,ovi_601078,ovi_L6064020,ovi_L6053754,ovi_501176,ovi_601128,ovi_708032,ovi_711032	7,17,42,24,6,8,10,8,11,13,14,12,18,5,13,11,10,23,12	2.27262e+56
chi_circ_0003906	chi-circ-TESK2	NC_030810.1	20127813	20161393	-	33580	434	gene-TESK2;	exon:20127814-20127935,exon:20161082-20161393	ovi_501002,ovi_660210,ovi_660018,ovi_711010,ovi_711012,ovi_603222,ovi_706612,ovi_660214,ovi_612078,ovi_601078,ovi_L6053754,ovi_712004,ovi_708032	3,7,3,4,6,6,8,4,3,5,6,4,10	30,34,60,47,35,43,34,38,48,41,31,21,54
chi_circ_0003917	chi-circ-PIK3R3	NC_030810.1	20714671	20737940	-	23269	286	gene-PIK3R3;	exon:20714672-20714848,exon:20737832-20737940	ovi_501178,ovi_501002,ovi_660210,ovi_660018,ovi_501210,ovi_711010,ovi_711012,ovi_603222,ovi_706612,ovi_660214,ovi_612078,ovi_601094,ovi_601078,ovi_L6064020,ovi_L6053754,ovi_501176,ovi_601128,ovi_712004,ovi_708032	3,3,8,14,7,4,4,5,12,6,5,4,11,3,7,3,6,8,7	89,77,167,95,67,112,105,153,196,137,305,123,238,56,53,217,620,297,70
chi_circ_0003929	chi-circ-CMPK1	NC_030810.1	21928987	21934994	+	6007	244	gene-CMPK1;	exon:21928988-21929134,exon:21934898-21934994	ovi_501178,ovi_501002,ovi_660210,ovi_660018,ovi_501210,ovi_711012,ovi_706612,ovi_660214,ovi_612078,ovi_601078,ovi_L6053754,ovi_501176,ovi_601128	3,4,5,4,2,6,5,3,6,4,5,2,4	3.84244e+41
chi_circ_0003930	chi-circ-HDAC4	NC_030810.1	2254193	2255698	+	1505	607	gene-HDAC4;	intron:2254194-2254431,intron:2255330-2255698	ovi_501178,ovi_660210,ovi_660018,ovi_711010,ovi_711012,ovi_603222,ovi_706612,ovi_660214,ovi_612078,ovi_601094,ovi_601078,ovi_L6053754,ovi_501176,ovi_601128,ovi_712004,ovi_708032,ovi_711032	5,8,9,7,5,7,2,3,19,5,10,26,7,29,9,11,7	1,0,15,10,19,16,5,4,16,5,4,2,11,14,14,3,6
chi_circ_0003937	chi-circ-HDAC4	NC_030810.1	2430690	2434530	+	3840	113	gene-HDAC4;	exon:2430691-2430803	ovi_501178,ovi_660210,ovi_660018,ovi_501210,ovi_711010,ovi_660214,ovi_612078,ovi_601094,ovi_601078,ovi_L6064020,ovi_L6053754,ovi_601128,ovi_712004,ovi_711032	9,2,6,3,4,5,9,12,5,8,13,22,7,6	50,11,25,18,18,32,50,22,9,24,17,59,20,12
chi_circ_0003953	chi-circ-EPS15	NC_030810.1	25898629	25899383	-	754	360	gene-EPS15;	exon:25898630-25898827,exon:25899222-25899383	ovi_501178,ovi_501002,ovi_660210,ovi_660018,ovi_501210,ovi_711010,ovi_711012,ovi_603222,ovi_706612,ovi_660214,ovi_612078,ovi_601094,ovi_601078,ovi_L6064020,ovi_L6053754,ovi_601128,ovi_712004,ovi_708032,ovi_711032	10,8,11,19,10,13,14,19,8,4,15,2,8,8,11,25,2,25,10	7.40558e+56
chi_circ_0003956	chi-circ-EPS15	NC_030810.1	25916153	25942228	-	26075	466	gene-EPS15;	exon:25916154-25916226,exon:25939266-25939422,exon:25941027-25941172,exon:25942139-25942228	ovi_501178,ovi_501002,ovi_711010,ovi_711012,ovi_603222,ovi_706612,ovi_660214,ovi_612078,ovi_601078,ovi_L6064020,ovi_712004,ovi_708032,ovi_711032	2,5,4,2,6,3,3,2,7,2,2,6,4	6.18444e+38
chi_circ_0003967	chi-circ-OSBPL9	NC_030810.1	26224604	26246223	+	21619	265	gene-OSBPL9;	exon:26243290-26243394,exon:26246064-26246223	ovi_501178,ovi_501002,ovi_660210,ovi_660018,ovi_501210,ovi_711010,ovi_711012,ovi_603222,ovi_706612,ovi_660214,ovi_601094,ovi_601078,ovi_L6064020,ovi_L6053754,ovi_501176,ovi_601128,ovi_712004,ovi_708032,ovi_711032	4,16,46,11,11,12,6,7,7,11,3,13,4,4,3,4,3,20,9	5.44804e+58
chi_circ_0003983	chi-circ-ZFYVE9	NC_030810.1	26731646	26766719	+	35073	373	gene-ZFYVE9;	exon:26731647-26731746,exon:26734252-26734336,exon:26756876-26756958,exon:26766615-26766719	ovi_501178,ovi_660210,ovi_660018,ovi_711010,ovi_711012,ovi_603222,ovi_706612,ovi_660214,ovi_612078,ovi_601094,ovi_601078,ovi_L6053754,ovi_501176,ovi_601128,ovi_712004,ovi_708032,ovi_711032	4,5,13,4,4,6,2,6,5,7,4,7,8,4,2,11,5	1.66261e+50
chi_circ_0003987	chi-circ-ZFYVE9	NC_030810.1	26742940	26756958	+	14018	552	gene-ZFYVE9;	exon:26742941-26743061,exon:26746548-26746670,exon:26755571-26755795,exon:26756876-26756958	ovi_501178,ovi_501002,ovi_660210,ovi_660018,ovi_711010,ovi_711012,ovi_603222,ovi_706612,ovi_660214,ovi_612078,ovi_601094,ovi_601078,ovi_L6064020,ovi_L6053754,ovi_501176,ovi_601128,ovi_712004,ovi_708032,ovi_711032	7,5,5,16,10,5,10,17,3,4,4,7,5,9,2,7,4,9,9	131,133,207,233,186,132,197,197,175,180,148,162,128,153,145,208,98,220,205
chi_circ_0003988	chi-circ-ZFYVE9	NC_030810.1	26742940	26766719	+	23779	349	gene-ZFYVE9;	exon:26742941-26743061,exon:26746548-26746670,exon:26766615-26766719	ovi_501178,ovi_501002,ovi_660210,ovi_660018,ovi_501210,ovi_711010,ovi_711012,ovi_603222,ovi_706612,ovi_601094,ovi_601078,ovi_L6064020,ovi_L6053754,ovi_601128,ovi_708032	5,2,4,4,3,3,8,6,3,2,4,2,6,6,3	1.38113e+44
chi_circ_0003993	chi-circ-ZCCHC11	NC_030810.1	26908087	26909210	-	1123	387	gene-ZCCHC11;	exon:26908088-26908170,exon:26908259-26908306,exon:26908811-26908988,exon:26909133-26909210	ovi_501178,ovi_501002,ovi_660210,ovi_660018,ovi_501210,ovi_711010,ovi_711012,ovi_603222,ovi_706612,ovi_660214,ovi_612078,ovi_601094,ovi_601078,ovi_L6064020,ovi_L6053754,ovi_501176,ovi_601128,ovi_712004,ovi_708032,ovi_711032	17,4,10,27,10,11,9,8,13,22,20,22,20,14,22,17,17,5,17,18	260,308,294,323,237,307,306,401,203,400,129,142,163,137,234,93,132,176,184,261
chi_circ_0003995	chi-circ-ZCCHC11	NC_030810.1	26908087	26924264	-	16177	454	gene-ZCCHC11;	exon:26908088-26908170,exon:26908259-26908306,exon:26908811-26908988,exon:26916601-26916658,exon:26924178-26924264	ovi_501178,ovi_501002,ovi_660210,ovi_660018,ovi_501210,ovi_711010,ovi_711012,ovi_603222,ovi_706612,ovi_660214,ovi_612078,ovi_601094,ovi_601078,ovi_L6064020,ovi_L6053754,ovi_501176,ovi_601128,ovi_708032,ovi_711032	6,16,21,14,13,12,9,11,21,11,7,9,15,7,13,5,7,16,18	2.89349e+56
chi_circ_0003998	chi-circ-ZCCHC11	NC_030810.1	26908087	26955056	-	46969	487	gene-ZCCHC11;	exon:26908088-26908170,exon:26908259-26908306,exon:26908811-26908988,exon:26954879-26955056	ovi_501178,ovi_501002,ovi_660210,ovi_660018,ovi_501210,ovi_711010,ovi_711012,ovi_603222,ovi_706612,ovi_660214,ovi_612078,ovi_601094,ovi_601078,ovi_L6064020,ovi_L6053754,ovi_501176,ovi_601128,ovi_712004,ovi_708032,ovi_711032	9,5,9,9,8,3,5,9,17,11,18,8,12,11,17,3,18,3,17,10	2.70174e+59
chi_circ_0004005	chi-circ-ZCCHC11	NC_030810.1	26931905	26955056	-	23151	329	gene-ZCCHC11;	exon:26931906-26932056,exon:26954879-26955056	ovi_501178,ovi_501002,ovi_660210,ovi_660018,ovi_501210,ovi_711010,ovi_711012,ovi_603222,ovi_706612,ovi_612078,ovi_601078,ovi_L6053754,ovi_501176,ovi_601128,ovi_712004,ovi_708032,ovi_711032	9,8,8,8,9,4,13,4,7,13,9,12,3,9,10,26,9	3.32369e+50
chi_circ_0004006	chi-circ-ZCCHC11	NC_030810.1	26931905	26972694	-	40789	268	gene-ZCCHC11;	exon:26931906-26932056,exon:26972578-26972694	ovi_501178,ovi_501002,ovi_660210,ovi_660018,ovi_501210,ovi_711010,ovi_603222,ovi_706612,ovi_660214,ovi_612078,ovi_601094,ovi_601078,ovi_L6064020,ovi_L6053754,ovi_501176,ovi_708032,ovi_711032	12,4,22,6,5,7,5,6,7,6,8,3,5,11,2,13,17	4.3285e+50
chi_circ_0004010	chi-circ-ZCCHC11	NC_030810.1	26937011	26941504	-	4493	295	gene-ZCCHC11;	exon:26937012-26937186,exon:26941385-26941504	ovi_501178,ovi_660210,ovi_660018,ovi_711010,ovi_711012,ovi_603222,ovi_706612,ovi_660214,ovi_612078,ovi_601094,ovi_601078,ovi_L6064020,ovi_L6053754,ovi_601128,ovi_712004,ovi_708032,ovi_711032	2,16,10,4,5,3,2,8,3,2,12,5,5,4,2,3,5	3.94409e+50
chi_circ_0004015	chi-circ-ZCCHC11	NC_030810.1	26947982	26955056	-	7074	197	gene-ZCCHC11;	exon:26947983-26948109,exon:26949770-26949839	ovi_501178,ovi_660210,ovi_660018,ovi_501210,ovi_711010,ovi_711012,ovi_603222,ovi_706612,ovi_660214,ovi_612078,ovi_601094,ovi_601078,ovi_L6064020,ovi_L6053754,ovi_501176,ovi_601128,ovi_708032,ovi_711032	13,9,14,4,3,8,11,6,8,4,13,12,6,9,11,21,9,6	3.1229e+53
chi_circ_0004016	chi-circ-ZCCHC11	NC_030810.1	26947982	26972694	-	24712	511	gene-ZCCHC11;	exon:26947983-26948109,exon:26949714-26949839,exon:26952031-26952082,exon:26953204-26953292,exon:26972578-26972694	ovi_501178,ovi_501002,ovi_660210,ovi_660018,ovi_501210,ovi_711010,ovi_711012,ovi_603222,ovi_706612,ovi_660214,ovi_612078,ovi_601094,ovi_601078,ovi_L6064020,ovi_L6053754,ovi_501176,ovi_601128,ovi_712004,ovi_708032,ovi_711032	11,18,49,56,27,16,12,20,19,23,13,31,27,24,21,16,4,17,21,45	4.12773e+59
chi_circ_0004018	chi-circ-ZCCHC11	NC_030810.1	26972577	26986480	-	13903	281	gene-ZCCHC11;	exon:26972578-26972694,exon:26979901-26980064	ovi_501178,ovi_501002,ovi_660210,ovi_660018,ovi_501210,ovi_711010,ovi_711012,ovi_603222,ovi_706612,ovi_660214,ovi_612078,ovi_601094,ovi_601078,ovi_L6064020,ovi_L6053754,ovi_501176,ovi_601128,ovi_712004,ovi_708032,ovi_711032	23,38,86,43,11,11,12,25,28,51,17,14,22,7,29,15,11,9,19,38	4.19418e+59
chi_circ_0004033	chi-circ-SCP2	NC_030810.1	27457615	27472600	+	14985	247	gene-SCP2;	exon:27457616-27457670,exon:27469312-27469376,exon:27472474-27472600	ovi_501178,ovi_501002,ovi_660210,ovi_660018,ovi_501210,ovi_711010,ovi_711012,ovi_603222,ovi_706612,ovi_660214,ovi_601094,ovi_601078,ovi_L6064020,ovi_L6053754,ovi_501176,ovi_601128,ovi_708032,ovi_711032	2,7,8,7,6,8,8,19,7,2,10,8,5,10,9,16,18,3	163,88,142,213,151,167,149,188,187,146,139,146,146,132,147,238,173,219
chi_circ_0004040	chi-circ-SCP2	NC_030810.1	27467740	27472600	+	4860	324	gene-SCP2;	exon:27467741-27467872,exon:27469312-27469376,exon:27472474-27472600	ovi_501178,ovi_660210,ovi_660018,ovi_501210,ovi_711010,ovi_711012,ovi_603222,ovi_706612,ovi_660214,ovi_612078,ovi_601094,ovi_601078,ovi_L6064020,ovi_L6053754,ovi_501176,ovi_601128,ovi_712004,ovi_708032,ovi_711032	9,6,15,6,10,7,12,6,9,15,15,14,10,29,3,27,4,22,12	2.15244e+56
chi_circ_0004046	chi-circ-SCP2	NC_030810.1	27472473	27491717	+	19244	278	gene-SCP2;	exon:27472474-27472600,exon:27486125-27486188,exon:27491631-27491717	ovi_501178,ovi_660210,ovi_660018,ovi_711010,ovi_603222,ovi_706612,ovi_660214,ovi_612078,ovi_601094,ovi_601078,ovi_L6064020,ovi_L6053754,ovi_501176,ovi_601128,ovi_712004,ovi_708032,ovi_711032	5,11,10,9,8,9,6,3,5,13,13,5,5,10,2,6,3	133,132,178,116,127,169,112,121,127,123,111,163,121,209,93,133,151
chi_circ_0004047	chi-circ-SCP2	NC_030810.1	27472473	27496391	+	23918	275	gene-SCP2;	exon:27472474-27472600,exon:27496244-27496391	ovi_501178,ovi_501002,ovi_660210,ovi_660018,ovi_501210,ovi_711010,ovi_711012,ovi_603222,ovi_660214,ovi_601078,ovi_L6064020,ovi_L6053754,ovi_601128,ovi_708032,ovi_711032	5,2,10,3,4,3,4,13,3,4,5,3,8,6,3	2.45253e+44
chi_circ_0004048	chi-circ-SCP2	NC_030810.1	27472473	27505090	+	32617	322	gene-SCP2;	exon:27472474-27472600,exon:27491631-27491717,exon:27504983-27505090	ovi_501178,ovi_660210,ovi_660018,ovi_501210,ovi_711010,ovi_711012,ovi_603222,ovi_706612,ovi_660214,ovi_612078,ovi_601094,ovi_601078,ovi_L6064020,ovi_L6053754,ovi_501176,ovi_601128,ovi_708032,ovi_711032	8,3,7,3,5,2,4,5,5,7,4,7,2,6,3,11,7,7	155,101,188,141,144,148,175,206,96,161,157,146,133,164,167,244,164,190
chi_circ_0004065	chi-circ-HSPB11	NC_030810.1	28506198	28522845	-	16647	360	gene-HSPB11;	exon:28506199-28506267,exon:28507839-28507945,exon:28521972-28522084,exon:28522775-28522845	ovi_501178,ovi_501002,ovi_660210,ovi_660018,ovi_501210,ovi_711010,ovi_711012,ovi_603222,ovi_706612,ovi_660214,ovi_612078,ovi_601094,ovi_601078,ovi_L6064020,ovi_L6053754,ovi_501176,ovi_601128,ovi_712004,ovi_708032,ovi_711032	7,6,9,23,9,5,10,16,8,10,5,15,21,9,15,5,12,7,20,16	2.13261e+59
chi_circ_0004076	chi-circ-USP24	NC_030810.1	29541252	29546002	-	4750	363	gene-USP24;	exon:29541253-29541323,exon:29542788-29542827,exon:29543723-29543878,exon:29545907-29546002	ovi_501178,ovi_501002,ovi_660210,ovi_660018,ovi_501210,ovi_711010,ovi_711012,ovi_603222,ovi_706612,ovi_660214,ovi_601094,ovi_601078,ovi_L6064020,ovi_L6053754,ovi_501176,ovi_601128,ovi_712004,ovi_708032,ovi_711032	24,24,53,72,19,30,47,25,30,25,20,27,33,38,25,58,48,59,42	3.15383e+56
chi_circ_0004078	chi-circ-USP24	NC_030810.1	29549424	29553839	-	4415	434	gene-USP24;	exon:29549425-29549522,exon:29552303-29552458,exon:29553487-29553580,exon:29553754-29553839	ovi_501178,ovi_501002,ovi_660210,ovi_660018,ovi_501210,ovi_711012,ovi_603222,ovi_706612,ovi_660214,ovi_612078,ovi_601094,ovi_601078,ovi_L6064020,ovi_L6053754,ovi_501176,ovi_601128,ovi_708032,ovi_711032	15,4,17,18,6,8,13,4,12,7,4,3,5,8,3,14,11,9	3.13514e+53
chi_circ_0004091	chi-circ-PRKAA2	NC_030810.1	31268675	31285372	+	16697	694	gene-PRKAA2;	exon:31268676-31268817,exon:31281644-31281737,exon:31282316-31282460,exon:31283692-31283779,exon:31285148-31285372	ovi_501178,ovi_501002,ovi_660210,ovi_660018,ovi_501210,ovi_711010,ovi_711012,ovi_603222,ovi_706612,ovi_660214,ovi_612078,ovi_601094,ovi_601078,ovi_L6064020,ovi_L6053754,ovi_501176,ovi_601128,ovi_712004,ovi_708032,ovi_711032	72,73,151,151,60,56,92,87,126,64,83,111,91,100,123,66,26,68,158,105	92,134,156,160,135,113,135,121,137,128,130,115,96,88,108,105,39,115,95,107
chi_circ_0004092	chi-circ-PRKAA2	NC_030810.1	31281643	31285372	+	3729	552	gene-PRKAA2;	exon:31281644-31281737,exon:31282316-31282460,exon:31283692-31283779,exon:31285148-31285372	ovi_501178,ovi_501002,ovi_660210,ovi_660018,ovi_501210,ovi_711010,ovi_711012,ovi_603222,ovi_706612,ovi_660214,ovi_612078,ovi_601094,ovi_601078,ovi_L6064020,ovi_L6053754,ovi_501176,ovi_601128,ovi_712004,ovi_708032,ovi_711032	55,43,73,78,59,62,66,51,86,48,85,100,138,84,108,68,45,70,139,80	133,176,213,241,193,156,199,158,214,179,149,176,191,147,187,151,68,130,172,151
chi_circ_0004094	chi-circ-C3H1orf168	NC_030810.1	31315511	31319032	-	3521	322	gene-C3H1orf168;	exon:31315512-31315545,exon:31315656-31315812,exon:31317661-31317709,exon:31318951-31319032	ovi_501178,ovi_501002,ovi_660210,ovi_660018,ovi_501210,ovi_711010,ovi_711012,ovi_603222,ovi_706612,ovi_660214,ovi_612078,ovi_601094,ovi_601078,ovi_L6064020,ovi_L6053754,ovi_501176,ovi_601128,ovi_712004,ovi_708032,ovi_711032	10,14,15,19,14,6,15,22,13,32,11,14,15,15,16,6,9,8,8,19	4.22637e+59
chi_circ_0004117	chi-circ-C3H1orf168	NC_030810.1	31344363	31367581	-	23218	645	gene-C3H1orf168;	exon:31344364-31344475,exon:31346694-31346798,exon:31351977-31352136,exon:31353975-31354074,exon:31357726-31357757,exon:31360284-31360318,exon:31367481-31367581	ovi_501178,ovi_501002,ovi_660210,ovi_660018,ovi_711010,ovi_711012,ovi_603222,ovi_660214,ovi_612078,ovi_601094,ovi_601078,ovi_L6064020,ovi_L6053754,ovi_712004,ovi_708032,ovi_711032	5,3,12,4,3,8,3,14,5,5,4,2,3,11,6,10	2.92745e+47
chi_circ_0004120	chi-circ-C3H1orf168	NC_030810.1	31351976	31354074	-	2098	260	gene-C3H1orf168;	exon:31351977-31352136,exon:31353975-31354074	ovi_501178,ovi_501002,ovi_660210,ovi_660018,ovi_501210,ovi_711010,ovi_711012,ovi_603222,ovi_706612,ovi_660214,ovi_612078,ovi_601094,ovi_601078,ovi_L6053754,ovi_501176,ovi_712004,ovi_708032,ovi_711032	2,5,11,5,7,6,3,6,4,10,4,3,3,4,11,5,4,7	3.60538e+53
chi_circ_0004131	chi-circ-C3H1orf168	NC_030810.1	31386130	31393326	-	7196	196	gene-C3H1orf168;	exon:31386131-31386164,exon:31388387-31388548	ovi_501178,ovi_501002,ovi_660210,ovi_660018,ovi_501210,ovi_711010,ovi_711012,ovi_603222,ovi_706612,ovi_660214,ovi_612078,ovi_601094,ovi_601078,ovi_L6064020,ovi_L6053754,ovi_501176,ovi_601128,ovi_712004,ovi_708032,ovi_711032	21,24,40,85,38,33,38,57,51,21,21,39,40,31,32,37,6,8,36,36	3.26468e+59
chi_circ_0004133	chi-circ-C3H1orf168	NC_030810.1	31388386	31393326	-	4940	162	gene-C3H1orf168;	exon:31388387-31388548	ovi_660210,ovi_501210,ovi_711012,ovi_603222,ovi_706612,ovi_660214,ovi_612078,ovi_601094,ovi_601078,ovi_L6064020,ovi_L6053754,ovi_501176,ovi_712004,ovi_711032	5,10,17,4,9,6,4,3,4,6,6,3,9,3	5.105e+41
chi_circ_0004139	chi-circ-OMA1	NC_030810.1	33273496	33308594	-	35098	225	gene-OMA1;	exon:33273497-33273646,exon:33290723-33290797	ovi_501178,ovi_501002,ovi_660210,ovi_660018,ovi_501210,ovi_711010,ovi_711012,ovi_603222,ovi_706612,ovi_660214,ovi_612078,ovi_601094,ovi_601078,ovi_L6064020,ovi_L6053754,ovi_501176,ovi_601128,ovi_708032,ovi_711032	14,26,50,22,11,28,17,13,12,20,29,25,22,7,21,14,12,15,13	98,179,237,242,114,138,140,142,153,187,201,118,95,89,113,106,121,125,159
chi_circ_0004141	chi-circ-OMA1	NC_030810.1	33290722	33308594	-	17872	204	gene-OMA1;	exon:33290723-33290797,exon:33295357-33295485	ovi_501178,ovi_501002,ovi_660210,ovi_660018,ovi_501210,ovi_711010,ovi_711012,ovi_603222,ovi_706612,ovi_660214,ovi_612078,ovi_601094,ovi_601078,ovi_L6064020,ovi_L6053754,ovi_501176,ovi_601128,ovi_712004,ovi_708032,ovi_711032	35,45,62,61,29,30,24,23,34,35,26,27,40,15,36,27,23,33,55,22	80,135,191,190,85,124,110,99,119,125,150,107,82,103,105,110,127,106,109,132
chi_circ_0004144	chi-circ-MYSM1	NC_030810.1	33420562	33424350	-	3788	407	gene-MYSM1;	exon:33420563-33420637,exon:33421156-33421292,exon:33421356-33421406,exon:33421746-33421800,exon:33424262-33424350	ovi_501178,ovi_501002,ovi_660210,ovi_660018,ovi_501210,ovi_711010,ovi_711012,ovi_603222,ovi_706612,ovi_660214,ovi_612078,ovi_601094,ovi_601078,ovi_L6064020,ovi_L6053754,ovi_501176,ovi_601128,ovi_712004,ovi_708032,ovi_711032	6,6,26,10,11,20,11,14,17,19,3,10,12,15,17,8,7,10,11,11	2.44329e+59
chi_circ_0004147	chi-circ-MYSM1	NC_030810.1	33420562	33436722	-	16160	225	gene-MYSM1;	exon:33420563-33420637,exon:33421356-33421406,exon:33436624-33436722	ovi_501178,ovi_660210,ovi_501210,ovi_711010,ovi_711012,ovi_603222,ovi_706612,ovi_660214,ovi_612078,ovi_601078,ovi_L6053754,ovi_601128,ovi_708032,ovi_711032	5,9,3,7,8,2,5,3,8,5,10,11,9,5	3.4443e+41
chi_circ_0004151	chi-circ-MYSM1	NC_030810.1	33433525	33443021	-	9496	173	gene-MYSM1;	exon:33440768-33440791,exon:33440882-33440959,exon:33442951-33443021	ovi_501178,ovi_660210,ovi_660018,ovi_501210,ovi_711010,ovi_711012,ovi_603222,ovi_706612,ovi_660214,ovi_612078,ovi_601094,ovi_601078,ovi_L6064020,ovi_L6053754,ovi_501176,ovi_601128,ovi_708032,ovi_711032	4,19,6,2,4,15,3,8,9,2,4,14,3,6,4,13,6,3	4.54612e+53
chi_circ_0004153	chi-circ-MYSM1	NC_030810.1	33436623	33443021	-	6398	351	gene-MYSM1;	exon:33436624-33436722,exon:33439574-33439652,exon:33440768-33440791,exon:33440882-33440959,exon:33442951-33443021	ovi_501178,ovi_501002,ovi_660210,ovi_660018,ovi_501210,ovi_711010,ovi_711012,ovi_603222,ovi_706612,ovi_660214,ovi_612078,ovi_601094,ovi_601078,ovi_L6064020,ovi_L6053754,ovi_501176,ovi_601128,ovi_712004,ovi_708032,ovi_711032	40,55,101,70,40,45,44,47,56,59,36,40,72,62,97,32,111,28,111,37	4.71615e+59
chi_circ_0004157	chi-circ-FGGY	NC_030810.1	34111197	34162378	+	51181	565	gene-FGGY;	exon:34111198-34111409,exon:34123614-34123725,exon:34129811-34129962,exon:34162290-34162378	ovi_501178,ovi_501002,ovi_660210,ovi_660018,ovi_501210,ovi_711010,ovi_711012,ovi_603222,ovi_706612,ovi_612078,ovi_601078,ovi_L6064020,ovi_501176,ovi_708032,ovi_711032	5,2,5,19,13,11,6,9,11,4,13,6,4,17,6	155,80,99,312,226,222,186,262,200,224,228,288,218,204,225
chi_circ_0004169	chi-circ-HOOK1	NC_030810.1	34699280	34704789	+	5509	355	gene-HOOK1;	exon:34699281-34699363,exon:34699979-34700079,exon:34702775-34702876,exon:34704721-34704789	ovi_501178,ovi_501002,ovi_660210,ovi_660018,ovi_501210,ovi_711010,ovi_711012,ovi_603222,ovi_706612,ovi_660214,ovi_612078,ovi_601094,ovi_601078,ovi_L6064020,ovi_L6053754,ovi_501176,ovi_601128,ovi_712004,ovi_708032,ovi_711032	19,20,18,39,17,12,24,20,17,27,14,18,36,15,20,19,5,8,25,26	172,252,297,319,239,258,266,250,314,330,174,76,166,88,160,99,92,136,172,182
chi_circ_0004177	chi-circ-LOC102190572	NC_030810.1	34947310	34971589	-	24279	163	gene-LOC102190572;	exon:34971427-34971589	ovi_501178,ovi_501002,ovi_660210,ovi_660018,ovi_501210,ovi_711010,ovi_711012,ovi_603222,ovi_706612,ovi_660214,ovi_612078,ovi_601094,ovi_601078,ovi_L6064020,ovi_L6053754,ovi_501176,ovi_601128,ovi_708032,ovi_711032	12,25,34,19,12,16,25,18,25,14,4,10,18,10,29,7,6,21,14	45,45,71,132,73,43,47,60,48,58,49,57,56,51,39,47,30,37,47
chi_circ_0004182	chi-circ-C3H1orf87	NC_030810.1	35048348	35062115	-	13767	65	gene-C3H1orf87;	exon:35062051-35062115	ovi_501178,ovi_501002,ovi_660210,ovi_660018,ovi_501210,ovi_711010,ovi_711012,ovi_603222,ovi_706612,ovi_660214,ovi_612078,ovi_601094,ovi_601078,ovi_L6053754,ovi_501176,ovi_708032,ovi_711032	5,10,13,6,3,10,6,5,3,5,2,7,8,9,12,10,6	48,138,66,27,59,60,134,57,49,108,59,32,44,42,75,42,41
chi_circ_0004184	chi-circ-LRRFIP1	NC_030810.1	3505852	3507523	-	1671	185	gene-LRRFIP1;	exon:3505853-3505957,exon:3507444-3507523	ovi_501178,ovi_501002,ovi_660210,ovi_660018,ovi_501210,ovi_711010,ovi_711012,ovi_603222,ovi_706612,ovi_660214,ovi_612078,ovi_601094,ovi_601078,ovi_L6053754,ovi_501176,ovi_601128,ovi_708032,ovi_711032	17,15,13,33,8,9,14,18,11,24,11,10,8,14,6,26,19,10	99,97,112,49,55,47,64,61,58,55,55,44,35,78,37,65,60,34
chi_circ_0004185	chi-circ-LRRFIP1	NC_030810.1	3505852	3508695	-	2843	303	gene-LRRFIP1;	exon:3505853-3505957,exon:3507444-3507523,exon:3508578-3508695	ovi_501178,ovi_501002,ovi_660210,ovi_660018,ovi_501210,ovi_711010,ovi_711012,ovi_603222,ovi_706612,ovi_660214,ovi_612078,ovi_601094,ovi_601078,ovi_L6064020,ovi_L6053754,ovi_501176,ovi_601128,ovi_712004,ovi_708032,ovi_711032	41,51,44,48,26,28,22,25,34,49,11,13,21,31,13,18,24,22,21,25	110,124,93,62,64,60,90,65,67,72,63,49,33,31,67,43,111,46,72,30
chi_circ_0004202	chi-circ-PATJ	NC_030810.1	36924345	36928368	+	4023	502	gene-PATJ;	exon:36924498-36924664,exon:36926645-36926839,exon:36928229-36928368	ovi_501178,ovi_660210,ovi_660018,ovi_501210,ovi_706612,ovi_612078,ovi_601094,ovi_601078,ovi_L6064020,ovi_L6053754,ovi_601128,ovi_708032,ovi_711032	3,9,4,2,5,2,2,7,7,5,3,8,12	5.50845e+38
chi_circ_0004214	chi-circ-PATJ	NC_030810.1	37045675	37064993	+	19318	539	gene-PATJ;	exon:37045676-37045747,exon:37047173-37047350,exon:37052842-37052952,exon:37057163-37057240,exon:37064894-37064993	ovi_501178,ovi_501002,ovi_660210,ovi_660018,ovi_501210,ovi_711010,ovi_711012,ovi_603222,ovi_706612,ovi_660214,ovi_612078,ovi_601094,ovi_601078,ovi_L6064020,ovi_L6053754,ovi_501176,ovi_601128,ovi_712004,ovi_708032,ovi_711032	10,32,37,22,6,13,21,12,15,28,15,13,23,22,15,5,12,4,31,15	4.24669e+59
chi_circ_0004217	chi-circ-PATJ	NC_030810.1	37047172	37057240	+	10068	367	gene-PATJ;	exon:37047173-37047350,exon:37052842-37052952,exon:37057163-37057240	ovi_501178,ovi_501002,ovi_660018,ovi_501210,ovi_711010,ovi_711012,ovi_603222,ovi_706612,ovi_660214,ovi_612078,ovi_601078,ovi_L6064020,ovi_L6053754,ovi_601128,ovi_712004	3,4,10,2,2,3,3,3,5,5,5,5,2,6,4	4.72768e+44
chi_circ_0004228	chi-circ-USP1	NC_030810.1	37798507	37803053	+	4546	468	gene-USP1;	exon:37798508-37798612,exon:37799211-37799371,exon:37802852-37803053	ovi_501178,ovi_501002,ovi_660210,ovi_660018,ovi_501210,ovi_711010,ovi_711012,ovi_603222,ovi_706612,ovi_660214,ovi_612078,ovi_601094,ovi_601078,ovi_L6064020,ovi_L6053754,ovi_501176,ovi_601128,ovi_712004,ovi_708032,ovi_711032	10,5,11,18,8,4,8,3,6,11,8,7,15,3,3,4,9,3,6,7	7.2483e+63
chi_circ_0004239	chi-circ-DOCK7	NC_030810.1	37932574	37957950	-	25376	375	gene-DOCK7;	exon:37952264-37952393,exon:37957527-37957595,exon:37957775-37957950	ovi_501178,ovi_501002,ovi_660210,ovi_660018,ovi_501210,ovi_711010,ovi_711012,ovi_603222,ovi_706612,ovi_660214,ovi_612078,ovi_601094,ovi_601078,ovi_L6064020,ovi_L6053754,ovi_501176,ovi_601128,ovi_712004,ovi_708032,ovi_711032	19,10,24,24,8,6,11,13,18,11,10,12,9,16,22,10,24,9,15,11	2.86251e+59
chi_circ_0004248	chi-circ-ATG4C	NC_030810.1	38095021	38124535	+	29514	294	gene-ATG4C;	exon:38095022-38095160,exon:38108754-38108837,exon:38124465-38124535	ovi_501178,ovi_660210,ovi_660018,ovi_501210,ovi_711010,ovi_711012,ovi_603222,ovi_706612,ovi_660214,ovi_612078,ovi_501176,ovi_601128,ovi_708032,ovi_711032	2,7,2,8,6,4,9,6,5,5,2,7,5,8	1.48189e+41
chi_circ_0004253	chi-circ-ATG4C	NC_030810.1	38119735	38124535	+	4800	71	gene-ATG4C;	exon:38124465-38124535	ovi_501178,ovi_660210,ovi_660018,ovi_501210,ovi_711010,ovi_603222,ovi_706612,ovi_660214,ovi_612078,ovi_601094,ovi_601078,ovi_L6064020,ovi_L6053754,ovi_501176,ovi_601128,ovi_712004,ovi_708032,ovi_711032	8,9,10,7,4,3,7,6,7,5,8,10,11,4,6,3,6,4	1.78341e+53
chi_circ_0004259	chi-circ-ALG6	NC_030810.1	38751022	38755323	+	4301	85	gene-ALG6;	exon:38755239-38755323	ovi_501002,ovi_660210,ovi_660018,ovi_501210,ovi_711010,ovi_711012,ovi_603222,ovi_706612,ovi_660214,ovi_601094,ovi_601078,ovi_L6064020,ovi_L6053754,ovi_501176,ovi_601128,ovi_708032,ovi_711032	3,5,23,5,8,5,7,11,4,3,6,8,6,2,10,12,11	79,156,154,110,76,68,100,114,90,91,122,45,96,94,173,91,88
chi_circ_0004264	chi-circ-ITGB3BP	NC_030810.1	38814819	38828696	-	13877	310	gene-ITGB3BP;	exon:38814820-38814886,exon:38826678-38826784,exon:38828561-38828696	ovi_501002,ovi_660210,ovi_660018,ovi_603222,ovi_706612,ovi_660214,ovi_612078,ovi_601094,ovi_601078,ovi_L6064020,ovi_L6053754,ovi_712004,ovi_708032	2,12,2,4,2,3,4,4,3,4,4,3,6	4.57705e+38
chi_circ_0004278	chi-circ-ROR1	NC_030810.1	39432670	39433651	+	981	319	gene-ROR1;	exon:39432671-39432958,exon:39433621-39433651	ovi_501178,ovi_501002,ovi_660210,ovi_660018,ovi_501210,ovi_711010,ovi_711012,ovi_603222,ovi_706612,ovi_660214,ovi_612078,ovi_601094,ovi_601078,ovi_L6064020,ovi_L6053754,ovi_501176,ovi_601128,ovi_712004,ovi_708032,ovi_711032	6,2,21,15,2,6,9,3,6,4,33,3,13,11,35,4,48,3,29,11	57,73,67,27,76,60,58,38,64,25,96,44,50,34,43,21,105,23,58,41
chi_circ_0004280	chi-circ-ROR1	NC_030810.1	39532326	39537127	+	4801	246	gene-ROR1;	exon:39536882-39537127	ovi_501178,ovi_501002,ovi_660210,ovi_660018,ovi_501210,ovi_711010,ovi_711012,ovi_603222,ovi_706612,ovi_660214,ovi_612078,ovi_601094,ovi_601078,ovi_L6064020,ovi_L6053754,ovi_501176,ovi_601128,ovi_712004,ovi_708032,ovi_711032	3,13,9,9,2,5,5,5,3,4,7,4,3,4,12,4,4,5,13,4	47,68,95,41,52,33,43,25,56,23,58,33,40,29,31,15,83,22,44,38
chi_circ_0004286	chi-circ-UBE2U	NC_030810.1	39599842	39646715	+	46873	444	gene-UBE2U;	exon:39599843-39599940,exon:39610926-39611046,exon:39625818-39625866,exon:39634788-39634881,exon:39646634-39646715	ovi_501178,ovi_501002,ovi_660210,ovi_660018,ovi_501210,ovi_711010,ovi_711012,ovi_603222,ovi_706612,ovi_660214,ovi_612078,ovi_601094,ovi_601078,ovi_L6064020,ovi_L6053754,ovi_501176,ovi_708032,ovi_711032	7,5,15,20,16,8,10,9,14,20,7,20,12,10,15,14,5,18	1.34284e+53
chi_circ_0004293	chi-circ-CACHD1	NC_030810.1	40056418	40084332	+	27914	234	gene-CACHD1;	exon:40056419-40056525,exon:40073821-40073947	ovi_501178,ovi_501002,ovi_660210,ovi_660018,ovi_711010,ovi_711012,ovi_603222,ovi_706612,ovi_660214,ovi_612078,ovi_601094,ovi_601128,ovi_708032,ovi_711032	5,5,5,6,5,3,4,2,3,5,6,4,5,4	2.23451e+41
chi_circ_0004300	chi-circ-CACHD1	NC_030810.1	40095786	40111527	+	15741	261	gene-CACHD1;	exon:40095787-40095936,exon:40111417-40111527	ovi_501178,ovi_501002,ovi_660210,ovi_660018,ovi_501210,ovi_711010,ovi_711012,ovi_603222,ovi_706612,ovi_660214,ovi_612078,ovi_601094,ovi_601078,ovi_L6064020,ovi_L6053754,ovi_501176,ovi_712004,ovi_708032,ovi_711032	2,11,26,6,10,3,8,3,8,17,4,7,5,3,4,3,2,5,2	1.72878e+56
chi_circ_0004308	chi-circ-CACHD1	NC_030810.1	40123632	40125132	+	1500	365	gene-CACHD1;	exon:40123633-40123793,exon:40124111-40124197,exon:40125016-40125132	ovi_501178,ovi_501002,ovi_660210,ovi_660018,ovi_501210,ovi_711010,ovi_711012,ovi_603222,ovi_706612,ovi_660214,ovi_612078,ovi_601094,ovi_601078,ovi_L6064020,ovi_L6053754,ovi_501176,ovi_601128,ovi_712004,ovi_708032,ovi_711032	9,16,34,32,10,22,13,22,3,23,29,16,23,22,43,12,31,13,24,35	2.1831e+59
chi_circ_0004315	chi-circ-RAVER2	NC_030810.1	40264005	40295967	+	31962	462	gene-RAVER2;	exon:40264006-40264132,exon:40278410-40278495,exon:40293862-40293973,exon:40295831-40295967	ovi_501178,ovi_501002,ovi_660210,ovi_660018,ovi_501210,ovi_711010,ovi_711012,ovi_603222,ovi_706612,ovi_660214,ovi_612078,ovi_601094,ovi_601078,ovi_L6064020,ovi_L6053754,ovi_501176,ovi_601128,ovi_712004,ovi_708032,ovi_711032	24,43,81,37,13,18,22,11,33,36,16,13,18,11,29,26,19,10,28,22	1.00262e+59
chi_circ_0004321	chi-circ-RAVER2	NC_030810.1	40278409	40295967	+	17558	440	gene-RAVER2;	exon:40278410-40278495,exon:40281573-40281677,exon:40293862-40293973,exon:40295831-40295967	ovi_501178,ovi_501002,ovi_660210,ovi_660018,ovi_501210,ovi_711010,ovi_711012,ovi_603222,ovi_706612,ovi_660214,ovi_612078,ovi_601094,ovi_601078,ovi_L6064020,ovi_L6053754,ovi_501176,ovi_601128,ovi_712004,ovi_708032,ovi_711032	4,5,20,14,7,6,9,7,7,17,7,2,14,12,11,3,3,12,19,5	1.16225e+59
chi_circ_0004323	chi-circ-RAVER2	NC_030810.1	40278412	40295967	+	17555	398	gene-RAVER2;	exon:40278413-40278495,exon:40281612-40281677,exon:40293862-40293973,exon:40295831-40295967	ovi_501178,ovi_501002,ovi_660210,ovi_660018,ovi_501210,ovi_711010,ovi_603222,ovi_706612,ovi_660214,ovi_612078,ovi_601094,ovi_601078,ovi_L6064020,ovi_L6053754,ovi_501176,ovi_708032,ovi_711032	3,6,8,10,3,4,10,6,9,3,4,3,3,4,4,15,12	1.16231e+50
chi_circ_0004324	chi-circ-RAVER2	NC_030810.1	40293861	40295967	+	2106	249	gene-RAVER2;	exon:40293862-40293973,exon:40295831-40295967	ovi_501178,ovi_501002,ovi_660210,ovi_660018,ovi_501210,ovi_711010,ovi_711012,ovi_603222,ovi_706612,ovi_660214,ovi_612078,ovi_601094,ovi_601078,ovi_L6064020,ovi_L6053754,ovi_501176,ovi_601128,ovi_712004,ovi_708032,ovi_711032	2,3,15,6,6,5,7,4,7,14,6,5,8,9,4,5,3,5,6,8	1.28252e+59
chi_circ_0004325	chi-circ-RAVER2	NC_030810.1	40293861	40316394	+	22533	330	gene-RAVER2;	intron:40293862-40293973,intron:40295831-40295967,intron:40316314-40316394	ovi_501178,ovi_660210,ovi_660018,ovi_501210,ovi_711010,ovi_711012,ovi_603222,ovi_706612,ovi_660214,ovi_612078,ovi_601094,ovi_601078,ovi_L6064020,ovi_L6053754,ovi_501176,ovi_601128,ovi_708032	5,10,9,3,10,3,4,6,7,4,8,5,3,15,8,2,9	81,186,208,108,168,185,200,256,219,168,142,144,124,116,152,92,178
chi_circ_0004337	chi-circ-LEPR	NC_030810.1	41103759	41110929	+	7170	510	gene-LEPR;	exon:41103760-41103815,exon:41108348-41108677,exon:41110806-41110929	ovi_501178,ovi_501002,ovi_660210,ovi_660018,ovi_501210,ovi_711010,ovi_711012,ovi_603222,ovi_706612,ovi_660214,ovi_612078,ovi_601094,ovi_601078,ovi_L6064020,ovi_L6053754,ovi_501176,ovi_601128,ovi_712004,ovi_708032,ovi_711032	19,30,31,30,10,9,17,19,21,18,23,15,39,13,52,25,23,5,27,37	3.96569e+59
chi_circ_0004339	chi-circ-LEPR	NC_030810.1	41103759	41133834	+	30075	197	gene-LEPR;	exon:41103760-41103815,exon:41133694-41133834	ovi_501178,ovi_501002,ovi_660210,ovi_660018,ovi_501210,ovi_711010,ovi_660214,ovi_612078,ovi_601078,ovi_L6053754,ovi_501176,ovi_601128,ovi_712004,ovi_708032,ovi_711032	4,5,10,6,5,2,2,8,6,7,4,4,2,22,7	3.45501e+44
chi_circ_0004346	chi-circ-LEPR	NC_030810.1	41108347	41133834	+	25487	193	gene-LEPR;	exon:41129596-41129642,exon:41133689-41133834	ovi_501002,ovi_660018,ovi_501210,ovi_711012,ovi_603222,ovi_706612,ovi_660214,ovi_612078,ovi_601094,ovi_601078,ovi_L6064020,ovi_L6053754,ovi_501176,ovi_601128,ovi_712004,ovi_708032,ovi_711032	7,5,2,3,5,8,6,8,6,11,2,18,4,10,3,17,10	5.34632e+51
chi_circ_0004352	chi-circ-LEPR	NC_030810.1	41133688	41155760	+	22072	440	gene-LEPR;	exon:41133689-41133834,exon:41138637-41138781,exon:41155612-41155760	ovi_501178,ovi_501002,ovi_660210,ovi_660018,ovi_501210,ovi_711010,ovi_711012,ovi_603222,ovi_706612,ovi_612078,ovi_601094,ovi_601078,ovi_L6064020,ovi_L6053754,ovi_501176,ovi_601128,ovi_712004,ovi_708032,ovi_711032	3,8,11,6,4,4,4,3,4,5,2,11,11,9,5,9,8,4,7	4.20377e+56
chi_circ_0004354	chi-circ-LEPR	NC_030810.1	41133688	41157200	+	23512	683	gene-LEPR;	exon:41133689-41133834,exon:41138637-41138781,exon:41155612-41155760,exon:41156841-41157000,exon:41157118-41157200	ovi_501178,ovi_501002,ovi_660210,ovi_660018,ovi_501210,ovi_711010,ovi_711012,ovi_603222,ovi_706612,ovi_660214,ovi_612078,ovi_601094,ovi_601078,ovi_L6064020,ovi_L6053754,ovi_501176,ovi_601128,ovi_712004,ovi_708032,ovi_711032	19,15,36,17,8,12,18,12,26,17,14,29,17,15,37,13,28,13,32,22	4.39551e+59
chi_circ_0004361	chi-circ-LEPR	NC_030810.1	41147633	41157200	+	9567	83	gene-LEPR;	exon:41157118-41157200	ovi_501178,ovi_501002,ovi_660210,ovi_660018,ovi_711010,ovi_711012,ovi_603222,ovi_706612,ovi_660214,ovi_612078,ovi_601094,ovi_601078,ovi_L6064020,ovi_L6053754,ovi_501176,ovi_601128,ovi_712004,ovi_708032,ovi_711032	7,6,17,21,5,2,4,9,4,15,2,11,7,4,12,9,8,9,4	5.23735e+56
chi_circ_0004364	chi-circ-COPS8	NC_030810.1	4188334	4194375	-	6041	361	gene-COPS8;	exon:4188335-4188442,exon:4191901-4192033,exon:4193179-4193227,exon:4194305-4194375	ovi_501178,ovi_660210,ovi_660018,ovi_711010,ovi_711012,ovi_603222,ovi_706612,ovi_660214,ovi_612078,ovi_601094,ovi_601078,ovi_L6064020,ovi_L6053754,ovi_501176,ovi_601128,ovi_712004,ovi_708032,ovi_711032	3,3,11,4,7,3,9,3,8,4,10,16,8,13,8,4,14,5	4.28591e+53
chi_circ_0004366	chi-circ-THAP4	NC_030810.1	420711	422942	+	2231	374	gene-THAP4;	exon:420712-420871,exon:422040-422149,exon:422839-422942	ovi_501178,ovi_501002,ovi_660018,ovi_501210,ovi_711010,ovi_711012,ovi_603222,ovi_706612,ovi_660214,ovi_612078,ovi_601094,ovi_601078,ovi_L6064020,ovi_L6053754,ovi_501176,ovi_601128,ovi_712004,ovi_708032,ovi_711032	11,2,20,11,17,7,7,9,9,47,24,44,47,39,14,72,26,28,26	3.59125e+56
chi_circ_0004377	chi-circ-WDR78	NC_030810.1	42429552	42512908	-	83356	667	gene-WDR78;	exon:42429553-42429709,exon:42432261-42432487,exon:42433106-42433204,exon:42512725-42512908	ovi_501178,ovi_501002,ovi_660210,ovi_660018,ovi_501210,ovi_711010,ovi_711012,ovi_603222,ovi_706612,ovi_660214,ovi_612078,ovi_601094,ovi_601078,ovi_L6064020,ovi_L6053754,ovi_501176,ovi_601128,ovi_712004,ovi_708032,ovi_711032	23,12,23,23,19,20,11,15,28,40,7,11,13,4,7,9,3,5,14,31	418,284,454,895,397,644,566,564,470,510,670,259,302,268,473,561,33,462,286,574
chi_circ_0004383	chi-circ-WDR78	NC_030810.1	42439467	42512908	-	73441	578	gene-WDR78;	exon:42439468-42439589,exon:42443133-42443219,exon:42500887-42501071,exon:42512725-42512908	ovi_501178,ovi_501002,ovi_660210,ovi_660018,ovi_501210,ovi_711010,ovi_711012,ovi_603222,ovi_706612,ovi_660214,ovi_601094,ovi_601078,ovi_L6053754,ovi_711032	3,3,8,9,4,4,4,16,12,24,3,3,3,11	5.24419e+42
chi_circ_0004389	chi-circ-WDR78	NC_030810.1	42449160	42512908	-	63748	578	gene-WDR78;	exon:42449161-42449369,exon:42500887-42501071,exon:42512725-42512908	ovi_501178,ovi_501002,ovi_660210,ovi_660018,ovi_501210,ovi_711010,ovi_711012,ovi_603222,ovi_706612,ovi_660214,ovi_612078,ovi_601094,ovi_601078,ovi_L6064020,ovi_L6053754,ovi_501176,ovi_601128,ovi_712004,ovi_708032,ovi_711032	41,27,79,83,39,72,40,45,127,81,19,25,12,14,28,32,5,20,48,54	603,607,974,1601,665,988,862,1011,952,1192,966,346,481,370,643,685,44,670,438,950
chi_circ_0004393	chi-circ-WDR78	NC_030810.1	42457572	42512908	-	55336	720	gene-WDR78;	exon:42457573-42457767,exon:42471756-42471911,exon:42500887-42501071,exon:42512725-42512908	ovi_501178,ovi_501002,ovi_660210,ovi_660018,ovi_501210,ovi_711010,ovi_711012,ovi_603222,ovi_706612,ovi_660214,ovi_612078,ovi_601094,ovi_601078,ovi_L6064020,ovi_L6053754,ovi_501176,ovi_712004,ovi_708032,ovi_711032	40,13,31,126,32,35,17,42,47,111,31,23,23,3,15,15,10,27,73	7.13765e+64
chi_circ_0004394	chi-circ-WDR78	NC_030810.1	42471755	42488982	-	17227	453	gene-WDR78;	exon:42471756-42471911,exon:42484850-42484989,exon:42488826-42488982	ovi_501178,ovi_501002,ovi_660210,ovi_660018,ovi_501210,ovi_711010,ovi_711012,ovi_603222,ovi_706612,ovi_660214,ovi_612078,ovi_601094,ovi_601078,ovi_L6064020,ovi_L6053754,ovi_501176,ovi_708032,ovi_711032	4,2,3,23,4,6,4,19,9,5,8,5,7,3,5,4,7,7	8.56113e+63
chi_circ_0004396	chi-circ-WDR78	NC_030810.1	42471755	42512908	-	41153	943	gene-WDR78;	exon:42471756-42471911,exon:42484850-42484989,exon:42488826-42488995,exon:42499468-42499575,exon:42500887-42501071,exon:42512725-42512908	ovi_501178,ovi_501002,ovi_660210,ovi_660018,ovi_501210,ovi_711010,ovi_711012,ovi_603222,ovi_706612,ovi_660214,ovi_612078,ovi_601094,ovi_601078,ovi_L6064020,ovi_L6053754,ovi_501176,ovi_601128,ovi_712004,ovi_708032,ovi_711032	153,90,291,507,153,190,172,266,216,400,118,98,157,79,193,136,6,86,161,273	429,312,516,1050,422,709,591,638,471,584,784,290,338,264,475,563,37,486,313,683
chi_circ_0004399	chi-circ-WDR78	NC_030810.1	42484849	42501071	-	16222	595	gene-WDR78;	exon:42484850-42484989,exon:42488826-42488982,exon:42499468-42499580,exon:42500887-42501071	ovi_501178,ovi_501002,ovi_660210,ovi_660018,ovi_501210,ovi_711010,ovi_711012,ovi_603222,ovi_706612,ovi_660214,ovi_612078,ovi_601094,ovi_601078,ovi_L6064020,ovi_L6053754,ovi_501176,ovi_712004,ovi_708032,ovi_711032	5,9,5,8,3,4,7,6,7,14,2,3,12,6,2,2,7,7,6	8.67121e+67
chi_circ_0004400	chi-circ-WDR78	NC_030810.1	42484849	42512908	-	28059	779	gene-WDR78;	exon:42484850-42484989,exon:42488826-42488982,exon:42499468-42499580,exon:42500887-42501071,exon:42512725-42512908	ovi_501178,ovi_501002,ovi_660210,ovi_660018,ovi_501210,ovi_711010,ovi_711012,ovi_603222,ovi_706612,ovi_660214,ovi_612078,ovi_601094,ovi_601078,ovi_L6064020,ovi_L6053754,ovi_501176,ovi_601128,ovi_712004,ovi_708032,ovi_711032	114,98,283,337,127,171,142,212,265,299,158,105,135,98,135,140,2,89,130,227	663,927,1502,1823,704,993,905,1010,1042,1589,942,388,500,319,666,744,43,674,489,967
chi_circ_0004405	chi-circ-WDR78	NC_030810.1	42499467	42512908	-	13441	482	gene-WDR78;	exon:42499468-42499580,exon:42500887-42501071,exon:42512725-42512908	ovi_501002,ovi_660210,ovi_660018,ovi_501210,ovi_711010,ovi_711012,ovi_603222,ovi_706612,ovi_660214,ovi_612078,ovi_601094,ovi_601078,ovi_L6064020,ovi_L6053754,ovi_501176,ovi_601128,ovi_712004,ovi_708032,ovi_711032	3,12,15,14,12,5,13,8,16,10,11,6,10,3,6,2,7,11,9	1118,1879,2493,910,1382,1370,1397,1437,1916,1333,648,820,543,891,1016,70,808,810,1555
chi_circ_0004410	chi-circ-MIER1	NC_030810.1	42545030	42557095	+	12065	500	gene-MIER1;	exon:42545031-42545176,exon:42554595-42554750,exon:42555252-42555384,exon:42557031-42557095	ovi_501178,ovi_501002,ovi_660210,ovi_501210,ovi_711010,ovi_711012,ovi_603222,ovi_706612,ovi_660214,ovi_612078,ovi_601094,ovi_601078,ovi_L6064020,ovi_L6053754,ovi_501176,ovi_601128,ovi_712004,ovi_708032,ovi_711032	2,8,12,5,5,7,10,12,10,3,8,5,5,6,2,5,4,11,4	9.57114e+62
chi_circ_0004411	chi-circ-MIER1	NC_030810.1	42545030	42560714	+	15684	573	gene-MIER1;	exon:42545031-42545176,exon:42554595-42554750,exon:42555252-42555384,exon:42557031-42557095,exon:42560642-42560714	ovi_501178,ovi_501002,ovi_660210,ovi_660018,ovi_501210,ovi_711010,ovi_711012,ovi_603222,ovi_706612,ovi_660214,ovi_612078,ovi_601094,ovi_601078,ovi_L6064020,ovi_L6053754,ovi_501176,ovi_601128,ovi_712004,ovi_708032,ovi_711032	22,17,44,36,11,27,30,19,22,19,17,17,16,24,10,14,17,6,16,12	7.89981e+62
chi_circ_0004413	chi-circ-MIER1	NC_030810.1	42554594	42560714	+	6120	427	gene-MIER1;	exon:42554595-42554750,exon:42555252-42555384,exon:42557031-42557095,exon:42560642-42560714	ovi_501178,ovi_501002,ovi_660210,ovi_660018,ovi_501210,ovi_711010,ovi_711012,ovi_603222,ovi_706612,ovi_660214,ovi_612078,ovi_601094,ovi_601078,ovi_L6064020,ovi_L6053754,ovi_501176,ovi_601128,ovi_712004,ovi_708032,ovi_711032	56,27,54,44,23,29,29,43,28,44,40,33,41,27,66,37,63,14,39,34	8.49107e+63
chi_circ_0004419	chi-circ-C3H1orf141	NC_030810.1	42694174	42710830	-	16656	300	gene-C3H1orf141;	exon:42694175-42694361,exon:42710718-42710830	ovi_501002,ovi_660210,ovi_660018,ovi_501210,ovi_711010,ovi_711012,ovi_603222,ovi_706612,ovi_660214,ovi_601078,ovi_501176,ovi_708032	3,8,4,2,2,2,2,8,5,2,4,3	199,296,327,157,253,250,207,188,339,71,97,120
chi_circ_0004440	chi-circ-SRSF11	NC_030810.1	45952642	45966055	+	13413	549	gene-SRSF11;	exon:45952643-45952776,exon:45954844-45954905,exon:45958408-45958500,exon:45959276-45959325,exon:45962102-45962229,exon:45965974-45966055	ovi_501178,ovi_501002,ovi_660210,ovi_660018,ovi_501210,ovi_711010,ovi_711012,ovi_603222,ovi_706612,ovi_660214,ovi_612078,ovi_601094,ovi_601078,ovi_L6064020,ovi_L6053754,ovi_501176,ovi_601128,ovi_712004,ovi_708032,ovi_711032	7,23,41,22,7,8,14,17,13,8,10,20,4,5,12,8,15,7,18,8	9.42184e+72
chi_circ_0004450	chi-circ-ANKRD13C	NC_030810.1	45994418	46027255	-	32837	492	gene-ANKRD13C;	exon:45994419-45994519,exon:45997574-45997672,exon:46000240-46000319,exon:46021453-46021597,exon:46027189-46027255	ovi_501178,ovi_501002,ovi_660210,ovi_660018,ovi_501210,ovi_711010,ovi_603222,ovi_706612,ovi_660214,ovi_612078,ovi_601094,ovi_601078,ovi_L6064020,ovi_L6053754,ovi_501176,ovi_601128,ovi_712004,ovi_708032,ovi_711032	3,6,13,18,10,4,3,12,8,17,7,16,14,15,7,20,16,22,13	1.94354e+56
chi_circ_0004456	chi-circ-ANKRD13C	NC_030810.1	46010439	46027255	-	16816	506	gene-ANKRD13C;	exon:46010440-46010601,exon:46013796-46013927,exon:46021453-46021597,exon:46027189-46027255	ovi_501178,ovi_501002,ovi_660210,ovi_660018,ovi_501210,ovi_711010,ovi_711012,ovi_603222,ovi_706612,ovi_660214,ovi_612078,ovi_601094,ovi_601078,ovi_L6064020,ovi_L6053754,ovi_501176,ovi_601128,ovi_712004,ovi_708032,ovi_711032	68,27,61,126,50,63,54,71,53,39,58,79,84,71,77,56,85,52,94,54	2.10213e+59
chi_circ_0004459	chi-circ-ANKRD13C	NC_030810.1	46010439	46041390	-	30951	508	gene-ANKRD13C;	exon:46010440-46010601,exon:46027189-46027255,exon:46032520-46032565,exon:46033712-46033797,exon:46035656-46035760,exon:46041349-46041390	ovi_501178,ovi_501002,ovi_660210,ovi_660018,ovi_501210,ovi_711010,ovi_711012,ovi_603222,ovi_706612,ovi_660214,ovi_612078,ovi_601094,ovi_601078,ovi_L6064020,ovi_L6053754,ovi_501176,ovi_601128,ovi_712004,ovi_708032,ovi_711032	14,3,8,7,6,8,9,12,24,7,6,5,9,3,11,3,5,3,15,9	2.00213e+59
chi_circ_0004497	chi-circ-ERICH3	NC_030810.1	50780269	50801304	-	21035	439	gene-ERICH3;	exon:50780270-50780488,exon:50798520-50798645,exon:50801211-50801304	ovi_501178,ovi_501002,ovi_660210,ovi_660018,ovi_501210,ovi_711012,ovi_603222,ovi_706612,ovi_660214,ovi_612078,ovi_601078,ovi_L6064020,ovi_L6053754,ovi_708032,ovi_711032	4,6,2,8,6,8,4,4,9,2,5,7,7,9,7	2.76429e+44
chi_circ_0004510	chi-circ-LOC102179380	NC_030810.1	51824786	51845133	+	20347	506	gene-LOC102179380;	exon:51824787-51824884,exon:51824998-51825067,exon:51826195-51826295,exon:51844345-51844485,exon:51845038-51845133	ovi_501178,ovi_501002,ovi_660210,ovi_660018,ovi_501210,ovi_711010,ovi_711012,ovi_603222,ovi_706612,ovi_660214,ovi_612078,ovi_601094,ovi_601078,ovi_L6064020,ovi_L6053754,ovi_501176,ovi_601128,ovi_712004,ovi_708032,ovi_711032	12,5,27,15,6,5,11,6,9,11,18,6,12,11,13,6,10,2,22,6	5.79401e+62
chi_circ_0004511	chi-circ-LOC102179380	NC_030810.1	51826194	51839852	+	13658	422	gene-LOC102179380;	exon:51826195-51826295,exon:51827084-51827164,exon:51837507-51837637,exon:51839744-51839852	ovi_501178,ovi_660210,ovi_660018,ovi_501210,ovi_711010,ovi_711012,ovi_603222,ovi_612078,ovi_601094,ovi_601078,ovi_L6064020,ovi_L6053754,ovi_501176,ovi_601128,ovi_708032,ovi_711032	2,4,8,3,5,3,3,5,3,5,4,4,8,4,22,3	6.59175e+51
chi_circ_0004514	chi-circ-LOC102179380	NC_030810.1	51837506	51845133	+	7627	477	gene-LOC102179380;	exon:51837507-51837637,exon:51839744-51839852,exon:51844345-51844485,exon:51845038-51845133	ovi_501178,ovi_501002,ovi_660210,ovi_660018,ovi_501210,ovi_711010,ovi_711012,ovi_603222,ovi_706612,ovi_660214,ovi_612078,ovi_601094,ovi_601078,ovi_L6064020,ovi_L6053754,ovi_501176,ovi_601128,ovi_712004,ovi_708032,ovi_711032	13,37,120,34,27,16,10,25,21,35,17,7,22,21,47,11,34,10,57,18	6.65662e+69
chi_circ_0004516	chi-circ-MSH4	NC_030810.1	52132475	52156151	+	23676	505	gene-MSH4;	exon:52132476-52132658,exon:52146245-52146418,exon:52151862-52151941,exon:52156084-52156151	ovi_501002,ovi_660210,ovi_501210,ovi_706612,ovi_660214,ovi_601094,ovi_601078,ovi_L6064020,ovi_L6053754,ovi_501176,ovi_601128,ovi_712004,ovi_708032,ovi_711032	5,13,8,8,5,7,7,2,7,2,8,6,9,8	139,141,69,87,91,72,82,48,52,44,59,44,79,59
chi_circ_0004519	chi-circ-MSH4	NC_030810.1	52140822	52156151	+	15329	259	gene-MSH4;	exon:52142277-52142387,exon:52151862-52151941,exon:52156084-52156151	ovi_501178,ovi_501002,ovi_660210,ovi_660018,ovi_501210,ovi_711010,ovi_711012,ovi_603222,ovi_706612,ovi_660214,ovi_612078,ovi_601094,ovi_601078,ovi_L6064020,ovi_L6053754,ovi_501176,ovi_601128,ovi_708032,ovi_711032	8,11,19,19,3,6,8,15,8,15,5,11,10,6,10,3,3,13,6	96,138,154,143,82,46,105,90,100,113,87,74,95,67,65,46,70,89,72
chi_circ_0004521	chi-circ-MSH4	NC_030810.1	52140822	52182834	+	42012	397	gene-MSH4;	exon:52140823-52140983,exon:52142277-52142387,exon:52180057-52180181	ovi_501178,ovi_660210,ovi_660018,ovi_711010,ovi_603222,ovi_660214,ovi_612078,ovi_601094,ovi_601078,ovi_L6064020,ovi_L6053754,ovi_712004,ovi_708032,ovi_711032	2,6,2,2,3,2,2,2,9,4,4,2,4,4	90,134,157,52,101,105,105,65,88,68,63,51,69,57
chi_circ_0004531	chi-circ-MSH4	NC_030810.1	52156083	52169749	+	13666	378	gene-MSH4;	exon:52156084-52156151,exon:52165736-52165810,exon:52168449-52168513,exon:52169580-52169749	ovi_501178,ovi_501002,ovi_660210,ovi_660018,ovi_501210,ovi_711010,ovi_711012,ovi_603222,ovi_706612,ovi_660214,ovi_612078,ovi_601094,ovi_601078,ovi_L6064020,ovi_L6053754,ovi_501176,ovi_601128,ovi_712004,ovi_708032,ovi_711032	11,4,20,23,6,4,13,12,23,13,9,13,12,13,21,9,17,3,15,12	218,249,281,292,125,96,173,177,226,254,194,155,174,139,140,82,152,102,193,132
chi_circ_0004535	chi-circ-MSH4	NC_030810.1	52156083	52192869	+	36786	553	gene-MSH4;	exon:52156084-52156151,exon:52165736-52165810,exon:52168449-52168513,exon:52169580-52169749,exon:52192695-52192869	ovi_501178,ovi_501002,ovi_660210,ovi_660018,ovi_501210,ovi_711010,ovi_711012,ovi_603222,ovi_706612,ovi_660214,ovi_612078,ovi_601094,ovi_601078,ovi_L6064020,ovi_L6053754,ovi_501176,ovi_601128,ovi_712004,ovi_708032,ovi_711032	31,18,42,32,10,10,14,13,29,16,19,14,24,10,13,7,21,6,25,14	159,245,155,190,101,81,174,180,158,149,111,110,93,108,70,55,86,73,136,89
chi_circ_0004536	chi-circ-MSH4	NC_030810.1	52156083	52200824	+	44741	232	gene-MSH4;	exon:52156084-52156151,exon:52165736-52165810,exon:52200736-52200824	ovi_501178,ovi_501002,ovi_660210,ovi_660018,ovi_501210,ovi_711012,ovi_603222,ovi_706612,ovi_660214,ovi_612078,ovi_601094,ovi_601078,ovi_L6053754,ovi_601128,ovi_708032,ovi_711032	6,5,17,19,11,9,7,7,3,2,4,6,6,11,10,3	147,140,109,152,95,122,156,131,117,97,97,82,69,73,117,75
chi_circ_0004537	chi-circ-MSH4	NC_030810.1	52165735	52182834	+	17099	341	gene-MSH4;	exon:52165736-52165810,exon:52168449-52168513,exon:52182634-52182834	ovi_501178,ovi_501002,ovi_660018,ovi_501210,ovi_711012,ovi_603222,ovi_706612,ovi_660214,ovi_612078,ovi_601094,ovi_601078,ovi_L6064020,ovi_L6053754,ovi_501176,ovi_601128,ovi_708032,ovi_711032	6,21,10,6,18,10,21,15,10,20,38,7,29,6,15,18,11	131,231,202,121,127,155,149,159,164,118,148,93,109,59,97,133,108
chi_circ_0004539	chi-circ-MSH4	NC_030810.1	52165735	52189222	+	23487	269	gene-MSH4;	exon:52165736-52165810,exon:52168449-52168513,exon:52189094-52189222	ovi_501178,ovi_501002,ovi_660210,ovi_660018,ovi_501210,ovi_711010,ovi_711012,ovi_603222,ovi_706612,ovi_612078,ovi_601094,ovi_601078,ovi_L6064020,ovi_L6053754,ovi_501176,ovi_601128,ovi_712004,ovi_711032	6,10,5,19,2,3,4,4,4,7,3,2,12,2,9,2,4,2	135,281,229,221,106,76,147,141,155,110,94,105,80,94,56,74,65,103
chi_circ_0004540	chi-circ-MSH4	NC_030810.1	52165735	52192869	+	27134	355	gene-MSH4;	exon:52165736-52165810,exon:52190741-52190845,exon:52192695-52192869	ovi_501178,ovi_501002,ovi_660210,ovi_660018,ovi_711010,ovi_711012,ovi_603222,ovi_706612,ovi_660214,ovi_612078,ovi_601094,ovi_601078,ovi_L6064020,ovi_L6053754,ovi_601128,ovi_708032	8,7,14,8,3,2,7,6,3,3,3,7,2,2,4,4	129,254,195,184,79,174,155,152,141,119,105,109,84,80,72,137
chi_circ_0004542	chi-circ-MSH4	NC_030810.1	52169579	52192869	+	23290	345	gene-MSH4;	exon:52169580-52169749,exon:52192695-52192869	ovi_501178,ovi_660210,ovi_660018,ovi_711012,ovi_603222,ovi_706612,ovi_660214,ovi_612078,ovi_601094,ovi_601078,ovi_L6064020,ovi_L6053754,ovi_501176,ovi_601128,ovi_708032,ovi_711032	11,2,4,4,6,3,3,4,15,9,3,4,2,12,5,5	166,244,238,199,169,190,148,141,122,146,106,92,58,118,140,110
chi_circ_0004562	chi-circ-ZZZ3	NC_030810.1	54104073	54111491	-	7418	486	gene-ZZZ3;	exon:54104074-54104208,exon:54108364-54108516,exon:54110440-54110535,exon:54111390-54111491	ovi_501178,ovi_501002,ovi_660210,ovi_660018,ovi_501210,ovi_711010,ovi_711012,ovi_603222,ovi_706612,ovi_660214,ovi_612078,ovi_601094,ovi_601078,ovi_L6064020,ovi_L6053754,ovi_501176,ovi_601128,ovi_712004,ovi_708032,ovi_711032	30,72,101,59,26,30,31,34,35,52,25,43,45,28,43,31,30,26,30,34	4.03816e+60
chi_circ_0004568	chi-circ-ZZZ3	NC_030810.1	54113445	54117089	-	3644	336	gene-ZZZ3;	exon:54113446-54113517,exon:54114229-54114344,exon:54114428-54114575	ovi_501178,ovi_501002,ovi_660210,ovi_660018,ovi_501210,ovi_711010,ovi_711012,ovi_603222,ovi_706612,ovi_660214,ovi_612078,ovi_601094,ovi_601078,ovi_L6064020,ovi_L6053754,ovi_501176,ovi_601128,ovi_712004,ovi_708032,ovi_711032	6,4,3,11,15,5,5,7,11,5,13,3,4,13,14,9,30,5,12,6	4.37721e+59
chi_circ_0004572	chi-circ-ZZZ3	NC_030810.1	54160584	54169096	-	8512	213	gene-ZZZ3;	exon:54168806-54168884,exon:54168963-54169096	ovi_501178,ovi_501002,ovi_660210,ovi_660018,ovi_501210,ovi_603222,ovi_706612,ovi_660214,ovi_612078,ovi_601094,ovi_601078,ovi_L6064020,ovi_L6053754,ovi_501176,ovi_708032,ovi_711032	3,5,8,13,2,3,5,5,3,8,13,7,6,8,10,5	3.94298e+47
chi_circ_0004583	chi-circ-MIGA1	NC_030810.1	54332268	54344165	+	11897	700	gene-MIGA1;	exon:54332269-54332446,exon:54338125-54338261,exon:54340389-54340515,exon:54343164-54343297,exon:54344042-54344165	ovi_501178,ovi_501002,ovi_660210,ovi_660018,ovi_501210,ovi_711010,ovi_711012,ovi_603222,ovi_706612,ovi_660214,ovi_612078,ovi_601094,ovi_601078,ovi_L6064020,ovi_L6053754,ovi_501176,ovi_601128,ovi_712004,ovi_708032,ovi_711032	27,20,52,26,8,14,12,14,26,21,14,9,33,9,45,4,34,9,32,15	246,336,378,393,159,207,225,230,236,272,208,141,138,105,245,78,252,140,164,183
chi_circ_0004611	chi-circ-ADGRL2	NC_030810.1	58600747	58681815	+	81068	387	gene-ADGRL2;	exon:58600748-58600920,exon:58681602-58681815	ovi_501178,ovi_660210,ovi_660018,ovi_711010,ovi_706612,ovi_612078,ovi_601094,ovi_601078,ovi_L6064020,ovi_L6053754,ovi_501176,ovi_712004	2,3,11,3,5,6,2,3,2,4,2,3	5.24819e+35
chi_circ_0004630	chi-circ-	NC_030810.1	61620648	61659909	+	39261	471	n/a	intergenic_region:61620649-61620828,intergenic_region:61629845-61629962,intergenic_region:61649271-61649331,intergenic_region:61659798-61659909	ovi_501178,ovi_660210,ovi_660018,ovi_501210,ovi_711010,ovi_711012,ovi_603222,ovi_706612,ovi_660214,ovi_612078,ovi_601094,ovi_601078,ovi_L6064020,ovi_L6053754,ovi_501176,ovi_601128,ovi_712004,ovi_708032,ovi_711032	9,8,6,9,2,8,4,6,5,3,8,7,7,9,5,6,9,6,9	37,48,39,31,38,53,52,47,43,33,21,27,21,44,21,20,26,40,14
chi_circ_0004640	chi-circ-	NC_030810.1	61672073	61677092	+	5019	253	n/a	intergenic_region:61672074-61672172,intergenic_region:61674494-61674581,intergenic_region:61677027-61677092	ovi_501178,ovi_501002,ovi_660210,ovi_660018,ovi_501210,ovi_711010,ovi_711012,ovi_603222,ovi_706612,ovi_660214,ovi_612078,ovi_601094,ovi_601078,ovi_L6064020,ovi_L6053754,ovi_501176,ovi_601128,ovi_712004,ovi_708032,ovi_711032	11,26,16,24,8,17,13,9,14,19,8,9,18,3,15,7,3,7,12,3	12,47,22,20,18,7,22,34,14,6,12,17,13,7,14,17,0,12,23,11
chi_circ_0004653	chi-circ-WDR63	NC_030810.1	62175947	62181665	+	5718	637	gene-WDR63;	exon:62175948-62176129,exon:62177476-62177580,exon:62179939-62180088,exon:62181466-62181665	ovi_501178,ovi_501002,ovi_660210,ovi_660018,ovi_711010,ovi_711012,ovi_603222,ovi_706612,ovi_660214,ovi_612078,ovi_601094,ovi_L6053754,ovi_711032	5,8,3,4,5,8,10,4,8,6,5,8,6	2.77539e+38
chi_circ_0004669	chi-circ-WDR63	NC_030810.1	62205148	62222985	+	17837	431	gene-WDR63;	exon:62205149-62205296,exon:62206605-62206692,exon:62217520-62217650,exon:62222922-62222985	ovi_501178,ovi_501002,ovi_660210,ovi_660018,ovi_501210,ovi_711010,ovi_711012,ovi_603222,ovi_706612,ovi_660214,ovi_612078,ovi_601094,ovi_601078,ovi_L6064020,ovi_L6053754,ovi_501176,ovi_712004,ovi_708032,ovi_711032	7,10,9,13,15,4,4,15,13,17,10,5,12,7,12,5,6,4,7	1.90445e+56
chi_circ_0004676	chi-circ-SYDE2	NC_030810.1	62294435	62305840	-	11405	127	gene-SYDE2;	exon:62294436-62294562	ovi_501178,ovi_501002,ovi_660210,ovi_660018,ovi_711010,ovi_711012,ovi_603222,ovi_660214,ovi_612078,ovi_601094,ovi_601078,ovi_L6064020,ovi_L6053754,ovi_501176,ovi_601128,ovi_712004,ovi_708032,ovi_711032	16,6,11,20,5,4,4,7,2,11,16,5,11,2,2,6,15,4	191,149,186,284,161,153,186,216,125,119,109,75,269,135,77,98,199,143
chi_circ_0004695	chi-circ-SH3GLB1	NC_030810.1	63934133	63941485	+	7352	498	gene-SH3GLB1;	exon:63934134-63934275,exon:63937277-63937405,exon:63939778-63939911,exon:63941393-63941485	ovi_501178,ovi_501002,ovi_660210,ovi_660018,ovi_501210,ovi_711010,ovi_711012,ovi_603222,ovi_706612,ovi_660214,ovi_612078,ovi_601094,ovi_601078,ovi_L6064020,ovi_L6053754,ovi_501176,ovi_601128,ovi_708032,ovi_711032	11,6,11,15,10,6,15,16,24,13,18,4,20,9,8,6,16,17,9	3.3342e+56
chi_circ_0004726	chi-circ-LRRC8D	NC_030810.1	67159113	67164085	+	4972	397	gene-LRRC8D;	intron:67159114-67159207,intron:67163336-67163484,intron:67163932-67164085	ovi_501178,ovi_660018,ovi_711010,ovi_711012,ovi_603222,ovi_706612,ovi_612078,ovi_601078,ovi_L6064020,ovi_L6053754,ovi_501176,ovi_601128,ovi_712004,ovi_708032,ovi_711032	7,5,9,4,3,3,3,10,12,10,5,4,3,10,5	34,54,48,69,50,65,91,97,65,48,62,36,45,47,80
chi_circ_0004727	chi-circ-LRRC8D	NC_030810.1	67163335	67164085	+	750	303	gene-LRRC8D;	intron:67163336-67163484,intron:67163932-67164085	ovi_501178,ovi_501002,ovi_660210,ovi_660018,ovi_501210,ovi_711010,ovi_711012,ovi_603222,ovi_706612,ovi_660214,ovi_612078,ovi_601094,ovi_601078,ovi_L6064020,ovi_L6053754,ovi_501176,ovi_601128,ovi_712004,ovi_711032	12,4,3,30,15,23,12,9,12,5,7,6,19,16,21,8,21,19,9	40,44,68,61,21,64,73,52,70,50,89,86,115,81,49,55,33,45,73
chi_circ_0004733	chi-circ-ZNF644	NC_030810.1	68249379	68307940	-	58561	419	gene-ZNF644;	exon:68249380-68249737,exon:68307880-68307940	ovi_501178,ovi_501002,ovi_660210,ovi_660018,ovi_501210,ovi_711010,ovi_711012,ovi_603222,ovi_706612,ovi_660214,ovi_612078,ovi_601094,ovi_601078,ovi_L6053754,ovi_501176,ovi_601128,ovi_712004,ovi_708032,ovi_711032	39,45,88,85,24,30,60,20,31,36,9,11,20,28,3,41,4,27,29	7.42798e+59
chi_circ_0004737	chi-circ-HFM1	NC_030810.1	68540717	68609777	-	69060	127	gene-HFM1;	exon:68609651-68609777	ovi_501178,ovi_501002,ovi_660210,ovi_660018,ovi_711010,ovi_711012,ovi_603222,ovi_706612,ovi_660214,ovi_612078,ovi_601094,ovi_L6053754,ovi_601128,ovi_708032,ovi_711032	3,4,24,11,4,4,5,14,6,7,2,5,24,17,2	12,20,16,25,11,9,15,8,16,12,5,14,23,11,10
chi_circ_0004749	chi-circ-TGFBR3	NC_030810.1	68914550	68923392	-	8842	262	gene-TGFBR3;	exon:68914551-68914671,exon:68923252-68923392	ovi_501178,ovi_501002,ovi_660210,ovi_660018,ovi_501210,ovi_711010,ovi_711012,ovi_603222,ovi_706612,ovi_660214,ovi_612078,ovi_601094,ovi_601078,ovi_L6053754,ovi_501176,ovi_601128,ovi_712004,ovi_708032,ovi_711032	10,9,22,16,5,6,7,6,12,4,12,9,6,15,8,10,4,9,7	8.78511e+56
chi_circ_0004762	chi-circ-KIAA1107	NC_030810.1	69275323	69310685	+	35362	490	gene-KIAA1107;	exon:69275324-69275518,exon:69294570-69294656,exon:69298267-69298384,exon:69310596-69310685	ovi_501178,ovi_501002,ovi_660210,ovi_660018,ovi_501210,ovi_711010,ovi_711012,ovi_603222,ovi_706612,ovi_660214,ovi_612078,ovi_601094,ovi_601078,ovi_L6064020,ovi_L6053754,ovi_501176,ovi_601128,ovi_712004,ovi_708032,ovi_711032	11,3,15,11,5,2,13,8,9,3,14,10,11,13,22,3,16,6,31,10	110,73,94,105,64,72,80,84,100,65,45,36,41,42,87,33,83,47,89,55
chi_circ_0004767	chi-circ-KIAA1107	NC_030810.1	69291738	69310685	+	18947	444	gene-KIAA1107;	exon:69291739-69291974,exon:69298267-69298384,exon:69310596-69310685	ovi_501178,ovi_660210,ovi_711010,ovi_711012,ovi_603222,ovi_706612,ovi_660214,ovi_612078,ovi_L6064020,ovi_L6053754,ovi_601128,ovi_708032	4,6,2,4,8,8,4,3,3,3,4,6	156,129,104,126,125,127,108,63,65,122,121,146
chi_circ_0004779	chi-circ-RPAP2	NC_030810.1	69484351	69487163	+	2812	36	gene-RPAP2;	exon:69484352-69484387	ovi_501178,ovi_501002,ovi_660210,ovi_660018,ovi_501210,ovi_711010,ovi_711012,ovi_603222,ovi_706612,ovi_660214,ovi_612078,ovi_601094,ovi_601078,ovi_L6064020,ovi_L6053754,ovi_501176,ovi_601128,ovi_712004,ovi_708032,ovi_711032	32,20,29,23,8,17,13,18,43,30,36,18,24,25,32,24,64,4,42,19	3.45364e+59
chi_circ_0004783	chi-circ-RPAP2	NC_030810.1	69493049	69507321	+	14272	471	gene-RPAP2;	exon:69493050-69493132,exon:69493687-69493794,exon:69495825-69495905,exon:69496510-69496575,exon:69502819-69502882,exon:69507253-69507321	ovi_501178,ovi_501002,ovi_660210,ovi_660018,ovi_501210,ovi_711010,ovi_711012,ovi_603222,ovi_706612,ovi_660214,ovi_612078,ovi_601094,ovi_601078,ovi_L6064020,ovi_L6053754,ovi_501176,ovi_601128,ovi_712004,ovi_708032,ovi_711032	22,39,56,54,29,40,29,31,28,67,34,30,43,38,50,11,80,8,53,44	3.14574e+59
chi_circ_0004786	chi-circ-RPAP2	NC_030810.1	69493074	69507321	+	14247	884	gene-RPAP2;	exon:69493075-69493488,exon:69493687-69493794,exon:69495825-69495905,exon:69496510-69496575,exon:69498907-69498988,exon:69502819-69502882,exon:69507253-69507321	ovi_501178,ovi_501002,ovi_660210,ovi_660018,ovi_501210,ovi_711010,ovi_711012,ovi_603222,ovi_706612,ovi_660214,ovi_612078,ovi_601094,ovi_601078,ovi_L6064020,ovi_L6053754,ovi_501176,ovi_601128,ovi_712004,ovi_708032,ovi_711032	16,10,26,24,9,19,7,19,26,45,19,15,23,17,15,12,7,9,32,29	3.1557e+59
chi_circ_0004789	chi-circ-EVI5	NC_030810.1	69698995	69753555	-	54560	615	gene-EVI5;	exon:69698996-69699091,exon:69727910-69728005,exon:69736888-69737034,exon:69749990-69750130,exon:69753421-69753555	ovi_501178,ovi_501002,ovi_660210,ovi_660018,ovi_711010,ovi_711012,ovi_603222,ovi_706612,ovi_660214,ovi_612078,ovi_601094,ovi_601078,ovi_L6064020,ovi_L6053754,ovi_501176,ovi_601128,ovi_712004,ovi_708032,ovi_711032	37,40,109,70,22,24,22,53,73,39,13,23,18,33,23,38,18,44,45	4.04444e+56
chi_circ_0004792	chi-circ-EVI5	NC_030810.1	69727909	69737034	-	9125	243	gene-EVI5;	exon:69727910-69728005,exon:69736888-69737034	ovi_501178,ovi_501002,ovi_660210,ovi_660018,ovi_501210,ovi_711010,ovi_711012,ovi_603222,ovi_706612,ovi_660214,ovi_612078,ovi_601094,ovi_601078,ovi_L6053754,ovi_501176,ovi_601128,ovi_708032,ovi_711032	15,10,11,15,4,18,10,11,3,17,9,2,10,8,6,2,9,8	5.24572e+53
chi_circ_0004793	chi-circ-EVI5	NC_030810.1	69727909	69753513	-	25604	477	gene-EVI5;	exon:69727910-69728005,exon:69736888-69737034,exon:69749990-69750130,exon:69753421-69753513	ovi_501178,ovi_501002,ovi_660210,ovi_660018,ovi_711010,ovi_711012,ovi_603222,ovi_706612,ovi_660214,ovi_612078,ovi_601094,ovi_601078,ovi_L6064020,ovi_501176,ovi_601128,ovi_708032,ovi_711032	3,4,12,9,2,8,6,5,3,5,6,4,3,2,9,7,6	4.1954e+50
chi_circ_0004794	chi-circ-EVI5	NC_030810.1	69727909	69753555	-	25646	678	gene-EVI5;	exon:69727910-69728005,exon:69736888-69737034,exon:69747884-69748042,exon:69749990-69750130,exon:69753421-69753555	ovi_501178,ovi_501002,ovi_660210,ovi_660018,ovi_501210,ovi_711010,ovi_711012,ovi_603222,ovi_706612,ovi_660214,ovi_612078,ovi_601094,ovi_601078,ovi_L6064020,ovi_L6053754,ovi_501176,ovi_601128,ovi_712004,ovi_708032,ovi_711032	29,23,77,34,15,21,29,24,32,35,19,11,29,35,25,13,39,17,47,32	3.73424e+59
chi_circ_0004799	chi-circ-EVI5	NC_030810.1	69736887	69753555	-	16668	276	gene-EVI5;	exon:69749990-69750130,exon:69753421-69753555	ovi_501178,ovi_501002,ovi_660210,ovi_660018,ovi_711010,ovi_711012,ovi_603222,ovi_706612,ovi_660214,ovi_612078,ovi_L6064020,ovi_L6053754,ovi_601128,ovi_712004,ovi_708032,ovi_711032	4,2,15,10,5,9,3,17,9,3,3,14,8,3,4,4	5.52515e+47
chi_circ_0004802	chi-circ-EVI5	NC_030810.1	69747883	69753555	-	5672	435	gene-EVI5;	exon:69747884-69748042,exon:69749990-69750130,exon:69753421-69753555	ovi_501178,ovi_501002,ovi_660210,ovi_660018,ovi_501210,ovi_711010,ovi_711012,ovi_603222,ovi_706612,ovi_660214,ovi_612078,ovi_601094,ovi_601078,ovi_L6064020,ovi_L6053754,ovi_501176,ovi_601128,ovi_712004,ovi_708032,ovi_711032	6,8,22,29,3,7,10,3,6,10,16,8,13,9,15,4,14,2,20,6	7.18797e+62
chi_circ_0004803	chi-circ-EVI5	NC_030810.1	69747883	69777574	-	29691	387	gene-EVI5;	exon:69747884-69748042,exon:69749990-69750130,exon:69775641-69775673,exon:69777521-69777574	ovi_501178,ovi_501002,ovi_660210,ovi_660018,ovi_501210,ovi_711010,ovi_711012,ovi_603222,ovi_706612,ovi_660214,ovi_612078,ovi_601094,ovi_601078,ovi_L6064020,ovi_L6053754,ovi_501176,ovi_601128,ovi_712004,ovi_708032,ovi_711032	20,10,21,31,6,14,17,27,13,15,10,5,14,6,11,4,11,3,14,13	6.86749e+62
chi_circ_0004804	chi-circ-EVI5	NC_030810.1	69747883	69806631	-	58748	490	gene-EVI5;	exon:69747884-69748042,exon:69749990-69750130,exon:69806442-69806631	ovi_501178,ovi_501002,ovi_660210,ovi_660018,ovi_501210,ovi_711010,ovi_711012,ovi_603222,ovi_706612,ovi_660214,ovi_612078,ovi_601094,ovi_601078,ovi_L6064020,ovi_L6053754,ovi_501176,ovi_601128,ovi_712004,ovi_708032,ovi_711032	11,10,31,9,3,2,18,10,11,24,7,8,6,5,13,7,8,10,15,9	6.37784e+62
chi_circ_0004810	chi-circ-EVI5	NC_030810.1	69789394	69806631	-	17237	349	gene-EVI5;	exon:69789395-69789455,exon:69797509-69797606,exon:69806442-69806631	ovi_501178,ovi_501002,ovi_660210,ovi_660018,ovi_501210,ovi_711010,ovi_711012,ovi_603222,ovi_706612,ovi_660214,ovi_612078,ovi_601094,ovi_601078,ovi_L6064020,ovi_L6053754,ovi_501176,ovi_601128,ovi_712004,ovi_708032,ovi_711032	11,14,22,26,13,10,7,25,20,13,16,20,11,12,22,2,13,11,19,14	4.24573e+59
chi_circ_0004813	chi-circ-EVI5	NC_030810.1	69797508	69806631	-	9123	288	gene-EVI5;	exon:69797509-69797606,exon:69806442-69806631	ovi_501178,ovi_660210,ovi_660018,ovi_711012,ovi_603222,ovi_706612,ovi_660214,ovi_612078,ovi_601094,ovi_601078,ovi_L6053754,ovi_501176,ovi_601128,ovi_712004,ovi_708032,ovi_711032	4,4,9,7,5,6,5,6,3,3,7,2,2,2,6,5	4.43853e+47
chi_circ_0004815	chi-circ-EVI5	NC_030810.1	69804728	69806631	-	1903	490	gene-EVI5;	exon:69804729-69804803,exon:69805581-69805805,exon:69806442-69806631	ovi_501178,ovi_501002,ovi_660210,ovi_660018,ovi_501210,ovi_711010,ovi_711012,ovi_603222,ovi_706612,ovi_660214,ovi_612078,ovi_L6053754,ovi_601128,ovi_708032	3,2,8,11,2,3,4,2,6,8,9,12,13,12	3.29459e+41
chi_circ_0004819	chi-circ-CCDC18	NC_030810.1	70282797	70291374	+	8577	311	gene-CCDC18;	exon:70282798-70282933,exon:70283437-70283611	ovi_501178,ovi_660210,ovi_660018,ovi_501210,ovi_711010,ovi_711012,ovi_603222,ovi_706612,ovi_660214,ovi_612078,ovi_601094,ovi_601078,ovi_L6064020,ovi_L6053754,ovi_501176,ovi_712004,ovi_708032,ovi_711032	7,10,15,4,6,8,6,5,8,9,7,13,10,4,9,7,10,5	171,234,177,199,197,253,234,155,327,75,45,52,59,108,39,102,117,93
chi_circ_0004822	chi-circ-CCDC18	NC_030810.1	70286899	70311068	+	24169	455	gene-CCDC18;	exon:70291268-70291374,exon:70293258-70293386,exon:70309323-70309419,exon:70310947-70311068	ovi_501002,ovi_660210,ovi_660018,ovi_711012,ovi_603222,ovi_706612,ovi_660214,ovi_612078,ovi_601094,ovi_601078,ovi_L6064020,ovi_L6053754,ovi_501176,ovi_712004,ovi_708032,ovi_711032	3,11,4,3,11,11,3,6,5,7,3,2,6,10,5,6	509,526,336,315,333,326,487,145,74,74,68,161,56,161,170,168
chi_circ_0004828	chi-circ-CCDC18	NC_030810.1	70291267	70313083	+	21816	528	gene-CCDC18;	exon:70291268-70291374,exon:70293258-70293386,exon:70312792-70313083	ovi_501178,ovi_501002,ovi_660210,ovi_660018,ovi_501210,ovi_711010,ovi_711012,ovi_603222,ovi_706612,ovi_660214,ovi_612078,ovi_601094,ovi_601078,ovi_L6064020,ovi_L6053754,ovi_501176,ovi_601128,ovi_712004,ovi_708032,ovi_711032	11,13,21,21,12,13,8,9,7,18,5,3,14,2,8,2,8,5,15,8	195,287,295,228,235,238,360,312,188,350,96,74,81,58,144,46,79,124,139,111
chi_circ_0004831	chi-circ-CCDC18	NC_030810.1	70291267	70331805	+	40538	479	gene-CCDC18;	exon:70291268-70291374,exon:70293258-70293386,exon:70331093-70331203,exon:70331674-70331805	ovi_501178,ovi_501002,ovi_660210,ovi_660018,ovi_711010,ovi_711012,ovi_603222,ovi_706612,ovi_660214,ovi_L6053754,ovi_601128,ovi_708032	5,8,8,4,3,8,6,8,6,7,3,6	197,420,353,238,283,341,325,205,434,124,85,138
chi_circ_0004832	chi-circ-CCDC18	NC_030810.1	70291267	70340540	+	49273	302	gene-CCDC18;	exon:70291268-70291374,exon:70337707-70337784,exon:70340424-70340540	ovi_501178,ovi_501002,ovi_660210,ovi_660018,ovi_501210,ovi_711012,ovi_706612,ovi_660214,ovi_612078,ovi_L6053754,ovi_708032,ovi_711032	8,6,22,3,3,2,3,3,2,2,2,2	2.18473e+35
chi_circ_0004846	chi-circ-CCDC18	NC_030810.1	70337402	70340540	+	3138	330	gene-CCDC18;	exon:70337403-70337537,exon:70337707-70337784,exon:70340424-70340540	ovi_501178,ovi_501002,ovi_660210,ovi_660018,ovi_501210,ovi_711010,ovi_612078,ovi_712004,ovi_708032	3,2,6,4,3,2,2,2,2	2.02569e+26
chi_circ_0004850	chi-circ-CCDC18	NC_030810.1	70383967	70384426	+	459	459	gene-CCDC18;	exon:70383968-70384426	ovi_501178,ovi_660210,ovi_660018,ovi_501210,ovi_711012,ovi_603222,ovi_706612,ovi_660214,ovi_612078,ovi_601094,ovi_601078,ovi_L6053754,ovi_501176,ovi_601128,ovi_712004,ovi_708032,ovi_711032	20,24,11,22,7,5,14,15,18,5,23,12,8,28,4,27,9	109,145,96,101,141,128,118,196,67,31,28,62,20,27,100,61,63
chi_circ_0004868	chi-circ-ARHGAP29	NC_030810.1	71230702	71236759	-	6057	538	gene-ARHGAP29;	exon:71230703-71230840,exon:71235625-71235729,exon:71235998-71236134,exon:71236602-71236759	ovi_501178,ovi_501002,ovi_660210,ovi_711012,ovi_706612,ovi_660214,ovi_612078,ovi_601094,ovi_601078,ovi_L6064020,ovi_L6053754,ovi_501176,ovi_601128,ovi_708032	6,6,10,7,2,3,5,3,4,7,4,5,2,5	1.35024e+47
chi_circ_0004872	chi-circ-ARHGAP29	NC_030810.1	71232875	71252545	-	19670	461	gene-ARHGAP29;	exon:71232876-71232974,exon:71235625-71235729,exon:71251728-71251808,exon:71251939-71252049,exon:71252481-71252545	ovi_501178,ovi_660210,ovi_660018,ovi_501210,ovi_711010,ovi_711012,ovi_603222,ovi_706612,ovi_612078,ovi_601094,ovi_601078,ovi_L6064020,ovi_L6053754,ovi_501176,ovi_601128,ovi_712004,ovi_708032	7,12,4,8,6,5,4,4,9,9,6,4,3,2,4,4,5	1.10715e+58
chi_circ_0004877	chi-circ-ARHGAP29	NC_030810.1	71250441	71278523	-	28082	699	gene-ARHGAP29;	exon:71250442-71250579,exon:71251335-71251523,exon:71267071-71267205,exon:71278287-71278523	ovi_501178,ovi_501002,ovi_660210,ovi_660018,ovi_501210,ovi_711010,ovi_711012,ovi_603222,ovi_706612,ovi_660214,ovi_612078,ovi_601094,ovi_601078,ovi_L6064020,ovi_L6053754,ovi_501176,ovi_601128,ovi_712004,ovi_708032,ovi_711032	46,53,200,100,43,39,55,52,88,67,42,42,63,47,46,23,43,21,58,66	1.01912e+67
chi_circ_0004881	chi-circ-ARHGAP29	NC_030810.1	71267070	71278523	-	11453	372	gene-ARHGAP29;	exon:71267071-71267205,exon:71278287-71278523	ovi_501178,ovi_660018,ovi_711010,ovi_603222,ovi_660214,ovi_612078,ovi_601078,ovi_L6064020,ovi_501176,ovi_601128,ovi_712004,ovi_708032,ovi_711032	8,8,4,3,2,6,4,5,5,4,19,4,11	5.35724e+38
chi_circ_0004883	chi-circ-ABCD3	NC_030810.1	71468411	71480864	+	12453	225	gene-ABCD3;	exon:71468412-71468448,exon:71475573-71475671,exon:71480776-71480864	ovi_501178,ovi_501002,ovi_660210,ovi_660018,ovi_501210,ovi_711010,ovi_711012,ovi_603222,ovi_706612,ovi_660214,ovi_612078,ovi_L6064020,ovi_L6053754,ovi_601128,ovi_708032,ovi_711032	10,3,12,12,3,6,13,4,3,6,4,6,12,7,5,8	2.08141e+47
chi_circ_0004894	chi-circ-LOC102182748	NC_030810.1	72167774	72175826	+	8052	410	gene-LOC102182748;	exon:72167775-72167940,exon:72171764-72171853,exon:72173762-72173820,exon:72175732-72175826	ovi_501178,ovi_501002,ovi_660210,ovi_660018,ovi_501210,ovi_711010,ovi_711012,ovi_603222,ovi_706612,ovi_660214,ovi_612078,ovi_601094,ovi_601078,ovi_L6064020,ovi_L6053754,ovi_501176,ovi_601128,ovi_712004,ovi_708032,ovi_711032	5,10,20,14,13,7,22,14,14,8,13,19,11,28,13,10,22,6,20,11	142,60,76,253,130,199,141,195,240,94,476,217,366,252,160,278,327,237,215,215
chi_circ_0004895	chi-circ-LOC102182748	NC_030810.1	72167774	72194318	+	26544	484	gene-LOC102182748;	exon:72167775-72167940,exon:72171764-72171853,exon:72173762-72173820,exon:72175732-72175826,exon:72194245-72194318	ovi_501178,ovi_501002,ovi_660210,ovi_660018,ovi_501210,ovi_711010,ovi_711012,ovi_603222,ovi_706612,ovi_660214,ovi_612078,ovi_601094,ovi_601078,ovi_L6064020,ovi_L6053754,ovi_501176,ovi_601128,ovi_712004,ovi_708032,ovi_711032	31,33,47,52,44,38,50,48,56,27,42,61,122,47,54,52,47,42,117,36	1.67109e+59
chi_circ_0004898	chi-circ-PTBP2	NC_030810.1	73767782	73798068	+	30286	556	gene-PTBP2;	exon:73767783-73767858,exon:73782431-73782603,exon:73789599-73789709,exon:73797873-73798068	ovi_501178,ovi_501002,ovi_660210,ovi_660018,ovi_501210,ovi_711010,ovi_711012,ovi_603222,ovi_706612,ovi_660214,ovi_612078,ovi_601094,ovi_601078,ovi_L6064020,ovi_L6053754,ovi_501176,ovi_601128,ovi_712004,ovi_708032	5,7,17,5,3,9,2,10,6,6,7,2,8,4,9,4,13,2,11	3.68433e+56
chi_circ_0004915	chi-circ-USP40	NC_030810.1	7553719	7569050	+	15331	369	gene-USP40;	exon:7553720-7553884,exon:7567007-7567102,exon:7568943-7569050	ovi_501178,ovi_501002,ovi_660210,ovi_660018,ovi_501210,ovi_711010,ovi_711012,ovi_603222,ovi_612078,ovi_L6064020,ovi_708032,ovi_711032	2,6,13,3,4,3,2,2,3,3,5,9	1.96314e+35
chi_circ_0004925	chi-circ-USP40	NC_030810.1	7589020	7615636	+	26616	352	gene-USP40;	exon:7589021-7589144,exon:7590465-7590522,exon:7595709-7595762,exon:7615521-7615636	ovi_501178,ovi_501002,ovi_660210,ovi_660018,ovi_501210,ovi_711010,ovi_711012,ovi_603222,ovi_660214,ovi_612078,ovi_601094,ovi_601078,ovi_L6064020,ovi_L6053754,ovi_501176,ovi_601128,ovi_712004,ovi_708032,ovi_711032	2,8,8,12,6,7,4,3,2,3,3,7,3,7,8,5,4,10,4	2.24308e+56
chi_circ_0004930	chi-circ-SNX7	NC_030810.1	75904096	75922181	+	18085	287	gene-SNX7;	exon:75918693-75918892,exon:75922095-75922181	ovi_501178,ovi_660210,ovi_660018,ovi_501210,ovi_711010,ovi_711012,ovi_603222,ovi_706612,ovi_660214,ovi_601094,ovi_601078,ovi_L6053754,ovi_711032	2,5,12,9,9,5,9,5,8,5,4,6,2	1.90247e+38
chi_circ_0004938	chi-circ-PALMD	NC_030810.1	76941630	76947413	+	5783	206	gene-PALMD;	exon:76941631-76941711,exon:76947289-76947413	ovi_501178,ovi_660018,ovi_711010,ovi_711012,ovi_603222,ovi_706612,ovi_660214,ovi_612078,ovi_601094,ovi_601078,ovi_L6064020,ovi_L6053754	3,6,5,3,13,2,3,5,3,3,2,5	5.17103e+38
chi_circ_0004951	chi-circ-SLC35A3	NC_030810.1	77249245	77257152	+	7907	494	gene-SLC35A3;	exon:77249246-77249450,exon:77251460-77251614,exon:77257019-77257152	ovi_501178,ovi_660018,ovi_501210,ovi_711012,ovi_603222,ovi_706612,ovi_660214,ovi_612078,ovi_601094,ovi_601078,ovi_L6064020,ovi_L6053754,ovi_501176,ovi_601128,ovi_708032,ovi_711032	8,4,4,7,5,12,11,6,13,14,8,18,10,10,32,9	5.60926e+47
chi_circ_0004954	chi-circ-MFSD14A	NC_030810.1	77304982	77307869	+	2887	306	gene-MFSD14A;	exon:77304983-77305045,exon:77305768-77305895,exon:77307755-77307869	ovi_501178,ovi_501002,ovi_660210,ovi_660018,ovi_501210,ovi_711010,ovi_711012,ovi_603222,ovi_706612,ovi_660214,ovi_612078,ovi_601094,ovi_601078,ovi_L6064020,ovi_L6053754,ovi_501176,ovi_601128,ovi_712004,ovi_708032,ovi_711032	36,40,75,107,25,27,41,54,33,70,67,56,67,40,75,62,107,43,103,46	4.26211e+59
chi_circ_0004959	chi-circ-TRMT13	NC_030810.1	77371033	77375001	+	3968	354	gene-TRMT13;	exon:77371034-77371080,exon:77371168-77371234,exon:77374336-77374398,exon:77374578-77374647,exon:77374895-77375001	ovi_501178,ovi_501002,ovi_660210,ovi_660018,ovi_501210,ovi_711010,ovi_711012,ovi_603222,ovi_706612,ovi_660214,ovi_612078,ovi_601094,ovi_601078,ovi_L6064020,ovi_L6053754,ovi_501176,ovi_601128,ovi_712004,ovi_708032,ovi_711032	4,3,8,11,5,3,16,12,4,5,11,13,8,8,14,9,10,5,13,13	2.85335e+59
chi_circ_0004967	chi-circ-DBT	NC_030810.1	77448085	77450649	-	2564	217	gene-DBT;	exon:77448086-77448302	ovi_501178,ovi_501002,ovi_660210,ovi_660018,ovi_501210,ovi_711010,ovi_711012,ovi_603222,ovi_706612,ovi_660214,ovi_612078,ovi_601094,ovi_601078,ovi_L6064020,ovi_L6053754,ovi_501176,ovi_601128,ovi_712004,ovi_708032,ovi_711032	2,4,2,9,3,5,8,13,4,4,2,8,4,6,7,7,7,3,6,2	1.98195e+59
chi_circ_0004968	chi-circ-RTCA	NC_030810.1	77487578	77495010	+	7432	513	gene-RTCA;	exon:77487579-77487702,exon:77490681-77490739,exon:77493403-77493548,exon:77493902-77494026,exon:77494952-77495010	ovi_501178,ovi_501002,ovi_660210,ovi_660018,ovi_501210,ovi_711010,ovi_711012,ovi_603222,ovi_706612,ovi_660214,ovi_612078,ovi_601094,ovi_601078,ovi_L6064020,ovi_L6053754,ovi_501176,ovi_601128,ovi_712004,ovi_708032,ovi_711032	20,11,27,22,11,10,27,19,22,20,20,16,22,25,29,21,47,8,38,37	3.69389e+59
chi_circ_0004976	chi-circ-RTCA	NC_030810.1	77493402	77495010	+	1608	330	gene-RTCA;	exon:77493403-77493548,exon:77493902-77494026,exon:77494952-77495010	ovi_501178,ovi_501002,ovi_660210,ovi_660018,ovi_501210,ovi_711010,ovi_711012,ovi_603222,ovi_706612,ovi_660214,ovi_612078,ovi_601094,ovi_601078,ovi_L6064020,ovi_L6053754,ovi_501176,ovi_601128,ovi_712004,ovi_708032,ovi_711032	28,22,25,42,4,18,24,20,15,26,26,36,40,34,42,29,65,11,48,21	3.45373e+59
chi_circ_0004979	chi-circ-RTCA	NC_030810.1	77504429	77510347	+	5918	303	gene-RTCA;	exon:77504430-77504524,exon:77506783-77506887,exon:77510245-77510347	ovi_501178,ovi_501002,ovi_660210,ovi_660018,ovi_501210,ovi_711010,ovi_711012,ovi_603222,ovi_706612,ovi_660214,ovi_612078,ovi_601094,ovi_601078,ovi_L6064020,ovi_L6053754,ovi_501176,ovi_601128,ovi_712004,ovi_708032,ovi_711032	46,78,114,107,38,54,49,74,65,127,72,31,64,46,61,37,55,36,80,47	3.0136e+59
chi_circ_0004980	chi-circ-CDC14A	NC_030810.1	77579017	77648155	+	69138	80	gene-CDC14A;	exon:77624564-77624643	ovi_501178,ovi_660210,ovi_660018,ovi_501210,ovi_711010,ovi_603222,ovi_660214,ovi_612078,ovi_601094,ovi_601078,ovi_L6064020,ovi_L6053754,ovi_501176,ovi_601128,ovi_708032,ovi_711032	4,16,21,2,3,12,10,5,2,7,7,5,3,7,18,2	93,189,185,127,87,201,235,104,84,82,77,119,98,42,85,151
chi_circ_0004991	chi-circ-CDC14A	NC_030810.1	77591531	77648155	+	56624	303	gene-CDC14A;	exon:77591532-77591624,exon:77624564-77624643,exon:77644856-77644922,exon:77648093-77648155	ovi_501178,ovi_501002,ovi_660210,ovi_660018,ovi_501210,ovi_711010,ovi_711012,ovi_603222,ovi_706612,ovi_660214,ovi_612078,ovi_601094,ovi_601078,ovi_L6064020,ovi_L6053754,ovi_501176,ovi_601128,ovi_712004,ovi_708032,ovi_711032	39,37,119,102,22,45,44,41,39,76,43,36,64,48,84,37,44,24,71,25	2.8548e+59
chi_circ_0005002	chi-circ-SLC30A7	NC_030810.1	78109460	78130924	+	21464	516	gene-SLC30A7;	exon:78109461-78109574,exon:78113673-78113760,exon:78114402-78114528,exon:78127816-78127866,exon:78130789-78130924	ovi_501178,ovi_501002,ovi_660210,ovi_660018,ovi_501210,ovi_711010,ovi_711012,ovi_603222,ovi_706612,ovi_660214,ovi_612078,ovi_601094,ovi_601078,ovi_L6064020,ovi_L6053754,ovi_501176,ovi_601128,ovi_712004,ovi_708032,ovi_711032	12,12,12,10,10,11,12,10,9,9,7,7,20,15,16,15,7,5,24,11	1.72187e+59
chi_circ_0005003	chi-circ-SLC30A7	NC_030810.1	78123005	78130924	+	7919	456	gene-SLC30A7;	exon:78123006-78123149,exon:78127691-78127866,exon:78130789-78130924	ovi_501178,ovi_501002,ovi_660210,ovi_660018,ovi_501210,ovi_711010,ovi_711012,ovi_603222,ovi_706612,ovi_660214,ovi_612078,ovi_601094,ovi_601078,ovi_L6064020,ovi_L6053754,ovi_501176,ovi_601128,ovi_712004,ovi_708032,ovi_711032	5.35734e+62	2.82454e+59
chi_circ_0005004	chi-circ-SLC30A7	NC_030810.1	78123005	78171677	+	48672	144	gene-SLC30A7;	exon:78123006-78123149	ovi_501178,ovi_660210,ovi_660018,ovi_711010,ovi_711012,ovi_660214,ovi_612078,ovi_601094,ovi_601078,ovi_L6064020,ovi_L6053754,ovi_601128,ovi_708032,ovi_711032	2,7,5,3,3,3,5,4,3,4,3,5,3,3	2.85628e+41
chi_circ_0005026	chi-circ-SLC25A24	NC_030810.1	85499201	85511232	-	12031	327	gene-SLC25A24;	exon:85499202-85499313,exon:85506739-85506826,exon:85511106-85511232	ovi_501178,ovi_501002,ovi_660210,ovi_660018,ovi_501210,ovi_711010,ovi_711012,ovi_603222,ovi_706612,ovi_660214,ovi_612078,ovi_601094,ovi_601078,ovi_L6064020,ovi_L6053754,ovi_501176,ovi_601128,ovi_708032,ovi_711032	2,2,4,11,4,5,3,12,10,5,4,8,6,3,15,5,18,12,6	3.34248e+56
chi_circ_0005049	chi-circ-LOC102187823	NC_030810.1	85674093	85700327	-	26234	783	gene-LOC102187823;	exon:85674094-85674235,exon:85681727-85681894,exon:85687490-85687597,exon:85688416-85688568,exon:85694903-85695002,exon:85700216-85700327	ovi_501178,ovi_501002,ovi_660210,ovi_660018,ovi_501210,ovi_711010,ovi_711012,ovi_603222,ovi_706612,ovi_660214,ovi_612078,ovi_601094,ovi_601078,ovi_L6064020,ovi_L6053754,ovi_501176,ovi_601128,ovi_712004,ovi_708032,ovi_711032	5,12,23,13,12,3,9,15,20,20,13,6,6,10,24,21,5,11,15,20	2.35242e+59
chi_circ_0005050	chi-circ-LOC102187823	NC_030810.1	85674093	85709217	-	35124	469	gene-LOC102187823;	exon:85674094-85674235,exon:85700216-85700327,exon:85708043-85708130,exon:85709091-85709217	ovi_501178,ovi_501002,ovi_660210,ovi_660018,ovi_501210,ovi_711010,ovi_711012,ovi_603222,ovi_706612,ovi_660214,ovi_612078,ovi_601094,ovi_601078,ovi_L6064020,ovi_L6053754,ovi_501176,ovi_712004,ovi_708032,ovi_711032	18,23,41,7,6,12,12,11,12,9,3,8,16,9,7,4,8,18,7	144,156,232,195,142,121,159,139,163,102,105,136,142,123,183,130,113,52,128
chi_circ_0005053	chi-circ-LOC102187823	NC_030810.1	85681726	85700327	-	18601	697	gene-LOC102187823;	exon:85681727-85681894,exon:85687490-85687597,exon:85688416-85688568,exon:85694847-85695002,exon:85700216-85700327	ovi_501178,ovi_501002,ovi_660210,ovi_660018,ovi_501210,ovi_603222,ovi_706612,ovi_660214,ovi_612078,ovi_601094,ovi_601078,ovi_L6064020,ovi_L6053754,ovi_601128,ovi_708032,ovi_711032	2,2,12,9,5,2,13,5,6,12,9,5,9,9,8,9	2.00226e+47
chi_circ_0005054	chi-circ-LOC102187823	NC_030810.1	85681726	85709217	-	27491	491	gene-LOC102187823;	exon:85681727-85681894,exon:85687490-85687597,exon:85708043-85708130,exon:85709091-85709217	ovi_501178,ovi_501002,ovi_660210,ovi_660018,ovi_501210,ovi_711010,ovi_711012,ovi_603222,ovi_706612,ovi_660214,ovi_612078,ovi_601094,ovi_601078,ovi_L6064020,ovi_L6053754,ovi_501176,ovi_601128,ovi_712004,ovi_708032,ovi_711032	13,34,84,47,33,23,26,31,30,30,25,17,39,36,31,14,20,9,45,23	108,140,196,165,105,86,110,106,96,102,69,93,100,77,127,79,70,98,63,87
chi_circ_0005057	chi-circ-LOC102187823	NC_030810.1	85687489	85709217	-	21728	323	gene-LOC102187823;	exon:85687490-85687597,exon:85708043-85708130,exon:85709091-85709217	ovi_501178,ovi_501002,ovi_660210,ovi_660018,ovi_501210,ovi_711010,ovi_711012,ovi_603222,ovi_706612,ovi_660214,ovi_612078,ovi_601094,ovi_601078,ovi_L6064020,ovi_L6053754,ovi_501176,ovi_601128,ovi_712004,ovi_708032,ovi_711032	7,9,15,7,7,10,4,7,14,7,14,11,7,10,13,3,2,6,11,2	171,176,299,212,151,95,147,160,188,172,97,152,146,151,207,123,132,127,167,111
chi_circ_0005058	chi-circ-LOC102187823	NC_030810.1	85688415	85700327	-	11912	265	gene-LOC102187823;	exon:85688416-85688568,exon:85700216-85700327	ovi_501178,ovi_660210,ovi_660018,ovi_501210,ovi_711010,ovi_711012,ovi_706612,ovi_612078,ovi_601094,ovi_601078,ovi_L6064020,ovi_L6053754,ovi_501176,ovi_601128,ovi_712004,ovi_708032,ovi_711032	3,9,8,2,3,3,7,6,9,7,8,5,3,4,4,9,3	2.61436e+50
chi_circ_0005060	chi-circ-LOC102187823	NC_030810.1	85693063	85709217	-	16154	489	gene-LOC102187823;	intron:85693064-85693337,intron:85708043-85708130,intron:85709091-85709217	ovi_501178,ovi_501002,ovi_660210,ovi_660018,ovi_501210,ovi_711010,ovi_711012,ovi_603222,ovi_706612,ovi_660214,ovi_612078,ovi_601094,ovi_601078,ovi_L6064020,ovi_L6053754,ovi_501176,ovi_601128,ovi_712004,ovi_708032,ovi_711032	26,39,68,29,18,34,25,13,5,8,8,13,20,23,8,8,3,12,50,5	124,187,212,161,145,106,134,99,128,114,48,98,87,77,91,64,41,93,141,41
chi_circ_0005061	chi-circ-FAM102B	NC_030810.1	85793376	85803819	+	10443	238	gene-FAM102B;	exon:85793377-85793497,exon:85803703-85803819	ovi_501178,ovi_501002,ovi_660210,ovi_660018,ovi_501210,ovi_711010,ovi_711012,ovi_603222,ovi_706612,ovi_660214,ovi_612078,ovi_601094,ovi_601078,ovi_L6064020,ovi_L6053754,ovi_501176,ovi_601128,ovi_708032,ovi_711032	2,4,6,9,8,5,4,9,4,6,7,2,10,5,18,2,19,9,4	147,108,169,204,94,127,126,124,123,106,215,97,161,129,192,104,227,184,141
chi_circ_0005062	chi-circ-FAM102B	NC_030810.1	85793376	85809852	+	16476	315	gene-FAM102B;	exon:85793377-85793497,exon:85799608-85799637,exon:85803703-85803819,exon:85809806-85809852	ovi_501178,ovi_501002,ovi_660018,ovi_501210,ovi_711010,ovi_711012,ovi_603222,ovi_706612,ovi_660214,ovi_612078,ovi_601094,ovi_601078,ovi_L6064020,ovi_L6053754,ovi_501176,ovi_601128,ovi_712004,ovi_708032,ovi_711032	29,25,64,21,25,23,22,20,22,43,24,41,21,43,24,42,36,91,34	168,168,214,132,129,159,141,134,150,234,102,162,138,205,92,215,179,173,150
chi_circ_0005072	chi-circ-STXBP3	NC_030810.1	85956512	85960078	+	3566	374	gene-STXBP3;	exon:85956513-85956603,exon:85957653-85957781,exon:85959785-85959880,exon:85960021-85960078	ovi_501178,ovi_660210,ovi_660018,ovi_711010,ovi_711012,ovi_603222,ovi_706612,ovi_612078,ovi_601078,ovi_L6064020,ovi_L6053754,ovi_501176,ovi_601128,ovi_712004,ovi_708032,ovi_711032	6,3,7,2,5,4,4,10,5,3,11,3,9,3,7,5	4.33894e+47
chi_circ_0005075	chi-circ-STXBP3	NC_030810.1	85967470	85970206	+	2736	286	gene-STXBP3;	exon:85967471-85967577,exon:85968130-85968222,exon:85970121-85970206	ovi_501178,ovi_501002,ovi_660210,ovi_660018,ovi_501210,ovi_711010,ovi_711012,ovi_603222,ovi_706612,ovi_660214,ovi_612078,ovi_601094,ovi_601078,ovi_L6064020,ovi_L6053754,ovi_501176,ovi_601128,ovi_712004,ovi_708032,ovi_711032	14,11,23,10,6,10,12,24,11,24,11,9,9,7,20,9,31,8,18,10	5.2957e+59
chi_circ_0005083	chi-circ-C3H1orf194	NC_030810.1	86253753	86254492	-	739	233	gene-C3H1orf194;	exon:86253754-86253869,exon:86254376-86254492	ovi_501178,ovi_501002,ovi_660210,ovi_660018,ovi_501210,ovi_711010,ovi_603222,ovi_612078,ovi_711032	8,4,13,25,4,9,11,10,4	1.63149e+26
chi_circ_0005084	chi-circ-KIAA1324	NC_030810.1	86300394	86302098	+	1704	485	gene-KIAA1324;	exon:86300395-86300542,exon:86301011-86301091,exon:86301712-86301817,exon:86301949-86302098	ovi_501178,ovi_501002,ovi_660210,ovi_660018,ovi_501210,ovi_711010,ovi_711012,ovi_603222,ovi_706612,ovi_660214,ovi_612078,ovi_601094,ovi_601078,ovi_L6064020,ovi_L6053754,ovi_501176,ovi_601128,ovi_712004,ovi_708032,ovi_711032	7,6,7,21,9,9,8,22,31,17,53,28,26,20,3,20,10,17,26,38	53,142,271,150,118,223,108,407,440,333,1173,507,691,648,99,476,92,371,266,590
chi_circ_0005105	chi-circ-DRAM2	NC_030810.1	88305972	88312917	-	6945	353	gene-DRAM2;	exon:88305973-88306112,exon:88308683-88308750,exon:88312773-88312917	ovi_501178,ovi_660210,ovi_660018,ovi_501210,ovi_711010,ovi_711012,ovi_603222,ovi_660214,ovi_612078,ovi_601094,ovi_L6064020,ovi_L6053754,ovi_501176,ovi_601128,ovi_712004,ovi_708032,ovi_711032	2,6,10,4,3,6,8,3,5,4,7,4,2,8,8,9,10	2.26213e+50
chi_circ_0005107	chi-circ-CEPT1	NC_030810.1	88328260	88337484	+	9224	552	gene-CEPT1;	exon:88328261-88328670,exon:88337343-88337484	ovi_501178,ovi_501002,ovi_660210,ovi_660018,ovi_501210,ovi_711010,ovi_711012,ovi_603222,ovi_706612,ovi_660214,ovi_612078,ovi_601094,ovi_601078,ovi_L6064020,ovi_L6053754,ovi_501176,ovi_601128,ovi_708032,ovi_711032	5,12,19,12,20,20,9,12,16,19,13,20,19,10,14,12,17,17,10	3.95424e+57
chi_circ_0005129	chi-circ-ST7L	NC_030810.1	89827571	89888718	-	61147	650	gene-ST7L;	exon:89827572-89827711,exon:89833625-89833717,exon:89876112-89876227,exon:89880331-89880385,exon:89885182-89885344,exon:89888636-89888718	ovi_501178,ovi_501002,ovi_660210,ovi_660018,ovi_501210,ovi_711012,ovi_603222,ovi_706612,ovi_660214,ovi_612078,ovi_601094,ovi_601078,ovi_L6064020,ovi_L6053754,ovi_501176,ovi_601128,ovi_708032,ovi_711032	8,10,19,14,6,8,16,15,25,5,13,4,6,5,7,12,8,12	2.95257e+53
chi_circ_0005134	chi-circ-ST7L	NC_030810.1	89856087	89861944	-	5857	544	gene-ST7L;	exon:89856088-89856190,exon:89857103-89857175,exon:89859690-89859804,exon:89860189-89860286,exon:89861790-89861944	ovi_501178,ovi_501002,ovi_660210,ovi_660018,ovi_501210,ovi_711010,ovi_711012,ovi_603222,ovi_706612,ovi_660214,ovi_612078,ovi_601094,ovi_601078,ovi_L6064020,ovi_L6053754,ovi_601128,ovi_712004,ovi_708032,ovi_711032	5,11,15,6,9,8,12,10,10,13,9,4,9,2,12,16,4,21,6	3.02369e+56
chi_circ_0005136	chi-circ-ST7L	NC_030810.1	89856087	89876227	-	20140	486	gene-ST7L;	exon:89856088-89856190,exon:89857103-89857175,exon:89859690-89859804,exon:89870040-89870118,exon:89876112-89876227	ovi_501178,ovi_501002,ovi_660210,ovi_660018,ovi_501210,ovi_711010,ovi_711012,ovi_603222,ovi_706612,ovi_660214,ovi_612078,ovi_601094,ovi_601078,ovi_L6064020,ovi_L6053754,ovi_501176,ovi_601128,ovi_712004,ovi_708032,ovi_711032	7,14,40,18,14,15,8,12,13,16,4,6,12,11,13,10,20,6,12,9	2.24259e+59
chi_circ_0005137	chi-circ-ST7L	NC_030810.1	89856087	89880385	-	24298	389	gene-ST7L;	exon:89856088-89856190,exon:89859690-89859804,exon:89876112-89876227,exon:89880331-89880385	ovi_501178,ovi_501002,ovi_660210,ovi_660018,ovi_501210,ovi_711010,ovi_711012,ovi_603222,ovi_706612,ovi_660214,ovi_612078,ovi_601094,ovi_601078,ovi_L6053754,ovi_501176,ovi_601128,ovi_712004,ovi_708032,ovi_711032	6,17,27,9,8,7,14,16,16,9,5,8,5,7,14,9,6,9,4	2.25247e+56
chi_circ_0005145	chi-circ-ST7L	NC_030810.1	89860188	89885344	-	25156	316	gene-ST7L;	exon:89860189-89860286,exon:89880331-89880385,exon:89885182-89885344	ovi_501178,ovi_501002,ovi_660210,ovi_660018,ovi_501210,ovi_711010,ovi_711012,ovi_603222,ovi_706612,ovi_660214,ovi_612078,ovi_601094,ovi_601078,ovi_L6064020,ovi_L6053754,ovi_501176,ovi_601128,ovi_708032,ovi_711032	9,2,27,21,4,11,2,10,11,19,5,16,10,7,14,5,9,7,17	2.95381e+56
chi_circ_0005159	chi-circ-MAGI3	NC_030810.1	90780087	90822181	+	42094	459	gene-MAGI3;	exon:90780088-90780297,exon:90820430-90820586,exon:90822090-90822181	ovi_501178,ovi_501002,ovi_660210,ovi_660018,ovi_501210,ovi_711012,ovi_603222,ovi_706612,ovi_660214,ovi_612078,ovi_601094,ovi_601078,ovi_L6064020,ovi_L6053754,ovi_501176,ovi_601128,ovi_712004,ovi_711032	7,7,6,9,5,4,5,4,5,4,5,10,4,10,4,2,3,7	2.46371e+53
chi_circ_0005161	chi-circ-MAGI3	NC_030810.1	90806942	90822181	+	15239	434	gene-MAGI3;	exon:90806943-90807000,exon:90810999-90811093,exon:90818543-90818574,exon:90820430-90820586,exon:90822090-90822181	ovi_501178,ovi_501002,ovi_660210,ovi_660018,ovi_501210,ovi_711010,ovi_711012,ovi_603222,ovi_706612,ovi_660214,ovi_612078,ovi_601094,ovi_601078,ovi_L6064020,ovi_L6053754,ovi_501176,ovi_601128,ovi_712004,ovi_708032,ovi_711032	6,5,41,52,10,15,23,24,19,20,15,21,9,13,10,8,5,11,19,15	3.13331e+59
chi_circ_0005165	chi-circ-MAGI3	NC_030810.1	90832579	90841009	+	8430	568	gene-MAGI3;	exon:90832580-90832772,exon:90835255-90835443,exon:90840824-90841009	ovi_501178,ovi_660210,ovi_660018,ovi_501210,ovi_706612,ovi_660214,ovi_612078,ovi_601094,ovi_601078,ovi_L6064020,ovi_L6053754,ovi_501176,ovi_601128,ovi_712004,ovi_708032,ovi_711032	4,6,15,6,2,7,8,3,11,6,13,4,3,3,12,10	2.07228e+47
chi_circ_0005172	chi-circ-PHTF1	NC_030810.1	90891600	90899614	-	8014	393	gene-PHTF1;	exon:90891601-90891687,exon:90892189-90892320,exon:90899441-90899614	ovi_501178,ovi_501002,ovi_660210,ovi_660018,ovi_501210,ovi_711010,ovi_711012,ovi_603222,ovi_706612,ovi_660214,ovi_612078,ovi_601094,ovi_601078,ovi_L6064020,ovi_L6053754,ovi_501176,ovi_601128,ovi_712004,ovi_708032,ovi_711032	21,9,27,22,7,6,13,7,5,8,26,12,11,34,18,6,56,19,18,13	92,105,121,131,87,90,86,86,133,103,134,81,93,99,89,106,90,85,63,113
chi_circ_0005177	chi-circ-RSBN1	NC_030810.1	90987553	90988392	-	839	281	gene-RSBN1;	exon:90987554-90987696,exon:90988255-90988392	ovi_501178,ovi_501002,ovi_660210,ovi_660018,ovi_501210,ovi_711010,ovi_711012,ovi_603222,ovi_706612,ovi_660214,ovi_612078,ovi_601094,ovi_601078,ovi_L6064020,ovi_L6053754,ovi_501176,ovi_601128,ovi_712004,ovi_708032,ovi_711032	16,10,19,28,9,25,9,13,3,17,12,10,22,41,12,10,18,9,24,10	2.81313e+59
chi_circ_0005179	chi-circ-HIPK1	NC_030810.1	91153334	91163928	+	10594	124	gene-HIPK1;	exon:91163805-91163928	ovi_501178,ovi_660210,ovi_660018,ovi_501210,ovi_711010,ovi_711012,ovi_603222,ovi_706612,ovi_660214,ovi_612078,ovi_601094,ovi_601078,ovi_L6064020,ovi_L6053754,ovi_501176,ovi_601128,ovi_712004,ovi_708032,ovi_711032	14,46,24,13,18,7,7,30,24,24,13,18,6,20,17,26,12,16,31	8.87724e+68
chi_circ_0005199	chi-circ-ATP1A1	NC_030810.1	93629967	93632910	-	2943	376	gene-ATP1A1;	exon:93629968-93630049,exon:93631950-93632084,exon:93632752-93632910	ovi_660018,ovi_501210,ovi_711010,ovi_711012,ovi_603222,ovi_660214,ovi_612078,ovi_601094,ovi_L6064020,ovi_L6053754,ovi_501176,ovi_601128,ovi_712004,ovi_708032,ovi_711032	3,17,4,2,8,16,11,8,3,6,9,13,7,2,17	1.57218e+59
chi_circ_0005204	chi-circ-MAN1A2	NC_030810.1	94741426	94767830	+	26404	472	gene-MAN1A2;	exon:94741427-94741682,exon:94754907-94755003,exon:94767712-94767830	ovi_501178,ovi_501002,ovi_660210,ovi_660018,ovi_501210,ovi_711010,ovi_711012,ovi_603222,ovi_706612,ovi_660214,ovi_612078,ovi_601094,ovi_601078,ovi_L6064020,ovi_L6053754,ovi_501176,ovi_601128,ovi_712004	2,3,9,14,6,5,3,5,7,8,8,6,12,4,5,5,6,5	4.29505e+53
chi_circ_0005205	chi-circ-MAN1A2	NC_030810.1	94741426	94776516	+	35090	553	gene-MAN1A2;	exon:94741427-94741682,exon:94754907-94755003,exon:94767712-94767830,exon:94776436-94776516	ovi_501178,ovi_501002,ovi_660210,ovi_660018,ovi_501210,ovi_711010,ovi_711012,ovi_603222,ovi_706612,ovi_660214,ovi_612078,ovi_601094,ovi_601078,ovi_L6064020,ovi_L6053754,ovi_501176,ovi_601128,ovi_712004,ovi_708032,ovi_711032	4,5,8,19,8,14,7,15,15,6,7,8,18,3,12,6,2,5,2,4	4.53474e+59
chi_circ_0005209	chi-circ-MAN1A2	NC_030810.1	94754906	94776516	+	21610	297	gene-MAN1A2;	exon:94754907-94755003,exon:94767712-94767830,exon:94776436-94776516	ovi_501178,ovi_660210,ovi_660018,ovi_501210,ovi_711010,ovi_711012,ovi_603222,ovi_706612,ovi_660214,ovi_612078,ovi_601094,ovi_601078,ovi_L6064020,ovi_L6053754,ovi_501176,ovi_601128,ovi_708032,ovi_711032	10,21,19,7,7,6,7,17,8,5,11,11,6,8,7,6,10,10	4.66315e+53
chi_circ_0005216	chi-circ-MAN1A2	NC_030810.1	94793655	94806169	+	12514	313	gene-MAN1A2;	exon:94793656-94793750,exon:94801032-94801155,exon:94806076-94806169	ovi_501002,ovi_660210,ovi_660018,ovi_501210,ovi_711010,ovi_711012,ovi_603222,ovi_706612,ovi_660214,ovi_612078,ovi_601094,ovi_601078,ovi_L6064020,ovi_L6053754,ovi_501176,ovi_601128,ovi_712004,ovi_708032,ovi_711032	4,8,17,6,8,4,12,17,21,8,13,24,8,19,7,8,4,7,9	3.72443e+56
chi_circ_0005239	chi-circ-SPAG17	NC_030810.1	95366145	95372830	-	6685	416	gene-SPAG17;	exon:95366146-95366300,exon:95368294-95368438,exon:95372715-95372830	ovi_660210,ovi_660018,ovi_711010,ovi_711012,ovi_603222,ovi_706612,ovi_660214,ovi_612078,ovi_L6064020,ovi_L6053754,ovi_501176	2,3,4,2,2,5,8,3,3,4,2	142,210,210,386,363,170,283,210,95,105,156
chi_circ_0005247	chi-circ-SPAG17	NC_030810.1	95384343	95417570	-	33227	440	gene-SPAG17;	exon:95384344-95384503,exon:95415730-95415827,exon:95417389-95417570	ovi_501178,ovi_501002,ovi_660210,ovi_660018,ovi_501210,ovi_711010,ovi_603222,ovi_706612,ovi_660214,ovi_612078,ovi_601094,ovi_601078,ovi_L6064020,ovi_L6053754,ovi_708032,ovi_711032	5,10,23,24,10,4,4,17,25,4,3,7,3,4,2,13	126,427,293,197,181,220,345,192,408,188,123,118,63,101,121,240
chi_circ_0005261	chi-circ-SPAG17	NC_030810.1	95470020	95479051	-	9031	349	gene-SPAG17;	exon:95470021-95470182,exon:95478865-95479051	ovi_501002,ovi_660018,ovi_711010,ovi_711012,ovi_603222,ovi_706612,ovi_660214,ovi_612078,ovi_601094,ovi_L6053754,ovi_711032	3,21,10,3,2,8,7,5,5,4,5	5.34393e+32
chi_circ_0005265	chi-circ-WARS2	NC_030810.1	96478797	96512655	-	33858	425	gene-WARS2;	exon:96478798-96478883,exon:96482333-96482413,exon:96512398-96512655	ovi_501002,ovi_660210,ovi_660018,ovi_501210,ovi_711010,ovi_711012,ovi_603222,ovi_706612,ovi_660214,ovi_612078,ovi_601094,ovi_601078,ovi_L6064020,ovi_711032	6,14,5,3,3,7,6,3,9,4,2,3,4,7	98,118,202,114,138,85,146,159,92,152,126,144,131,125
chi_circ_0005282	chi-circ-CHD1L	NC_030810.1	98121095	98132382	+	11287	491	gene-CHD1L;	exon:98121096-98121192,exon:98123073-98123146,exon:98127594-98127747,exon:98132217-98132382	ovi_660210,ovi_660018,ovi_501210,ovi_711010,ovi_711012,ovi_603222,ovi_706612,ovi_660214,ovi_612078,ovi_601094,ovi_601078,ovi_L6064020,ovi_L6053754,ovi_601128,ovi_708032,ovi_711032	12,3,5,5,2,4,3,3,2,3,4,7,7,5,7,10	217,173,119,136,134,153,154,155,177,121,97,82,107,171,131,137
chi_circ_0005290	chi-circ-LOC102188370	NC_030810.1	98837790	98850090	+	12300	477	gene-LOC102188370;	exon:98837791-98837883,exon:98845611-98845706,exon:98847244-98847333,exon:98849761-98849826,exon:98849959-98850090	ovi_501178,ovi_501002,ovi_660210,ovi_660018,ovi_501210,ovi_711010,ovi_711012,ovi_603222,ovi_706612,ovi_660214,ovi_612078,ovi_601094,ovi_601078,ovi_L6064020,ovi_L6053754,ovi_501176,ovi_601128,ovi_712004,ovi_708032,ovi_711032	74,70,187,145,74,80,100,94,118,121,68,105,131,77,87,94,80,54,135,116	1.6313e+59
chi_circ_0005295	chi-circ-RNF115	NC_030810.1	98962859	98979693	-	16834	255	gene-RNF115;	exon:98962860-98963071,exon:98979651-98979693	ovi_501178,ovi_501002,ovi_660018,ovi_711010,ovi_711012,ovi_603222,ovi_660214,ovi_612078,ovi_601094,ovi_601078,ovi_L6064020,ovi_L6053754,ovi_601128,ovi_708032	2,6,5,6,3,4,3,9,3,4,5,4,4,9	4.2133e+41
chi_circ_0005296	chi-circ-RNF115	NC_030810.1	98962859	98984516	-	21657	366	gene-RNF115;	exon:98962860-98963071,exon:98979651-98979693,exon:98983392-98983443,exon:98984458-98984516	ovi_501178,ovi_501002,ovi_660210,ovi_660018,ovi_501210,ovi_711010,ovi_711012,ovi_603222,ovi_706612,ovi_660214,ovi_612078,ovi_601094,ovi_601078,ovi_L6064020,ovi_L6053754,ovi_501176,ovi_601128,ovi_712004,ovi_708032,ovi_711032	10,28,40,23,16,11,7,12,5,24,14,19,26,22,9,10,26,21,36,11	3.98329e+59
chi_circ_0005308	chi-circ-RPRD2	NC_030810.1	99908368	99931981	+	23613	277	gene-RPRD2;	exon:99927299-99927399,exon:99931806-99931981	ovi_501178,ovi_501002,ovi_660210,ovi_660018,ovi_501210,ovi_711010,ovi_711012,ovi_603222,ovi_706612,ovi_660214,ovi_612078,ovi_601094,ovi_601078,ovi_L6064020,ovi_L6053754,ovi_601128,ovi_712004,ovi_708032,ovi_711032	7,7,6,12,8,6,4,8,4,4,8,9,8,3,9,6,5,13,2	2.10244e+56
chi_circ_0005309	chi-circ-RPRD2	NC_030810.1	99927298	99931981	+	4683	535	gene-RPRD2;	exon:99927299-99927399,exon:99928248-99928325,exon:99929595-99929647,exon:99930220-99930346,exon:99931806-99931981	ovi_501178,ovi_501002,ovi_660210,ovi_660018,ovi_501210,ovi_711010,ovi_711012,ovi_603222,ovi_706612,ovi_660214,ovi_612078,ovi_601094,ovi_601078,ovi_L6064020,ovi_L6053754,ovi_501176,ovi_601128,ovi_712004,ovi_708032,ovi_711032	29,25,89,51,13,18,24,37,37,57,38,38,30,32,19,23,47,18,65,35	218,294,244,149,194,239,289,229,192,309,127,136,188,110,139,114,96,85,152,176
chi_circ_0005315	chi-circ-PHF14	NC_030811.1	101354604	101402341	-	47737	316	gene-PHF14;	exon:101354605-101354722,exon:101358980-101359004,exon:101402051-101402172,exon:101402291-101402341	ovi_501178,ovi_501002,ovi_660210,ovi_660018,ovi_501210,ovi_711010,ovi_711012,ovi_603222,ovi_706612,ovi_660214,ovi_612078,ovi_601094,ovi_601078,ovi_L6064020,ovi_L6053754,ovi_501176,ovi_601128,ovi_712004,ovi_708032,ovi_711032	6,2,14,11,9,12,5,9,14,20,5,5,20,9,5,8,13,7,4,10	4.45366e+59
chi_circ_0005327	chi-circ-PHF14	NC_030811.1	101426117	101439175	-	13058	418	gene-PHF14;	exon:101437966-101438236,exon:101439029-101439175	ovi_501178,ovi_501002,ovi_660210,ovi_660018,ovi_501210,ovi_711010,ovi_711012,ovi_603222,ovi_706612,ovi_660214,ovi_612078,ovi_601094,ovi_L6064020,ovi_L6053754,ovi_601128,ovi_712004,ovi_708032,ovi_711032	8,12,22,6,2,7,10,13,5,4,5,17,6,7,16,5,20,7	4.03671e+53
chi_circ_0005331	chi-circ-ICA1	NC_030811.1	104313171	104320733	+	7562	342	gene-ICA1;	exon:104313172-104313274,exon:104317254-104317419,exon:104320661-104320733	ovi_501178,ovi_501002,ovi_660210,ovi_660018,ovi_501210,ovi_711010,ovi_711012,ovi_603222,ovi_706612,ovi_660214,ovi_601094,ovi_601078,ovi_L6064020,ovi_L6053754,ovi_501176,ovi_601128,ovi_708032,ovi_711032	3,9,21,10,6,2,4,6,10,4,5,8,4,10,4,4,5,12	3.36335e+53
chi_circ_0005333	chi-circ-ICA1	NC_030811.1	104313171	104330801	+	17630	665	gene-ICA1;	exon:104313172-104313274,exon:104317254-104317419,exon:104320661-104320733,exon:104326466-104326589,exon:104330603-104330801	ovi_501178,ovi_501002,ovi_660210,ovi_660018,ovi_501210,ovi_711010,ovi_711012,ovi_603222,ovi_706612,ovi_660214,ovi_612078,ovi_601094,ovi_601078,ovi_L6064020,ovi_L6053754,ovi_501176,ovi_601128,ovi_712004,ovi_708032,ovi_711032	46,35,59,79,78,44,53,43,70,61,59,41,78,69,60,42,27,37,48,79	4.04627e+67
chi_circ_0005343	chi-circ-MIOS	NC_030811.1	104993374	105006433	-	13059	581	gene-MIOS;	exon:104993375-104993504,exon:105000031-105000169,exon:105001644-105001796,exon:105006275-105006433	ovi_501178,ovi_501002,ovi_660210,ovi_660018,ovi_711010,ovi_711012,ovi_603222,ovi_706612,ovi_660214,ovi_601078,ovi_L6064020,ovi_L6053754,ovi_501176,ovi_601128,ovi_708032,ovi_711032	5,4,6,16,6,9,4,10,6,2,8,9,5,4,3,16	3.49288e+47
chi_circ_0005365	chi-circ-PPP1R9A	NC_030811.1	108156573	108175634	-	19061	479	gene-PPP1R9A;	exon:108156574-108156745,exon:108157671-108157767,exon:108161986-108162039,exon:108175479-108175634	ovi_501002,ovi_660210,ovi_660018,ovi_501210,ovi_711012,ovi_603222,ovi_706612,ovi_660214,ovi_612078,ovi_601094,ovi_601078,ovi_L6064020,ovi_L6053754,ovi_501176,ovi_601128,ovi_712004,ovi_708032,ovi_711032	13,17,11,9,6,8,12,7,8,7,10,6,17,3,2,2,2,13	228,134,165,162,209,200,129,240,137,116,82,103,83,95,83,93,103,139
chi_circ_0005367	chi-circ-PPP1R9A	NC_030811.1	108235897	108261676	-	25779	359	gene-PPP1R9A;	exon:108235898-108236002,exon:108256083-108256203,exon:108261544-108261676	ovi_501178,ovi_501002,ovi_660210,ovi_660018,ovi_711010,ovi_711012,ovi_603222,ovi_706612,ovi_660214,ovi_612078,ovi_601094,ovi_601078,ovi_L6064020,ovi_L6053754,ovi_708032,ovi_711032	2,4,8,11,7,4,2,4,9,6,2,7,6,8,4,7	89,130,96,115,108,145,118,112,142,94,65,72,85,52,65,81
chi_circ_0005393	chi-circ-VPS50	NC_030811.1	109920950	109933033	-	12083	494	gene-VPS50;	exon:109920951-109921057,exon:109924052-109924170,exon:109927625-109927801,exon:109932943-109933033	ovi_501178,ovi_501002,ovi_660210,ovi_660018,ovi_501210,ovi_711010,ovi_603222,ovi_660214,ovi_612078,ovi_601094,ovi_601078,ovi_L6064020,ovi_L6053754,ovi_601128,ovi_711032	2,6,9,12,10,7,6,7,4,7,7,11,5,4,8	1.89171e+44
chi_circ_0005396	chi-circ-VPS50	NC_030811.1	109920950	110001532	-	80582	475	gene-VPS50;	exon:109920951-109921057,exon:109924052-109924170,exon:109997748-109997801,exon:110000000-110000071,exon:110001410-110001532	ovi_501178,ovi_501002,ovi_660210,ovi_660018,ovi_501210,ovi_711012,ovi_603222,ovi_706612,ovi_601078,ovi_L6053754,ovi_501176,ovi_601128,ovi_712004,ovi_708032	8,6,12,15,4,4,3,4,3,9,2,7,2,9	3.00256e+41
chi_circ_0005399	chi-circ-VPS50	NC_030811.1	109949440	109961863	-	12423	419	gene-VPS50;	exon:109949441-109949539,exon:109949876-109949970,exon:109957967-109958058,exon:109961731-109961863	ovi_501178,ovi_501002,ovi_660210,ovi_660018,ovi_501210,ovi_711010,ovi_711012,ovi_603222,ovi_706612,ovi_660214,ovi_612078,ovi_601094,ovi_601078,ovi_L6064020,ovi_L6053754,ovi_501176,ovi_601128,ovi_712004,ovi_708032	3,9,2,16,9,3,3,3,7,8,5,9,5,5,13,4,4,6,6	3.13269e+56
chi_circ_0005403	chi-circ-VPS50	NC_030811.1	109949440	110001532	-	52092	606	gene-VPS50;	exon:109949441-109949539,exon:109949876-109949970,exon:109957967-109958058,exon:109996886-109996956,exon:109997748-109997801,exon:110000000-110000071,exon:110001410-110001532	ovi_501178,ovi_501002,ovi_660210,ovi_660018,ovi_501210,ovi_711010,ovi_711012,ovi_603222,ovi_706612,ovi_660214,ovi_612078,ovi_601094,ovi_601078,ovi_L6064020,ovi_L6053754,ovi_501176,ovi_601128,ovi_712004,ovi_708032,ovi_711032	18,4,22,24,6,16,12,4,17,11,5,10,12,11,17,2,22,7,24,12	2.66156e+59
chi_circ_0005406	chi-circ-VPS50	NC_030811.1	109976341	110001532	-	25191	603	gene-VPS50;	exon:109976342-109976482,exon:109978151-109978249,exon:109979716-109979758,exon:109996886-109996956,exon:109997748-109997801,exon:110000000-110000071,exon:110001410-110001532	ovi_501178,ovi_501002,ovi_660210,ovi_660018,ovi_501210,ovi_711010,ovi_711012,ovi_603222,ovi_706612,ovi_660214,ovi_612078,ovi_601094,ovi_601078,ovi_L6064020,ovi_L6053754,ovi_501176,ovi_601128,ovi_712004,ovi_708032,ovi_711032	58,16,58,60,23,34,35,35,36,36,43,24,35,30,49,21,66,27,61,46	3.71365e+59
chi_circ_0005407	chi-circ-VPS50	NC_030811.1	109993799	110001532	-	7733	557	gene-VPS50;	exon:109993800-109993882,exon:109995676-109995711,exon:109995796-109995913,exon:109996886-109996956,exon:109997748-109997801,exon:110000000-110000071,exon:110001410-110001532	ovi_501178,ovi_501002,ovi_660210,ovi_660018,ovi_501210,ovi_711010,ovi_711012,ovi_603222,ovi_706612,ovi_660214,ovi_612078,ovi_601094,ovi_601078,ovi_L6064020,ovi_L6053754,ovi_501176,ovi_601128,ovi_712004,ovi_708032,ovi_711032	30,21,43,48,11,30,32,25,27,34,27,15,28,48,43,9,45,8,41,36	3.54357e+59
chi_circ_0005422	chi-circ-PEX1	NC_030811.1	110758279	110761211	+	2932	235	gene-PEX1;	exon:110758280-110758394,exon:110761092-110761211	ovi_501178,ovi_501002,ovi_660210,ovi_660018,ovi_501210,ovi_711010,ovi_711012,ovi_603222,ovi_706612,ovi_660214,ovi_612078,ovi_601094,ovi_L6064020,ovi_L6053754,ovi_501176,ovi_601128,ovi_712004,ovi_708032	4,10,5,9,7,2,5,12,3,6,11,2,8,3,4,8,2,3	126,203,245,229,136,141,163,204,140,231,262,128,87,113,97,106,201,97
chi_circ_0005431	chi-circ-ANKIB1	NC_030811.1	110914299	110926066	-	11767	521	gene-ANKIB1;	exon:110914300-110914466,exon:110916597-110916741,exon:110925858-110926066	ovi_660018,ovi_711010,ovi_711012,ovi_603222,ovi_706612,ovi_660214,ovi_612078,ovi_L6064020,ovi_L6053754,ovi_501176,ovi_601128,ovi_708032,ovi_711032	3,4,3,4,4,5,4,5,5,3,3,5,4	1.71201e+38
chi_circ_0005432	chi-circ-ANKIB1	NC_030811.1	110914299	110942587	-	28288	350	gene-ANKIB1;	exon:110914300-110914466,exon:110942405-110942587	ovi_501178,ovi_501002,ovi_660210,ovi_660018,ovi_501210,ovi_711010,ovi_711012,ovi_603222,ovi_706612,ovi_660214,ovi_612078,ovi_601094,ovi_601078,ovi_L6064020,ovi_L6053754,ovi_601128,ovi_712004,ovi_708032,ovi_711032	5,2,8,4,3,6,2,7,7,9,5,6,8,3,8,10,3,4,3	167,167,178,154,164,195,186,229,168,209,147,131,124,95,137,128,133,169,132
chi_circ_0005433	chi-circ-ANKIB1	NC_030811.1	110914299	110971885	-	57586	368	gene-ANKIB1;	exon:110924600-110924688,exon:110971607-110971885	ovi_501178,ovi_501002,ovi_660210,ovi_660018,ovi_501210,ovi_711010,ovi_711012,ovi_603222,ovi_706612,ovi_660214,ovi_612078,ovi_601094,ovi_601078,ovi_L6064020,ovi_L6053754,ovi_501176,ovi_601128,ovi_712004,ovi_708032,ovi_711032	15,11,39,31,9,7,10,26,17,8,11,15,13,12,8,17,19,3,12,6	1.79144e+59
chi_circ_0005437	chi-circ-ANKIB1	NC_030811.1	110934339	110971885	-	37546	118	gene-ANKIB1;	exon:110934340-110934457	ovi_501178,ovi_501002,ovi_660210,ovi_660018,ovi_501210,ovi_711012,ovi_603222,ovi_706612,ovi_660214,ovi_612078,ovi_601078,ovi_501176,ovi_601128,ovi_708032,ovi_711032	6,13,16,13,4,4,7,8,2,4,9,4,4,13,7	1.74243e+44
chi_circ_0005438	chi-circ-ANKIB1	NC_030811.1	110942404	110971885	-	29481	462	gene-ANKIB1;	exon:110942405-110942587,exon:110971607-110971885	ovi_501178,ovi_501002,ovi_660210,ovi_660018,ovi_501210,ovi_711010,ovi_711012,ovi_603222,ovi_706612,ovi_660214,ovi_612078,ovi_601094,ovi_601078,ovi_L6064020,ovi_L6053754,ovi_501176,ovi_601128,ovi_712004,ovi_708032,ovi_711032	7,4,8,13,5,3,6,8,12,6,10,4,12,8,8,5,10,2,12,6	1.61201e+59
chi_circ_0005439	chi-circ-ANKIB1	NC_030811.1	110955395	110971885	-	16490	580	gene-ANKIB1;	exon:110955396-110955696,exon:110971607-110971885	ovi_501178,ovi_501002,ovi_660210,ovi_660018,ovi_501210,ovi_711010,ovi_711012,ovi_603222,ovi_706612,ovi_660214,ovi_612078,ovi_601094,ovi_601078,ovi_L6064020,ovi_L6053754,ovi_501176,ovi_601128,ovi_712004,ovi_708032,ovi_711032	37,17,35,46,19,20,22,33,39,39,31,14,36,29,33,7,56,9,30,16	1.68123e+59
chi_circ_0005441	chi-circ-ANKIB1	NC_030811.1	110971606	110971885	-	279	279	gene-ANKIB1;	exon:110971607-110971885	ovi_501178,ovi_501002,ovi_660210,ovi_660018,ovi_501210,ovi_711010,ovi_711012,ovi_603222,ovi_706612,ovi_660214,ovi_612078,ovi_601094,ovi_601078,ovi_L6064020,ovi_L6053754,ovi_501176,ovi_601128,ovi_712004,ovi_708032,ovi_711032	17,11,33,17,8,16,4,9,16,10,23,6,21,14,16,7,69,7,26,15	1.94229e+59
chi_circ_0005464	chi-circ-	NC_030811.1	111459928	111463485	+	3557	399	n/a	intergenic_region:111459929-111460165,intergenic_region:111463324-111463485	ovi_501178,ovi_501002,ovi_660210,ovi_660018,ovi_501210,ovi_711010,ovi_711012,ovi_603222,ovi_706612,ovi_660214,ovi_612078,ovi_601094,ovi_601078,ovi_L6064020,ovi_L6053754,ovi_501176,ovi_601128,ovi_712004,ovi_708032,ovi_711032	16,24,33,15,16,15,13,30,17,16,13,18,21,27,53,16,10,8,31,24	67,61,69,108,63,48,68,79,77,78,55,43,49,69,58,34,41,36,65,39
chi_circ_0005467	chi-circ-	NC_030811.1	111459928	111496908	+	36980	373	n/a	intergenic_region:111459929-111460165,intergenic_region:111496773-111496908	ovi_501178,ovi_501002,ovi_660210,ovi_660018,ovi_501210,ovi_711010,ovi_711012,ovi_603222,ovi_706612,ovi_660214,ovi_612078,ovi_601094,ovi_601078,ovi_L6064020,ovi_L6053754,ovi_501176,ovi_601128,ovi_712004,ovi_708032,ovi_711032	14,4,15,33,7,7,9,10,2,7,11,12,13,13,37,10,36,7,36,7	77,63,63,91,56,47,48,85,66,59,49,37,47,57,55,24,40,36,74,30
chi_circ_0005476	chi-circ-CDK14	NC_030811.1	112407080	112445824	-	38744	175	gene-CDK14;	exon:112407081-112407160,exon:112445730-112445824	ovi_501178,ovi_501002,ovi_660210,ovi_660018,ovi_501210,ovi_711010,ovi_711012,ovi_603222,ovi_706612,ovi_660214,ovi_612078,ovi_601094,ovi_601078,ovi_L6064020,ovi_L6053754,ovi_501176,ovi_601128,ovi_712004,ovi_708032,ovi_711032	9,10,6,10,14,11,9,6,10,13,5,5,12,5,9,5,6,3,6,11	3.85498e+59
chi_circ_0005482	chi-circ-SUN3	NC_030811.1	112846274	112856105	-	9831	351	gene-SUN3;	exon:112846275-112846378,exon:112855483-112855667,exon:112856044-112856105	ovi_501178,ovi_501002,ovi_660210,ovi_660018,ovi_501210,ovi_711010,ovi_711012,ovi_603222,ovi_706612,ovi_660214,ovi_612078,ovi_L6064020,ovi_L6053754,ovi_712004,ovi_708032	5,12,10,3,9,12,14,2,2,8,2,6,3,3,8	40,84,167,106,76,71,91,91,80,63,124,63,44,86,39
chi_circ_0005511	chi-circ-DNAJB6	NC_030811.1	1249326	1253045	-	3719	372	gene-DNAJB6;	exon:1249327-1249437,exon:1250175-1250234,exon:1251978-1252087,exon:1252955-1253045	ovi_501178,ovi_501002,ovi_660210,ovi_660018,ovi_501210,ovi_711010,ovi_711012,ovi_603222,ovi_706612,ovi_660214,ovi_612078,ovi_601094,ovi_601078,ovi_L6064020,ovi_L6053754,ovi_501176,ovi_601128,ovi_712004,ovi_708032,ovi_711032	46,54,166,71,36,40,45,55,39,66,64,45,71,39,122,62,163,21,118,64	1.96939e+77
chi_circ_0005531	chi-circ-UBE3C	NC_030811.1	1369237	1374165	-	4928	478	gene-UBE3C;	exon:1369238-1369470,exon:1369623-1369780,exon:1374079-1374165	ovi_501178,ovi_501002,ovi_660210,ovi_660018,ovi_501210,ovi_711010,ovi_711012,ovi_603222,ovi_706612,ovi_660214,ovi_612078,ovi_601094,ovi_601078,ovi_L6064020,ovi_L6053754,ovi_501176,ovi_601128,ovi_712004,ovi_708032,ovi_711032	10,3,29,28,5,8,17,22,16,12,18,10,18,17,13,6,29,2,18,23	4.03521e+59
chi_circ_0005540	chi-circ-UBE3C	NC_030811.1	1395093	1403868	-	8775	245	gene-UBE3C;	exon:1395094-1395209,exon:1400343-1400417,exon:1403815-1403868	ovi_501178,ovi_501002,ovi_660210,ovi_660018,ovi_711010,ovi_711012,ovi_603222,ovi_706612,ovi_660214,ovi_612078,ovi_601094,ovi_601078,ovi_L6064020,ovi_L6053754,ovi_501176,ovi_601128,ovi_712004,ovi_708032,ovi_711032	6,8,12,3,3,6,6,12,8,21,3,7,4,4,4,15,5,12,6	2.39196e+56
chi_circ_0005550	chi-circ-AGK	NC_030811.1	15569988	15577971	-	7983	291	gene-AGK;	exon:15569989-15570058,exon:15574761-15574855,exon:15576203-15576235,exon:15577879-15577971	ovi_501178,ovi_501002,ovi_660210,ovi_660018,ovi_501210,ovi_711010,ovi_711012,ovi_660214,ovi_601078,ovi_501176,ovi_601128,ovi_712004	3,3,2,4,3,4,4,4,5,2,2,3	1.22126e+35
chi_circ_0005559	chi-circ-LMBR1	NC_030811.1	1607882	1612842	+	4960	253	gene-LMBR1;	exon:1607883-1607955,exon:1610426-1610465,exon:1612703-1612842	ovi_501178,ovi_501002,ovi_660210,ovi_660018,ovi_501210,ovi_711010,ovi_711012,ovi_706612,ovi_660214,ovi_612078,ovi_601094,ovi_601078,ovi_L6064020,ovi_L6053754,ovi_601128,ovi_712004,ovi_708032,ovi_711032	7,2,5,13,7,13,8,9,5,14,7,7,8,12,16,5,14,11	67,29,64,76,80,95,90,56,85,99,69,54,60,89,109,57,71,88
chi_circ_0005560	chi-circ-LMBR1	NC_030811.1	1607882	1631842	+	23960	363	gene-LMBR1;	exon:1607883-1607955,exon:1610426-1610465,exon:1612703-1612848,exon:1631739-1631842	ovi_501178,ovi_501002,ovi_660210,ovi_660018,ovi_501210,ovi_711010,ovi_711012,ovi_603222,ovi_706612,ovi_660214,ovi_612078,ovi_601094,ovi_601078,ovi_L6064020,ovi_L6053754,ovi_501176,ovi_601128,ovi_712004,ovi_708032,ovi_711032	21,8,22,30,16,8,5,21,18,5,16,12,15,17,23,13,33,8,34,13	89,50,82,94,102,113,99,107,77,107,117,91,70,69,121,70,110,80,82,110
chi_circ_0005565	chi-circ-BRAF	NC_030811.1	16317005	16318069	+	1064	183	gene-BRAF;	exon:16317713-16317792,exon:16317967-16318069	ovi_501178,ovi_660210,ovi_660018,ovi_711012,ovi_603222,ovi_706612,ovi_612078,ovi_601094,ovi_601078,ovi_L6064020,ovi_L6053754,ovi_501176,ovi_601128,ovi_712004,ovi_708032,ovi_711032	3,5,16,3,4,3,8,3,7,5,6,6,17,10,18,3	156,180,145,212,219,156,93,119,121,114,111,83,119,140,106,124
chi_circ_0005568	chi-circ-BRAF	NC_030811.1	16317005	16344025	+	27020	446	gene-BRAF;	exon:16317006-16317109,exon:16317713-16317792,exon:16342741-16342825,exon:16343849-16344025	ovi_501178,ovi_501002,ovi_660210,ovi_660018,ovi_501210,ovi_711010,ovi_711012,ovi_603222,ovi_706612,ovi_612078,ovi_601094,ovi_601078,ovi_L6064020,ovi_L6053754,ovi_712004,ovi_708032,ovi_711032	5,4,10,3,5,14,5,4,7,8,5,3,5,12,5,6,9	1.52212e+50
chi_circ_0005573	chi-circ-LMBR1	NC_030811.1	1631738	1666726	+	34988	442	gene-LMBR1;	exon:1631739-1631842,exon:1660610-1660736,exon:1661233-1661301,exon:1662084-1662152,exon:1666654-1666726	ovi_501178,ovi_501002,ovi_660210,ovi_660018,ovi_501210,ovi_711010,ovi_711012,ovi_603222,ovi_706612,ovi_612078,ovi_601094,ovi_601078,ovi_L6064020,ovi_L6053754,ovi_501176,ovi_601128,ovi_712004,ovi_708032,ovi_711032	10,2,11,24,10,9,3,7,18,5,10,14,17,21,8,26,9,13,9	149,82,113,133,126,143,137,147,78,113,112,79,88,160,117,93,111,109,112
chi_circ_0005585	chi-circ-BRAF	NC_030811.1	16361477	16379399	+	17922	455	gene-BRAF;	exon:16361478-16361524,exon:16362325-16362443,exon:16375557-16375691,exon:16379246-16379399	ovi_501178,ovi_501002,ovi_660210,ovi_660018,ovi_711010,ovi_711012,ovi_603222,ovi_706612,ovi_660214,ovi_612078,ovi_601094,ovi_601078,ovi_L6053754,ovi_501176,ovi_712004,ovi_708032,ovi_711032	9,3,3,9,7,6,7,9,4,8,6,9,13,3,2,4,4	1.65239e+50
chi_circ_0005594	chi-circ-LMBR1	NC_030811.1	1666653	1686077	+	19424	309	gene-LMBR1;	exon:1666654-1666726,exon:1683002-1683082,exon:1685303-1685379,exon:1686000-1686077	ovi_501178,ovi_501002,ovi_660210,ovi_660018,ovi_501210,ovi_711010,ovi_711012,ovi_603222,ovi_706612,ovi_660214,ovi_612078,ovi_601094,ovi_601078,ovi_L6064020,ovi_L6053754,ovi_501176,ovi_601128,ovi_712004,ovi_708032,ovi_711032	11,4,14,40,5,20,8,19,20,39,29,19,19,14,27,16,21,14,29,19	151,110,106,190,143,127,136,179,118,119,124,137,83,90,173,166,102,134,113,131
chi_circ_0005607	chi-circ-LOC102172789	NC_030811.1	17481357	17487265	-	5908	354	gene-LOC102172789;	exon:17481358-17481501,exon:17484300-17484410,exon:17487167-17487265	ovi_501178,ovi_501002,ovi_660210,ovi_660018,ovi_501210,ovi_711010,ovi_711012,ovi_603222,ovi_706612,ovi_660214,ovi_612078,ovi_601094,ovi_601078,ovi_L6064020,ovi_L6053754,ovi_501176,ovi_601128,ovi_712004,ovi_708032,ovi_711032	18,10,29,20,15,19,21,23,20,22,14,23,26,29,24,12,28,14,35,24	3.66628e+59
chi_circ_0005610	chi-circ-UBN2	NC_030811.1	17577376	17583940	-	6564	601	gene-UBN2;	exon:17577377-17577419,exon:17579593-17579643,exon:17580362-17580505,exon:17581094-17581207,exon:17581676-17581794,exon:17583811-17583940	ovi_501178,ovi_501002,ovi_660210,ovi_660018,ovi_501210,ovi_711010,ovi_711012,ovi_603222,ovi_706612,ovi_660214,ovi_612078,ovi_601094,ovi_601078,ovi_L6064020,ovi_L6053754,ovi_501176,ovi_601128,ovi_712004,ovi_708032,ovi_711032	9,17,40,20,3,14,9,5,8,10,19,2,16,14,11,5,13,3,10,13	164,202,166,169,170,193,265,218,154,210,123,79,109,103,116,81,56,126,124,95
chi_circ_0005613	chi-circ-UBN2	NC_030811.1	17588154	17595232	-	7078	313	gene-UBN2;	exon:17588155-17588225,exon:17594335-17594438,exon:17595095-17595232	ovi_501178,ovi_501002,ovi_660210,ovi_660018,ovi_501210,ovi_711010,ovi_711012,ovi_603222,ovi_706612,ovi_660214,ovi_612078,ovi_601094,ovi_601078,ovi_L6064020,ovi_L6053754,ovi_501176,ovi_601128,ovi_712004,ovi_708032,ovi_711032	12,21,42,37,9,6,12,35,19,16,21,6,11,18,20,4,29,6,16,15	2.1859e+59
chi_circ_0005633	chi-circ-TRIM24	NC_030811.1	18143788	18155751	-	11963	416	gene-TRIM24;	exon:18143789-18143957,exon:18147305-18147377,exon:18155578-18155751	ovi_501178,ovi_501002,ovi_660210,ovi_660018,ovi_501210,ovi_711010,ovi_711012,ovi_603222,ovi_706612,ovi_660214,ovi_601094,ovi_601078,ovi_L6064020,ovi_501176,ovi_601128,ovi_712004,ovi_708032,ovi_711032	11,8,20,11,6,5,7,7,14,10,7,7,7,2,3,5,16,6	2.14251e+53
chi_circ_0005636	chi-circ-TRIM24	NC_030811.1	18147304	18155751	-	8447	421	gene-TRIM24;	exon:18147305-18147377,exon:18151882-18152055,exon:18155578-18155751	ovi_501178,ovi_501002,ovi_660210,ovi_660018,ovi_501210,ovi_711010,ovi_603222,ovi_706612,ovi_660214,ovi_612078,ovi_601094,ovi_601078,ovi_L6053754,ovi_708032,ovi_711032	3,5,18,20,7,3,7,5,13,3,3,6,13,2,11	1.91196e+44
chi_circ_0005644	chi-circ-TRIM24	NC_030811.1	18174179	18192558	-	18379	529	gene-TRIM24;	exon:18174180-18174326,exon:18177206-18177320,exon:18188022-18188169,exon:18192440-18192558	ovi_501178,ovi_501002,ovi_660210,ovi_660018,ovi_501210,ovi_711010,ovi_711012,ovi_603222,ovi_706612,ovi_660214,ovi_612078,ovi_601094,ovi_601078,ovi_L6064020,ovi_L6053754,ovi_501176,ovi_601128,ovi_712004,ovi_708032,ovi_711032	6,2,11,10,8,5,4,6,5,8,7,7,17,4,6,12,3,3,5,3	2.39395e+59
chi_circ_0005647	chi-circ-CREB3L2	NC_030811.1	18779155	18782951	+	3796	391	gene-CREB3L2;	exon:18779156-18779340,exon:18781605-18781751,exon:18782893-18782951	ovi_501178,ovi_660210,ovi_660018,ovi_501210,ovi_711010,ovi_711012,ovi_603222,ovi_706612,ovi_660214,ovi_612078,ovi_601094,ovi_L6053754,ovi_501176,ovi_601128,ovi_708032,ovi_711032	7,2,4,5,2,3,5,8,4,6,3,4,3,10,7,4	110,111,135,70,128,170,179,109,111,176,145,83,158,96,129,137
chi_circ_0005657	chi-circ-NUP205	NC_030811.1	20941584	20955642	-	14058	557	gene-NUP205;	exon:20941585-20941708,exon:20943578-20943744,exon:20953875-20954001,exon:20955504-20955642	ovi_501178,ovi_501002,ovi_660210,ovi_660018,ovi_501210,ovi_711010,ovi_711012,ovi_603222,ovi_706612,ovi_660214,ovi_612078,ovi_601094,ovi_601078,ovi_L6064020,ovi_L6053754,ovi_501176,ovi_601128,ovi_712004,ovi_708032,ovi_711032	29,33,90,50,15,21,30,51,47,31,20,25,57,18,37,33,17,22,47,25	9.31302e+58
chi_circ_0005695	chi-circ-RBM33	NC_030811.1	2430297	2432176	-	1879	396	gene-RBM33;	exon:2430298-2430486,exon:2431970-2432176	ovi_501178,ovi_660018,ovi_711010,ovi_711012,ovi_603222,ovi_706612,ovi_660214,ovi_612078,ovi_601094,ovi_L6064020,ovi_L6053754,ovi_601128,ovi_711032	4,20,3,3,3,5,10,13,7,5,7,7,5	85,49,89,108,90,49,52,78,69,52,53,53,44
chi_circ_0005699	chi-circ-RBM33	NC_030811.1	2472181	2480531	-	8350	268	gene-RBM33;	exon:2472182-2472240,exon:2480323-2480531	ovi_660018,ovi_501210,ovi_711010,ovi_706612,ovi_612078,ovi_L6053754,ovi_501176,ovi_601128,ovi_712004,ovi_708032,ovi_711032	5,3,3,7,2,4,5,10,3,4,6	173,93,132,91,84,81,67,117,91,74,72
chi_circ_0005703	chi-circ-RBM33	NC_030811.1	2480322	2518291	-	37969	205	gene-RBM33;	exon:2506003-2506079,exon:2511469-2511517,exon:2518213-2518291	ovi_501178,ovi_660210,ovi_660018,ovi_501210,ovi_711010,ovi_711012,ovi_603222,ovi_706612,ovi_660214,ovi_612078,ovi_601094,ovi_601078,ovi_L6064020,ovi_L6053754,ovi_501176,ovi_601128,ovi_712004,ovi_708032,ovi_711032	5,5,12,9,12,9,8,10,11,13,6,10,10,10,8,18,2,4,5	124,55,170,118,148,185,189,90,116,148,105,136,104,101,96,126,85,104,93
chi_circ_0005717	chi-circ-MKLN1	NC_030811.1	25008613	25046356	-	37743	274	gene-MKLN1;	exon:25008614-25008743,exon:25043551-25043616,exon:25046279-25046356	ovi_501178,ovi_501002,ovi_660210,ovi_660018,ovi_711010,ovi_711012,ovi_603222,ovi_706612,ovi_660214,ovi_612078,ovi_601094,ovi_601078,ovi_L6053754,ovi_601128,ovi_708032,ovi_711032	8,7,13,8,3,2,10,3,9,4,4,10,8,6,2,12	5.89116e+49
chi_circ_0005718	chi-circ-MKLN1	NC_030811.1	25008613	25082792	-	74179	584	gene-MKLN1;	exon:25008614-25008743,exon:25011593-25011814,exon:25080865-25080953,exon:25082650-25082792	ovi_501178,ovi_501002,ovi_660210,ovi_660018,ovi_501210,ovi_711010,ovi_711012,ovi_603222,ovi_706612,ovi_660214,ovi_612078,ovi_601094,ovi_601078,ovi_L6064020,ovi_L6053754,ovi_501176,ovi_601128,ovi_712004,ovi_708032,ovi_711032	29,7,14,31,6,13,12,3,10,14,17,9,9,13,15,4,19,6,22,12	5.00479e+59
chi_circ_0005724	chi-circ-RBM33	NC_030811.1	2503520	2511517	-	7997	436	gene-RBM33;	exon:2503521-2503830,exon:2506003-2506079,exon:2511469-2511517	ovi_501178,ovi_501002,ovi_660210,ovi_660018,ovi_501210,ovi_711010,ovi_711012,ovi_603222,ovi_706612,ovi_660214,ovi_612078,ovi_601094,ovi_601078,ovi_L6064020,ovi_L6053754,ovi_501176,ovi_601128,ovi_708032,ovi_711032	4,7,15,7,3,4,2,4,3,13,5,3,8,7,16,6,18,13,10	1.95386e+56
chi_circ_0005725	chi-circ-RBM33	NC_030811.1	2503520	2518291	-	14771	389	gene-RBM33;	exon:2503521-2503830,exon:2518213-2518291	ovi_501178,ovi_501002,ovi_660210,ovi_660018,ovi_501210,ovi_711010,ovi_711012,ovi_603222,ovi_660214,ovi_612078,ovi_601094,ovi_601078,ovi_L6064020,ovi_L6053754,ovi_501176,ovi_601128,ovi_712004,ovi_708032,ovi_711032	4,5,5,14,2,4,7,4,4,6,3,6,2,9,8,8,5,6,2	2.03177e+56
chi_circ_0005728	chi-circ-MKLN1	NC_030811.1	25043550	25082792	-	39242	486	gene-MKLN1;	exon:25043551-25043616,exon:25046279-25046356,exon:25068012-25068121,exon:25080865-25080953,exon:25082650-25082792	ovi_501178,ovi_501002,ovi_660210,ovi_660018,ovi_501210,ovi_711010,ovi_711012,ovi_603222,ovi_706612,ovi_660214,ovi_612078,ovi_601094,ovi_601078,ovi_L6064020,ovi_L6053754,ovi_501176,ovi_601128,ovi_712004,ovi_708032,ovi_711032	18,10,22,14,11,12,13,8,14,9,15,15,6,13,23,5,23,6,17,15	4.62363e+59
chi_circ_0005733	chi-circ-MKLN1	NC_030811.1	25064767	25082792	-	18025	232	gene-MKLN1;	exon:25080865-25080953,exon:25082650-25082792	ovi_501178,ovi_501002,ovi_660210,ovi_660018,ovi_501210,ovi_711010,ovi_711012,ovi_603222,ovi_706612,ovi_660214,ovi_612078,ovi_601094,ovi_601078,ovi_L6064020,ovi_L6053754,ovi_501176,ovi_601128,ovi_712004,ovi_708032,ovi_711032	12,4,5,6,3,6,4,2,6,8,6,4,8,5,18,9,13,4,7,4	5.57115e+61
chi_circ_0005734	chi-circ-MKLN1	NC_030811.1	25064767	25102840	-	38073	605	gene-MKLN1;	exon:25064768-25064960,exon:25068012-25068121,exon:25080865-25080953,exon:25082650-25082792,exon:25102771-25102840	ovi_501178,ovi_501002,ovi_660210,ovi_660018,ovi_501210,ovi_711010,ovi_711012,ovi_603222,ovi_706612,ovi_660214,ovi_612078,ovi_601094,ovi_601078,ovi_L6064020,ovi_L6053754,ovi_501176,ovi_601128,ovi_712004,ovi_708032,ovi_711032	3,3,9,10,11,8,12,4,13,3,10,5,3,3,10,7,5,3,10,8	5.45102e+61
chi_circ_0005742	chi-circ-LOC106502060	NC_030811.1	25358995	25385681	+	26686	313	gene-LOC106502060;	exon:25358996-25359092,exon:25367662-25367722,exon:25369537-25369691	ovi_501178,ovi_660210,ovi_660018,ovi_501210,ovi_711010,ovi_711012,ovi_603222,ovi_706612,ovi_660214,ovi_612078,ovi_601094,ovi_601078,ovi_L6064020,ovi_601128,ovi_712004,ovi_708032,ovi_711032	4,2,9,3,9,6,8,3,12,4,6,18,10,19,6,19,8	5.11697e+50
chi_circ_0005744	chi-circ-LOC106502060	NC_030811.1	25358995	25410668	+	51673	532	gene-LOC106502060;	exon:25358996-25359092,exon:25367662-25367722,exon:25385566-25385681,exon:25392639-25392725,exon:25410498-25410668	ovi_501178,ovi_501002,ovi_660210,ovi_660018,ovi_501210,ovi_711010,ovi_711012,ovi_603222,ovi_706612,ovi_660214,ovi_612078,ovi_601094,ovi_601078,ovi_L6064020,ovi_L6053754,ovi_501176,ovi_601128,ovi_712004,ovi_708032,ovi_711032	36,38,124,129,77,49,73,71,43,61,68,59,81,76,146,41,34,33,149,42	440,383,573,536,403,400,513,497,184,472,167,259,264,365,586,84,151,143,549,219
chi_circ_0005746	chi-circ-LOC106502060	NC_030811.1	25358995	25451926	+	92931	752	gene-LOC106502060;	exon:25358996-25359092,exon:25385566-25385681,exon:25391531-25391639,exon:25392627-25392725,exon:25393393-25393452,exon:25410498-25410668,exon:25441229-25441273,exon:25451872-25451926	ovi_501178,ovi_501002,ovi_660210,ovi_660018,ovi_501210,ovi_711010,ovi_711012,ovi_603222,ovi_706612,ovi_660214,ovi_612078,ovi_601094,ovi_601078,ovi_L6064020,ovi_L6053754,ovi_501176,ovi_601128,ovi_712004,ovi_708032,ovi_711032	33,34,97,154,51,30,63,88,43,69,51,75,88,49,115,39,55,35,123,57	387,201,289,393,306,284,357,419,169,288,119,174,210,246,430,72,136,118,403,145
chi_circ_0005751	chi-circ-LOC106502060	NC_030811.1	25385565	25410668	+	25103	546	gene-LOC106502060;	exon:25385566-25385681,exon:25391531-25391639,exon:25392636-25392725,exon:25393393-25393452,exon:25410498-25410668	ovi_501178,ovi_501002,ovi_660210,ovi_660018,ovi_711010,ovi_711012,ovi_603222,ovi_660214,ovi_612078,ovi_601094,ovi_601078,ovi_L6064020,ovi_L6053754,ovi_601128,ovi_712004,ovi_708032,ovi_711032	11,19,20,13,10,14,20,13,12,12,21,26,33,14,4,21,8	4.81526e+50
chi_circ_0005753	chi-circ-LOC106502060	NC_030811.1	25385565	25451926	+	66361	655	gene-LOC106502060;	exon:25385566-25385681,exon:25391531-25391639,exon:25392627-25392725,exon:25393393-25393452,exon:25410498-25410668,exon:25441229-25441273,exon:25451872-25451926	ovi_501178,ovi_501002,ovi_660210,ovi_660018,ovi_501210,ovi_711010,ovi_711012,ovi_603222,ovi_706612,ovi_660214,ovi_612078,ovi_601094,ovi_601078,ovi_L6064020,ovi_L6053754,ovi_501176,ovi_601128,ovi_712004,ovi_708032,ovi_711032	103,92,212,157,51,65,101,144,29,118,65,77,134,93,196,28,60,43,145,58	4.31344e+59
chi_circ_0005760	chi-circ-LOC106502060	NC_030811.1	25407809	25451926	+	44117	344	gene-LOC106502060;	intron:25407810-25407927,intron:25410498-25410668,intron:25451872-25451926	ovi_501178,ovi_501002,ovi_660210,ovi_660018,ovi_711010,ovi_711012,ovi_603222,ovi_660214,ovi_612078,ovi_601094,ovi_601078,ovi_L6064020,ovi_L6053754,ovi_601128,ovi_712004,ovi_708032	15,11,20,16,14,6,18,11,9,13,28,45,12,9,2,23	280,185,244,280,220,317,362,207,89,136,176,186,356,118,71,364
chi_circ_0005764	chi-circ-LOC106502060	NC_030811.1	25410497	25451926	+	41429	319	gene-LOC106502060;	exon:25410498-25410668,exon:25427669-25427716,exon:25441229-25441273,exon:25451872-25451926	ovi_501178,ovi_501002,ovi_660210,ovi_660018,ovi_501210,ovi_711010,ovi_711012,ovi_603222,ovi_706612,ovi_660214,ovi_612078,ovi_601094,ovi_601078,ovi_L6064020,ovi_L6053754,ovi_501176,ovi_601128,ovi_712004,ovi_708032,ovi_711032	178,477,487,173,31,131,135,187,35,557,80,124,181,189,380,14,21,63,262,117	5.68637e+60
chi_circ_0005765	chi-circ-	NC_030811.1	25410497	25487125	+	76628	226	n/a	intergenic_region:25410498-25410668,intergenic_region:25451872-25451926	ovi_501178,ovi_501002,ovi_660210,ovi_660018,ovi_501210,ovi_711010,ovi_711012,ovi_603222,ovi_706612,ovi_660214,ovi_612078,ovi_601094,ovi_601078,ovi_L6064020,ovi_L6053754,ovi_601128,ovi_712004,ovi_708032,ovi_711032	68,126,206,94,6,44,43,55,8,80,17,39,37,66,119,8,11,59,24	4.06643e+56
chi_circ_0005768	chi-circ-	NC_030811.1	25451871	25487125	+	35254	615	n/a	intergenic_region:25451872-25451926,intergenic_region:25483056-25483175,intergenic_region:25486686-25487125	ovi_501178,ovi_501002,ovi_660210,ovi_660018,ovi_711010,ovi_711012,ovi_603222,ovi_706612,ovi_660214,ovi_612078,ovi_601094,ovi_601078,ovi_L6064020,ovi_L6053754,ovi_601128,ovi_712004,ovi_708032,ovi_711032	24,11,55,29,16,17,26,7,13,23,8,27,19,44,4,10,58,10	307,375,518,430,290,315,383,129,326,153,223,250,293,498,148,91,486,165
chi_circ_0005774	chi-circ-KLHDC10	NC_030811.1	26231953	26237584	-	5631	152	gene-KLHDC10;	exon:26231954-26232020,exon:26232879-26232963	ovi_501002,ovi_660210,ovi_501210,ovi_612078,ovi_601094,ovi_601078,ovi_L6064020,ovi_L6053754,ovi_601128,ovi_708032	4,5,3,5,7,8,4,2,2,5	1.81149e+29
chi_circ_0005775	chi-circ-ZC3HC1	NC_030811.1	26313306	26317431	+	4125	84	gene-ZC3HC1;	exon:26317348-26317431	ovi_501178,ovi_501002,ovi_660210,ovi_660018,ovi_711010,ovi_711012,ovi_706612,ovi_660214,ovi_612078,ovi_601094,ovi_601078,ovi_L6064020,ovi_L6053754,ovi_501176,ovi_601128,ovi_712004,ovi_708032,ovi_711032	7,8,11,11,4,5,6,5,9,6,5,6,16,3,7,2,5,8	1.53151e+53
chi_circ_0005786	chi-circ-NRF1	NC_030811.1	26602864	26604253	-	1389	357	gene-NRF1;	exon:26602865-26603062,exon:26604095-26604253	ovi_501178,ovi_501002,ovi_660210,ovi_660018,ovi_501210,ovi_711010,ovi_711012,ovi_603222,ovi_706612,ovi_660214,ovi_612078,ovi_601078,ovi_L6064020,ovi_L6053754,ovi_501176,ovi_601128,ovi_708032,ovi_711032	11,5,6,19,3,4,5,3,5,2,6,9,12,7,4,11,10,6	2.03156e+53
chi_circ_0005790	chi-circ-TNPO3	NC_030811.1	27166114	27168870	+	2756	432	gene-TNPO3;	exon:27166115-27166315,exon:27167275-27167348,exon:27168714-27168870	ovi_501178,ovi_501002,ovi_660210,ovi_660018,ovi_501210,ovi_711010,ovi_711012,ovi_603222,ovi_706612,ovi_660214,ovi_612078,ovi_601094,ovi_601078,ovi_L6064020,ovi_L6053754,ovi_501176,ovi_601128,ovi_712004,ovi_708032,ovi_711032	14,21,30,13,10,9,16,16,15,23,10,15,10,16,17,10,12,12,14,25	2.03179e+59
chi_circ_0005798	chi-circ-SND1	NC_030811.1	28177350	28196356	-	19006	458	gene-SND1;	exon:28177351-28177464,exon:28189297-28189387,exon:28195352-28195443,exon:28196196-28196356	ovi_501178,ovi_501002,ovi_660210,ovi_660018,ovi_501210,ovi_711010,ovi_711012,ovi_706612,ovi_612078,ovi_601094,ovi_601078,ovi_L6064020,ovi_L6053754,ovi_501176,ovi_601128,ovi_712004,ovi_708032,ovi_711032	9,13,9,11,2,5,3,2,14,2,9,10,14,4,22,3,12,7	5.57503e+58
chi_circ_0005804	chi-circ-GRM8	NC_030811.1	28984866	28987301	+	2435	429	gene-GRM8;	exon:28984867-28985002,exon:28985468-28985622,exon:28987164-28987301	ovi_501178,ovi_501002,ovi_660210,ovi_660018,ovi_501210,ovi_711010,ovi_711012,ovi_603222,ovi_706612,ovi_660214,ovi_612078,ovi_601094,ovi_601078,ovi_L6064020,ovi_L6053754,ovi_501176,ovi_601128,ovi_712004,ovi_708032,ovi_711032	22,25,81,35,11,13,25,20,20,30,46,15,56,27,61,3,26,16,47,15	202,171,212,106,117,55,86,184,217,99,210,110,114,87,229,47,128,141,177,61
chi_circ_0005819	chi-circ-POT1	NC_030811.1	31048591	31064129	+	15538	259	gene-POT1;	exon:31048592-31048761,exon:31049885-31049973	ovi_501178,ovi_501002,ovi_660210,ovi_660018,ovi_501210,ovi_706612,ovi_660214,ovi_601094,ovi_601078,ovi_L6064020,ovi_L6053754,ovi_501176,ovi_708032,ovi_711032	5,10,7,7,3,4,6,4,6,6,3,2,3,2	2.03214e+41
chi_circ_0005836	chi-circ-WASL	NC_030811.1	32171092	32179007	+	7915	343	gene-WASL;	exon:32171093-32171227,exon:32173846-32173932,exon:32175529-32175625,exon:32178984-32179007	ovi_501178,ovi_660210,ovi_660018,ovi_501210,ovi_711010,ovi_711012,ovi_603222,ovi_706612,ovi_660214,ovi_612078,ovi_601094,ovi_601078,ovi_L6064020,ovi_L6053754,ovi_501176,ovi_601128,ovi_712004,ovi_708032,ovi_711032	153,103,213,125,153,135,116,96,135,142,119,252,217,197,104,178,102,228,124	1.98163e+56
chi_circ_0005850	chi-circ-CADPS2	NC_030811.1	33119249	33132930	+	13681	440	gene-CADPS2;	exon:33119250-33119330,exon:33125213-33125449,exon:33132809-33132930	ovi_501178,ovi_501002,ovi_660210,ovi_660018,ovi_501210,ovi_711010,ovi_711012,ovi_612078,ovi_601094,ovi_601078,ovi_L6064020,ovi_L6053754,ovi_501176,ovi_712004,ovi_708032,ovi_711032	2,2,18,5,2,2,10,7,5,4,8,6,5,5,4,3	2.35264e+47
chi_circ_0005860	chi-circ-CADPS2	NC_030811.1	33365795	33397226	+	31431	157	gene-CADPS2;	exon:33365796-33365952	ovi_501178,ovi_660210,ovi_660018,ovi_711010,ovi_711012,ovi_603222,ovi_706612,ovi_660214,ovi_612078,ovi_601094,ovi_601078,ovi_L6064020,ovi_L6053754,ovi_501176,ovi_708032,ovi_711032	5,3,11,3,3,5,7,9,5,4,10,6,7,5,3,6	1.46328e+47
chi_circ_0005864	chi-circ-AASS	NC_030811.1	33600214	33618663	+	18449	609	gene-AASS;	exon:33600215-33600439,exon:33614923-33615071,exon:33618046-33618168,exon:33618552-33618663	ovi_501178,ovi_501002,ovi_660210,ovi_660018,ovi_501210,ovi_711010,ovi_711012,ovi_603222,ovi_706612,ovi_660214,ovi_612078,ovi_601094,ovi_601078,ovi_L6064020,ovi_L6053754,ovi_501176,ovi_601128,ovi_712004,ovi_708032,ovi_711032	15,12,206,15,60,166,60,55,78,378,43,35,220,31,81,40,50,27,302,199	133,142,124,177,164,165,139,115,161,168,149,84,93,131,137,124,77,93,108,156
chi_circ_0005865	chi-circ-AASS	NC_030811.1	33604688	33608191	+	3503	262	gene-AASS;	exon:33604689-33604865,exon:33608107-33608191	ovi_501178,ovi_501002,ovi_660210,ovi_660018,ovi_501210,ovi_711010,ovi_711012,ovi_706612,ovi_660214,ovi_612078,ovi_601094,ovi_601078,ovi_L6064020,ovi_L6053754,ovi_501176,ovi_601128,ovi_712004,ovi_708032,ovi_711032	13,7,30,19,8,4,3,16,20,9,4,11,4,14,2,19,5,8,7	1.76185e+56
chi_circ_0005878	chi-circ-CPED1	NC_030811.1	34378525	34379635	-	1110	411	gene-CPED1;	exon:34378526-34378613,exon:34379051-34379152,exon:34379415-34379635	ovi_501178,ovi_501002,ovi_660210,ovi_660018,ovi_501210,ovi_711010,ovi_711012,ovi_603222,ovi_706612,ovi_660214,ovi_612078,ovi_601094,ovi_601078,ovi_L6064020,ovi_L6053754,ovi_501176,ovi_601128,ovi_712004,ovi_708032,ovi_711032	36,20,31,51,9,23,14,37,16,23,48,27,32,22,58,9,56,18,109,29	762,982,856,370,197,164,212,169,109,308,225,82,56,29,254,31,315,66,279,84
chi_circ_0005888	chi-circ-CPED1	NC_030811.1	34505125	34525262	-	20137	694	gene-CPED1;	exon:34505126-34505294,exon:34506292-34506478,exon:34512829-34512879,exon:34514648-34514718,exon:34523534-34523606,exon:34525120-34525262	ovi_501178,ovi_501002,ovi_660210,ovi_660018,ovi_501210,ovi_711010,ovi_711012,ovi_603222,ovi_706612,ovi_660214,ovi_612078,ovi_601094,ovi_601078,ovi_L6064020,ovi_L6053754,ovi_501176,ovi_601128,ovi_712004,ovi_708032,ovi_711032	51,25,64,52,21,16,13,26,24,20,50,16,27,10,46,11,77,23,39,15	776,771,651,386,249,165,247,304,126,332,212,90,75,62,263,48,319,65,294,85
chi_circ_0005895	chi-circ-CPED1	NC_030811.1	34558476	34560757	-	2281	302	gene-CPED1;	exon:34558477-34558645,exon:34560625-34560757	ovi_501178,ovi_501002,ovi_660210,ovi_660018,ovi_711010,ovi_711012,ovi_603222,ovi_706612,ovi_660214,ovi_612078,ovi_601078,ovi_L6064020,ovi_L6053754,ovi_501176,ovi_601128,ovi_708032,ovi_711032	15,13,10,3,2,5,3,2,7,14,5,4,17,4,22,23,4	758,955,794,409,191,277,296,146,371,228,75,58,247,40,339,297,79
chi_circ_0005898	chi-circ-CPED1	NC_030811.1	34589868	34638973	-	49105	178	gene-CPED1;	exon:34638796-34638973	ovi_501178,ovi_660210,ovi_660018,ovi_711010,ovi_706612,ovi_612078,ovi_601094,ovi_601078,ovi_L6064020,ovi_L6053754,ovi_601128,ovi_708032,ovi_711032	8,2,6,7,4,6,3,8,6,15,3,12,3	601,646,412,155,139,220,65,74,47,250,310,228,82
chi_circ_0005909	chi-circ-VPS41	NC_030811.1	38083128	38107905	-	24777	396	gene-VPS41;	exon:38083129-38083275,exon:38084505-38084624,exon:38104424-38104489,exon:38107843-38107905	ovi_501178,ovi_501002,ovi_660210,ovi_660018,ovi_501210,ovi_711010,ovi_711012,ovi_603222,ovi_706612,ovi_660214,ovi_612078,ovi_601094,ovi_601078,ovi_L6064020,ovi_L6053754,ovi_501176,ovi_601128,ovi_712004,ovi_708032,ovi_711032	11,3,12,19,9,11,8,11,11,12,16,16,14,16,26,8,11,5,26,11	4.08438e+59
chi_circ_0005914	chi-circ-CDK13	NC_030811.1	39130304	39139929	+	9625	311	gene-CDK13;	exon:39137816-39137955,exon:39139759-39139929	ovi_501178,ovi_501002,ovi_660210,ovi_660018,ovi_501210,ovi_711010,ovi_711012,ovi_603222,ovi_706612,ovi_660214,ovi_612078,ovi_601094,ovi_601078,ovi_L6064020,ovi_L6053754,ovi_501176,ovi_601128,ovi_712004,ovi_708032,ovi_711032	47,23,62,89,54,43,74,56,77,93,84,51,82,73,141,59,75,39,129,70	219,164,173,234,179,173,228,211,179,258,155,143,144,83,162,120,146,163,173,138
chi_circ_0005915	chi-circ-CDK13	NC_030811.1	39130304	39181780	+	51476	247	gene-CDK13;	exon:39180262-39180451,exon:39181724-39181780	ovi_501178,ovi_501002,ovi_660210,ovi_660018,ovi_501210,ovi_711012,ovi_706612,ovi_660214,ovi_612078,ovi_601094,ovi_601078,ovi_L6064020,ovi_L6053754,ovi_601128,ovi_712004,ovi_708032,ovi_711032	6,6,6,8,3,9,3,5,8,4,8,5,14,17,7,9,11	2.34245e+50
chi_circ_0005951	chi-circ-TNS3	NC_030811.1	45262677	45264040	-	1363	375	gene-TNS3;	exon:45262678-45262761,exon:45262849-45262975,exon:45263877-45264040	ovi_501178,ovi_501002,ovi_660210,ovi_660018,ovi_501210,ovi_711010,ovi_711012,ovi_603222,ovi_706612,ovi_660214,ovi_612078,ovi_601094,ovi_601078,ovi_L6064020,ovi_L6053754,ovi_501176,ovi_601128,ovi_712004,ovi_708032,ovi_711032	7,13,24,33,14,12,11,18,29,21,33,22,20,14,41,12,18,7,27,13	96,64,45,118,107,146,229,151,83,162,130,110,56,58,113,75,46,30,109,92
chi_circ_0005955	chi-circ-TNS3	NC_030811.1	45362038	45394399	-	32361	280	gene-TNS3;	exon:45362039-45362077,exon:45382215-45382252,exon:45393704-45393794,exon:45394288-45394399	ovi_501178,ovi_501002,ovi_660018,ovi_501210,ovi_711010,ovi_711012,ovi_603222,ovi_660214,ovi_612078,ovi_601094,ovi_601078,ovi_L6064020,ovi_L6053754,ovi_601128,ovi_712004,ovi_708032,ovi_711032	8,10,3,4,7,5,8,12,10,7,6,16,5,6,4,17,19	135,95,174,153,169,227,241,228,131,67,93,107,113,49,64,148,147
chi_circ_0005971	chi-circ-CFAP69	NC_030811.1	45728468	45754087	-	25619	181	gene-CFAP69;	exon:45728469-45728550,exon:45753989-45754087	ovi_501178,ovi_501002,ovi_660210,ovi_660018,ovi_501210,ovi_711010,ovi_711012,ovi_603222,ovi_706612,ovi_660214,ovi_612078,ovi_601094,ovi_601078,ovi_L6064020,ovi_501176,ovi_708032,ovi_711032	9,3,6,12,7,4,4,10,10,8,7,3,8,5,9,9,4	4.73104e+53
chi_circ_0005986	chi-circ-ACTR3B	NC_030811.1	4725808	4738417	-	12609	292	gene-ACTR3B;	exon:4725809-4725919,exon:4726613-4726737,exon:4738362-4738417	ovi_501178,ovi_501002,ovi_660210,ovi_660018,ovi_501210,ovi_711010,ovi_711012,ovi_603222,ovi_706612,ovi_660214,ovi_612078,ovi_601094,ovi_601078,ovi_L6064020,ovi_L6053754,ovi_501176,ovi_601128,ovi_712004,ovi_708032,ovi_711032	8,13,13,13,7,15,10,12,11,12,13,16,28,13,26,15,16,11,11,22	119,114,95,144,121,151,183,106,87,135,104,73,94,81,91,92,110,94,95,79
chi_circ_0005993	chi-circ-MPP6	NC_030811.1	49001221	49026861	+	25640	119	gene-MPP6;	exon:49001222-49001340	ovi_501178,ovi_660210,ovi_660018,ovi_711010,ovi_711012,ovi_603222,ovi_612078,ovi_601094,ovi_601078,ovi_L6064020,ovi_L6053754,ovi_501176,ovi_601128,ovi_712004,ovi_708032,ovi_711032	3,2,7,4,2,5,5,6,3,5,9,4,5,6,9,5	86,93,100,70,96,95,81,56,58,32,72,34,81,59,70,61
chi_circ_0006012	chi-circ-OSBPL3	NC_030811.1	49261758	49270970	-	9212	442	gene-OSBPL3;	exon:49261759-49261915,exon:49268735-49268848,exon:49270644-49270697,exon:49270854-49270970	ovi_501178,ovi_501002,ovi_660210,ovi_660018,ovi_501210,ovi_711010,ovi_711012,ovi_603222,ovi_706612,ovi_660214,ovi_612078,ovi_601094,ovi_601078,ovi_L6064020,ovi_L6053754,ovi_501176,ovi_712004,ovi_708032,ovi_711032	5,2,14,12,7,3,10,2,10,8,2,7,6,5,8,2,4,6,8	3.29585e+56
chi_circ_0006023	chi-circ-HNRNPA2B1	NC_030811.1	50474367	50476192	-	1825	111	gene-HNRNPA2B1;	exon:50476082-50476192	ovi_501178,ovi_501002,ovi_660210,ovi_660018,ovi_501210,ovi_711012,ovi_603222,ovi_706612,ovi_660214,ovi_612078,ovi_601094,ovi_601078,ovi_L6064020,ovi_L6053754,ovi_501176,ovi_712004,ovi_708032,ovi_711032	12,4,2,3,3,5,4,9,2,6,7,2,5,2,3,4,3,4	1.24613e+71
chi_circ_0006031	chi-circ-SNX10	NC_030811.1	50601751	50605981	+	4230	287	gene-SNX10;	exon:50601752-50601838,exon:50605226-50605326,exon:50605883-50605981	ovi_501178,ovi_501002,ovi_660210,ovi_660018,ovi_501210,ovi_711010,ovi_711012,ovi_603222,ovi_706612,ovi_660214,ovi_612078,ovi_601094,ovi_601078,ovi_L6064020,ovi_L6053754,ovi_501176,ovi_601128,ovi_712004,ovi_708032	8,4,16,12,2,2,7,7,7,4,5,3,3,9,10,5,6,8,6	24,53,64,78,18,22,27,64,50,68,57,64,54,43,42,43,57,68,46
chi_circ_0006034	chi-circ-SKAP2	NC_030811.1	50918794	50957609	-	38815	515	gene-SKAP2;	exon:50918795-50918907,exon:50924714-50924791,exon:50956056-50956190,exon:50956547-50956610,exon:50957485-50957609	ovi_501178,ovi_501002,ovi_660210,ovi_660018,ovi_501210,ovi_711010,ovi_711012,ovi_603222,ovi_706612,ovi_660214,ovi_612078,ovi_601094,ovi_601078,ovi_L6064020,ovi_L6053754,ovi_501176,ovi_601128,ovi_712004,ovi_708032,ovi_711032	5,4,15,23,10,12,7,21,16,17,12,17,7,12,12,5,8,7,14,17	2.73268e+59
chi_circ_0006039	chi-circ-SKAP2	NC_030811.1	50956055	50957609	-	1554	324	gene-SKAP2;	exon:50956056-50956190,exon:50956547-50956610,exon:50957485-50957609	ovi_501178,ovi_501002,ovi_660210,ovi_660018,ovi_501210,ovi_711010,ovi_711012,ovi_603222,ovi_706612,ovi_660214,ovi_612078,ovi_601094,ovi_601078,ovi_L6064020,ovi_L6053754,ovi_501176,ovi_601128,ovi_712004,ovi_708032,ovi_711032	2,4,10,17,10,8,3,3,5,7,6,5,18,6,7,6,16,6,10,2	4.055e+59
chi_circ_0006041	chi-circ-KMT2C	NC_030811.1	5096927	5115964	+	19037	228	gene-KMT2C;	exon:5096928-5097016,exon:5115826-5115964	ovi_501178,ovi_501002,ovi_660210,ovi_660018,ovi_501210,ovi_711010,ovi_711012,ovi_603222,ovi_706612,ovi_660214,ovi_612078,ovi_601094,ovi_601078,ovi_L6053754,ovi_501176,ovi_601128,ovi_712004,ovi_708032	7,5,15,4,3,10,5,6,9,19,4,2,7,7,3,4,11,8	5.45393e+53
chi_circ_0006043	chi-circ-KMT2C	NC_030811.1	5096927	5126553	+	29626	685	gene-KMT2C;	exon:5096928-5097016,exon:5115826-5115964,exon:5121711-5121911,exon:5125350-5125495,exon:5126444-5126553	ovi_501178,ovi_501002,ovi_660210,ovi_660018,ovi_501210,ovi_711010,ovi_711012,ovi_603222,ovi_706612,ovi_660214,ovi_612078,ovi_601094,ovi_601078,ovi_L6064020,ovi_L6053754,ovi_501176,ovi_601128,ovi_712004,ovi_708032,ovi_711032	20,44,101,88,33,39,38,37,39,25,47,14,30,49,59,29,50,32,73,57	5.40426e+59
chi_circ_0006044	chi-circ-KMT2C	NC_030811.1	5096927	5157068	+	60141	362	gene-KMT2C;	exon:5096928-5097016,exon:5126444-5126553,exon:5156906-5157068	ovi_501178,ovi_501002,ovi_660210,ovi_660018,ovi_501210,ovi_711010,ovi_711012,ovi_603222,ovi_706612,ovi_660214,ovi_612078,ovi_601094,ovi_601078,ovi_L6064020,ovi_L6053754,ovi_501176,ovi_601128,ovi_712004,ovi_708032,ovi_711032	14,11,20,24,9,13,10,24,15,13,8,5,24,33,19,5,18,8,10,7	5.10401e+59
chi_circ_0006045	chi-circ-KMT2C	NC_030811.1	5096927	5166415	+	69488	115	gene-KMT2C;	exon:5166301-5166415	ovi_501178,ovi_501002,ovi_660210,ovi_660018,ovi_501210,ovi_711010,ovi_711012,ovi_603222,ovi_706612,ovi_660214,ovi_612078,ovi_601094,ovi_601078,ovi_L6064020,ovi_L6053754,ovi_501176,ovi_601128,ovi_712004,ovi_708032,ovi_711032	12,7,26,22,2,8,6,14,9,10,15,10,9,8,13,8,4,4,8,5	4.99489e+59
chi_circ_0006054	chi-circ-KMT2C	NC_030811.1	5115822	5126553	+	10731	599	gene-KMT2C;	exon:5115823-5115964,exon:5121711-5121911,exon:5125350-5125495,exon:5126444-5126553	ovi_501178,ovi_501002,ovi_660210,ovi_660018,ovi_501210,ovi_711010,ovi_711012,ovi_603222,ovi_706612,ovi_660214,ovi_612078,ovi_601094,ovi_601078,ovi_L6064020,ovi_L6053754,ovi_501176,ovi_601128,ovi_712004,ovi_708032,ovi_711032	7,4,7,17,11,3,11,9,6,3,4,4,16,8,7,17,16,2,17,10	4.95458e+59
chi_circ_0006057	chi-circ-KMT2C	NC_030811.1	5115825	5126553	+	10728	596	gene-KMT2C;	exon:5115826-5115964,exon:5121711-5121911,exon:5125350-5125495,exon:5126444-5126553	ovi_501178,ovi_501002,ovi_660210,ovi_660018,ovi_501210,ovi_711010,ovi_711012,ovi_603222,ovi_706612,ovi_660214,ovi_612078,ovi_601094,ovi_601078,ovi_L6064020,ovi_L6053754,ovi_501176,ovi_601128,ovi_712004,ovi_708032,ovi_711032	50,19,41,52,24,48,40,34,26,28,50,36,49,54,43,32,52,20,46,34	4.97458e+59
chi_circ_0006059	chi-circ-KMT2C	NC_030811.1	5115825	5166415	+	50590	455	gene-KMT2C;	exon:5115826-5115964,exon:5121711-5121911,exon:5166301-5166415	ovi_501002,ovi_660018,ovi_711010,ovi_711012,ovi_603222,ovi_706612,ovi_660214,ovi_612078,ovi_601094,ovi_601078,ovi_L6064020,ovi_L6053754,ovi_501176,ovi_601128,ovi_708032,ovi_711032	2,9,4,7,6,8,4,7,4,4,5,5,7,6,6,2	5.21385e+47
chi_circ_0006060	chi-circ-KMT2C	NC_030811.1	5121710	5126553	+	4843	457	gene-KMT2C;	exon:5121711-5121911,exon:5125350-5125495,exon:5126444-5126553	ovi_501178,ovi_501002,ovi_660210,ovi_660018,ovi_501210,ovi_711010,ovi_711012,ovi_603222,ovi_706612,ovi_660214,ovi_612078,ovi_601094,ovi_601078,ovi_L6064020,ovi_L6053754,ovi_501176,ovi_601128,ovi_712004,ovi_708032,ovi_711032	20,27,45,60,21,46,25,37,19,38,37,32,48,43,29,30,44,21,54,38	5.55625e+59
chi_circ_0006069	chi-circ-HIBADH	NC_030811.1	51716298	51735271	-	18973	161	gene-HIBADH;	exon:51735111-51735271	ovi_501178,ovi_501002,ovi_660210,ovi_660018,ovi_711010,ovi_711012,ovi_603222,ovi_706612,ovi_660214,ovi_612078,ovi_601078,ovi_L6064020,ovi_L6053754,ovi_601128,ovi_712004	13,10,13,15,7,7,12,2,10,10,12,19,11,17,4	25,39,36,16,26,30,50,23,57,15,12,10,31,15,26
chi_circ_0006090	chi-circ-KMT2C	NC_030811.1	5244794	5248463	+	3669	376	gene-KMT2C;	exon:5244795-5244873,exon:5246366-5246429,exon:5248231-5248463	ovi_501178,ovi_501002,ovi_660210,ovi_660018,ovi_501210,ovi_711010,ovi_711012,ovi_603222,ovi_706612,ovi_660214,ovi_612078,ovi_601094,ovi_601078,ovi_L6064020,ovi_L6053754,ovi_501176,ovi_601128,ovi_712004,ovi_708032,ovi_711032	7,6,18,10,11,10,21,16,12,14,18,9,14,25,17,11,11,11,13,8	144,187,88,103,148,218,222,200,126,151,128,118,89,55,46,108,77,121,122,103
chi_circ_0006093	chi-circ-CREB5	NC_030811.1	52816809	52823094	+	6285	238	gene-CREB5;	exon:52816810-52816936,exon:52822984-52823094	ovi_501178,ovi_501002,ovi_660210,ovi_660018,ovi_660214,ovi_612078,ovi_601094,ovi_601078,ovi_L6064020,ovi_L6053754,ovi_601128,ovi_708032	5,2,18,2,6,4,6,5,4,4,8,4	17,14,14,24,13,7,5,7,1,12,27,25
chi_circ_0006104	chi-circ-CHN2	NC_030811.1	53588785	53593316	+	4531	322	gene-CHN2;	exon:53588786-53588863,exon:53591382-53591519,exon:53593211-53593316	ovi_501178,ovi_660210,ovi_660018,ovi_501210,ovi_711010,ovi_711012,ovi_603222,ovi_706612,ovi_612078,ovi_601094,ovi_601078,ovi_L6064020,ovi_L6053754,ovi_501176,ovi_708032,ovi_711032	5,3,3,2,5,3,4,7,3,5,12,3,2,7,7,2	34,57,56,35,65,75,36,58,48,34,44,32,49,29,38,41
chi_circ_0006108	chi-circ-SCRN1	NC_030811.1	53829777	53831082	-	1305	398	gene-SCRN1;	exon:53829778-53829972,exon:53830880-53831082	ovi_501178,ovi_501002,ovi_660210,ovi_660018,ovi_501210,ovi_711010,ovi_711012,ovi_603222,ovi_706612,ovi_660214,ovi_612078,ovi_601094,ovi_601078,ovi_L6064020,ovi_L6053754,ovi_501176,ovi_601128,ovi_712004,ovi_708032,ovi_711032	8,36,14,63,40,8,18,5,4,19,70,17,9,10,23,6,9,15,42,20	148,117,139,139,114,140,115,140,163,142,171,131,118,119,120,99,169,85,119,147
chi_circ_0006112	chi-circ-PLEKHA8	NC_030811.1	53931183	53935614	+	4431	242	gene-PLEKHA8;	exon:53931184-53931300,exon:53935490-53935614	ovi_501178,ovi_501002,ovi_660210,ovi_660018,ovi_501210,ovi_711010,ovi_711012,ovi_660214,ovi_612078,ovi_601094,ovi_601078,ovi_L6064020,ovi_L6053754,ovi_501176,ovi_601128,ovi_708032,ovi_711032	6,6,9,6,2,4,12,6,11,15,9,10,18,8,24,15,10	68,84,143,99,64,96,103,122,132,71,144,85,81,85,132,87,122
chi_circ_0006115	chi-circ-PLEKHA8	NC_030811.1	53935489	53951789	+	16300	486	gene-PLEKHA8;	exon:53935490-53935614,exon:53940679-53940837,exon:53950938-53951068,exon:53951719-53951789	ovi_501178,ovi_501002,ovi_660018,ovi_501210,ovi_711010,ovi_711012,ovi_603222,ovi_706612,ovi_612078,ovi_601094,ovi_601078,ovi_L6064020,ovi_L6053754,ovi_501176,ovi_601128,ovi_708032,ovi_711032	3,2,6,5,5,6,9,3,7,3,3,5,5,3,15,10,10	101,116,115,90,146,135,126,118,142,88,154,92,119,115,180,121,124
chi_circ_0006123	chi-circ-ZNRF2	NC_030811.1	54265721	54277099	+	11378	186	gene-ZNRF2;	exon:54265722-54265827,exon:54272352-54272431	ovi_501178,ovi_501002,ovi_660210,ovi_660018,ovi_711010,ovi_711012,ovi_603222,ovi_706612,ovi_660214,ovi_601094,ovi_601078,ovi_L6064020,ovi_L6053754,ovi_708032,ovi_711032	3,3,8,5,3,8,6,7,8,9,3,5,6,9,4	1.7127e+44
chi_circ_0006129	chi-circ-PRKAG2	NC_030811.1	5559757	5566737	+	6980	352	gene-PRKAG2;	exon:5559758-5559829,exon:5566458-5566737	ovi_501178,ovi_501002,ovi_660210,ovi_660018,ovi_501210,ovi_711010,ovi_603222,ovi_660214,ovi_612078,ovi_601078,ovi_L6053754,ovi_501176,ovi_601128,ovi_708032,ovi_711032	7,2,7,7,2,4,4,4,7,12,8,5,22,21,6	46,30,18,37,38,41,43,28,42,21,26,22,55,29,21
chi_circ_0006136	chi-circ-AVL9	NC_030811.1	56243025	56253826	+	10801	444	gene-AVL9;	exon:56243026-56243146,exon:56244824-56244909,exon:56250691-56250780,exon:56251454-56251520,exon:56252576-56252616,exon:56253788-56253826	ovi_501002,ovi_660210,ovi_660018,ovi_501210,ovi_711010,ovi_711012,ovi_603222,ovi_706612,ovi_660214,ovi_612078,ovi_601094,ovi_601078,ovi_L6064020,ovi_L6053754,ovi_501176,ovi_601128,ovi_712004,ovi_708032,ovi_711032	7,20,12,7,7,4,4,4,15,8,14,3,4,5,3,5,7,2,8	5.75586e+56
chi_circ_0006140	chi-circ-AVL9	NC_030811.1	56248036	56270351	+	22315	427	gene-AVL9;	exon:56248037-56248108,exon:56250691-56250780,exon:56251454-56251520,exon:56252576-56252616,exon:56253788-56253826,exon:56270234-56270351	ovi_501178,ovi_501002,ovi_660210,ovi_660018,ovi_501210,ovi_711010,ovi_711012,ovi_603222,ovi_706612,ovi_660214,ovi_612078,ovi_601094,ovi_601078,ovi_L6064020,ovi_L6053754,ovi_501176,ovi_601128,ovi_708032,ovi_711032	10,8,19,22,9,6,10,4,8,13,4,4,9,4,13,4,10,7,8	2.86375e+56
chi_circ_0006143	chi-circ-LOC102179628	NC_030811.1	56358596	56359677	-	1081	348	gene-LOC102179628;	exon:56358597-56358882,exon:56359616-56359677	ovi_501178,ovi_501002,ovi_660018,ovi_501210,ovi_711010,ovi_711012,ovi_706612,ovi_660214,ovi_612078,ovi_601094,ovi_601078,ovi_L6053754,ovi_501176,ovi_601128,ovi_712004,ovi_708032,ovi_711032	17,5,25,4,6,5,5,7,12,3,9,6,4,12,4,15,10	3,1,5,5,2,4,0,3,14,5,0,1,6,16,2,5,7
chi_circ_0006147	chi-circ-FKBP9	NC_030811.1	56393856	56404364	+	10508	482	gene-FKBP9;	exon:56393857-56394002,exon:56399692-56399881,exon:56404219-56404364	ovi_501178,ovi_501002,ovi_660210,ovi_660018,ovi_501210,ovi_711010,ovi_711012,ovi_603222,ovi_706612,ovi_660214,ovi_612078,ovi_601078,ovi_L6064020,ovi_L6053754,ovi_501176,ovi_601128,ovi_708032,ovi_711032	12,12,22,6,8,10,4,3,8,19,19,11,11,11,3,26,7,11	3.35253e+53
chi_circ_0006150	chi-circ-FKBP9	NC_030811.1	56393856	56421601	+	27745	426	gene-FKBP9;	exon:56393857-56394002,exon:56421322-56421601	ovi_501178,ovi_501002,ovi_660210,ovi_660018,ovi_501210,ovi_711010,ovi_711012,ovi_603222,ovi_706612,ovi_660214,ovi_612078,ovi_601094,ovi_L6064020,ovi_L6053754,ovi_601128,ovi_712004,ovi_708032,ovi_711032	4,10,19,9,6,5,5,7,7,6,15,4,6,12,31,5,13,3	3.87309e+53
chi_circ_0006155	chi-circ-BBS9	NC_030811.1	56520025	56541237	+	21212	453	gene-BBS9;	exon:56520026-56520148,exon:56529583-56529733,exon:56532665-56532729,exon:56541124-56541237	ovi_501178,ovi_501002,ovi_660210,ovi_660018,ovi_711010,ovi_711012,ovi_603222,ovi_706612,ovi_660214,ovi_601094,ovi_601078,ovi_L6064020,ovi_711032	3,5,3,4,5,3,7,5,3,2,4,5,3	61,103,106,142,84,190,142,77,135,97,81,103,113
chi_circ_0006161	chi-circ-BBS9	NC_030811.1	56703778	56732640	+	28862	182	gene-BBS9;	exon:56703779-56703960	ovi_501178,ovi_501002,ovi_660210,ovi_501210,ovi_711010,ovi_711012,ovi_603222,ovi_706612,ovi_660214,ovi_601078,ovi_L6053754,ovi_601128	2,4,6,2,3,4,3,4,7,4,3,3	92,126,112,101,145,199,177,111,220,104,108,22
chi_circ_0006163	chi-circ-BBS9	NC_030811.1	56703778	56765980	+	62202	438	gene-BBS9;	exon:56703779-56703960,exon:56722171-56722273,exon:56765828-56765980	ovi_501178,ovi_501002,ovi_660210,ovi_660018,ovi_711010,ovi_711012,ovi_603222,ovi_706612,ovi_660214,ovi_612078,ovi_601094,ovi_L6064020,ovi_501176,ovi_601128,ovi_712004,ovi_708032,ovi_711032	6,2,3,18,7,5,4,18,4,9,5,7,4,2,6,4,12	73,110,97,160,124,182,202,129,217,106,117,90,121,25,86,114,173
chi_circ_0006168	chi-circ-BBS9	NC_030811.1	56713107	56732640	+	19533	157	gene-BBS9;	exon:56713108-56713161,exon:56722171-56722273	ovi_501178,ovi_501002,ovi_660210,ovi_660018,ovi_501210,ovi_711010,ovi_711012,ovi_603222,ovi_706612,ovi_660214,ovi_612078,ovi_601094,ovi_601078,ovi_L6064020,ovi_L6053754,ovi_501176,ovi_601128,ovi_712004,ovi_708032,ovi_711032	16,11,23,42,21,24,11,17,15,20,24,13,11,25,26,16,10,16,21,41	116,198,183,218,146,165,220,207,131,283,125,123,92,99,102,126,34,103,122,208
chi_circ_0006173	chi-circ-BBS9	NC_030811.1	56732499	56765980	+	33481	390	gene-BBS9;	exon:56732500-56732640,exon:56742235-56742330,exon:56765828-56765980	ovi_501178,ovi_501002,ovi_660210,ovi_660018,ovi_711010,ovi_711012,ovi_603222,ovi_706612,ovi_660214,ovi_612078,ovi_601094,ovi_601078,ovi_L6053754,ovi_708032,ovi_711032	8,2,3,12,6,6,8,4,12,10,5,3,5,8,3	1.16192e+44
chi_circ_0006176	chi-circ-BBS9	NC_030811.1	56742234	56765980	+	23746	422	gene-BBS9;	exon:56742235-56742330,exon:56756746-56756918,exon:56765828-56765980	ovi_501178,ovi_660210,ovi_660018,ovi_501210,ovi_711010,ovi_711012,ovi_603222,ovi_706612,ovi_660214,ovi_612078,ovi_601094,ovi_601078,ovi_L6064020,ovi_L6053754,ovi_501176,ovi_712004,ovi_708032,ovi_711032	5,8,36,11,4,19,16,9,3,7,13,12,12,21,17,9,31,15	83,118,214,130,148,186,215,112,255,121,140,115,94,112,129,97,111,204
chi_circ_0006203	chi-circ-DPY19L2	NC_030811.1	58314347	58338148	-	23801	238	gene-DPY19L2;	exon:58314348-58314439,exon:58316913-58316970,exon:58338061-58338148	ovi_501002,ovi_660210,ovi_660018,ovi_501210,ovi_711010,ovi_711012,ovi_603222,ovi_706612,ovi_660214,ovi_612078,ovi_601094,ovi_601078,ovi_L6064020,ovi_L6053754,ovi_501176,ovi_708032,ovi_711032	4,13,5,7,9,3,11,4,17,3,8,7,2,2,6,6,3	40,61,89,78,69,66,65,46,72,40,49,44,51,49,70,36,65
chi_circ_0006210	chi-circ-HERPUD2	NC_030811.1	58776480	58782610	-	6130	347	gene-HERPUD2;	exon:58776481-58776635,exon:58779100-58779213,exon:58782533-58782610	ovi_501178,ovi_501002,ovi_660210,ovi_660018,ovi_501210,ovi_711010,ovi_711012,ovi_603222,ovi_706612,ovi_660214,ovi_612078,ovi_601094,ovi_601078,ovi_L6064020,ovi_L6053754,ovi_501176,ovi_601128,ovi_708032,ovi_711032	11,12,20,33,3,8,12,7,16,10,7,14,15,14,4,6,31,35,26	1.88285e+56
chi_circ_0006212	chi-circ-SEPT7	NC_030811.1	58949263	58969557	+	20294	461	gene-SEPT7;	exon:58949264-58949370,exon:58962167-58962267,exon:58963091-58963225,exon:58969440-58969557	ovi_660210,ovi_501210,ovi_711010,ovi_711012,ovi_603222,ovi_706612,ovi_660214,ovi_612078,ovi_601094,ovi_601078,ovi_L6064020,ovi_L6053754,ovi_601128,ovi_708032	11,4,2,4,8,7,5,3,2,4,8,8,6,9	3.04013e+54
chi_circ_0006216	chi-circ-SEPT7	NC_030811.1	58963090	58983051	+	19961	621	gene-SEPT7;	exon:58963091-58963225,exon:58969440-58969557,exon:58975872-58975964,exon:58976985-58977081,exon:58978330-58978381,exon:58982926-58983051	ovi_501178,ovi_501002,ovi_660210,ovi_660018,ovi_501210,ovi_711010,ovi_711012,ovi_603222,ovi_706612,ovi_660214,ovi_612078,ovi_601094,ovi_601078,ovi_L6064020,ovi_L6053754,ovi_501176,ovi_601128,ovi_712004,ovi_708032,ovi_711032	20,24,35,33,8,12,15,12,20,28,20,17,13,12,19,16,13,4,32,13	1.40621e+77
chi_circ_0006217	chi-circ-SEPT7	NC_030811.1	58969439	58978381	+	8942	360	gene-SEPT7;	exon:58969440-58969557,exon:58975872-58975964,exon:58976985-58977081,exon:58978330-58978381	ovi_501178,ovi_501002,ovi_660210,ovi_660018,ovi_501210,ovi_711010,ovi_711012,ovi_603222,ovi_706612,ovi_660214,ovi_612078,ovi_601094,ovi_601078,ovi_L6064020,ovi_L6053754,ovi_601128,ovi_712004,ovi_708032,ovi_711032	8,8,23,29,9,4,7,16,20,10,4,12,10,15,22,19,9,13,9	1.43924e+73
chi_circ_0006235	chi-circ-DOCK4	NC_030811.1	63646651	63648510	-	1859	309	gene-DOCK4;	exon:63646652-63646818,exon:63648369-63648510	ovi_501178,ovi_660210,ovi_660018,ovi_501210,ovi_711010,ovi_711012,ovi_603222,ovi_706612,ovi_660214,ovi_612078,ovi_601094,ovi_601078,ovi_L6064020,ovi_L6053754,ovi_601128,ovi_712004,ovi_708032	3,13,9,2,4,7,6,4,2,5,8,3,3,12,5,4,6	66,54,70,39,43,59,66,19,57,37,34,12,25,21,35,43,14
chi_circ_0006240	chi-circ-DOCK4	NC_030811.1	63861583	63890071	-	28488	515	gene-DOCK4;	exon:63861584-63861735,exon:63868465-63868549,exon:63879467-63879563,exon:63884306-63884361,exon:63886324-63886364,exon:63889988-63890071	ovi_501178,ovi_501002,ovi_660210,ovi_660018,ovi_501210,ovi_711010,ovi_711012,ovi_706612,ovi_660214,ovi_612078,ovi_L6064020,ovi_L6053754,ovi_601128,ovi_708032	6,9,8,8,6,7,7,3,2,2,2,7,13,12	82,70,64,73,46,39,51,41,43,38,32,53,43,58
chi_circ_0006252	chi-circ-BMT2	NC_030811.1	64702016	64716666	-	14650	471	gene-BMT2;	exon:64702017-64702187,exon:64704627-64704695,exon:64712536-64712624,exon:64716525-64716666	ovi_501178,ovi_501002,ovi_660210,ovi_660018,ovi_501210,ovi_711010,ovi_711012,ovi_603222,ovi_706612,ovi_660214,ovi_612078,ovi_601094,ovi_601078,ovi_L6064020,ovi_L6053754,ovi_501176,ovi_601128,ovi_712004,ovi_708032,ovi_711032	8,16,37,23,7,6,6,20,13,21,13,19,15,10,18,12,30,4,18,21	181,84,174,322,173,183,201,183,198,190,277,172,197,189,232,154,347,168,185,200
chi_circ_0006256	chi-circ-TES	NC_030811.1	68108491	68125110	+	16619	86	gene-TES;	exon:68108492-68108577	ovi_501178,ovi_501002,ovi_660210,ovi_660018,ovi_501210,ovi_706612,ovi_660214,ovi_612078,ovi_501176,ovi_601128,ovi_708032,ovi_711032	3,5,2,10,4,5,6,3,2,5,4,2	7.65659e+40
chi_circ_0006297	chi-circ-EPDR1	NC_030811.1	70521838	70523336	-	1498	402	gene-EPDR1;	exon:70521839-70522031,exon:70523128-70523336	ovi_501178,ovi_501002,ovi_660210,ovi_660018,ovi_501210,ovi_711010,ovi_711012,ovi_603222,ovi_706612,ovi_660214,ovi_612078,ovi_601094,ovi_601078,ovi_L6064020,ovi_L6053754,ovi_501176,ovi_601128,ovi_712004,ovi_708032,ovi_711032	3,6,8,21,7,19,36,21,20,9,30,21,30,10,15,17,25,9,35,15	1.06119e+59
chi_circ_0006311	chi-circ-COG5	NC_030811.1	71702443	71711869	+	9426	323	gene-COG5;	exon:71702444-71702583,exon:71705487-71705544,exon:71711646-71711700,exon:71711800-71711869	ovi_501178,ovi_501002,ovi_660210,ovi_660018,ovi_501210,ovi_711010,ovi_711012,ovi_603222,ovi_706612,ovi_660214,ovi_612078,ovi_601094,ovi_601078,ovi_L6064020,ovi_L6053754,ovi_501176,ovi_601128,ovi_712004,ovi_708032,ovi_711032	18,24,27,20,11,20,7,21,20,14,21,11,34,14,30,9,33,6,22,22	2.97342e+59
chi_circ_0006312	chi-circ-COG5	NC_030811.1	71702443	71727452	+	25009	389	gene-COG5;	exon:71702444-71702583,exon:71705487-71705544,exon:71711800-71711869,exon:71727332-71727452	ovi_501002,ovi_660210,ovi_660018,ovi_711010,ovi_711012,ovi_603222,ovi_706612,ovi_660214,ovi_612078,ovi_601094,ovi_L6064020,ovi_L6053754,ovi_708032,ovi_711032	7,9,9,3,3,4,2,3,2,3,4,4,3,6	2.79394e+41
chi_circ_0006317	chi-circ-COG5	NC_030811.1	71844349	71867531	+	23182	357	gene-COG5;	exon:71844350-71844515,exon:71863222-71863334,exon:71867454-71867531	ovi_501178,ovi_501002,ovi_660210,ovi_660018,ovi_603222,ovi_660214,ovi_612078,ovi_601094,ovi_601078,ovi_L6064020,ovi_L6053754,ovi_501176,ovi_601128,ovi_708032	7,2,3,7,4,5,6,5,5,4,3,3,6,2	2.2024e+41
chi_circ_0006325	chi-circ-HBP1	NC_030811.1	71998109	72000566	-	2457	413	gene-HBP1;	exon:71998110-71998338,exon:72000383-72000566	ovi_501178,ovi_501002,ovi_660210,ovi_660018,ovi_711010,ovi_660214,ovi_612078,ovi_601094,ovi_601078,ovi_L6064020,ovi_L6053754,ovi_601128,ovi_712004,ovi_708032	7,6,10,6,5,3,9,4,6,4,6,10,2,9	6.60475e+43
chi_circ_0006339	chi-circ-PUS7	NC_030811.1	73668295	73684529	+	16234	78	gene-PUS7;	exon:73684452-73684529	ovi_501178,ovi_501002,ovi_660210,ovi_660018,ovi_501210,ovi_711010,ovi_603222,ovi_706612,ovi_660214,ovi_612078,ovi_601094,ovi_601078,ovi_L6064020,ovi_L6053754,ovi_501176,ovi_601128,ovi_712004,ovi_708032,ovi_711032	2,2,9,13,6,7,12,4,8,9,10,15,6,12,11,10,6,6,4	97,39,65,139,90,93,116,112,102,68,93,59,38,88,103,94,71,119,104
chi_circ_0006342	chi-circ-SRPK2	NC_030811.1	73926020	73959590	+	33570	544	gene-SRPK2;	exon:73926021-73926172,exon:73955894-73956002,exon:73956605-73956692,exon:73956915-73957002,exon:73959484-73959590	ovi_501178,ovi_501002,ovi_660210,ovi_660018,ovi_501210,ovi_711010,ovi_711012,ovi_603222,ovi_706612,ovi_660214,ovi_612078,ovi_601094,ovi_601078,ovi_L6064020,ovi_L6053754,ovi_501176,ovi_601128,ovi_712004,ovi_708032,ovi_711032	11,17,43,47,26,25,25,15,26,14,18,24,14,26,16,12,12,18,17,26	8.76114e+72
chi_circ_0006355	chi-circ-KMT2E	NC_030811.1	74029450	74041925	-	12475	228	gene-KMT2E;	exon:74041698-74041925	ovi_660210,ovi_660018,ovi_711010,ovi_711012,ovi_603222,ovi_706612,ovi_660214,ovi_601128,ovi_708032	4,7,2,3,3,3,8,7,3	1.38614e+32
chi_circ_0006357	chi-circ-KMT2E	NC_030811.1	74029450	74076519	-	47069	284	gene-KMT2E;	exon:74029451-74029549,exon:74076335-74076519	ovi_501178,ovi_501002,ovi_660210,ovi_660018,ovi_501210,ovi_711010,ovi_711012,ovi_603222,ovi_706612,ovi_660214,ovi_612078,ovi_601094,ovi_601078,ovi_L6064020,ovi_L6053754,ovi_501176,ovi_601128,ovi_712004,ovi_708032,ovi_711032	16,14,17,37,8,12,11,13,33,16,17,16,15,10,9,5,23,16,19,5	9.52101e+66
chi_circ_0006374	chi-circ-KMT2E	NC_030811.1	74056042	74076519	-	20477	266	gene-KMT2E;	exon:74056043-74056123,exon:74076335-74076519	ovi_501178,ovi_501002,ovi_660210,ovi_660018,ovi_501210,ovi_711010,ovi_711012,ovi_603222,ovi_706612,ovi_660214,ovi_612078,ovi_601094,ovi_601078,ovi_L6064020,ovi_L6053754,ovi_501176,ovi_601128,ovi_712004,ovi_708032,ovi_711032	8,24,23,15,7,10,8,6,12,14,14,8,3,4,8,8,7,4,11,9	8.54117e+65
chi_circ_0006389	chi-circ-ARMC10	NC_030811.1	75911774	75917786	-	6012	461	gene-ARMC10;	exon:75911775-75911951,exon:75914991-75915125,exon:75917638-75917786	ovi_501178,ovi_501002,ovi_660210,ovi_660018,ovi_501210,ovi_711010,ovi_711012,ovi_603222,ovi_706612,ovi_660214,ovi_612078,ovi_601094,ovi_601078,ovi_L6064020,ovi_L6053754,ovi_501176,ovi_601128,ovi_712004,ovi_708032,ovi_711032	63,25,30,80,40,48,68,66,42,29,92,82,105,72,89,62,92,28,115,81	7.45463e+64
chi_circ_0006393	chi-circ-FAM185A	NC_030811.1	76225939	76236869	-	10930	249	gene-FAM185A;	exon:76225940-76226078,exon:76236760-76236869	ovi_501178,ovi_660210,ovi_660018,ovi_711012,ovi_612078,ovi_601094,ovi_601078,ovi_L6064020,ovi_L6053754,ovi_501176,ovi_601128,ovi_708032,ovi_711032	5,16,6,2,11,3,7,2,11,7,23,4,3	87,96,112,63,80,64,72,45,51,49,131,54,76
chi_circ_0006398	chi-circ-CCDC146	NC_030811.1	76347468	76366197	+	18729	460	gene-CCDC146;	exon:76347469-76347645,exon:76353052-76353238,exon:76366102-76366197	ovi_501178,ovi_501002,ovi_660210,ovi_660018,ovi_501210,ovi_711010,ovi_711012,ovi_603222,ovi_706612,ovi_660214,ovi_612078,ovi_601094,ovi_601078,ovi_L6053754,ovi_501176,ovi_708032,ovi_711032	10,13,15,20,11,16,10,13,14,32,10,4,3,4,5,9,12	4.54856e+52
chi_circ_0006400	chi-circ-CCDC146	NC_030811.1	76351057	76353238	+	2181	489	gene-CCDC146;	exon:76351058-76351131,exon:76352006-76352233,exon:76353052-76353238	ovi_501178,ovi_501002,ovi_660210,ovi_660018,ovi_711012,ovi_603222,ovi_706612,ovi_612078,ovi_601094,ovi_601078,ovi_L6064020,ovi_L6053754,ovi_708032,ovi_711032	5,4,8,9,4,6,10,2,3,8,2,4,7,9	4.81574e+42
chi_circ_0006411	chi-circ-RSBN1L	NC_030811.1	76753169	76781290	+	28121	260	gene-RSBN1L;	exon:76753170-76753286,exon:76781148-76781290	ovi_501178,ovi_501002,ovi_660210,ovi_660018,ovi_501210,ovi_711010,ovi_711012,ovi_603222,ovi_706612,ovi_660214,ovi_612078,ovi_601078,ovi_L6064020,ovi_L6053754,ovi_501176,ovi_601128,ovi_708032,ovi_711032	10,4,19,11,2,6,11,8,8,8,9,4,3,2,5,4,11,4	2.83305e+53
chi_circ_0006440	chi-circ-SEMA3C	NC_030811.1	80222792	80252119	-	29327	223	gene-SEMA3C;	exon:80222793-80223015	ovi_501178,ovi_501002,ovi_660210,ovi_660018,ovi_501210,ovi_711010,ovi_711012,ovi_603222,ovi_706612,ovi_660214,ovi_612078,ovi_601094,ovi_601078,ovi_L6064020,ovi_L6053754,ovi_601128,ovi_712004,ovi_708032,ovi_711032	6,4,9,25,2,11,8,6,22,5,12,8,4,6,22,37,4,8,2	3.54243e+56
chi_circ_0006452	chi-circ-CACNA2D1	NC_030811.1	81701968	81722460	-	20492	458	gene-CACNA2D1;	exon:81701969-81702056,exon:81703096-81703193,exon:81711111-81711171,exon:81713124-81713200,exon:81719506-81719567,exon:81722389-81722460	ovi_501178,ovi_501002,ovi_660210,ovi_660018,ovi_501210,ovi_711010,ovi_711012,ovi_603222,ovi_706612,ovi_660214,ovi_612078,ovi_601094,ovi_601078,ovi_L6064020,ovi_L6053754,ovi_601128,ovi_712004,ovi_708032,ovi_711032	14,5,16,14,3,19,12,10,5,11,9,11,10,2,20,6,5,18,5	4.06523e+56
chi_circ_0006459	chi-circ-CACNA2D1	NC_030811.1	81788477	81814867	-	26390	353	gene-CACNA2D1;	exon:81788478-81788577,exon:81792379-81792429,exon:81797682-81797751,exon:81814736-81814867	ovi_501178,ovi_501002,ovi_660210,ovi_660018,ovi_501210,ovi_711010,ovi_711012,ovi_603222,ovi_706612,ovi_660214,ovi_612078,ovi_601094,ovi_601078,ovi_L6064020,ovi_L6053754,ovi_601128,ovi_712004,ovi_708032	3,6,8,6,4,6,4,4,4,4,13,7,12,7,19,9,3,13	3.41554e+53
chi_circ_0006475	chi-circ-KIAA1324L	NC_030811.1	86937707	86952004	-	14297	435	gene-KIAA1324L;	exon:86937708-86937796,exon:86938408-86938560,exon:86947345-86947450,exon:86951918-86952004	ovi_501178,ovi_660210,ovi_660018,ovi_501210,ovi_711010,ovi_706612,ovi_612078,ovi_601094,ovi_601078,ovi_L6064020,ovi_L6053754,ovi_712004,ovi_708032,ovi_711032	5,8,2,5,4,4,8,2,3,9,4,5,7,5	88,144,136,90,100,197,71,49,78,67,65,74,88,110
chi_circ_0006485	chi-circ-CUL1	NC_030811.1	8722127	8735718	-	13591	473	gene-CUL1;	intron:8722128-8722429,intron:8735548-8735718	ovi_501178,ovi_501002,ovi_660210,ovi_660018,ovi_501210,ovi_711010,ovi_711012,ovi_603222,ovi_706612,ovi_660214,ovi_612078,ovi_601094,ovi_601078,ovi_L6064020,ovi_L6053754,ovi_501176,ovi_601128,ovi_712004,ovi_708032,ovi_711032	66,37,114,109,51,51,72,76,51,68,91,73,82,64,134,57,134,49,135,91	145,79,104,220,132,160,165,162,176,135,151,106,108,122,139,95,141,84,130,147
chi_circ_0006486	chi-circ-CROT	NC_030811.1	87337261	87344018	+	6757	352	gene-CROT;	exon:87337262-87337352,exon:87339873-87340008,exon:87343894-87344018	ovi_501178,ovi_501002,ovi_660210,ovi_660018,ovi_501210,ovi_711010,ovi_711012,ovi_603222,ovi_706612,ovi_660214,ovi_612078,ovi_601094,ovi_601078,ovi_L6064020,ovi_L6053754,ovi_501176,ovi_601128,ovi_712004,ovi_708032,ovi_711032	34,17,31,38,12,22,11,15,28,22,23,20,34,16,11,12,75,19,47,23	2.03184e+59
chi_circ_0006492	chi-circ-CROT	NC_030811.1	87364332	87371284	+	6952	309	gene-CROT;	exon:87364333-87364426,exon:87370652-87370735,exon:87371154-87371284	ovi_501178,ovi_501002,ovi_660210,ovi_660018,ovi_501210,ovi_711010,ovi_711012,ovi_603222,ovi_706612,ovi_660214,ovi_612078,ovi_601094,ovi_601078,ovi_L6064020,ovi_L6053754,ovi_601128,ovi_712004,ovi_708032,ovi_711032	2,4,10,8,3,4,3,6,4,5,5,3,2,6,8,4,4,6,5	3.11299e+56
chi_circ_0006517	chi-circ-LOC102171502	NC_030811.1	87832490	87875080	-	42590	438	gene-LOC102171502;	exon:87832491-87832612,exon:87841080-87841226,exon:87874912-87875080	ovi_501178,ovi_501002,ovi_660210,ovi_660018,ovi_501210,ovi_711010,ovi_711012,ovi_603222,ovi_706612,ovi_660214,ovi_612078,ovi_601094,ovi_601078,ovi_L6064020,ovi_L6053754,ovi_501176,ovi_601128,ovi_708032,ovi_711032	6,14,21,21,14,9,5,18,8,30,5,16,12,19,16,19,19,20,19	98,107,193,81,80,30,58,128,53,339,57,79,72,51,40,75,67,53,91
chi_circ_0006519	chi-circ-LOC102171502	NC_030811.1	87841079	87875080	-	34001	563	gene-LOC102171502;	exon:87841080-87841226,exon:87854274-87854362,exon:87867017-87867174,exon:87874912-87875080	ovi_501002,ovi_660210,ovi_660018,ovi_711010,ovi_711012,ovi_603222,ovi_706612,ovi_660214,ovi_612078,ovi_601094,ovi_601078,ovi_L6064020,ovi_601128,ovi_711032	5,14,11,5,4,8,3,15,3,5,2,2,7,4	107,220,86,38,53,144,59,355,59,72,79,48,59,90
chi_circ_0006524	chi-circ-LOC102171502	NC_030811.1	87867016	87875080	-	8064	406	gene-LOC102171502;	exon:87867017-87867174,exon:87871884-87871962,exon:87874912-87875080	ovi_501178,ovi_501002,ovi_660210,ovi_660018,ovi_501210,ovi_711010,ovi_711012,ovi_603222,ovi_706612,ovi_660214,ovi_612078,ovi_601094,ovi_601078,ovi_L6064020,ovi_L6053754,ovi_501176,ovi_601128,ovi_708032,ovi_711032	8,12,3,10,11,3,10,4,2,19,4,10,12,8,8,7,8,10,11	131,157,275,132,114,58,63,179,67,442,74,98,113,51,52,99,88,78,118
chi_circ_0006528	chi-circ-LOC102171502	NC_030811.1	87893164	87962160	-	68996	573	gene-LOC102171502;	exon:87893165-87893245,exon:87894972-87895076,exon:87906699-87906784,exon:87916418-87916551,exon:87925143-87925193,exon:87962045-87962160	ovi_501178,ovi_501002,ovi_660210,ovi_660018,ovi_501210,ovi_711010,ovi_711012,ovi_603222,ovi_706612,ovi_660214,ovi_612078,ovi_601094,ovi_601078,ovi_L6064020,ovi_L6053754,ovi_501176,ovi_601128,ovi_712004,ovi_708032,ovi_711032	12,17,59,30,14,6,12,19,3,70,14,24,23,13,14,19,19,8,10,26	64,85,207,83,68,28,34,108,42,310,64,61,60,29,35,67,46,12,45,60
chi_circ_0006530	chi-circ-LOC102171502	NC_030811.1	87906698	87962160	-	55462	271	gene-LOC102171502;	exon:87906699-87906784,exon:87916418-87916551,exon:87925143-87925193	ovi_501178,ovi_501002,ovi_660210,ovi_660018,ovi_501210,ovi_711010,ovi_711012,ovi_603222,ovi_706612,ovi_660214,ovi_612078,ovi_601094,ovi_601078,ovi_L6064020,ovi_L6053754,ovi_501176,ovi_601128,ovi_708032,ovi_711032	4,16,27,9,10,2,3,21,3,35,18,14,16,6,8,16,8,11,6	78,169,340,150,93,48,75,205,47,524,78,107,104,54,64,95,76,69,110
chi_circ_0006534	chi-circ-LOC102176015	NC_030811.1	88225641	88230697	-	5056	426	gene-LOC102176015;	exon:88225642-88225748,exon:88227510-88227569,exon:88229012-88229080,exon:88229191-88229311,exon:88230629-88230697	ovi_501178,ovi_501002,ovi_660210,ovi_660018,ovi_501210,ovi_711010,ovi_711012,ovi_603222,ovi_706612,ovi_660214,ovi_612078,ovi_601094,ovi_601078,ovi_L6064020,ovi_L6053754,ovi_501176,ovi_601128,ovi_712004,ovi_708032,ovi_711032	46,35,90,88,35,57,44,45,59,61,77,68,74,98,104,44,99,36,120,47	80,67,118,106,59,73,104,105,74,113,83,37,73,58,72,75,94,88,72,80
chi_circ_0006542	chi-circ-FAM126A	NC_030811.1	88953452	88957319	+	3867	365	gene-FAM126A;	exon:88953453-88953569,exon:88956587-88956674,exon:88957160-88957319	ovi_501178,ovi_660210,ovi_660018,ovi_501210,ovi_711010,ovi_706612,ovi_660214,ovi_612078,ovi_601094,ovi_601078,ovi_L6064020,ovi_L6053754,ovi_501176,ovi_601128,ovi_708032,ovi_711032	9,11,3,2,2,3,4,12,6,5,6,12,2,20,8,2	203,390,254,192,262,226,235,234,106,98,109,222,76,300,200,203
chi_circ_0006566	chi-circ-CDCA7L	NC_030811.1	89872713	89873710	+	997	287	gene-CDCA7L;	exon:89872714-89872863,exon:89873574-89873710	ovi_501178,ovi_501002,ovi_660210,ovi_660018,ovi_603222,ovi_706612,ovi_612078,ovi_601078,ovi_L6053754,ovi_501176,ovi_601128,ovi_712004,ovi_708032,ovi_711032	4,2,3,4,9,6,5,12,16,2,2,3,12,8	5.18572e+42
chi_circ_0006568	chi-circ-DNAH11	NC_030811.1	89961203	89962848	-	1645	359	gene-DNAH11;	exon:89961204-89961326,exon:89962613-89962848	ovi_501178,ovi_501002,ovi_660210,ovi_660018,ovi_501210,ovi_711010,ovi_711012,ovi_603222,ovi_706612,ovi_660214,ovi_612078,ovi_601094,ovi_601078,ovi_L6064020,ovi_L6053754,ovi_601128,ovi_712004,ovi_708032,ovi_711032	20,21,16,41,13,24,14,24,33,30,17,28,18,20,21,3,15,15,44	102,217,165,156,168,188,242,286,130,229,142,156,107,109,124,9,125,81,161
chi_circ_0006569	chi-circ-DNAH11	NC_030811.1	89961203	90016815	-	55612	357	gene-DNAH11;	exon:89961204-89961326,exon:90016582-90016815	ovi_501002,ovi_660210,ovi_660018,ovi_501210,ovi_711010,ovi_711012,ovi_603222,ovi_706612,ovi_660214,ovi_612078,ovi_601094,ovi_601078,ovi_L6053754,ovi_501176,ovi_708032,ovi_711032	3,28,7,4,3,9,9,10,10,3,6,3,9,10,3,3	4.2126e+47
chi_circ_0006571	chi-circ-DNAH11	NC_030811.1	89985232	90016815	-	31583	171	gene-DNAH11;	exon:89985233-89985403	ovi_501178,ovi_501002,ovi_660210,ovi_660018,ovi_501210,ovi_711010,ovi_603222,ovi_706612,ovi_660214,ovi_612078,ovi_601078,ovi_501176,ovi_712004,ovi_708032,ovi_711032	5,8,12,6,2,3,5,8,15,7,2,7,2,2,3	1.41434e+44
chi_circ_0006588	chi-circ-ITGB8	NC_030811.1	91434938	91460707	-	25769	427	gene-ITGB8;	exon:91434939-91435034,exon:91449141-91449299,exon:91460536-91460707	ovi_501178,ovi_501002,ovi_660210,ovi_660018,ovi_501210,ovi_711010,ovi_603222,ovi_706612,ovi_660214,ovi_601094,ovi_601078,ovi_L6064020,ovi_L6053754,ovi_712004,ovi_708032,ovi_711032	3,3,3,6,5,5,2,4,9,5,6,5,8,3,6,6	2.53384e+47
chi_circ_0006593	chi-circ-ITGB8	NC_030811.1	91449140	91460707	-	11567	744	gene-ITGB8;	exon:91449141-91449299,exon:91449881-91450046,exon:91451383-91451629,exon:91460536-91460707	ovi_501178,ovi_501002,ovi_660210,ovi_660018,ovi_501210,ovi_711010,ovi_711012,ovi_603222,ovi_706612,ovi_660214,ovi_612078,ovi_601094,ovi_601078,ovi_L6064020,ovi_L6053754,ovi_501176,ovi_601128,ovi_712004,ovi_708032,ovi_711032	43,49,79,99,54,36,99,71,70,85,57,56,68,55,76,68,45,28,68,56	3.29512e+59
chi_circ_0006594	chi-circ-ITGB8	NC_030811.1	91449140	91470904	-	21764	417	gene-ITGB8;	exon:91449141-91449299,exon:91460536-91460707,exon:91470819-91470904	ovi_501178,ovi_501002,ovi_660210,ovi_660018,ovi_501210,ovi_711010,ovi_711012,ovi_603222,ovi_706612,ovi_660214,ovi_612078,ovi_601094,ovi_601078,ovi_L6064020,ovi_L6053754,ovi_501176,ovi_712004,ovi_708032,ovi_711032	11,13,12,25,10,8,25,12,18,22,9,13,25,16,18,14,3,23,5	3.15476e+56
chi_circ_0006608	chi-circ-SNX13	NC_030811.1	94089107	94136555	+	47448	348	gene-SNX13;	intron:94089108-94089233,intron:94135302-94135401,intron:94136434-94136555	ovi_501178,ovi_660210,ovi_711010,ovi_660214,ovi_612078,ovi_601094,ovi_601078,ovi_L6064020,ovi_L6053754,ovi_501176,ovi_601128,ovi_708032,ovi_711032	3,6,4,3,4,4,3,4,5,2,10,2,6	3.06596e+38
chi_circ_0006609	chi-circ-SNX13	NC_030811.1	94130073	94136555	+	6482	438	gene-SNX13;	exon:94130074-94130186,exon:94132503-94132605,exon:94135302-94135401,exon:94136434-94136555	ovi_501178,ovi_501002,ovi_660210,ovi_660018,ovi_501210,ovi_711010,ovi_711012,ovi_603222,ovi_706612,ovi_660214,ovi_612078,ovi_601094,ovi_601078,ovi_L6064020,ovi_L6053754,ovi_501176,ovi_601128,ovi_712004,ovi_708032,ovi_711032	2.63159e+59	3.85427e+59
chi_circ_0006612	chi-circ-SNX13	NC_030811.1	94130073	94157309	+	27236	407	gene-SNX13;	exon:94130074-94130186,exon:94132503-94132605,exon:94155722-94155823,exon:94157221-94157309	ovi_501178,ovi_501002,ovi_660210,ovi_660018,ovi_501210,ovi_711010,ovi_711012,ovi_603222,ovi_706612,ovi_660214,ovi_612078,ovi_601094,ovi_601078,ovi_L6064020,ovi_L6053754,ovi_501176,ovi_601128,ovi_712004,ovi_711032	11,9,12,15,8,20,23,13,10,21,17,7,8,13,27,11,8,3,14	2.61293e+56
chi_circ_0006614	chi-circ-SNX13	NC_030811.1	94130073	94169283	+	39210	444	gene-SNX13;	exon:94130074-94130186,exon:94132503-94132605,exon:94168679-94168817,exon:94169195-94169283	ovi_501178,ovi_660210,ovi_660018,ovi_501210,ovi_711010,ovi_711012,ovi_603222,ovi_706612,ovi_660214,ovi_612078,ovi_601094,ovi_601078,ovi_L6064020,ovi_L6053754,ovi_501176,ovi_601128,ovi_712004,ovi_708032	3,5,6,5,10,5,7,11,9,6,10,4,4,6,5,7,5,6	3.5971e+53
chi_circ_0006615	chi-circ-SNX13	NC_030811.1	94130073	94183424	+	53351	544	gene-SNX13;	exon:94130074-94130186,exon:94132503-94132605,exon:94135302-94135391,exon:94182595-94182699,exon:94183292-94183424	ovi_501178,ovi_501002,ovi_660210,ovi_660018,ovi_501210,ovi_711010,ovi_711012,ovi_603222,ovi_706612,ovi_660214,ovi_612078,ovi_601094,ovi_601078,ovi_L6064020,ovi_L6053754,ovi_501176,ovi_601128,ovi_712004,ovi_708032,ovi_711032	15,4,22,12,4,5,19,17,12,18,6,20,19,9,35,9,15,12,20,9	2.21169e+59
chi_circ_0006618	chi-circ-SNX13	NC_030811.1	94155476	94157309	+	1833	313	gene-SNX13;	exon:94155477-94155598,exon:94155722-94155823,exon:94157221-94157309	ovi_501178,ovi_501002,ovi_660210,ovi_660018,ovi_501210,ovi_660214,ovi_601094,ovi_601078,ovi_L6053754,ovi_712004,ovi_708032	4,4,2,7,2,5,2,2,5,2,3	4.74653e+33
chi_circ_0006619	chi-circ-SNX13	NC_030811.1	94155476	94163920	+	8444	397	gene-SNX13;	exon:94155477-94155598,exon:94155722-94155823,exon:94157221-94157309,exon:94163837-94163920	ovi_501002,ovi_660210,ovi_660018,ovi_711010,ovi_711012,ovi_603222,ovi_706612,ovi_660214,ovi_612078,ovi_601094,ovi_601078,ovi_L6064020,ovi_L6053754,ovi_601128,ovi_708032,ovi_711032	12,7,17,7,4,4,7,5,8,2,7,6,16,4,11,5	6.81113e+48
chi_circ_0006620	chi-circ-SNX13	NC_030811.1	94155476	94169283	+	13807	350	gene-SNX13;	exon:94155477-94155598,exon:94168679-94168817,exon:94169195-94169283	ovi_501178,ovi_501002,ovi_660210,ovi_660018,ovi_501210,ovi_711010,ovi_603222,ovi_706612,ovi_660214,ovi_612078,ovi_601094,ovi_601078,ovi_L6064020,ovi_L6053754,ovi_501176,ovi_601128,ovi_712004,ovi_708032,ovi_711032	9,22,17,15,8,5,8,12,24,13,3,11,9,8,6,15,8,20,9	5.72808e+58
chi_circ_0006621	chi-circ-SNX13	NC_030811.1	94155476	94183424	+	27948	449	gene-SNX13;	exon:94155477-94155598,exon:94157221-94157309,exon:94182595-94182699,exon:94183292-94183424	ovi_501178,ovi_501002,ovi_660210,ovi_660018,ovi_501210,ovi_711010,ovi_711012,ovi_603222,ovi_706612,ovi_660214,ovi_612078,ovi_601094,ovi_601078,ovi_L6064020,ovi_L6053754,ovi_501176,ovi_601128,ovi_712004,ovi_708032,ovi_711032	16,14,28,12,9,16,12,26,25,24,17,7,20,15,30,7,20,8,35,9	4.34531e+59
chi_circ_0006625	chi-circ-SNX13	NC_030811.1	94168678	94183424	+	14746	477	gene-SNX13;	exon:94168679-94168817,exon:94174893-94174992,exon:94182595-94182699,exon:94183292-94183424	ovi_501178,ovi_501002,ovi_660210,ovi_660018,ovi_501210,ovi_711010,ovi_711012,ovi_603222,ovi_706612,ovi_660214,ovi_612078,ovi_601094,ovi_601078,ovi_L6064020,ovi_L6053754,ovi_501176,ovi_601128,ovi_712004,ovi_708032,ovi_711032	11,21,30,42,14,8,13,10,18,23,11,20,17,24,16,9,2,15,22,16	3.64463e+59
chi_circ_0006646	chi-circ-ISPD	NC_030811.1	95612475	95642826	+	30351	495	gene-ISPD;	exon:95612476-95612752,exon:95615748-95615815,exon:95642677-95642826	ovi_501178,ovi_501002,ovi_660210,ovi_660018,ovi_501210,ovi_711010,ovi_711012,ovi_706612,ovi_601094,ovi_601078,ovi_L6064020,ovi_L6053754,ovi_601128,ovi_712004,ovi_708032	6,7,9,10,2,6,3,3,2,7,6,10,9,3,15	84,105,117,131,88,109,91,54,76,65,55,80,74,88,76
chi_circ_0006648	chi-circ-ISPD	NC_030811.1	95612475	95710187	+	97712	375	gene-ISPD;	exon:95642677-95642826,exon:95704565-95704638,exon:95706173-95706277,exon:95710142-95710187	ovi_501178,ovi_501002,ovi_660210,ovi_660018,ovi_711010,ovi_711012,ovi_706612,ovi_612078,ovi_601094,ovi_601078,ovi_L6064020,ovi_L6053754,ovi_501176,ovi_601128,ovi_712004,ovi_708032,ovi_711032	5,3,8,4,6,7,9,11,6,7,13,2,4,6,3,5,2	93,72,86,127,103,92,56,75,85,68,54,59,46,76,91,70,78
chi_circ_0006652	chi-circ-ISPD	NC_030811.1	95765505	95835834	+	70329	398	gene-ISPD;	exon:95765506-95765603,exon:95797127-95797201,exon:95797662-95797754,exon:95835703-95835834	ovi_501178,ovi_501002,ovi_660210,ovi_660018,ovi_501210,ovi_711010,ovi_711012,ovi_603222,ovi_706612,ovi_660214,ovi_612078,ovi_601094,ovi_601078,ovi_L6064020,ovi_L6053754,ovi_601128,ovi_708032,ovi_711032	5,2,5,9,7,5,5,7,11,3,10,11,2,6,14,18,16,9	99,107,127,134,93,143,92,100,63,112,103,95,97,66,76,93,103,101
chi_circ_0006681	chi-circ-DGKB	NC_030811.1	97473410	97519817	+	46407	420	gene-DGKB;	exon:97473411-97473564,exon:97494441-97494581,exon:97515433-97515482,exon:97519743-97519817	ovi_501178,ovi_501002,ovi_660210,ovi_660018,ovi_501210,ovi_711010,ovi_711012,ovi_603222,ovi_706612,ovi_660214,ovi_612078,ovi_601094,ovi_601078,ovi_L6064020,ovi_L6053754,ovi_501176,ovi_601128,ovi_712004,ovi_708032,ovi_711032	11,15,24,40,10,12,11,15,38,24,11,10,19,20,5,2,2,14,22,6	3.43105e+62
chi_circ_0006682	chi-circ-DGKB	NC_030811.1	97473410	97524717	+	51307	274	gene-DGKB;	exon:97473411-97473564,exon:97524598-97524717	ovi_501178,ovi_501002,ovi_660210,ovi_660018,ovi_501210,ovi_711010,ovi_711012,ovi_603222,ovi_706612,ovi_660214,ovi_612078,ovi_601094,ovi_601078,ovi_L6064020,ovi_L6053754,ovi_501176,ovi_601128,ovi_708032,ovi_711032	13,16,30,12,13,4,13,10,22,15,10,10,17,12,4,2,5,30,5	3.20919e+57
chi_circ_0006684	chi-circ-DGKB	NC_030811.1	97473410	97552111	+	78701	253	gene-DGKB;	exon:97473411-97473564,exon:97552013-97552111	ovi_501178,ovi_501002,ovi_660210,ovi_660018,ovi_501210,ovi_711010,ovi_711012,ovi_603222,ovi_706612,ovi_660214,ovi_612078,ovi_601094,ovi_601078,ovi_L6053754,ovi_501176,ovi_601128,ovi_712004,ovi_708032,ovi_711032	3,13,7,13,7,4,13,7,12,4,16,3,3,2,4,3,4,3,5	4.53917e+59
chi_circ_0006705	chi-circ-DGKB	NC_030811.1	97552012	97603281	+	51269	398	gene-DGKB;	exon:97552013-97552111,exon:97581785-97581817,exon:97590583-97590699,exon:97598891-97598964,exon:97603207-97603281	ovi_501178,ovi_501002,ovi_660210,ovi_660018,ovi_501210,ovi_711010,ovi_711012,ovi_603222,ovi_706612,ovi_660214,ovi_612078,ovi_601094,ovi_601078,ovi_L6064020,ovi_L6053754,ovi_501176,ovi_601128,ovi_712004,ovi_708032,ovi_711032	142,214,443,457,135,173,184,255,247,182,175,111,163,204,134,49,25,71,276,123	3.6999e+60
chi_circ_0006725	chi-circ-RIMKLB	NC_030812.1	100133616	100149694	+	16078	522	gene-RIMKLB;	exon:100133617-100133847,exon:100148390-100148476,exon:100149491-100149694	ovi_501178,ovi_501002,ovi_660210,ovi_660018,ovi_501210,ovi_711010,ovi_711012,ovi_603222,ovi_706612,ovi_660214,ovi_612078,ovi_601094,ovi_601078,ovi_L6064020,ovi_L6053754,ovi_501176,ovi_601128,ovi_712004,ovi_708032,ovi_711032	4,5,6,12,4,6,4,6,3,5,18,13,13,12,8,10,14,5,5,6	8.92101e+71
chi_circ_0006740	chi-circ-IFFO1	NC_030812.1	102783401	102783911	+	510	276	gene-IFFO1;	exon:102783402-102783556,exon:102783791-102783911	ovi_501178,ovi_501002,ovi_660210,ovi_660018,ovi_501210,ovi_711010,ovi_711012,ovi_603222,ovi_706612,ovi_660214,ovi_612078,ovi_601094,ovi_601078,ovi_L6064020,ovi_L6053754,ovi_501176,ovi_601128,ovi_712004,ovi_708032,ovi_711032	61,17,62,123,23,38,56,35,48,40,88,56,43,55,101,40,45,51,123,78	70,19,16,32,16,20,22,15,14,16,25,25,23,16,38,15,50,12,61,10
chi_circ_0006768	chi-circ-ACSS3	NC_030812.1	10553460	10587572	+	34112	283	gene-ACSS3;	exon:10570355-10570450,exon:10573426-10573489,exon:10587450-10587572	ovi_501178,ovi_501002,ovi_660018,ovi_501210,ovi_711010,ovi_603222,ovi_706612,ovi_660214,ovi_612078,ovi_601094,ovi_601078,ovi_L6064020,ovi_L6053754,ovi_711032	2,2,6,7,6,2,6,6,4,2,6,7,6,2	7.26732e+48
[truncated: 3,172 more rows]

## Sheet: Sheet2 SRPBM
SRPBM Interval	FH1 SRPBM	FH2 SRPBM	FH3 SRPBM	FH4 SRPBM	FH5 SRPBM	FL1 SRPBM	FL2 SRPBM	FL3 SRPBM	FL4 SRPBM	FL5 SRPBM	LH1 SRPBM	LH2 SRPBM	LH3 SRPBM	LH4 SRPBM	LH5 SRPBM	LL1 SRPBM	LL2 SRPBM	LL3 SRPBM	LL4 SRPBM	LL5 SRPBM
[truncated: 5 more rows]

## Sheet: Sheet3
Sample Name	Clear Reads	Clean Base (bp)	GC Content(%)	Q30 (%)	Total Mapped (%)	Multiple Mapped (%)	Uniquely Mapped (%)
[truncated: 20 more rows]
