# Supplementary material for: Characterization of circular RNA profiles of oviduct reveal the potential mechanism in prolificacy trait of goat in the estrus cycle
Source: Front Physiol. 2022 Sep 15;13:990691. doi: 10.3389/fphys.2022.990691 (PMC9521424; doi:10.3389/fphys.2022.990691)
Supplement: Supplementary file 6 [file Table5.XLSX]

## Sheet: Supplementary Data 5 name
Supplementary Data 5		Primer sequences information
	Sheet1	Information on RT-qPCR primers and ampliﬁcation product sizes of DE circRNAs
	Sheet2	Primer sequences used for circIQCG, miR-145-5P, and SMAD1

## Sheet: Sheet1
Gene Name	Host Gene	Primer Sequence (5′-3′)	Product Size (bp)
chi_circ_0006705	DGKB	F: AAAGTGGTGGGAAGCAAGGA	152
		R: AAGGTCCGCAGTCACATTCA
chi_circ_0007400	RAP1B	F: TCCATCACAGCACAGTCCAC	111
		R: TCACGCATGGTGCAAACTTG
chi_circ_0009933	RHOBTB3	F: CCGCCCTTACGAGTCATTG	146
		R: ATCCCTTCCGTCGTACTGAC
chi_circ_0011932	GKAP1	F: CAGGGAAAAGACAAACCTCTCAC	148
		R: TGGGGACAGAACTAAGTACTGC
chi_circ_0012627	REV3L	F: ATGGTTATGGACAGCAGCCAGAAAG	95
		R: AGTGGAAGATGGATTGCCTAAAGCC
chi_circ_0022144	LRBA	F: TGGGTAGCCATGGACAGGAAC	147
		R: TGTGCAAGGTAAGACTGCTGACT
chi_circ_0023270	TEKT3	F: AAGCCCCTCTTCAGGTAGCC	136
		R: AGCTCCATGATGCTCAAACACT
chi_circ_0027916	FGFR2	F: GAAAGCGTGGTCCCGTCTGA	144
		R: CGCAGCCACGTAAACTTCTGG
GADPH	—	F: GCACCGTCAAGGCTGAGAAC	138
		R: TGGTGAAGACGCCAGTGGA

## Sheet: Sheet2
Genes	Primer sequence (5’-3’)	Usage
miR-145-5p	AACCTCCGTCCAGTTTTCCCA	RT-qPCR
circIQCG	F: TCAAAAACAGTTGCTTAATGTCAA	RT-qPCR
	R: AGCTTCTTCCATTCTTCTTGAGT
SMAD1	F: ACGGCTTCGAGACGGTCTATGAG	RT-qPCR
	R: GTAACATCCTGGCGGTGGTATTCTG
Note: 1F: Forward primer.
2R: Reverse primer.
